# Supplementary material for: A Metastable Equilibrium Model for the Relative Abundances of Microbial Phyla in a Hot Spring
Source: PLoS One. 2013 Sep 2;8(9):e72395. doi: 10.1371/journal.pone.0072395 (PMC3759468; doi:10.1371/journal.pone.0072395)
Supplement: Dataset S1 — BLAST output. Protein BLAST tabular output files listing first hit for each query sequence. (ZIP) [file pone.0072395.s002.zip]

Archive with 5 entries (5 files):
- bisonN_vs_refseq57.blastp_1
- bisonP_vs_refseq57.blastp_1
- bisonQ_vs_refseq57.blastp_1
- bisonR_vs_refseq57.blastp_1
- bisonS_vs_refseq57.blastp_1
