# Supplementary material for: A Metastable Equilibrium Model for the Relative Abundances of Microbial Phyla in a Hot Spring
Source: PLoS One. 2013 Sep 2;8(9):e72395. doi: 10.1371/journal.pone.0072395 (PMC3759468; doi:10.1371/journal.pone.0072395)
Supplement: Dataset S1 — BLAST output. Protein BLAST tabular output files listing first hit for each query sequence. (ZIP) [file pone.0072395.s002.zip › bisonN_vs_refseq57.blastp_1]

2009583405	gi|218295810|ref|ZP_03496590.1|	98.85	87	1	0	1	87	275	361	6e-41	171
2009583406	gi|218295811|ref|ZP_03496591.1|	94.87	39	2	0	1	39	1	39	3e-12	75.9
2009583408	gi|288818655|ref|YP_003433003.1|	68.37	98	31	0	1	98	149	246	4e-36	154
2009583409	gi|206889939|ref|YP_002248649.1|	68.85	443	138	0	2	444	9	451	5e-159	565
2009583411	gi|289549053|ref|YP_003474041.1|	60.29	68	27	0	1	68	1	68	6e-16	88.2
2009583412	gi|288818623|ref|YP_003432971.1|	70.14	288	86	0	1	288	1	288	5e-87	325
2009583413	gi|288818624|ref|YP_003432972.1|	73.09	223	60	0	1	223	1	223	9e-76	287
2009583414	gi|288818625|ref|YP_003432973.1|	47.73	132	69	0	1	132	1	132	4e-30	135
2009583415	gi|288818626|ref|YP_003432974.1|	71.74	230	65	0	20	249	18	247	4e-96	355
2009583416	gi|288818832|ref|YP_003433180.1|	55.66	221	95	1	5	222	14	234	5e-67	259
2009583417	gi|289549135|ref|YP_003474123.1|	58.16	141	59	0	4	144	2	142	1e-41	173
2009583418	gi|288818882|ref|YP_003433230.1|	62.89	256	95	0	1	256	1	256	1e-88	330
2009583419	gi|288818883|ref|YP_003433231.1|	51.15	131	57	4	6	131	11	139	1e-27	126
2009583420	gi|288818832|ref|YP_003433180.1|	58.82	136	53	1	5	137	14	149	4e-40	167
2009583421	gi|289549135|ref|YP_003474123.1|	58.16	141	59	0	6	146	2	142	1e-41	172
2009583422	gi|288818882|ref|YP_003433230.1|	62.11	256	97	0	1	256	1	256	7e-87	325
2009583423	gi|288818883|ref|YP_003433231.1|	48.42	190	92	3	7	191	12	200	2e-46	189
2009583425	gi|288817417|ref|YP_003431764.1|	44.52	146	81	0	1	146	84	229	2e-25	119
2009583426	gi|289548870|ref|YP_003473858.1|	54.76	389	175	1	1	389	1	388	3e-120	436
2009583427	gi|289548869|ref|YP_003473857.1|	57.95	516	217	0	1	516	1	516	5e-165	586
2009583428	gi|163781812|ref|ZP_02176812.1|	62.89	256	95	0	27	282	3	258	6e-85	318
2009583429	gi|55978190|ref|YP_145246.1|	82.35	85	15	0	1	85	6	90	9e-21	103
2009583430	gi|386361545|ref|YP_006059789.1|	85	100	15	0	2	101	3	102	2e-15	86.3
2009583435	gi|386361765|ref|YP_006061606.1|	90.62	96	9	0	1	96	1	96	3e-37	158
2009583436	gi|225848821|ref|YP_002728985.1|	52.98	419	174	9	1	408	1053	1459	1e-114	417
2009583437	gi|288818962|ref|YP_003433310.1|	39.58	96	37	1	1	96	1	75	7e-13	77.8
2009583438	gi|337288598|ref|YP_004628070.1|	58.96	670	248	11	6	657	11	671	0	730
2009583439	gi|289548268|ref|YP_003473256.1|	60	360	137	3	2	354	753	1112	1e-113	414
2009583440	gi|206900979|ref|YP_002251586.1|	62.57	350	123	3	5	346	4	353	9e-110	401
2009583441	gi|288818254|ref|YP_003432602.1|	80.84	454	87	0	1	454	1	454	0	790
2009583442	gi|288818275|ref|YP_003432623.1|	60	310	120	4	5	313	6	312	2e-92	343
2009583443	gi|163782107|ref|ZP_02177106.1|	75.32	154	38	0	3	156	1	154	4e-64	248
2009583444	gi|289548042|ref|YP_003473030.1|	88.55	297	33	1	1	297	358	653	2e-147	526
2009583445	gi|289548042|ref|YP_003473030.1|	93.9	574	34	1	1	574	1	573	0	1059
2009583446	gi|289548041|ref|YP_003473029.1|	91.95	472	38	0	1	472	1	472	0	849
2009583447	gi|288818698|ref|YP_003433046.1|	92.03	138	11	0	1	138	1	138	2e-68	262
2009583449	gi|218295095|ref|ZP_03495931.1|	96.38	221	8	0	1	221	62	282	6e-116	421
2009583450	gi|320450789|ref|YP_004202885.1|	65.96	94	25	1	33	119	214	307	6e-21	104
2009583451	gi|289549018|ref|YP_003474006.1|	68.87	151	47	0	1	151	1	151	6e-58	227
2009583452	gi|289549017|ref|YP_003474005.1|	70.31	576	168	3	5	580	3	575	0	806
2009583453	gi|289549014|ref|YP_003474002.1|	75.69	218	53	0	1	218	215	432	7e-95	350
2009583456	gi|217966623|ref|YP_002352129.1|	62.32	69	26	0	1	69	406	474	4e-20	101
2009583457	gi|37521132|ref|NP_924509.1|	41.92	167	95	1	8	172	41	207	3e-32	142
2009583458	gi|320352429|ref|YP_004193768.1|	33.79	293	143	9	7	296	14	258	3e-31	140
2009583460	gi|432663353|ref|ZP_19898971.1|	99.65	283	1	0	1	283	1	283	4e-166	588
2009583462	gi|119872048|ref|YP_930055.1|	47.7	174	91	0	1	174	231	404	6e-47	191
2009583463	gi|119872048|ref|YP_930055.1|	49.33	223	113	0	1	223	5	227	6e-59	231
2009583464	gi|288817375|ref|YP_003431722.1|	43.6	516	288	2	1	515	6	519	2e-134	484
2009583465	gi|289548616|ref|YP_003473604.1|	86.83	600	77	1	1	600	1	598	0	1020
2009583466	gi|289548615|ref|YP_003473603.1|	89.25	428	46	0	1	428	1	428	0	803
2009583467	gi|288817923|ref|YP_003432270.1|	63.06	111	37	1	1	107	1	111	4e-33	145
2009583468	gi|289548615|ref|YP_003473603.1|	81.58	38	7	0	1	38	303	340	3e-11	72.4
2009583469	gi|289548615|ref|YP_003473603.1|	90.32	62	6	0	1	62	367	428	4e-25	118
2009583470	gi|288817923|ref|YP_003432270.1|	61.39	404	151	2	1	400	1	403	1e-143	514
2009583471	gi|289548117|ref|YP_003473105.1|	74.59	488	124	0	1	488	1	488	0	758
2009583472	gi|384128705|ref|YP_005511318.1|	75.47	212	52	0	1	212	1	212	6e-85	318
2009583473	gi|338731276|ref|YP_004660668.1|	93.62	47	3	0	2	48	74	120	2e-11	72.8
2009583474	gi|289547943|ref|YP_003472931.1|	82.19	146	26	0	1	146	135	280	4e-66	254
2009583475	gi|288818731|ref|YP_003433079.1|	88.45	277	32	0	1	277	1	277	1e-144	517
2009583476	gi|289548578|ref|YP_003473566.1|	62.7	126	47	0	1	126	1	126	5e-39	164
2009583477	gi|188996645|ref|YP_001930896.1|	70.72	263	77	0	1	263	2	264	3e-87	326
2009583478	gi|374325658|ref|YP_005083855.1|	82.67	300	52	0	9	308	2	301	4e-119	432
2009583479	gi|171185239|ref|YP_001794158.1|	88.25	315	37	0	1	315	67	381	4e-158	562
2009583480	gi|145590943|ref|YP_001152945.1|	91.34	439	38	0	2	440	42	480	0	788
2009583482	gi|260893944|ref|YP_003240041.1|	46.2	171	91	1	1	170	3	173	9e-40	167
2009583483	gi|419724668|ref|ZP_14251727.1|	54.34	219	96	1	7	225	3	217	9e-55	218
2009583484	gi|385800787|ref|YP_005837191.1|	55.26	114	51	0	20	133	1	114	1e-33	147
2009583485	gi|260893944|ref|YP_003240041.1|	48.82	127	65	0	1	127	3	129	5e-30	134
2009583486	gi|419724668|ref|ZP_14251727.1|	53.72	188	83	1	7	194	3	186	2e-41	173
2009583487	gi|397689700|ref|YP_006526954.1|	51.09	458	212	3	19	464	3	460	1e-128	465
2009583488	gi|386814183|ref|ZP_10101407.1|	36.18	445	280	3	6	449	8	449	5e-74	283
2009583492	gi|345303070|ref|YP_004824972.1|	59.52	84	34	0	1	84	83	166	7e-24	114
2009583494	gi|320104747|ref|YP_004180338.1|	71.38	283	81	0	9	291	191	473	3e-113	412
2009583495	gi|256380664|ref|YP_003104324.1|	82.81	64	11	0	39	102	20	83	3e-24	115
2009583497	gi|15605727|ref|NP_213104.1|	42.54	228	130	1	5	232	13	239	3e-42	177
2009583498	gi|409990851|ref|ZP_11274173.1|	53.93	191	88	0	2	192	1	191	3e-53	212
2009583499	gi|288818586|ref|YP_003432934.1|	71.33	593	163	3	13	601	15	604	0	770
2009583500	gi|288818587|ref|YP_003432935.1|	60.54	185	72	1	12	195	63	247	2e-58	229
2009583501	gi|288819124|ref|YP_003433472.1|	75.95	449	108	0	3	451	1	449	0	665
2009583502	gi|18313020|ref|NP_559687.1|	84.27	337	52	1	1	337	80	415	1e-164	583
2009583503	gi|374325751|ref|YP_005083951.1|	82.35	68	12	0	1	68	1	68	1e-23	113
2009583507	gi|327310809|ref|YP_004337706.1|	64.9	208	72	1	1	207	221	428	1e-56	224
2009583508	gi|327310809|ref|YP_004337706.1|	67.82	174	51	2	1	174	42	210	2e-59	232
2009583509	gi|145592261|ref|YP_001154263.1|	84.93	73	11	0	27	99	355	427	8e-30	134
2009583510	gi|374325753|ref|YP_005083953.1|	88.05	159	18	1	1	159	1	158	5e-67	257
2009583511	gi|374325752|ref|YP_005083952.1|	65.32	124	43	0	2	125	3	126	4e-44	181
2009583512	gi|374325751|ref|YP_005083951.1|	82.35	68	12	0	20	87	1	68	9e-24	114
2009583513	gi|18313020|ref|NP_559687.1|	82.69	416	71	1	1	416	1	415	0	711
2009583514	gi|126460210|ref|YP_001056488.1|	88.31	325	38	0	1	325	1	325	2e-153	546
2009583515	gi|119873299|ref|YP_931306.1|	84.71	242	37	0	6	247	165	406	2e-120	436
2009583516	gi|119873299|ref|YP_931306.1|	85.29	68	10	0	1	68	43	110	2e-23	112
2009583517	gi|119873298|ref|YP_931305.1|	89.44	161	17	0	1	161	1	161	2e-68	261
2009583518	gi|171185294|ref|YP_001794213.1|	68.33	60	19	0	1	60	1	60	2e-16	89.4
2009583519	gi|18312211|ref|NP_558878.1|	79.52	166	33	1	1	165	1125	1290	2e-69	265
2009583520	gi|119872618|ref|YP_930625.1|	73.55	465	103	5	50	510	641	1089	0	659
2009583524	gi|372487382|ref|YP_005026947.1|	47.31	93	41	4	2	88	179	269	7e-15	84.3
2009583525	gi|406838188|ref|ZP_11097782.1|	40.38	213	120	3	13	218	30	242	9e-29	131
2009583529	gi|167038032|ref|YP_001665610.1|	39.19	370	193	11	2	344	3	367	1e-61	242
2009583530	gi|206900707|ref|YP_002251067.1|	53.13	367	165	4	3	363	1	366	7e-104	382
2009583531	gi|328950141|ref|YP_004367476.1|	71.97	264	72	2	1	263	189	451	3e-104	382
2009583532	gi|291296273|ref|YP_003507671.1|	51.52	165	69	4	1	163	1	156	7e-28	127
2009583533	gi|389807590|ref|ZP_10204179.1|	68.75	80	25	0	1	80	14	93	4e-25	118
2009583535	gi|374327624|ref|YP_005085824.1|	88.98	254	28	0	1	254	1	254	2e-130	469
2009583536	gi|119872216|ref|YP_930223.1|	88.18	330	39	0	1	330	555	884	7e-156	554
2009583537	gi|337288653|ref|YP_004628125.1|	42.81	640	290	21	3	589	5	621	1e-110	405
2009583538	gi|419959356|ref|ZP_14475410.1|	100	144	0	0	1	144	1	144	5e-79	297
2009583539	gi|334126045|ref|ZP_08500027.1|	99.58	236	1	0	1	236	256	491	3e-134	482
2009583540	gi|288817400|ref|YP_003431747.1|	72.62	84	23	0	1	84	592	675	3e-25	118
2009583541	gi|288817437|ref|YP_003431784.1|	72.49	189	52	0	1	189	1	189	3e-74	281
2009583542	gi|289547989|ref|YP_003472977.1|	70.41	98	29	0	2	99	72	169	9e-35	150
2009583545	gi|288817596|ref|YP_003431943.1|	55.07	414	177	3	14	419	64	476	2e-119	434
2009583546	gi|289548062|ref|YP_003473050.1|	58.92	353	144	1	1	353	1	352	1e-106	391
2009583547	gi|288818725|ref|YP_003433073.1|	82.57	568	99	0	1	568	1	568	0	961
2009583548	gi|289547891|ref|YP_003472879.1|	77.22	79	18	0	1	79	1	79	7e-28	127
2009583549	gi|289547890|ref|YP_003472878.1|	62.83	113	42	0	1	113	1	113	8e-36	154
2009583550	gi|289548382|ref|YP_003473370.1|	86.67	90	12	0	3	92	7	96	3e-21	105
2009583552	gi|289548384|ref|YP_003473372.1|	90.58	138	13	0	1	138	1	138	8e-66	253
2009583553	gi|289548385|ref|YP_003473373.1|	85.29	204	30	0	1	204	1	204	3e-81	306
2009583554	gi|288818159|ref|YP_003432507.1|	81.82	66	12	0	1	66	47	112	9e-26	120
2009583555	gi|337288343|ref|YP_004627815.1|	86.35	381	46	3	5	382	7	384	6e-174	615
2009583556	gi|337286231|ref|YP_004625704.1|	82.35	85	15	0	22	106	108	192	6e-34	147
2009583557	gi|337288341|ref|YP_004627813.1|	60.34	179	69	1	1	177	1	179	1e-35	153
2009583558	gi|337288340|ref|YP_004627812.1|	59.44	143	58	0	2	144	338	480	5e-39	164
2009583559	gi|288818469|ref|YP_003432817.1|	78.33	120	26	0	1	120	1	120	7e-48	194
2009583560	gi|289548741|ref|YP_003473729.1|	68.52	108	33	1	1	108	1	107	5e-38	161
2009583561	gi|288817518|ref|YP_003431865.1|	94.53	128	7	0	1	128	1	128	3e-66	255
2009583562	gi|288817438|ref|YP_003431785.1|	69.57	69	21	0	1	69	594	662	8e-23	110
2009583563	gi|288818398|ref|YP_003432746.1|	87.1	186	24	0	1	186	1	186	3e-94	348
2009583564	gi|289548561|ref|YP_003473549.1|	57.35	68	29	0	2	69	4	71	4e-17	92
2009583565	gi|289548691|ref|YP_003473679.1|	73.48	132	35	0	1	132	1	132	4e-53	211
2009583566	gi|237756033|ref|ZP_04584614.1|	74.54	216	54	1	1	215	1	216	5e-82	308
2009583567	gi|188996023|ref|YP_001930274.1|	91.84	245	20	0	1	245	51	295	3e-130	468
2009583568	gi|337288496|ref|YP_004627968.1|	62.32	69	25	1	2	70	248	315	1e-17	94
2009583569	gi|337288497|ref|YP_004627969.1|	64.07	295	106	0	2	296	1	295	2e-103	380
2009583570	gi|163782719|ref|ZP_02177715.1|	45.9	61	32	1	1	60	148	208	2e-06	56.6
2009583571	gi|289548809|ref|YP_003473797.1|	67.5	1074	328	4	3	1062	2	1068	0	1449
2009583572	gi|386019303|ref|YP_005937327.1|	32.35	306	188	8	25	317	136	435	9e-33	145
2009583575	gi|337288656|ref|YP_004628128.1|	36.8	125	79	0	41	165	129	253	3e-16	89.4
2009583576	gi|337288657|ref|YP_004628129.1|	30.53	393	233	15	7	363	5	393	7e-31	139
2009583577	gi|163783614|ref|ZP_02178603.1|	33.07	251	153	5	1	238	1	249	6e-23	112
2009583578	gi|183219975|ref|YP_001837971.1|	49	449	217	4	1	437	11	459	2e-107	394
2009583579	gi|212224051|ref|YP_002307287.1|	35.51	214	130	4	8	213	108	321	6e-22	108
2009583580	gi|325294662|ref|YP_004281176.1|	44.38	169	88	3	1	168	1	164	1e-32	143
2009583581	gi|304317010|ref|YP_003852155.1|	40.91	66	38	1	24	88	25	90	1e-06	57
2009583582	gi|313204661|ref|YP_004043318.1|	43.18	88	50	0	5	92	7	94	8e-15	84.3
2009583583	gi|325294546|ref|YP_004281060.1|	30.63	382	180	12	1	327	115	466	6e-28	129
2009583584	gi|288817537|ref|YP_003431884.1|	77.17	92	21	0	1	92	1	92	2e-37	159
2009583585	gi|289548960|ref|YP_003473948.1|	46.11	167	90	0	1	167	7	173	6e-36	154
2009583586	gi|289548753|ref|YP_003473741.1|	66.67	120	40	0	1	120	1	120	8e-30	134
2009583587	gi|289548754|ref|YP_003473742.1|	67.34	297	97	0	1	297	1	297	1e-93	347
2009583589	gi|289548960|ref|YP_003473948.1|	46.71	167	89	0	1	167	7	173	4e-37	158
2009583590	gi|289548753|ref|YP_003473741.1|	67.5	120	39	0	1	120	1	120	4e-29	131
2009583591	gi|289548754|ref|YP_003473742.1|	67.76	304	98	0	1	304	1	304	8e-98	361
2009583592	gi|289548755|ref|YP_003473743.1|	77.9	181	40	0	3	183	2	182	1e-64	250
2009583593	gi|289548756|ref|YP_003473744.1|	68.54	391	123	0	1	391	1	391	6e-158	561
2009583594	gi|288818396|ref|YP_003432744.1|	49.18	551	280	0	1	551	1	551	5e-138	496
2009583595	gi|289548133|ref|YP_003473121.1|	72.96	355	92	2	1	351	1	355	2e-147	526
2009583596	gi|289548566|ref|YP_003473554.1|	95.77	189	8	0	1	189	1	189	3e-104	381
2009583598	gi|288819052|ref|YP_003433400.1|	56.16	292	128	0	1	292	1	292	4e-63	246
2009583599	gi|384129527|ref|YP_005512140.1|	63.46	260	95	0	13	272	24	283	7e-98	361
2009583600	gi|188997255|ref|YP_001931506.1|	52.07	242	116	0	1	242	457	698	9e-68	261
2009583602	gi|188997257|ref|YP_001931508.1|	45.88	85	45	1	1	84	1	85	4e-10	68.6
2009583604	gi|237756180|ref|ZP_04584748.1|	82.24	456	80	1	1	456	1	455	0	765
2009583606	gi|237756179|ref|ZP_04584747.1|	79.02	143	29	1	1	142	1	143	3e-61	238
2009583607	gi|237756178|ref|ZP_04584746.1|	88.89	117	13	0	1	117	1	117	9e-56	220
2009583608	gi|237756180|ref|ZP_04584748.1|	82.46	456	79	1	1	456	1	455	0	771
2009583609	gi|188996662|ref|YP_001930913.1|	73.58	53	14	0	1	53	1	53	2e-14	82.8
2009583610	gi|237756179|ref|ZP_04584747.1|	87.04	54	7	0	1	54	90	143	8e-20	100
2009583611	gi|237756178|ref|ZP_04584746.1|	88.82	170	19	0	1	170	1	170	3e-85	318
2009583612	gi|188996660|ref|YP_001930911.1|	90.3	330	32	0	1	330	1	330	4e-137	492
2009583613	gi|237756176|ref|ZP_04584744.1|	84.78	473	72	0	1	473	1	473	0	793
2009583614	gi|188996655|ref|YP_001930906.1|	81.35	311	58	0	1	311	1	311	1e-151	540
2009583615	gi|237756926|ref|ZP_04585397.1|	84.9	245	37	0	1	245	1	245	4e-105	385
2009583616	gi|218294883|ref|ZP_03495737.1|	97.5	200	5	0	1	200	1	200	2e-90	335
2009583617	gi|218294882|ref|ZP_03495736.1|	96.61	59	2	0	1	59	80	138	9e-14	80.9
2009583618	gi|289548534|ref|YP_003473522.1|	56.28	183	79	1	1	183	110	291	6e-56	221
2009583619	gi|288818824|ref|YP_003433172.1|	67.34	297	96	1	20	316	25	320	5e-124	448
2009583620	gi|288817753|ref|YP_003432100.1|	64.29	70	25	0	1	70	1	70	3e-17	92.4
2009583621	gi|289549350|ref|YP_003474338.1|	77.25	189	43	0	1	189	1	189	2e-85	319
2009583623	gi|289549350|ref|YP_003474338.1|	76.65	227	53	0	1	227	1	227	3e-96	355
2009583624	gi|15606962|ref|NP_214344.1|	68.38	506	159	1	1	505	1	506	0	702
2009583625	gi|288818805|ref|YP_003433153.1|	58.24	443	173	4	7	438	2	443	1e-135	488
2009583626	gi|289548639|ref|YP_003473627.1|	63.07	306	113	0	1	306	1	306	2e-100	370
2009583627	gi|288818901|ref|YP_003433249.1|	75	80	20	0	1	80	1	80	1e-29	133
2009583628	gi|288817799|ref|YP_003432146.1|	60.14	148	59	0	2	149	3	150	2e-42	175
2009583629	gi|288817800|ref|YP_003432147.1|	72.28	404	111	1	1	404	1	403	6e-177	625
2009583631	gi|289549036|ref|YP_003474024.1|	72.27	238	66	0	1	238	1	238	2e-103	379
2009583632	gi|288817800|ref|YP_003432147.1|	66.67	51	17	0	1	51	1	51	7e-12	74.3
2009583634	gi|289549036|ref|YP_003474024.1|	73.52	287	76	0	1	287	1	287	2e-127	459
2009583635	gi|15605712|ref|NP_213089.1|	75.97	154	37	0	1	154	1	154	1e-64	249
2009583636	gi|288817964|ref|YP_003432311.1|	55.81	129	57	0	1	129	1	129	2e-38	162
2009583637	gi|195952571|ref|YP_002120861.1|	82.61	46	8	0	1	46	1	46	1e-07	60.5
2009583638	gi|288817582|ref|YP_003431929.1|	74.44	313	80	0	1	313	1	313	8e-143	511
2009583639	gi|288818919|ref|YP_003433267.1|	75.53	94	22	1	4	97	3	95	2e-33	146
2009583640	gi|289548996|ref|YP_003473984.1|	79.21	731	152	0	64	794	3	733	0	1212
2009583641	gi|145591644|ref|YP_001153646.1|	69.77	86	26	0	7	92	391	476	1e-28	130
2009583642	gi|374326656|ref|YP_005084856.1|	68.82	93	29	0	74	166	74	166	1e-16	90.1
2009583643	gi|119873382|ref|YP_931389.1|	65.18	112	39	0	1	112	1	112	1e-29	133
2009583644	gi|374326654|ref|YP_005084854.1|	80.56	144	28	0	1	144	17	160	2e-54	215
2009583645	gi|379003726|ref|YP_005259398.1|	78.5	214	46	0	1	214	238	451	4e-85	318
2009583646	gi|119873385|ref|YP_931392.1|	70.18	228	68	0	1	228	1	228	9e-81	304
2009583647	gi|222526329|ref|YP_002570800.1|	45.68	486	232	22	5	465	318	796	7e-69	266
2009583648	gi|289549156|ref|YP_003474144.1|	61.9	189	72	0	1	189	1	189	2e-55	219
2009583650	gi|288817595|ref|YP_003431942.1|	70.59	34	10	0	1	34	28	61	1e-06	57
2009583652	gi|289548407|ref|YP_003473395.1|	80.54	149	29	0	1	149	257	405	1e-65	253
2009583655	gi|379004126|ref|YP_005259798.1|	43.43	175	79	7	12	177	104	267	1e-25	120
2009583658	gi|218294806|ref|ZP_03495660.1|	97.31	334	9	0	1	334	56	389	2e-159	566
2009583659	gi|163782739|ref|ZP_02177735.1|	42.4	125	67	3	104	228	177	296	1e-17	94.7
2009583660	gi|288818555|ref|YP_003432903.1|	42.04	245	127	6	1	243	1	232	2e-36	157
2009583661	gi|288819010|ref|YP_003433358.1|	83.17	202	34	0	1	202	124	325	1e-85	320
2009583662	gi|288819011|ref|YP_003433359.1|	81.72	290	53	0	4	293	2	291	5e-130	468
2009583663	gi|288819009|ref|YP_003433357.1|	78.02	91	20	0	1	91	241	331	7e-38	160
2009583664	gi|288819010|ref|YP_003433358.1|	75.93	324	78	0	1	324	1	324	1e-121	441
2009583665	gi|288819011|ref|YP_003433359.1|	80.34	290	57	0	4	293	2	291	1e-128	464
2009583666	gi|288819012|ref|YP_003433360.1|	90.66	257	22	1	1	255	1	257	7e-135	484
2009583667	gi|288817404|ref|YP_003431751.1|	65.02	243	85	0	2	244	5	247	1e-85	321
2009583668	gi|289548346|ref|YP_003473334.1|	54.51	255	83	3	1	255	1	222	5e-71	272
2009583669	gi|163781860|ref|ZP_02176860.1|	68.41	364	114	1	2	364	63	426	2e-135	486
2009583670	gi|289548013|ref|YP_003473001.1|	63.49	63	23	0	1	63	1	63	3e-08	62.4
2009583671	gi|289548575|ref|YP_003473563.1|	62.07	646	243	2	1	646	107	750	0	788
2009583672	gi|289549098|ref|YP_003474086.1|	60.08	253	101	0	55	307	3	255	1e-68	264
2009583673	gi|289548824|ref|YP_003473812.1|	83.94	355	57	0	1	355	1	355	5e-176	621
2009583674	gi|288817687|ref|YP_003432034.1|	73.78	267	69	1	1	266	58	324	2e-91	340
2009583675	gi|288817661|ref|YP_003432008.1|	39.66	232	138	1	68	297	1	232	5e-25	120
2009583676	gi|18313388|ref|NP_560055.1|	52.08	192	80	5	1	180	43	234	4e-45	185
2009583679	gi|289547918|ref|YP_003472906.1|	68.93	177	55	0	5	181	71	247	2e-59	232
2009583680	gi|288818126|ref|YP_003432474.1|	85.36	519	76	0	1	519	1	519	0	848
2009583682	gi|289548288|ref|YP_003473276.1|	88.28	367	43	0	3	369	2	368	0	667
2009583683	gi|289548107|ref|YP_003473095.1|	62.5	200	75	0	3	202	2	201	1e-67	260
2009583684	gi|288819151|ref|YP_003433499.1|	87.23	47	6	0	21	67	102	148	3e-17	92.4
2009583685	gi|289549312|ref|YP_003474300.1|	83.17	208	35	0	4	211	148	355	1e-99	367
2009583686	gi|288818664|ref|YP_003433012.1|	57.05	482	199	3	5	483	6	482	1e-152	545
2009583687	gi|384432460|ref|YP_005641819.1|	72.92	48	13	0	1	48	1	48	7e-06	54.3
2009583688	gi|218294670|ref|ZP_03495524.1|	44.84	310	150	11	37	341	219	512	1e-39	168
2009583689	gi|218297208|ref|ZP_03497870.1|	96	75	3	0	1	75	29	103	4e-32	141
2009583690	gi|218297210|ref|ZP_03497872.1|	95.92	147	6	0	12	158	1	147	4e-78	294
2009583692	gi|18311827|ref|NP_558494.1|	49.26	136	69	0	1	136	152	287	4e-28	128
2009583696	gi|289548723|ref|YP_003473711.1|	83.62	232	32	1	1	232	1	226	7e-100	367
2009583697	gi|288818022|ref|YP_003432369.1|	61.86	194	74	0	41	234	769	962	2e-60	237
2009583698	gi|288817828|ref|YP_003432175.1|	56.44	163	71	0	1	163	278	440	2e-54	216
2009583699	gi|289548682|ref|YP_003473670.1|	71.72	290	82	0	1	290	1	290	3e-116	422
2009583700	gi|289547821|ref|YP_003472809.1|	59.16	311	115	3	4	309	251	554	2e-87	327
2009583702	gi|288818113|ref|YP_003432461.1|	76.24	101	24	0	1	101	331	431	8e-36	154
2009583703	gi|288818934|ref|YP_003433282.1|	60	100	40	0	20	119	20	119	2e-32	142
2009583705	gi|289548959|ref|YP_003473947.1|	85	60	9	0	5	64	26	85	3e-22	108
2009583706	gi|288818126|ref|YP_003432474.1|	90.15	264	26	0	2	265	92	355	1e-142	509
2009583709	gi|288818698|ref|YP_003433046.1|	91.3	138	12	0	1	138	1	138	5e-68	260
2009583710	gi|288818697|ref|YP_003433045.1|	97.35	113	3	0	1	113	1	113	9e-59	230
2009583711	gi|427400014|ref|ZP_18891252.1|	70.45	176	51	1	14	189	195	369	2e-58	229
2009583712	gi|154244966|ref|YP_001415924.1|	71.77	124	35	0	2	125	123	246	2e-40	169
2009583713	gi|289549036|ref|YP_003474024.1|	71.76	255	72	0	1	255	1	255	5e-110	401
2009583715	gi|288817800|ref|YP_003432147.1|	72.28	404	111	1	1	404	1	403	7e-177	625
2009583716	gi|374326994|ref|YP_005085194.1|	97.14	70	2	0	1	70	131	200	6e-32	140
2009583718	gi|171186165|ref|YP_001795084.1|	75.08	329	82	0	1	329	1	329	6e-136	488
2009583719	gi|119871921|ref|YP_929928.1|	92.01	363	29	0	1	363	158	520	0	673
2009583720	gi|374326998|ref|YP_005085198.1|	69.91	216	65	0	33	248	34	249	1e-66	257
2009583721	gi|119871919|ref|YP_929926.1|	79.41	68	14	0	1	68	220	287	3e-24	115
2009583722	gi|288818600|ref|YP_003432948.1|	50.77	130	63	1	1	130	32	160	2e-25	119
2009583725	gi|331082367|ref|ZP_08331493.1|	39.19	148	75	5	78	225	106	238	7e-13	79
2009583726	gi|257094882|ref|YP_003168523.1|	48.48	66	33	1	2	66	79	144	2e-06	56.2
2009583728	gi|145591666|ref|YP_001153668.1|	38.3	188	87	7	63	232	26	202	5e-19	99.4
2009583729	gi|218295100|ref|ZP_03495936.1|	91.86	172	14	0	10	181	192	363	4e-80	301
2009583730	gi|217967981|ref|YP_002353487.1|	35.32	538	293	12	5	492	3	535	2e-75	288
2009583731	gi|206889939|ref|YP_002248649.1|	58.21	390	157	3	1	389	7	391	1e-110	404
2009583732	gi|344201179|ref|YP_004785505.1|	33.02	215	112	7	5	197	5	209	5e-16	89
2009583733	gi|206889939|ref|YP_002248649.1|	56.72	469	197	3	1	468	7	470	5e-134	483
2009583734	gi|376295408|ref|YP_005166638.1|	54.07	270	123	1	2	271	85	353	2e-82	310
2009583735	gi|289548551|ref|YP_003473539.1|	48.39	248	125	3	1	248	1	245	2e-57	226
2009583737	gi|206889671|ref|YP_002247889.1|	74.14	638	163	2	1	637	33	669	0	787
2009583738	gi|188997609|ref|YP_001931860.1|	57.14	196	84	0	5	200	42	237	7e-56	221
2009583739	gi|288817551|ref|YP_003431898.1|	47.45	470	231	4	4	458	6	474	1e-109	402
2009583740	gi|167570949|ref|ZP_02363823.1|	43.54	294	159	3	2	291	83	373	2e-62	243
2009583742	gi|119871673|ref|YP_929680.1|	77.1	131	30	0	1	131	1	131	4e-44	181
2009583743	gi|352681791|ref|YP_004892315.1|	80.17	232	46	0	1	232	148	379	6e-100	368
2009583745	gi|333910145|ref|YP_004483878.1|	41.7	247	128	6	1	242	1	236	4e-36	155
2009583750	gi|195953652|ref|YP_002121942.1|	56.25	160	64	2	1	159	296	450	9e-38	160
2009583751	gi|289548159|ref|YP_003473147.1|	71.85	302	85	0	1	302	1	302	4e-127	459
2009583753	gi|288819100|ref|YP_003433448.1|	89.81	157	16	0	1	157	1	157	1e-66	256
2009583754	gi|289548159|ref|YP_003473147.1|	71.13	381	110	0	1	381	1	381	2e-161	573
2009583755	gi|288819098|ref|YP_003433446.1|	35.68	241	150	4	1	238	1	239	3e-32	143
2009583756	gi|289548161|ref|YP_003473149.1|	71.63	282	80	0	1	282	7	288	2e-112	410
2009583757	gi|289548162|ref|YP_003473150.1|	53.74	294	136	0	1	294	1	294	1e-86	324
2009583758	gi|289548165|ref|YP_003473153.1|	82.05	351	63	0	5	355	1	351	4e-167	592
2009583759	gi|288818692|ref|YP_003433040.1|	75	308	77	0	1	308	1	308	2e-138	496
2009583760	gi|289548540|ref|YP_003473528.1|	51.16	129	61	1	11	137	11	139	4e-30	135
2009583761	gi|289548539|ref|YP_003473527.1|	68.42	114	36	0	1	114	1	114	8e-41	170
2009583762	gi|289548162|ref|YP_003473150.1|	51.58	190	92	0	1	190	1	190	2e-54	216
2009583763	gi|289548715|ref|YP_003473703.1|	48.96	335	165	1	7	341	3	331	3e-81	306
2009583764	gi|338730928|ref|YP_004660320.1|	86.51	126	17	0	1	126	1	126	1e-57	226
2009583765	gi|288819148|ref|YP_003433496.1|	83.85	322	52	0	13	334	21	342	9e-160	567
2009583766	gi|288818704|ref|YP_003433052.1|	59.51	284	113	1	41	322	41	324	2e-81	307
2009583767	gi|288817900|ref|YP_003432247.1|	71.63	215	61	0	1	215	1	215	8e-89	330
2009583768	gi|288818644|ref|YP_003432992.1|	81.16	430	81	0	1	430	1	430	0	706
2009583769	gi|288817947|ref|YP_003432294.1|	73.97	73	19	0	108	180	83	155	7e-26	121
2009583770	gi|288818132|ref|YP_003432480.1|	59.25	400	156	3	1	393	100	499	2e-100	370
2009583771	gi|289547873|ref|YP_003472861.1|	89.95	408	41	0	10	417	5	412	0	702
2009583772	gi|289547872|ref|YP_003472860.1|	54.22	225	103	0	1	225	1	225	1e-62	244
2009583773	gi|289547871|ref|YP_003472859.1|	62.03	158	58	1	2	159	1	156	2e-47	192
2009583774	gi|206889731|ref|YP_002248992.1|	65.18	112	39	0	1	112	44	155	3e-34	149
2009583775	gi|237755935|ref|ZP_04584525.1|	58.16	98	41	0	1	98	1	98	1e-22	110
2009583776	gi|386359979|ref|YP_006058224.1|	51.96	102	47	1	1	102	1	100	1e-26	123
2009583778	gi|288817434|ref|YP_003431781.1|	76.47	34	8	0	1	34	1	34	1e-08	63.9
2009583779	gi|289548785|ref|YP_003473773.1|	76.47	153	36	0	1	153	1	153	7e-58	227
2009583780	gi|288817606|ref|YP_003431953.1|	60.48	539	209	2	1	537	1	537	4e-169	599
2009583782	gi|288817435|ref|YP_003431782.1|	87.12	163	21	0	5	167	3	165	3e-70	268
2009583783	gi|288817434|ref|YP_003431781.1|	51.65	91	44	0	1	91	176	266	5e-21	104
2009583784	gi|288817434|ref|YP_003431781.1|	66.87	163	53	1	1	163	1	162	5e-50	201
2009583785	gi|288817598|ref|YP_003431945.1|	71.71	152	43	0	1	152	1	152	2e-57	226
2009583786	gi|289548786|ref|YP_003473774.1|	58.42	546	221	3	2	541	1	546	3e-168	597
2009583787	gi|288817600|ref|YP_003431947.1|	63.29	79	28	1	1	78	6	84	8e-21	104
2009583788	gi|289548788|ref|YP_003473776.1|	74.12	170	44	0	3	172	2	171	5e-71	270
2009583789	gi|288819022|ref|YP_003433370.1|	77.14	105	24	0	1	105	1	105	9e-44	180
2009583791	gi|337286952|ref|YP_004626425.1|	44.23	312	170	3	1	308	1	312	6e-77	292
2009583792	gi|289549203|ref|YP_003474191.1|	55.84	736	324	1	1	736	1	735	0	842
2009583794	gi|304383589|ref|ZP_07366048.1|	69.7	33	10	0	4	36	42	74	3e-07	59.3
2009583798	gi|374326297|ref|YP_005084497.1|	86.08	194	27	0	1	194	1	194	4e-97	359
2009583799	gi|18314213|ref|NP_560880.1|	71.88	64	18	0	40	103	37	100	7e-12	74.3
2009583800	gi|18311969|ref|NP_558636.1|	57.04	540	208	8	19	554	20	539	1e-148	531
2009583801	gi|18311968|ref|NP_558635.1|	43.68	87	44	3	51	134	26	110	2e-07	59.7
2009583802	gi|18314212|ref|NP_560879.1|	64.29	42	13	1	1	42	153	192	3e-06	55.8
2009583803	gi|171185385|ref|YP_001794304.1|	74.31	144	37	0	15	158	15	158	5e-55	218
2009583804	gi|18314208|ref|NP_560875.1|	75.56	90	22	0	18	107	17	106	2e-32	142
2009583805	gi|171185384|ref|YP_001794303.1|	68.82	93	29	0	1	93	118	210	2e-32	142
2009583806	gi|379003910|ref|YP_005259582.1|	57.33	150	64	0	14	163	41	190	6e-39	164
2009583807	gi|374328026|ref|YP_005086226.1|	87.03	347	45	0	1	347	9	355	2e-176	622
2009583808	gi|171184730|ref|YP_001793649.1|	65	80	28	0	1	80	2	81	5e-16	88.2
2009583809	gi|119872798|ref|YP_930805.1|	74.14	174	44	1	1	174	182	354	5e-69	265
2009583810	gi|171184731|ref|YP_001793650.1|	65.85	164	56	0	1	164	1	164	8e-55	217
2009583812	gi|374325762|ref|YP_005083962.1|	42.86	357	167	9	18	370	63	386	2e-50	204
2009583813	gi|289548401|ref|YP_003473389.1|	85.06	241	36	0	1	241	1	241	9e-120	434
2009583814	gi|289548400|ref|YP_003473388.1|	67.44	86	28	0	1	86	1	86	2e-30	136
2009583815	gi|337287723|ref|YP_004627195.1|	75.66	304	74	0	1	304	442	745	3e-123	446
2009583816	gi|289548401|ref|YP_003473389.1|	82.99	241	41	0	1	241	1	241	8e-117	424
2009583817	gi|289548400|ref|YP_003473388.1|	70.45	176	52	0	1	176	1	176	2e-70	269
2009583819	gi|379004580|ref|YP_005260252.1|	96.43	280	10	0	1	280	42	321	4e-152	541
2009583820	gi|419959776|ref|ZP_14475826.1|	100	196	0	0	1	196	1	196	5e-111	404
2009583821	gi|419959777|ref|ZP_14475827.1|	100	70	0	0	1	70	154	223	6e-35	151
2009583822	gi|334123927|ref|ZP_08497939.1|	98.81	84	1	0	1	84	1	84	1e-39	166
2009583823	gi|334123926|ref|ZP_08497938.1|	99.34	304	2	0	1	304	226	529	1e-176	623
2009583824	gi|288817673|ref|YP_003432020.1|	79.65	231	47	0	1	231	1	231	2e-111	406
2009583825	gi|289548762|ref|YP_003473750.1|	87.56	217	27	0	1	217	1	217	8e-107	390
2009583826	gi|288818648|ref|YP_003432996.1|	76.82	220	51	0	1	220	1	220	8e-97	357
2009583827	gi|288817901|ref|YP_003432248.1|	71.2	316	90	1	1	315	2	317	5e-129	465
2009583828	gi|374325252|ref|YP_005078381.1|	35	160	73	5	50	191	181	327	2e-13	80.9
2009583830	gi|160902853|ref|YP_001568434.1|	45.06	324	156	8	8	311	309	630	2e-61	241
2009583832	gi|418066370|ref|ZP_12703734.1|	49.64	137	68	1	1	136	9	145	3e-28	128
2009583833	gi|419960034|ref|ZP_14476081.1|	95.05	182	9	0	1	182	5	186	3e-81	305
2009583834	gi|419960033|ref|ZP_14476080.1|	92.38	105	8	0	22	126	28	132	3e-49	198
2009583835	gi|334125433|ref|ZP_08499422.1|	94.81	77	4	0	1	77	1	77	2e-17	92.8
2009583836	gi|386814065|ref|ZP_10101289.1|	30.34	323	214	6	1	320	179	493	1e-39	169
2009583837	gi|310778382|ref|YP_003966715.1|	45.23	398	198	5	1	384	360	751	4e-98	363
2009583838	gi|218780145|ref|YP_002431463.1|	34.38	160	95	2	150	308	1137	1287	2e-15	89
2009583839	gi|352682559|ref|YP_004893083.1|	54.95	91	40	1	13	103	4	93	1e-20	103
2009583840	gi|18313628|ref|NP_560295.1|	80.43	184	36	0	5	188	14	197	1e-84	316
2009583842	gi|379004405|ref|YP_005260077.1|	82.76	957	162	2	1	955	107	1062	0	1609
2009583843	gi|145591154|ref|YP_001153156.1|	88.12	101	12	0	1	101	132	232	1e-45	186
2009583844	gi|18313623|ref|NP_560290.1|	74.82	274	69	0	3	276	1	274	1e-67	261
2009583845	gi|18313622|ref|NP_560289.1|	87.35	332	42	0	1	332	1	332	1e-159	567
2009583846	gi|374327162|ref|YP_005085362.1|	88.24	136	16	0	2	137	8	143	1e-56	223
2009583847	gi|18313620|ref|NP_560287.1|	87.14	241	31	0	1	241	1	241	2e-96	356
2009583848	gi|374327165|ref|YP_005085365.1|	75.97	541	130	0	1	541	1	541	0	794
2009583849	gi|119871778|ref|YP_929785.1|	83.72	43	7	0	1	43	70	112	8e-13	77.8
2009583850	gi|119871778|ref|YP_929785.1|	80.05	411	81	1	1	410	134	544	2e-174	616
2009583851	gi|374327167|ref|YP_005085367.1|	77.09	371	85	0	5	375	1	371	3e-171	606
2009583852	gi|171186295|ref|YP_001795214.1|	68.97	58	18	0	1	58	14	71	5e-16	88.2
2009583853	gi|119872883|ref|YP_930890.1|	73.64	110	29	0	1	110	1	110	4e-21	105
2009583854	gi|171186297|ref|YP_001795216.1|	59.55	89	35	1	8	95	6	94	9e-15	84
2009583855	gi|119872884|ref|YP_930891.1|	53.9	154	69	1	20	173	72	223	5e-32	141
2009583857	gi|145590581|ref|YP_001152583.1|	61.36	132	51	0	1	132	3	134	8e-33	144
2009583858	gi|145590582|ref|YP_001152584.1|	62.2	127	47	1	1	126	1	127	2e-23	113
2009583859	gi|374327198|ref|YP_005085398.1|	34.04	94	62	0	26	119	27	120	3e-09	65.9
2009583861	gi|18313604|ref|NP_560271.1|	50	74	37	0	1	74	166	239	2e-13	80.1
2009583862	gi|374327762|ref|YP_005085962.1|	34.27	178	109	4	3	173	12	188	7e-17	91.3
2009583865	gi|119872912|ref|YP_930919.1|	73.72	137	35	1	31	166	215	351	4e-49	198
2009583866	gi|171186299|ref|YP_001795218.1|	56.86	102	43	1	1	102	1	101	2e-24	116
2009583867	gi|171186300|ref|YP_001795219.1|	66.78	298	97	1	1	298	1	296	8e-104	381
2009583868	gi|171186301|ref|YP_001795220.1|	78.03	173	38	0	3	175	3	175	1e-41	173
2009583870	gi|379004429|ref|YP_005260101.1|	72.44	127	35	0	1	127	2	128	5e-32	141
2009583871	gi|18313598|ref|NP_560265.1|	63.16	76	27	1	2	77	3	77	2e-22	109
2009583872	gi|374327200|ref|YP_005085400.1|	64.41	399	142	0	3	401	10	408	1e-156	558
2009583873	gi|18313597|ref|NP_560264.1|	61.41	184	71	0	2	185	3	186	3e-63	245
2009583874	gi|374327201|ref|YP_005085401.1|	82.86	140	24	0	1	140	95	234	8e-65	250
2009583875	gi|119872890|ref|YP_930897.1|	78.67	75	16	0	1	75	1	75	2e-28	129
2009583876	gi|119872891|ref|YP_930898.1|	67.82	87	28	0	1	87	1	87	8e-26	120
2009583877	gi|171186305|ref|YP_001795224.1|	78.08	73	16	0	1	73	1	73	4e-27	125
2009583878	gi|145591115|ref|YP_001153117.1|	31.87	477	270	10	4	472	6	435	8e-54	216
2009583879	gi|195953652|ref|YP_002121942.1|	56.22	233	88	3	1	231	277	497	7e-59	231
2009583880	gi|288819160|ref|YP_003433508.1|	80.36	168	33	0	3	170	4	171	1e-75	286
2009583881	gi|288818302|ref|YP_003432650.1|	66.51	215	70	1	16	228	1	215	3e-79	299
2009583883	gi|289548456|ref|YP_003473444.1|	86.32	329	45	0	1	329	1	329	2e-167	592
2009583884	gi|289548457|ref|YP_003473445.1|	89.51	658	65	1	1	654	1	658	0	1201
2009583885	gi|288818726|ref|YP_003433074.1|	85.25	217	32	0	1	217	1	217	7e-82	307
2009583886	gi|288818598|ref|YP_003432946.1|	69.8	447	134	1	1	446	1	447	3e-180	636
2009583887	gi|288818599|ref|YP_003432947.1|	49.08	542	273	3	1	539	1	542	1e-130	472
2009583888	gi|289547894|ref|YP_003472882.1|	50	94	46	1	1	93	1	94	2e-18	95.9
2009583889	gi|288817387|ref|YP_003431734.1|	88.24	68	8	0	1	68	74	141	2e-27	125
2009583890	gi|288818485|ref|YP_003432833.1|	51.96	102	49	0	1	102	1	102	3e-16	89
2009583891	gi|289549307|ref|YP_003474295.1|	49.64	280	140	1	1	280	4	282	1e-62	244
2009583892	gi|288819211|ref|YP_003433559.1|	53.19	188	88	0	2	189	3	190	1e-56	223
2009583893	gi|288818699|ref|YP_003433047.1|	58.36	329	137	0	15	343	16	344	4e-97	359
2009583894	gi|288818060|ref|YP_003432408.1|	73.98	488	124	1	1	485	1	488	0	770
2009583895	gi|289547883|ref|YP_003472871.1|	72.5	200	54	1	1	200	1	199	9e-81	303
2009583896	gi|289548006|ref|YP_003472994.1|	79.43	141	29	0	1	141	1	141	7e-61	237
2009583897	gi|188997487|ref|YP_001931738.1|	65.11	364	127	0	16	379	1	364	1e-127	461
2009583898	gi|289548006|ref|YP_003472994.1|	82.26	62	11	0	1	62	1	62	3e-21	105
2009583899	gi|288818860|ref|YP_003433208.1|	65.07	146	51	0	54	199	20	165	2e-50	202
2009583900	gi|289548213|ref|YP_003473201.1|	60.53	152	60	0	1	152	8	159	2e-47	192
2009583901	gi|289548214|ref|YP_003473202.1|	62.46	341	127	1	18	357	18	358	1e-122	444
2009583902	gi|288817628|ref|YP_003431975.1|	63.7	270	98	0	1	270	1	270	2e-102	376
2009583903	gi|289549196|ref|YP_003474184.1|	59.91	222	89	0	1	222	1	222	5e-71	271
2009583904	gi|288818860|ref|YP_003433208.1|	64	50	18	0	1	50	116	165	3e-11	72.4
2009583905	gi|288818859|ref|YP_003433207.1|	59.21	152	62	0	1	152	1	152	2e-41	172
2009583906	gi|289548214|ref|YP_003473202.1|	60.62	353	138	1	18	369	18	370	9e-123	445
2009583907	gi|288817628|ref|YP_003431975.1|	63.7	270	98	0	1	270	1	270	2e-102	376
2009583908	gi|289549196|ref|YP_003474184.1|	60.61	165	65	0	1	165	1	165	7e-50	200
2009583910	gi|21229382|ref|NP_635304.1|	36.26	91	44	2	16	106	406	482	1e-05	53.5
2009583911	gi|15605877|ref|NP_213254.1|	49.18	547	261	9	39	579	190	725	2e-132	477
2009583912	gi|15605875|ref|NP_213252.1|	64.07	295	106	0	2	296	22	316	4e-98	362
2009583913	gi|163782426|ref|ZP_02177424.1|	58.43	89	37	0	1	89	1	89	1e-21	107
2009583914	gi|195953652|ref|YP_002121942.1|	48.6	107	48	2	23	128	24	124	7e-20	100
2009583915	gi|352682324|ref|YP_004892848.1|	36.96	257	140	7	1	241	1	251	4e-26	122
2009583916	gi|119872901|ref|YP_930908.1|	57.43	101	42	1	3	103	33	132	1e-24	116
2009583917	gi|171186313|ref|YP_001795232.1|	75.88	170	41	0	1	170	79	248	1e-39	166
2009583918	gi|171186312|ref|YP_001795231.1|	83.05	59	10	0	1	59	9	67	8e-21	104
2009583919	gi|374328080|ref|YP_005086280.1|	86.03	179	25	0	1	179	1	179	6e-88	327
2009583920	gi|352682389|ref|YP_004892913.1|	76.5	434	101	1	1	434	13	445	1e-177	627
2009583921	gi|374327818|ref|YP_005086018.1|	69.12	68	21	0	1	68	1	68	4e-19	98.6
2009583922	gi|288817424|ref|YP_003431771.1|	70.11	174	52	0	1	174	1	174	2e-69	265
2009583923	gi|289548651|ref|YP_003473639.1|	71.05	373	108	0	1	373	1	373	2e-139	500
2009583924	gi|288818835|ref|YP_003433183.1|	89.94	159	16	0	1	159	210	368	2e-82	308
2009583925	gi|289549239|ref|YP_003474227.1|	84.04	94	15	0	3	96	4	97	1e-41	173
2009583926	gi|288817633|ref|YP_003431980.1|	80.15	136	27	0	15	150	2	137	1e-41	173
2009583927	gi|289548973|ref|YP_003473961.1|	48.92	507	250	3	1	507	1	498	2e-115	421
2009583928	gi|288817571|ref|YP_003431918.1|	63.39	224	82	0	1	224	1	224	1e-77	294
2009583929	gi|289549099|ref|YP_003474087.1|	50	238	116	2	2	236	28	265	2e-58	230
2009583930	gi|289548931|ref|YP_003473919.1|	72.73	110	30	0	1	110	9	118	2e-31	139
2009583931	gi|289548930|ref|YP_003473918.1|	66.67	201	67	0	1	201	51	251	5e-72	275
2009583937	gi|373458243|ref|ZP_09550010.1|	32.04	103	70	0	660	762	954	1056	5e-10	72
2009583938	gi|385809070|ref|YP_005845466.1|	30.37	214	132	5	1	212	671	869	6e-11	72.8
2009583939	gi|268318356|ref|YP_003292074.1|	42.79	229	124	5	15	239	17	242	7e-28	131
2009583940	gi|317152294|ref|YP_004120342.1|	47.87	94	48	1	120	212	124	217	2e-15	87
2009583941	gi|385810117|ref|YP_005846513.1|	38.76	129	78	1	4	131	5	133	1e-17	94
2009583942	gi|373458600|ref|ZP_09550367.1|	38.66	119	71	1	3	121	2	118	1e-16	90.1
2009583943	gi|373458599|ref|ZP_09550366.1|	42.5	200	114	1	5	204	1	199	5e-37	158
2009583944	gi|410461068|ref|ZP_11314721.1|	34.26	216	133	1	7	213	785	1000	5e-17	92.8
2009583945	gi|220931350|ref|YP_002508258.1|	30.14	700	445	13	3	671	2	688	5e-55	221
2009583946	gi|325968446|ref|YP_004244638.1|	38.58	127	76	1	2	128	305	429	1e-18	96.7
2009583949	gi|402838360|ref|ZP_10886869.1|	30.34	234	139	7	1	223	2	222	2e-14	84.7
2009583952	gi|423082547|ref|ZP_17071139.1|	34.1	173	93	7	3	158	134	302	1e-13	82.4
2009583953	gi|15920295|ref|NP_375964.1|	61.48	135	52	0	7	141	20	154	1e-44	182
2009583954	gi|188996085|ref|YP_001930336.1|	40.1	202	119	1	4	203	2	203	2e-31	139
2009583958	gi|373457903|ref|ZP_09549670.1|	39.62	260	133	5	24	259	300	559	4e-39	166
2009583959	gi|119873269|ref|YP_931276.1|	78.24	170	37	0	1	170	103	272	7e-59	230
2009583960	gi|374325704|ref|YP_005083904.1|	85.03	147	22	0	1	147	1	147	9e-59	230
2009583961	gi|119873265|ref|YP_931272.1|	77.42	155	33	1	1	155	1	153	7e-63	243
2009583962	gi|337288653|ref|YP_004628125.1|	48.06	283	131	7	1	273	436	712	2e-60	237
2009583963	gi|427401326|ref|ZP_18892398.1|	94.83	290	15	0	1	290	1	290	2e-153	546
2009583964	gi|427401327|ref|ZP_18892399.1|	85.33	150	22	0	1	150	1	150	3e-68	261
2009583965	gi|119872261|ref|YP_930268.1|	86	200	28	0	31	230	45	244	5e-78	295
2009583966	gi|288818775|ref|YP_003433123.1|	59.09	154	61	2	1	153	80	232	3e-42	175
2009583967	gi|288819157|ref|YP_003433505.1|	81.4	344	64	0	13	356	17	360	3e-172	609
2009583968	gi|288817759|ref|YP_003432106.1|	60.7	257	101	0	22	278	1	257	2e-93	347
2009583969	gi|148262636|ref|YP_001229342.1|	58.57	70	17	1	2	59	3	72	8e-15	84.3
2009583970	gi|73669618|ref|YP_305633.1|	62.86	70	25	1	1	69	1	70	1e-16	90.1
2009583971	gi|374327898|ref|YP_005086098.1|	59.76	502	186	8	1	490	215	712	2e-156	557
2009583972	gi|374325935|ref|YP_005084135.1|	77.03	209	48	0	1	209	1	209	1e-90	337
2009583973	gi|145592144|ref|YP_001154146.1|	82.64	311	54	0	1	311	29	339	3e-156	556
2009583974	gi|374325938|ref|YP_005084138.1|	83.67	49	8	0	1	49	1	49	2e-17	92.8
2009583975	gi|374325939|ref|YP_005084139.1|	72.04	186	52	0	5	190	2	187	3e-68	261
2009583977	gi|374326904|ref|YP_005085104.1|	34.16	404	187	16	42	395	3458	3832	8e-23	114
2009583978	gi|374325974|ref|YP_005084174.1|	44.59	74	35	2	1	68	677	750	2e-06	56.2
2009583979	gi|374326904|ref|YP_005085104.1|	34.15	205	120	7	25	217	4355	4556	1e-13	81.3
2009583980	gi|288817501|ref|YP_003431848.1|	78.69	183	39	0	1	183	2	184	3e-78	295
2009583981	gi|15605758|ref|NP_213135.1|	58.57	140	58	0	1	140	1	140	3e-34	149
2009583982	gi|288818061|ref|YP_003432409.1|	66.83	199	66	0	4	202	1	199	1e-75	286
2009583983	gi|374325606|ref|YP_005083803.1|	80.23	86	17	0	1	86	1	86	2e-34	149
2009583984	gi|126459158|ref|YP_001055436.1|	82	100	18	0	1	100	1	100	2e-34	149
2009583985	gi|18312856|ref|NP_559523.1|	90.6	351	33	0	1	351	1	351	3e-163	579
2009583986	gi|374325609|ref|YP_005083806.1|	77.59	290	65	0	1	290	111	400	2e-130	469
2009583987	gi|379003407|ref|YP_005259079.1|	61.25	80	30	1	28	106	21	100	9e-23	110
2009583990	gi|163782631|ref|ZP_02177628.1|	60.89	202	75	2	1	202	1	198	4e-62	242
2009583991	gi|288817648|ref|YP_003431995.1|	66.57	329	110	0	2	330	1	329	8e-127	458
2009583992	gi|288817648|ref|YP_003431995.1|	54.55	66	29	1	1	66	344	408	4e-13	78.6
2009583993	gi|289549130|ref|YP_003474118.1|	98.81	84	1	0	1	84	16	99	7e-40	167
2009583998	gi|288817648|ref|YP_003431995.1|	63.64	374	135	1	2	375	36	408	6e-138	495
2009583999	gi|289549130|ref|YP_003474118.1|	97.62	84	2	0	1	84	16	99	1e-39	166
2009584000	gi|163783763|ref|ZP_02178748.1|	64.86	37	13	0	1	37	1	37	1e-05	53.9
2009584001	gi|288817651|ref|YP_003431998.1|	68.32	423	132	2	1	422	1	422	2e-164	583
2009584002	gi|289548446|ref|YP_003473434.1|	84.24	184	29	0	1	184	1	184	2e-65	253
2009584003	gi|288818121|ref|YP_003432469.1|	55.36	56	25	0	1	56	300	355	7e-10	67.8
2009584004	gi|288818695|ref|YP_003433043.1|	59.12	296	117	4	1	292	1	296	8e-93	345
2009584005	gi|289548761|ref|YP_003473749.1|	95.38	65	3	0	1	65	460	524	7e-28	127
2009584006	gi|119872664|ref|YP_930671.1|	64.79	267	93	1	11	276	279	545	3e-90	336
2009584007	gi|119872665|ref|YP_930672.1|	82.95	88	15	0	1	88	1	88	3e-34	149
2009584008	gi|119872666|ref|YP_930673.1|	44.44	54	28	1	4	57	355	406	7e-06	54.7
2009584009	gi|374325762|ref|YP_005083962.1|	39.9	421	194	13	73	482	14	386	7e-57	226
2009584010	gi|374326572|ref|YP_005084772.1|	65.28	72	25	0	1	72	254	325	5e-18	94.7
2009584012	gi|419960335|ref|ZP_14476376.1|	97.48	238	6	0	1	238	1	238	1e-133	479
2009584013	gi|419960336|ref|ZP_14476377.1|	100	162	0	0	1	162	741	902	9e-93	343
2009584014	gi|119871808|ref|YP_929815.1|	41.75	103	59	1	23	124	25	127	2e-19	99.4
2009584015	gi|374326861|ref|YP_005085061.1|	84.24	311	49	0	11	321	1	311	2e-155	553
2009584017	gi|374327292|ref|YP_005085492.1|	49.53	107	52	1	7	111	6	112	5e-20	101
2009584018	gi|288818711|ref|YP_003433059.1|	70	110	29	2	1	106	1	110	3e-41	171
2009584019	gi|289548865|ref|YP_003473853.1|	66.9	145	47	1	15	158	15	159	3e-54	215
2009584020	gi|289547802|ref|YP_003472790.1|	65.29	242	84	0	4	245	3	244	4e-87	325
2009584021	gi|288818500|ref|YP_003432848.1|	63.19	163	59	1	1	162	34	196	1e-56	223
2009584022	gi|288818501|ref|YP_003432849.1|	75	80	20	0	3	82	117	196	4e-28	128
2009584023	gi|229170662|ref|ZP_04298306.1|	50.72	69	34	0	2	70	242	310	2e-13	79.3
2009584024	gi|288818254|ref|YP_003432602.1|	80.36	275	54	0	1	275	1	275	2e-134	483
2009584027	gi|327311118|ref|YP_004338015.1|	45.99	137	74	0	1	137	3	139	2e-24	115
2009584028	gi|15606113|ref|NP_213490.1|	79.07	43	9	0	1	43	234	276	3e-11	72.4
2009584029	gi|288818006|ref|YP_003432353.1|	83.69	233	38	0	5	237	8	240	1e-111	407
2009584030	gi|289548140|ref|YP_003473128.1|	62.95	826	305	1	1	826	1	825	0	1022
2009584031	gi|289548141|ref|YP_003473129.1|	74.31	109	28	0	1	109	1	109	3e-31	139
2009584032	gi|384128293|ref|YP_005510906.1|	60.34	116	41	3	1	114	4	116	2e-26	122
2009584033	gi|15606119|ref|NP_213496.1|	74.84	628	152	3	1	623	1	627	0	961
2009584034	gi|289549157|ref|YP_003474145.1|	89.5	505	53	0	1	505	48	552	0	924
2009584035	gi|334124462|ref|ZP_08498468.1|	98.13	214	4	0	8	221	134	347	5e-118	427
2009584036	gi|334124464|ref|ZP_08498470.1|	97.73	353	8	0	23	375	23	375	0	715
2009584037	gi|345300109|ref|YP_004829467.1|	92.71	96	7	0	1	96	72	167	1e-48	196
2009584038	gi|334124465|ref|ZP_08498471.1|	99.49	195	1	0	1	195	506	700	5e-111	404
2009584039	gi|82701268|ref|YP_410834.1|	45.09	346	176	6	78	410	6	350	6e-65	253
2009584040	gi|225849110|ref|YP_002729274.1|	62.63	289	104	2	2	286	308	596	4e-98	362
2009584041	gi|288818060|ref|YP_003432408.1|	69.62	339	100	1	1	336	151	489	1e-138	497
2009584042	gi|288818699|ref|YP_003433047.1|	58.66	329	136	0	15	343	16	344	1e-101	375
2009584043	gi|288819211|ref|YP_003433559.1|	55.87	732	313	5	6	730	7	735	0	793
2009584044	gi|289548843|ref|YP_003473831.1|	90.48	105	10	0	1	105	1	105	9e-47	190
2009584045	gi|289548845|ref|YP_003473833.1|	80.41	296	58	0	1	296	1	296	3e-141	506
2009584046	gi|288817936|ref|YP_003432283.1|	82.95	88	15	0	1	88	343	430	2e-23	112
2009584047	gi|288819211|ref|YP_003433559.1|	56.16	438	186	3	1	435	302	736	1e-123	448
2009584048	gi|289548843|ref|YP_003473831.1|	91.43	105	9	0	1	105	1	105	5e-47	191
2009584049	gi|289548844|ref|YP_003473832.1|	60	105	42	0	3	107	1	105	1e-25	120
2009584051	gi|255037894|ref|YP_003088515.1|	32.28	127	72	3	28	152	9	123	8e-07	57.8
2009584052	gi|226227300|ref|YP_002761406.1|	51.85	54	26	0	7	60	6	59	1e-05	53.5
2009584059	gi|407475367|ref|YP_006789767.1|	30.94	139	81	4	12	138	10	145	3e-06	56.6
2009584060	gi|15606531|ref|NP_213911.1|	37.13	719	374	25	36	694	46	746	9e-106	389
2009584062	gi|407475367|ref|YP_006789767.1|	30.94	139	81	4	12	138	10	145	2e-06	57.4
2009584063	gi|15606531|ref|NP_213911.1|	42.19	256	117	11	27	260	46	292	9e-35	152
2009584064	gi|188997570|ref|YP_001931821.1|	56.45	558	231	9	1	548	277	832	5e-151	540
2009584065	gi|289549345|ref|YP_003474333.1|	57.4	169	72	0	1	169	10	178	8e-51	203
2009584066	gi|289549346|ref|YP_003474334.1|	61.76	442	165	2	1	441	1	439	4e-158	563
2009584067	gi|288817700|ref|YP_003432047.1|	67.74	279	88	2	23	299	22	300	1e-105	387
2009584068	gi|289548606|ref|YP_003473594.1|	67.38	187	61	0	2	188	5	191	1e-69	266
2009584069	gi|289548091|ref|YP_003473079.1|	60	80	32	0	1	80	1	80	8e-07	57.8
2009584070	gi|288819168|ref|YP_003433516.1|	90.66	289	27	0	1	289	83	371	5e-159	565
2009584071	gi|119871656|ref|YP_929663.1|	64.77	193	68	0	56	248	56	248	2e-47	194
2009584073	gi|385810971|ref|YP_005847367.1|	38.5	200	111	6	1	189	563	761	1e-22	111
2009584075	gi|148655839|ref|YP_001276044.1|	35.67	300	173	7	12	303	72	359	5e-43	179
2009584076	gi|288817489|ref|YP_003431836.1|	82.61	92	16	0	1	92	112	203	4e-38	161
2009584077	gi|288818387|ref|YP_003432735.1|	79.67	182	37	0	1	182	1	182	3e-49	198
2009584078	gi|289548934|ref|YP_003473922.1|	46.81	188	100	0	1	188	49	236	6e-48	194
2009584079	gi|289548934|ref|YP_003473922.1|	51.61	186	90	0	18	203	18	203	1e-52	210
2009584080	gi|288818389|ref|YP_003432737.1|	74.24	132	34	0	1	132	1	132	1e-46	189
2009584081	gi|289548088|ref|YP_003473076.1|	85.14	249	37	0	5	253	4	252	9e-129	464
2009584082	gi|288817641|ref|YP_003431988.1|	55	160	71	1	1	159	1	160	1e-40	170
2009584083	gi|288817642|ref|YP_003431989.1|	73.19	317	85	0	20	336	1	317	4e-135	486
2009584084	gi|288817643|ref|YP_003431990.1|	68.35	139	39	1	3	136	4	142	1e-44	183
2009584086	gi|288817642|ref|YP_003431989.1|	69.39	49	15	0	1	49	269	317	1e-14	83.6
2009584087	gi|289547960|ref|YP_003472948.1|	68.68	380	117	1	4	381	1	380	3e-146	523
2009584088	gi|289548223|ref|YP_003473211.1|	47.87	211	106	1	1	211	1	207	8e-49	197
2009584089	gi|289548222|ref|YP_003473210.1|	74.11	197	51	0	5	201	2	198	2e-79	299
2009584090	gi|195953652|ref|YP_002121942.1|	50.28	177	81	2	23	198	24	194	5e-42	175
2009584091	gi|289548222|ref|YP_003473210.1|	73.1	197	53	0	5	201	2	198	2e-78	296
2009584092	gi|289548838|ref|YP_003473826.1|	56.44	225	98	0	20	244	26	250	8e-71	271
2009584093	gi|288817383|ref|YP_003431730.1|	72.55	255	70	0	1	255	1	255	2e-96	357
2009584094	gi|289549339|ref|YP_003474327.1|	49.7	165	83	0	1	165	1	165	9e-42	173
2009584095	gi|289548369|ref|YP_003473357.1|	57.14	133	56	1	18	150	1	132	6e-32	140
2009584096	gi|289548370|ref|YP_003473358.1|	78.32	309	67	0	1	309	1	309	1e-136	490
2009584097	gi|288818488|ref|YP_003432836.1|	56.36	220	96	0	3	222	2	221	3e-66	256
2009584100	gi|289548369|ref|YP_003473357.1|	57.14	133	56	1	18	150	1	132	7e-32	140
2009584101	gi|289548370|ref|YP_003473358.1|	80.54	298	58	0	1	298	1	298	3e-141	506
2009584102	gi|289548371|ref|YP_003473359.1|	59.62	52	21	0	1	52	156	207	2e-09	66.2
2009584103	gi|384128845|ref|YP_005511458.1|	64.34	143	51	0	16	158	16	158	7e-37	157
2009584105	gi|288819204|ref|YP_003433552.1|	75.43	346	84	1	1	345	1	346	2e-140	503
2009584106	gi|289548643|ref|YP_003473631.1|	59.59	292	117	1	1	292	1	291	3e-101	373
2009584107	gi|288818291|ref|YP_003432639.1|	67.05	352	116	0	3	354	6	357	2e-130	470
2009584108	gi|289549139|ref|YP_003474127.1|	79.75	79	16	0	1	79	48	126	2e-31	139
2009584109	gi|345304242|ref|YP_004826144.1|	42.75	138	77	1	4	141	45	180	2e-16	89.4
2009584110	gi|418274205|ref|ZP_12889703.1|	38.46	143	80	3	5	140	4	145	6e-18	94.7
2009584111	gi|163784595|ref|ZP_02179438.1|	40.3	134	74	3	18	147	23	154	2e-19	99.4
2009584112	gi|225849889|ref|YP_002730123.1|	73.68	114	30	0	1	114	1	114	4e-48	194
2009584113	gi|288818855|ref|YP_003433203.1|	91.85	135	11	0	5	139	3	137	1e-68	263
2009584114	gi|119872425|ref|YP_930432.1|	80	175	35	0	1	175	619	793	7e-65	251
2009584115	gi|374325992|ref|YP_005084192.1|	79.64	280	57	0	1	280	114	393	3e-121	439
2009584116	gi|171185873|ref|YP_001794792.1|	94.64	56	3	0	1	56	82	137	9e-23	110
2009584117	gi|18313809|ref|NP_560476.1|	92.91	141	10	0	19	159	19	159	5e-63	244
2009584118	gi|145592093|ref|YP_001154095.1|	74.09	301	78	0	1	301	1	301	8e-94	348
2009584119	gi|171185876|ref|YP_001794795.1|	83.58	67	11	0	1	67	1	67	1e-16	90.1
2009584120	gi|18313806|ref|NP_560473.1|	85.47	117	17	0	12	128	1	117	2e-47	192
2009584121	gi|145592090|ref|YP_001154092.1|	71.83	71	20	0	1	71	107	177	1e-24	116
2009584122	gi|188996886|ref|YP_001931137.1|	49.77	221	103	2	30	247	20	235	1e-60	237
2009584124	gi|145591115|ref|YP_001153117.1|	36.95	452	246	10	12	446	6	435	4e-62	244
2009584126	gi|171185879|ref|YP_001794798.1|	80.1	191	38	0	19	209	1	191	2e-70	269
2009584128	gi|327311975|ref|YP_004338872.1|	76.9	277	64	0	1	277	24	300	1e-106	390
2009584129	gi|119872414|ref|YP_930421.1|	57.48	254	108	0	1	254	1	254	3e-52	209
2009584130	gi|119872413|ref|YP_930420.1|	53.69	203	94	0	2	204	55	257	7e-43	177
2009584131	gi|18313217|ref|NP_559884.1|	85.53	76	11	0	25	100	1	76	8e-31	137
2009584132	gi|145592025|ref|YP_001154027.1|	79.01	162	34	0	1	162	1	162	4e-76	287
2009584133	gi|171185883|ref|YP_001794802.1|	84.91	265	40	0	1	265	1	265	8e-130	467
2009584134	gi|374328347|ref|YP_005086547.1|	36.79	212	114	8	25	224	156	359	2e-11	74.3
2009584135	gi|18313224|ref|NP_559891.1|	85.26	285	42	0	1	285	10	294	5e-147	525
2009584136	gi|18313224|ref|NP_559891.1|	78.72	235	50	0	1	235	351	585	2e-96	356
2009584137	gi|374326041|ref|YP_005084241.1|	75.86	116	28	0	11	126	1	116	3e-36	155
2009584138	gi|171185887|ref|YP_001794806.1|	88.52	183	21	0	1	183	1	183	3e-88	328
2009584139	gi|171185888|ref|YP_001794807.1|	84.47	206	32	0	1	206	1	206	4e-98	361
2009584140	gi|171185889|ref|YP_001794808.1|	83.59	128	21	0	1	128	1	128	6e-57	224
2009584141	gi|171185888|ref|YP_001794807.1|	75.56	90	22	0	1	90	117	206	6e-31	137
2009584142	gi|171185889|ref|YP_001794808.1|	80.47	128	25	0	1	128	1	128	4e-55	218
2009584143	gi|171185890|ref|YP_001794809.1|	95.89	73	3	0	2	74	1	73	4e-34	148
2009584144	gi|374326045|ref|YP_005084245.1|	83.58	201	33	0	37	237	22	222	4e-64	249
2009584145	gi|171185892|ref|YP_001794811.1|	88.17	93	11	0	1	93	1	93	5e-41	171
2009584146	gi|425308462|ref|ZP_18698039.1|	98.17	218	4	0	1	218	1	218	1e-112	410
2009584147	gi|301305697|ref|ZP_07211785.1|	93.95	248	15	0	1	248	116	363	1e-132	477
2009584148	gi|322836443|ref|YP_004215820.1|	93.62	47	3	0	1	47	1	47	2e-17	93.2
2009584149	gi|433062710|ref|ZP_20249654.1|	90.82	294	26	1	1	293	38	331	1e-158	563
2009584150	gi|325295332|ref|YP_004281846.1|	34.88	172	108	1	4	175	56	223	1e-18	97.1
2009584151	gi|163784979|ref|ZP_02179724.1|	47.27	256	121	2	2	244	15	269	2e-56	224
2009584153	gi|115378540|ref|ZP_01465696.1|	47.62	168	75	1	1	155	108	275	1e-38	163
2009584155	gi|408419739|ref|YP_006761153.1|	44.57	92	38	3	1	79	367	458	5e-14	81.6
2009584156	gi|312130382|ref|YP_003997722.1|	39.25	456	212	12	7	401	11	462	2e-71	275
2009584158	gi|260893944|ref|YP_003240041.1|	45.24	210	111	3	1	207	3	211	2e-47	193
2009584159	gi|419724668|ref|ZP_14251727.1|	53.42	219	98	1	7	225	3	217	5e-50	202
2009584160	gi|385800787|ref|YP_005837191.1|	53.17	126	59	0	20	145	1	126	1e-35	153
2009584161	gi|225848616|ref|YP_002728779.1|	67.96	103	32	1	1	102	171	273	2e-30	136
2009584162	gi|305664186|ref|YP_003860474.1|	44.44	72	40	0	2	73	14	85	4e-11	72
2009584164	gi|288817490|ref|YP_003431837.1|	85.44	261	38	0	1	261	1	261	1e-119	434
2009584165	gi|381202513|ref|ZP_09909627.1|	95.15	103	5	0	1	103	34	136	1e-52	209
2009584166	gi|381202514|ref|ZP_09909628.1|	96.63	178	6	0	1	178	1	178	1e-81	306
2009584167	gi|427410336|ref|ZP_18900538.1|	91.43	35	3	0	1	35	511	545	5e-11	71.6
2009584168	gi|332796111|ref|YP_004457611.1|	52.96	287	134	1	9	294	157	443	1e-88	331
2009584169	gi|55981918|ref|YP_145215.1|	32.49	354	212	11	4	345	6	344	6e-38	163
2009584170	gi|289548587|ref|YP_003473575.1|	79.37	63	13	0	1	63	374	436	1e-12	76.6
2009584171	gi|195953652|ref|YP_002121942.1|	48.28	174	83	2	23	195	24	191	1e-38	163
2009584172	gi|289548369|ref|YP_003473357.1|	57.89	133	55	1	1	133	1	132	3e-37	158
2009584173	gi|289548370|ref|YP_003473358.1|	80.2	298	59	0	1	298	1	298	5e-141	504
2009584179	gi|374326104|ref|YP_005084304.1|	77.83	221	49	0	1	221	86	306	2e-78	296
2009584180	gi|171185766|ref|YP_001794685.1|	77.22	79	18	0	1	79	1	79	1e-27	126
2009584181	gi|18314054|ref|NP_560721.1|	82.98	94	16	0	1	94	391	484	1e-28	130
2009584182	gi|18314054|ref|NP_560721.1|	79.22	385	80	0	1	385	1	385	0	652
2009584183	gi|126459653|ref|YP_001055931.1|	86.61	112	15	0	3	114	496	607	2e-52	209
2009584184	gi|288818154|ref|YP_003432502.1|	75.71	70	17	0	1	70	288	357	3e-24	115
2009584185	gi|289548851|ref|YP_003473839.1|	71	500	144	1	1	499	412	911	0	742
2009584186	gi|320450796|ref|YP_004202892.1|	36.89	244	128	4	3	221	25	267	3e-23	113
2009584187	gi|389846642|ref|YP_006348881.1|	35.62	160	101	2	142	299	137	296	2e-15	88.2
2009584188	gi|281412485|ref|YP_003346564.1|	40.26	231	67	6	1	160	93	323	8e-33	144
2009584190	gi|14520467|ref|NP_125942.1|	55.56	279	115	4	4	273	2	280	2e-68	264
2009584191	gi|383764693|ref|YP_005443675.1|	45.69	429	188	5	20	403	35	463	2e-110	404
2009584193	gi|206901864|ref|YP_002251492.1|	51.63	306	147	1	1	306	4	308	7e-89	332
2009584195	gi|153206835|ref|ZP_01945676.1|	44.22	251	138	2	3	252	6	255	2e-54	216
2009584198	gi|375148820|ref|YP_005011261.1|	72.52	131	36	0	41	171	7	137	6e-50	201
2009584199	gi|217967672|ref|YP_002353178.1|	61.29	124	48	0	39	162	243	366	3e-34	149
2009584200	gi|288817464|ref|YP_003431811.1|	50.38	784	372	10	1	779	5	776	0	711
2009584201	gi|288817341|ref|YP_003431688.1|	77	300	69	0	1	300	1	300	6e-138	494
2009584202	gi|289548505|ref|YP_003473493.1|	60.68	234	92	0	2	235	1	234	4e-74	282
2009584203	gi|289549215|ref|YP_003474203.1|	89.78	323	33	0	1	323	1	323	1e-152	543
2009584204	gi|289549216|ref|YP_003474204.1|	55.72	411	179	3	4	412	14	423	6e-131	472
2009584205	gi|15605750|ref|NP_213127.1|	84.62	104	16	0	1	104	1	104	1e-36	156
2009584206	gi|288817452|ref|YP_003431799.1|	70.59	119	35	0	1	119	261	379	1e-27	127
2009584207	gi|289547834|ref|YP_003472822.1|	66.67	135	43	1	1	133	1	135	1e-36	156
2009584208	gi|289547835|ref|YP_003472823.1|	72.05	161	45	0	1	161	1	161	2e-65	252
2009584212	gi|163783178|ref|ZP_02178172.1|	74.3	249	64	0	1	249	1	249	8e-94	348
2009584213	gi|298293835|ref|YP_003695774.1|	35.29	221	132	6	8	218	93	312	2e-22	111
2009584214	gi|15605844|ref|NP_213221.1|	58.3	259	107	1	4	261	2	260	3e-75	286
2009584215	gi|225850403|ref|YP_002730637.1|	39.32	117	68	3	3	117	21	136	1e-11	73.9
2009584216	gi|54024486|ref|YP_118728.1|	31.51	146	89	5	102	236	132	277	2e-06	58.2
2009584217	gi|217967315|ref|YP_002352821.1|	51.78	365	171	3	1	361	1	364	7e-101	372
2009584218	gi|206901700|ref|YP_002250769.1|	65.95	370	126	0	1	370	1	370	9e-123	444
2009584220	gi|387790395|ref|YP_006255460.1|	59.04	188	77	0	3	190	196	383	2e-64	249
2009584221	gi|73669505|ref|YP_305520.1|	32.22	270	150	9	5	261	12	261	2e-26	124
2009584226	gi|237756542|ref|ZP_04585068.1|	72.43	214	59	0	2	215	18	231	3e-92	342
2009584227	gi|237756541|ref|ZP_04585067.1|	50.82	61	30	0	92	152	2	62	6e-08	61.2
2009584228	gi|289549366|ref|YP_003474354.1|	59.65	285	115	0	9	293	3	287	2e-86	324
2009584229	gi|289549367|ref|YP_003474355.1|	65.59	247	85	0	1	247	1	247	3e-80	303
2009584230	gi|288817807|ref|YP_003432154.1|	62.24	339	123	2	1	335	1	338	3e-104	383
2009584233	gi|288817807|ref|YP_003432154.1|	61.21	446	167	3	1	442	87	530	4e-141	506
2009584234	gi|288817559|ref|YP_003431906.1|	73.42	237	63	0	5	241	2	238	2e-93	346
2009584235	gi|289548174|ref|YP_003473162.1|	73.79	145	38	0	1	145	1	145	2e-61	239
2009584237	gi|289549056|ref|YP_003474044.1|	53.31	242	107	4	18	256	421	659	1e-61	241
2009584238	gi|288819041|ref|YP_003433389.1|	60.53	76	30	0	1	76	84	159	2e-19	99.8
2009584239	gi|288819040|ref|YP_003433388.1|	54.21	107	49	0	1	107	1	107	1e-27	127
2009584240	gi|334124259|ref|ZP_08498268.1|	94.07	354	21	0	1	354	1	354	3e-175	619
2009584241	gi|334124260|ref|ZP_08498269.1|	73.81	84	10	1	52	123	1066	1149	4e-26	121
2009584242	gi|163785748|ref|ZP_02180255.1|	33.43	362	218	9	16	369	20	366	6e-40	170
2009584243	gi|237755877|ref|ZP_04584472.1|	74.05	447	107	3	1	440	11	455	0	642
2009584244	gi|237755878|ref|ZP_04584473.1|	84.85	165	25	0	1	165	1	165	9e-82	306
2009584245	gi|384432374|ref|YP_005641733.1|	62.24	874	313	7	1	871	1	860	0	1114
2009584246	gi|289547832|ref|YP_003472820.1|	77.99	159	35	0	1	159	1	159	6e-69	263
2009584247	gi|288818824|ref|YP_003433172.1|	66.11	301	101	1	22	322	20	319	1e-123	447
2009584248	gi|289548534|ref|YP_003473522.1|	54.51	277	125	1	17	293	16	291	7e-83	311
2009584249	gi|288818822|ref|YP_003433170.1|	61.76	387	134	3	6	386	191	569	7e-135	485
2009584250	gi|289548536|ref|YP_003473524.1|	74.07	189	49	0	36	224	27	215	1e-84	317
2009584251	gi|289548537|ref|YP_003473525.1|	86.4	228	30	1	11	238	44	270	9e-115	417
2009584252	gi|188996749|ref|YP_001931000.1|	31.63	196	122	4	28	211	40	235	6e-26	122
2009584253	gi|288819051|ref|YP_003433399.1|	69.18	451	139	0	1	451	1	451	9e-160	568
2009584254	gi|288819050|ref|YP_003433398.1|	61.11	72	28	0	1	72	174	245	2e-19	99.8
2009584255	gi|289548006|ref|YP_003472994.1|	73.05	141	38	0	1	141	1	141	1e-54	216
2009584256	gi|289547883|ref|YP_003472871.1|	71.72	198	56	0	3	200	2	199	2e-80	303
2009584257	gi|288818060|ref|YP_003432408.1|	73.82	489	125	1	1	486	1	489	0	768
2009584258	gi|288818699|ref|YP_003433047.1|	58.66	329	136	0	15	343	16	344	2e-98	363
2009584259	gi|288819211|ref|YP_003433559.1|	55.7	702	301	5	2	696	3	701	0	771
2009584260	gi|288818943|ref|YP_003433291.1|	64.02	264	94	1	1	263	1	264	2e-87	327
2009584261	gi|288818942|ref|YP_003433290.1|	47.59	166	80	2	22	180	22	187	1e-24	117
2009584262	gi|289548456|ref|YP_003473444.1|	86.32	329	45	0	1	329	1	329	3e-167	592
2009584263	gi|289548457|ref|YP_003473445.1|	88.71	549	58	1	12	556	110	658	0	982
2009584264	gi|289548457|ref|YP_003473445.1|	89.55	622	61	1	1	618	1	622	0	1132
2009584266	gi|18312617|ref|NP_559284.1|	51.69	118	47	2	1	114	238	349	1e-20	103
2009584270	gi|288818555|ref|YP_003432903.1|	45.56	169	81	2	1	169	1	158	2e-29	133
2009584271	gi|288818556|ref|YP_003432904.1|	48.31	325	138	5	4	328	1	295	8e-79	298
2009584273	gi|163782738|ref|ZP_02177734.1|	30.75	413	221	11	1	402	1	359	2e-39	168
2009584274	gi|288818558|ref|YP_003432906.1|	46.19	236	125	2	6	241	3	236	3e-53	213
2009584276	gi|194334544|ref|YP_002016404.1|	52.82	284	128	2	2	280	346	628	3e-77	293
2009584277	gi|188996655|ref|YP_001930906.1|	79.86	288	58	0	1	288	20	307	3e-138	496
2009584278	gi|374327100|ref|YP_005085300.1|	61.69	295	107	3	8	296	7	301	3e-110	402
2009584279	gi|379002976|ref|YP_005258648.1|	56.28	231	99	2	1	230	572	801	2e-63	246
2009584280	gi|18312943|ref|NP_559610.1|	55.82	249	90	2	20	268	1	229	3e-68	263
2009584281	gi|374326235|ref|YP_005084435.1|	62.64	91	34	0	1	91	1	91	6e-09	64.7
2009584282	gi|374326234|ref|YP_005084434.1|	64.71	119	42	0	1	119	11	129	1e-28	130
2009584284	gi|289548212|ref|YP_003473200.1|	65.78	263	90	0	1	263	168	430	2e-99	366
2009584285	gi|289548211|ref|YP_003473199.1|	58.29	211	88	0	14	224	14	224	8e-64	248
2009584286	gi|289548211|ref|YP_003473199.1|	58.86	175	72	0	1	175	243	417	3e-57	225
2009584287	gi|288818277|ref|YP_003432625.1|	70.08	391	112	2	2	387	5	395	6e-160	568
2009584288	gi|288817665|ref|YP_003432012.1|	79.12	91	19	0	1	91	3	93	4e-35	151
2009584289	gi|10957060|ref|NP_046416.1|	49.33	150	74	2	1	150	59	206	4e-29	131
2009584290	gi|383320651|ref|YP_005381492.1|	58.43	611	247	5	1	609	30	635	0	709
2009584291	gi|395226935|ref|ZP_10405329.1|	84.44	180	28	0	5	184	4	183	2e-83	314
2009584292	gi|334338619|ref|YP_004543599.1|	68.42	190	59	1	1	189	450	639	5e-72	274
2009584293	gi|395226935|ref|ZP_10405329.1|	83.7	184	29	1	1	184	1	183	3e-83	314
2009584294	gi|239616887|ref|YP_002940209.1|	32.92	161	89	5	9	150	334	494	2e-10	71.2
2009584295	gi|239616887|ref|YP_002940209.1|	31.95	313	170	11	1	270	163	475	7e-28	130
2009584297	gi|239616887|ref|YP_002940209.1|	31.63	313	171	10	1	270	163	475	2e-27	128
2009584299	gi|397690372|ref|YP_006527626.1|	42.72	323	181	3	1	320	1	322	2e-56	224
2009584301	gi|21673557|ref|NP_661622.1|	44.9	196	100	4	1	191	1	193	6e-36	154
2009584304	gi|226227022|ref|YP_002761128.1|	41	300	174	3	22	320	9	306	3e-47	194
2009584305	gi|383787455|ref|YP_005472024.1|	71.27	550	153	2	7	555	3	548	0	805
2009584306	gi|395226920|ref|ZP_10405319.1|	80.67	150	29	0	127	276	1	150	3e-56	223
2009584307	gi|395226922|ref|ZP_10405321.1|	88.1	42	5	0	1	42	30	71	5e-14	81.6
2009584308	gi|395226920|ref|ZP_10405319.1|	82.11	123	22	0	127	249	1	123	9e-46	188
2009584309	gi|395226967|ref|ZP_10405350.1|	87.05	139	18	0	58	196	1	139	4e-54	217
2009584310	gi|395226968|ref|ZP_10405351.1|	74.39	82	21	0	1	82	52	133	2e-21	105
2009584311	gi|289548726|ref|YP_003473714.1|	61.4	171	63	1	1	168	120	290	2e-56	222
2009584312	gi|163782129|ref|ZP_02177128.1|	66.67	51	17	0	9	59	175	225	1e-11	73.6
2009584313	gi|289548727|ref|YP_003473715.1|	53.29	167	78	0	1	167	1	167	6e-45	184
2009584314	gi|289548841|ref|YP_003473829.1|	78.24	262	56	1	1	262	51	311	8e-111	404
2009584315	gi|289549099|ref|YP_003474087.1|	49.59	244	120	2	1	241	22	265	6e-60	235
2009584316	gi|288817571|ref|YP_003431918.1|	62.95	224	83	0	1	224	1	224	2e-76	290
2009584317	gi|289548973|ref|YP_003473961.1|	44.92	394	208	3	1	394	114	498	8e-81	305
2009584318	gi|419958228|ref|ZP_14474293.1|	98.01	151	3	0	1	151	436	586	1e-70	270
2009584319	gi|334124886|ref|ZP_08498881.1|	100	86	0	0	1	86	1	86	2e-41	172
2009584325	gi|145591889|ref|YP_001153891.1|	50.98	51	25	0	47	97	57	107	2e-06	56.2
2009584326	gi|379004531|ref|YP_005260203.1|	35.75	193	104	6	9	196	119	296	1e-19	100
2009584328	gi|374326926|ref|YP_005085126.1|	82.95	305	52	0	1	305	1	305	2e-126	456
2009584329	gi|18313821|ref|NP_560488.1|	85.61	132	19	0	1	132	1	132	1e-56	223
2009584330	gi|374326928|ref|YP_005085128.1|	79.49	78	16	0	1	78	1	78	2e-22	109
2009584331	gi|126460431|ref|YP_001056709.1|	89.43	123	13	0	1	123	99	221	1e-47	193
2009584332	gi|288818809|ref|YP_003433157.1|	56.72	134	56	1	4	135	1	134	4e-26	122
2009584333	gi|288819049|ref|YP_003433397.1|	62.09	153	58	0	2	154	3	155	1e-53	213
2009584334	gi|15605627|ref|NP_213001.1|	73.42	79	19	1	1	77	298	376	3e-24	115
2009584335	gi|163783631|ref|ZP_02178620.1|	69.44	36	11	0	19	54	17	52	7e-06	54.7
2009584336	gi|289547850|ref|YP_003472838.1|	72.62	84	23	0	1	84	1	84	2e-31	139
2009584337	gi|289547851|ref|YP_003472839.1|	68.86	456	142	0	5	460	2	457	0	652
2009584338	gi|288818786|ref|YP_003433134.1|	49.15	59	30	0	1	59	118	176	1e-08	63.9
2009584339	gi|218295874|ref|ZP_03496654.1|	97.44	273	7	0	1	273	160	432	5e-139	498
2009584341	gi|288817464|ref|YP_003431811.1|	45.98	311	158	4	2	311	165	466	2e-61	240
2009584342	gi|288817464|ref|YP_003431811.1|	62.89	97	36	0	1	97	489	585	1e-30	136
2009584344	gi|407472705|ref|YP_006787105.1|	30.63	271	166	5	1	250	3	272	4e-24	116
2009584345	gi|334122338|ref|ZP_08496378.1|	98.33	60	1	0	1	60	123	182	7e-27	124
2009584346	gi|334122337|ref|ZP_08496377.1|	99.62	261	1	0	1	261	1	261	5e-150	535
2009584347	gi|289549319|ref|YP_003474307.1|	50.67	298	124	7	1	278	4	298	6e-74	282
2009584348	gi|218296411|ref|ZP_03497154.1|	64.29	112	40	0	33	144	3	114	8e-30	134
2009584349	gi|18312615|ref|NP_559282.1|	76.79	112	26	0	5	116	4	115	8e-47	190
2009584350	gi|374328340|ref|YP_005086540.1|	71	300	87	0	5	304	3	302	2e-127	460
2009584352	gi|309790838|ref|ZP_07685382.1|	38.07	197	113	1	52	248	57	244	5e-31	139
2009584353	gi|383111156|ref|ZP_09931974.1|	42.74	248	115	5	1	244	467	691	4e-46	189
2009584354	gi|337288435|ref|YP_004627907.1|	67.05	258	85	0	1	258	1	258	5e-89	332
2009584355	gi|337288434|ref|YP_004627906.1|	71.88	96	27	0	35	130	28	123	2e-12	76.6
2009584356	gi|337288433|ref|YP_004627905.1|	80.49	82	16	0	1	82	169	250	8e-29	130
2009584357	gi|337288433|ref|YP_004627905.1|	62.18	119	43	1	1	117	1	119	6e-33	144
2009584358	gi|194430821|ref|ZP_03063200.1|	39.17	120	71	1	5	122	4	123	6e-12	74.7
2009584359	gi|337286662|ref|YP_004626135.1|	53.25	77	36	0	9	85	5	81	7e-12	74.3
2009584360	gi|337288430|ref|YP_004627902.1|	64.29	280	100	0	1	280	1113	1392	6e-104	382
2009584361	gi|354723144|ref|ZP_09037359.1|	98.28	348	6	0	1	348	116	463	1e-174	617
2009584362	gi|334122298|ref|ZP_08496338.1|	97.18	71	2	0	1	71	9	79	7e-33	144
2009584363	gi|334122299|ref|ZP_08496339.1|	99.02	307	3	0	1	307	198	504	5e-174	615
2009584364	gi|289549157|ref|YP_003474145.1|	89.31	505	54	0	1	505	48	552	0	905
2009584365	gi|15606119|ref|NP_213496.1|	74.68	628	153	3	1	623	1	627	0	966
2009584366	gi|384128293|ref|YP_005510906.1|	61.21	116	40	3	1	114	4	116	4e-27	125
2009584367	gi|289548141|ref|YP_003473129.1|	74.31	109	28	0	1	109	1	109	2e-28	129
2009584368	gi|289548140|ref|YP_003473128.1|	64.08	373	134	0	1	373	1	373	4e-126	456
2009584369	gi|288817624|ref|YP_003431971.1|	65.55	238	80	1	1	238	1	236	2e-76	290
2009584370	gi|384128384|ref|YP_005510997.1|	84.51	355	55	0	8	362	6	360	0	638
2009584371	gi|288819069|ref|YP_003433417.1|	78.93	261	44	2	1	250	1	261	5e-103	378
2009584372	gi|119873067|ref|YP_931074.1|	74.05	185	45	1	1	185	54	235	7e-71	270
2009584373	gi|171185073|ref|YP_001793992.1|	86.49	185	25	0	1	185	2	186	1e-75	286
2009584375	gi|289549062|ref|YP_003474050.1|	78.35	254	55	0	1	254	1	254	2e-119	432
2009584376	gi|289549061|ref|YP_003474049.1|	93.94	165	10	0	1	165	309	473	1e-84	316
2009584377	gi|195953652|ref|YP_002121942.1|	52.38	189	81	3	23	208	24	206	1e-45	187
2009584378	gi|163782426|ref|ZP_02177424.1|	59.55	89	36	0	1	89	1	89	2e-22	109
2009584381	gi|18312539|ref|NP_559206.1|	83.51	188	31	0	1	188	538	725	2e-89	333
2009584382	gi|397904256|ref|ZP_10505175.1|	61.74	345	126	1	2	346	6	344	7e-124	448
2009584383	gi|268317516|ref|YP_003291235.1|	57.53	146	60	1	8	151	273	418	2e-42	176
2009584384	gi|398813281|ref|ZP_10571980.1|	41.18	136	74	3	18	152	14	144	7e-19	98.2
2009584385	gi|148263533|ref|YP_001230239.1|	48	75	34	3	27	96	44	118	1e-07	60.1
2009584386	gi|48477208|ref|YP_022914.1|	30.68	414	266	8	29	438	20	416	5e-37	160
2009584387	gi|302038402|ref|YP_003798724.1|	46.34	410	209	4	3	405	2	407	4e-100	370
2009584389	gi|115375624|ref|ZP_01462881.1|	37.84	111	63	3	20	129	24	129	1e-08	63.9
2009584390	gi|218780145|ref|YP_002431463.1|	46.28	121	62	3	182	300	1163	1282	6e-19	102
2009584392	gi|196229549|ref|ZP_03128414.1|	51.72	116	55	1	1	115	1	116	2e-28	129
2009584393	gi|395227021|ref|ZP_10405379.1|	89.68	155	16	0	1	155	1	155	2e-79	298
2009584395	gi|268316266|ref|YP_003289985.1|	66.32	389	131	0	7	395	5	393	5e-147	525
2009584396	gi|395227015|ref|ZP_10405376.1|	83.7	135	22	0	7	141	1	135	1e-60	236
2009584397	gi|336324433|ref|YP_004604400.1|	36.36	165	96	5	10	167	153	315	4e-18	95.1
2009584398	gi|395227015|ref|ZP_10405376.1|	82.14	56	10	0	1	56	80	135	1e-19	100
2009584399	gi|336324433|ref|YP_004604400.1|	33.86	319	187	10	1	304	1	310	2e-35	154
2009584400	gi|116872910|ref|YP_849691.1|	31.49	181	107	6	78	242	139	318	1e-06	58.9
2009584401	gi|218295395|ref|ZP_03496208.1|	99.56	226	1	0	1	226	129	354	3e-25	119
2009584402	gi|169832361|ref|YP_001718343.1|	37.85	177	109	1	4	179	2	178	4e-24	115
2009584403	gi|15920295|ref|NP_375964.1|	62.22	135	51	0	7	141	20	154	6e-45	184
2009584405	gi|424867615|ref|ZP_18291397.1|	56.1	123	53	1	1	122	24	146	1e-32	143
2009584406	gi|297564876|ref|YP_003683848.1|	41.41	198	105	4	1	189	1	196	6e-39	165
2009584407	gi|189347650|ref|YP_001944179.1|	60.61	66	25	1	1	65	1	66	4e-15	85.1
2009584410	gi|218960614|ref|YP_001740389.1|	47.46	118	57	2	1	116	471	585	2e-19	99.8
2009584411	gi|289548249|ref|YP_003473237.1|	53.98	289	131	1	1	289	576	862	2e-88	330
2009584412	gi|288817916|ref|YP_003432263.1|	72.28	184	51	0	1	184	113	296	2e-64	249
2009584413	gi|327404723|ref|YP_004345561.1|	45.24	126	68	1	9	133	73	198	8e-21	104
2009584414	gi|225848982|ref|YP_002729146.1|	58.49	212	85	3	1	209	1	212	3e-61	239
2009584415	gi|289548073|ref|YP_003473061.1|	69.44	108	32	1	5	112	4	110	1e-35	153
2009584416	gi|375145484|ref|YP_005007925.1|	43.35	233	124	3	9	239	66	292	5e-49	199
2009584417	gi|288817673|ref|YP_003432020.1|	81.44	194	36	0	3	196	401	594	2e-90	336
2009584418	gi|289548555|ref|YP_003473543.1|	72.07	222	62	0	1	222	1	222	5e-84	315
2009584419	gi|289548833|ref|YP_003473821.1|	68.03	244	78	0	1	244	1	244	1e-96	357
2009584420	gi|288817395|ref|YP_003431742.1|	63.1	393	139	3	1	388	1	392	4e-138	496
2009584422	gi|288818802|ref|YP_003433150.1|	58.81	386	159	0	1	386	159	544	2e-114	417
2009584423	gi|289548927|ref|YP_003473915.1|	92.09	215	17	0	1	215	1	215	6e-113	410
2009584424	gi|289548142|ref|YP_003473130.1|	79.65	172	35	0	1	172	1	172	1e-63	246
2009584425	gi|289548143|ref|YP_003473131.1|	87.74	155	19	0	1	155	249	403	5e-58	227
2009584426	gi|289548144|ref|YP_003473132.1|	74.64	209	53	0	1	209	1	209	1e-93	346
2009584427	gi|288818636|ref|YP_003432984.1|	65.69	204	70	0	13	216	16	219	7e-79	297
2009584428	gi|289548146|ref|YP_003473134.1|	55.61	196	87	0	1	196	1	196	2e-52	209
2009584429	gi|163783150|ref|ZP_02178144.1|	54.41	68	31	0	1	68	1	68	9e-16	87.4
2009584432	gi|289548617|ref|YP_003473605.1|	58.13	289	121	0	5	293	2	290	1e-81	308
2009584433	gi|289548458|ref|YP_003473446.1|	70.31	192	57	0	6	197	4	195	2e-64	249
2009584434	gi|289549369|ref|YP_003474357.1|	76.9	368	85	0	1	368	1	368	6e-157	558
2009584435	gi|289549368|ref|YP_003474356.1|	51.88	320	150	3	1	317	24	342	9e-84	315
2009584436	gi|289547804|ref|YP_003472792.1|	44.79	192	106	0	1	192	443	634	7e-42	174
2009584437	gi|419960178|ref|ZP_14476223.1|	95.43	175	8	0	1	175	199	373	6e-93	343
2009584438	gi|354721806|ref|ZP_09036021.1|	100	61	0	0	1	61	1	61	5e-27	124
2009584439	gi|419960180|ref|ZP_14476225.1|	100	77	0	0	1	77	1	77	1e-36	156
2009584440	gi|419960181|ref|ZP_14476226.1|	91.84	49	4	0	1	49	1	49	8e-19	97.4
2009584441	gi|334124461|ref|ZP_08498467.1|	98.71	232	3	0	1	232	1	232	6e-119	431
2009584442	gi|289548086|ref|YP_003473074.1|	76.79	168	39	0	1	168	119	286	4e-65	251
2009584443	gi|289548657|ref|YP_003473645.1|	75.51	196	47	1	1	196	1	195	3e-83	311
2009584444	gi|15606307|ref|NP_213686.1|	78	100	22	0	5	104	4	103	2e-38	162
2009584445	gi|288817346|ref|YP_003431693.1|	85.38	342	50	0	1	342	1	342	9e-176	620
2009584446	gi|163783312|ref|ZP_02178305.1|	70.59	374	109	1	6	378	4	377	6e-139	498
2009584447	gi|288817979|ref|YP_003432326.1|	61.48	283	106	3	1	282	1	281	3e-87	326
2009584448	gi|288817823|ref|YP_003432170.1|	80.19	207	41	0	1	207	18	224	2e-91	340
2009584449	gi|289548605|ref|YP_003473593.1|	48.45	97	22	2	1	97	23	91	2e-12	76.3
2009584450	gi|163783312|ref|ZP_02178305.1|	69.51	328	99	1	1	327	50	377	3e-125	453
2009584451	gi|288817979|ref|YP_003432326.1|	61.13	283	107	3	1	282	1	281	1e-93	347
2009584452	gi|289548604|ref|YP_003473592.1|	75.79	95	22	1	4	98	144	237	5e-33	144
2009584455	gi|427400534|ref|ZP_18891772.1|	79.57	230	47	0	1	230	168	397	2e-95	352
2009584456	gi|288817796|ref|YP_003432143.1|	66.67	300	99	1	17	315	19	318	3e-116	423
2009584457	gi|289547922|ref|YP_003472910.1|	61.65	133	49	2	1	131	1	133	9e-38	160
2009584458	gi|288817798|ref|YP_003432145.1|	70.49	61	18	0	1	61	1	61	1e-06	57
2009584459	gi|289547856|ref|YP_003472844.1|	76.15	436	104	0	1	436	1	436	0	683
2009584461	gi|288819078|ref|YP_003433426.1|	69.63	135	41	0	1	135	300	434	3e-45	185
2009584462	gi|163781842|ref|ZP_02176842.1|	42.86	105	55	2	1	101	1	104	7e-08	61.2
2009584463	gi|188996749|ref|YP_001931000.1|	31.63	196	122	4	32	215	40	235	2e-26	123
2009584464	gi|374328338|ref|YP_005086538.1|	54.76	168	75	1	74	240	90	257	6e-51	205
2009584465	gi|374328339|ref|YP_005086539.1|	59.18	245	96	4	1	243	1	243	7e-72	275
2009584466	gi|218296283|ref|ZP_03497039.1|	98.63	219	3	0	1	219	1	219	6e-114	414
2009584468	gi|378951221|ref|YP_005208709.1|	96.77	62	2	0	1	62	824	885	2e-26	122
2009584469	gi|18313896|ref|NP_560563.1|	39.66	416	231	8	20	421	67	476	6e-76	290
2009584470	gi|18313896|ref|NP_560563.1|	35.02	297	149	9	23	289	964	1246	2e-35	154
2009584471	gi|288817990|ref|YP_003432337.1|	61.7	47	18	0	6	52	20	66	8e-10	67.8
2009584472	gi|288817990|ref|YP_003432337.1|	71.34	328	91	1	1	325	71	398	2e-120	436
2009584473	gi|374327413|ref|YP_005085613.1|	85.87	92	13	0	1	92	1	92	4e-39	165
2009584474	gi|227827289|ref|YP_002829068.1|	53.62	69	30	1	1	69	136	202	1e-09	67
2009584475	gi|227827289|ref|YP_002829068.1|	69.49	118	36	0	2	119	3	120	6e-44	181
2009584476	gi|15897722|ref|NP_342327.1|	58.11	74	30	1	38	110	213	286	3e-17	92.4
2009584477	gi|119871787|ref|YP_929794.1|	81.55	103	19	0	1	103	1	103	1e-42	176
2009584478	gi|119871788|ref|YP_929795.1|	77.04	331	75	1	1	331	1	330	5e-151	538
2009584479	gi|119871789|ref|YP_929796.1|	88	325	39	0	1	325	79	403	5e-143	511
2009584481	gi|119871790|ref|YP_929797.1|	74.33	187	48	0	1	187	44	230	7e-82	307
2009584482	gi|119871791|ref|YP_929798.1|	91.19	352	31	0	1	352	1	352	0	649
2009584483	gi|119871792|ref|YP_929799.1|	82.38	261	46	0	1	261	1	261	4e-105	385
2009584484	gi|18313661|ref|NP_560328.1|	96.72	61	2	0	1	61	1	61	3e-26	122
2009584485	gi|379004336|ref|YP_005260008.1|	85.97	335	47	0	1	335	51	385	7e-172	607
2009584486	gi|119871796|ref|YP_929803.1|	77.18	425	97	0	1	425	1	425	9e-169	598
2009584487	gi|119871798|ref|YP_929805.1|	73.17	82	22	0	12	93	15	96	2e-29	132
2009584488	gi|379004332|ref|YP_005260004.1|	72.61	157	43	0	1	157	1	157	5e-36	154
2009584489	gi|119871800|ref|YP_929807.1|	80.18	328	65	0	1	328	7	334	1e-137	494
2009584490	gi|374327092|ref|YP_005085292.1|	83.13	243	41	0	1	243	1	243	1e-79	300
2009584491	gi|145591206|ref|YP_001153208.1|	79.84	253	51	0	1	253	1	253	8e-107	391
2009584492	gi|119871808|ref|YP_929815.1|	55.56	387	148	7	58	432	41	415	1e-105	388
2009584500	gi|171185398|ref|YP_001794317.1|	80.9	199	38	0	1	199	42	240	7e-77	291
2009584501	gi|119872265|ref|YP_930272.1|	77.92	231	51	0	1	231	1	231	4e-104	382
2009584502	gi|289549130|ref|YP_003474118.1|	100	43	0	0	1	43	16	58	9e-16	87.4
2009584503	gi|288817648|ref|YP_003431995.1|	64.06	409	146	1	3	411	1	408	1e-153	547
2009584504	gi|225848900|ref|YP_002729064.1|	55.19	183	75	2	4	181	2	182	1e-50	203
2009584505	gi|195953652|ref|YP_002121942.1|	46.28	188	92	3	23	207	24	205	1e-36	157
2009584506	gi|206890516|ref|YP_002248547.1|	36.27	193	118	2	3	190	2	194	2e-25	120
2009584507	gi|124004184|ref|ZP_01689030.1|	50	64	32	0	1	64	1	64	3e-11	72
2009584508	gi|83645192|ref|YP_433627.1|	46.05	304	157	5	3	300	283	585	1e-63	248
2009584509	gi|119719237|ref|YP_919732.1|	44.19	215	118	2	6	218	64	278	3e-45	186
2009584510	gi|195953652|ref|YP_002121942.1|	49.59	246	114	4	1	242	1	240	5e-59	232
2009584511	gi|289549328|ref|YP_003474316.1|	69.65	257	77	1	1	256	97	353	1e-101	374
2009584512	gi|289548679|ref|YP_003473667.1|	74.15	205	53	0	4	208	3	207	2e-81	306
2009584513	gi|289549151|ref|YP_003474139.1|	86.55	290	39	0	1	290	374	663	8e-135	484
2009584514	gi|374325835|ref|YP_005084035.1|	38.24	102	62	1	146	247	139	239	1e-05	55.5
2009584515	gi|15605649|ref|NP_213024.1|	73.97	73	19	0	2	74	4	76	6e-26	121
2009584516	gi|15607075|ref|NP_214457.1|	65.93	135	46	0	4	138	6	140	4e-44	181
2009584517	gi|289548778|ref|YP_003473766.1|	64.29	266	92	1	1	266	1	263	3e-95	352
2009584518	gi|289548779|ref|YP_003473767.1|	86.42	81	11	0	14	94	1	81	1e-32	143
2009584519	gi|289548737|ref|YP_003473725.1|	72.05	229	64	0	2	230	409	637	1e-96	357
2009584520	gi|119873270|ref|YP_931277.1|	74.18	244	62	1	1	243	6	249	3e-93	345
2009584521	gi|171185266|ref|YP_001794185.1|	82.76	58	10	0	1	58	4	61	9e-08	60.8
2009584522	gi|289548376|ref|YP_003473364.1|	75.11	233	58	0	1	233	224	456	4e-100	368
2009584523	gi|288817487|ref|YP_003431834.1|	70.74	270	79	0	3	272	4	273	4e-93	346
2009584524	gi|289548377|ref|YP_003473365.1|	81.95	637	115	0	1	637	150	786	0	1044
2009584527	gi|288818720|ref|YP_003433068.1|	55.33	197	88	0	3	199	5	201	2e-56	222
2009584528	gi|389861737|ref|YP_006363977.1|	67.82	87	28	0	1	87	81	167	3e-26	122
2009584529	gi|18312264|ref|NP_558931.1|	80.65	31	6	0	1	31	1	31	3e-06	55.8
2009584530	gi|374327736|ref|YP_005085936.1|	85	240	36	0	1	240	233	472	2e-115	419
2009584531	gi|218295732|ref|ZP_03496528.1|	97.01	167	5	0	1	167	191	357	3e-64	248
2009584532	gi|218295146|ref|ZP_03495982.1|	96.91	97	3	0	49	145	40	136	3e-21	106
2009584534	gi|15606880|ref|NP_214260.1|	67.27	278	91	0	1	278	1	278	2e-107	393
2009584535	gi|288818809|ref|YP_003433157.1|	57.25	138	57	1	4	139	1	138	8e-30	134
2009584536	gi|288819049|ref|YP_003433397.1|	62.5	152	57	0	2	153	3	154	3e-53	211
2009584537	gi|289548050|ref|YP_003473038.1|	69.52	374	112	1	3	374	2	375	4e-154	549
2009584538	gi|15605920|ref|NP_213297.1|	64.29	364	130	0	4	367	6	369	1e-144	518
2009584539	gi|289548107|ref|YP_003473095.1|	64.98	297	104	0	1	297	38	334	3e-108	396
2009584540	gi|289548050|ref|YP_003473038.1|	68.03	294	92	1	1	292	82	375	3e-116	422
2009584541	gi|288819049|ref|YP_003433397.1|	68.67	83	26	0	2	84	3	85	3e-26	122
2009584544	gi|288817424|ref|YP_003431771.1|	71.43	210	60	0	1	210	2	211	6e-81	304
2009584545	gi|288817423|ref|YP_003431770.1|	48.8	830	421	3	18	846	20	846	0	788
2009584546	gi|289548648|ref|YP_003473636.1|	68.93	177	55	0	7	183	6	182	2e-53	213
2009584547	gi|288817421|ref|YP_003431768.1|	70.77	130	37	1	1	130	1	129	6e-35	150
2009584548	gi|225849301|ref|YP_002729465.1|	63.71	237	83	2	1	235	1	236	3e-81	306
2009584549	gi|289548975|ref|YP_003473963.1|	56.94	346	146	2	4	346	6	351	2e-102	377
2009584550	gi|288818578|ref|YP_003432926.1|	82.69	52	9	0	1	52	283	334	5e-18	95.1
2009584551	gi|288817582|ref|YP_003431929.1|	72.84	313	85	0	1	313	1	313	7e-141	504
2009584552	gi|289548212|ref|YP_003473200.1|	70.3	404	120	0	14	417	14	417	4e-168	596
2009584553	gi|289548212|ref|YP_003473200.1|	66.27	166	56	0	1	166	265	430	2e-61	239
2009584554	gi|289548211|ref|YP_003473199.1|	57.78	405	171	0	13	417	13	417	6e-135	486
2009584555	gi|288818277|ref|YP_003432625.1|	69.81	371	107	2	2	367	5	375	1e-148	530
2009584556	gi|288817665|ref|YP_003432012.1|	78.26	92	20	0	1	92	3	94	3e-35	152
2009584557	gi|10957060|ref|NP_046416.1|	51.85	189	89	2	1	189	20	206	2e-38	162
2009584558	gi|337287089|ref|YP_004626562.1|	42.67	75	43	0	10	84	6	80	1e-11	73.6
2009584559	gi|288817664|ref|YP_003432011.1|	64.82	307	108	0	3	309	2	308	1e-105	387
2009584560	gi|289548415|ref|YP_003473403.1|	78.06	196	43	0	2	197	1	196	8e-90	333
2009584561	gi|237756961|ref|ZP_04585425.1|	85.49	193	27	1	1	192	214	406	2e-78	296
2009584563	gi|374325850|ref|YP_005084050.1|	73.18	179	47	1	1	179	42	219	8e-70	267
2009584564	gi|163783411|ref|ZP_02178403.1|	43.18	220	117	4	3	218	25	240	3e-38	162
2009584566	gi|288818086|ref|YP_003432434.1|	61.26	364	140	1	1	364	1	363	6e-132	475
2009584567	gi|289548319|ref|YP_003473307.1|	55.68	88	38	1	3	90	9	95	2e-18	96.7
2009584568	gi|55981918|ref|YP_145215.1|	32.3	291	172	9	4	284	6	281	4e-29	133
2009584569	gi|289548587|ref|YP_003473575.1|	72.94	436	118	0	1	436	1	436	2e-165	587
2009584570	gi|289548369|ref|YP_003473357.1|	58.65	133	54	1	1	133	1	132	2e-37	159
2009584571	gi|289548370|ref|YP_003473358.1|	78.96	309	65	0	1	309	1	309	9e-145	517
2009584572	gi|288818488|ref|YP_003432836.1|	56.36	220	96	0	3	222	2	221	1e-66	257
2009584573	gi|289548351|ref|YP_003473339.1|	57.59	158	67	0	1	158	1	158	7e-30	134
2009584574	gi|225848900|ref|YP_002729064.1|	60.43	187	72	1	18	204	94	278	2e-52	210
2009584575	gi|288818538|ref|YP_003432886.1|	86.56	186	25	0	1	186	109	294	1e-92	342
2009584576	gi|289548215|ref|YP_003473203.1|	58.46	130	54	0	1	130	1	130	2e-32	142
2009584577	gi|289547943|ref|YP_003472931.1|	85.71	280	40	0	1	280	1	280	6e-138	494
2009584578	gi|288818731|ref|YP_003433079.1|	87.36	277	35	0	1	277	1	277	8e-144	514
2009584579	gi|403382249|ref|ZP_10924306.1|	35.6	382	176	14	53	393	154	506	1e-39	169
2009584582	gi|91774152|ref|YP_566844.1|	36.99	246	147	5	5	248	2	241	6e-35	152
2009584583	gi|160933246|ref|ZP_02080635.1|	47.1	138	67	3	4	138	368	502	3e-27	125
2009584584	gi|171185548|ref|YP_001794467.1|	92.73	495	36	0	1	495	133	627	0	961
2009584586	gi|288819050|ref|YP_003433398.1|	60.64	249	98	0	1	249	1	249	2e-88	330
2009584587	gi|288819051|ref|YP_003433399.1|	64.81	270	95	0	1	270	1	270	1e-84	317
2009584590	gi|419957202|ref|ZP_14473268.1|	92.9	183	13	0	1	183	38	220	2e-88	328
2009584591	gi|336250667|ref|YP_004594377.1|	76.56	64	15	0	1	64	5	68	3e-21	105
2009584593	gi|395226927|ref|ZP_10405324.1|	79.19	173	36	0	5	177	136	308	2e-78	297
2009584595	gi|395226927|ref|ZP_10405324.1|	83.5	309	51	0	517	825	1	309	3e-151	541
2009584596	gi|395226850|ref|ZP_10405272.1|	81.55	309	57	0	4	312	1	309	5e-150	536
2009584597	gi|149177274|ref|ZP_01855879.1|	38.96	249	111	6	2	234	72	295	2e-32	143
2009584599	gi|149177274|ref|ZP_01855879.1|	42.86	77	38	2	2	78	72	142	3e-07	59.3
2009584601	gi|149927541|ref|ZP_01915795.1|	39.18	97	57	2	29	125	24	118	1e-13	80.5
2009584602	gi|302038401|ref|YP_003798723.1|	47.86	257	133	1	2	258	7	262	6e-57	225
2009584603	gi|313675546|ref|YP_004053542.1|	47.67	86	43	1	2	85	111	196	7e-17	90.9
2009584605	gi|403068023|ref|ZP_10909355.1|	43.12	160	88	2	9	165	1	160	2e-26	122
2009584606	gi|283781347|ref|YP_003372102.1|	34.15	246	157	3	8	248	11	256	2e-28	130
2009584607	gi|170287885|ref|YP_001738123.1|	40.34	352	181	9	1	327	1	348	2e-53	214
2009584610	gi|337287827|ref|YP_004627299.1|	32.34	235	127	7	31	257	104	314	4e-19	101
2009584611	gi|320352450|ref|YP_004193789.1|	35.62	219	110	6	4	208	1	202	9e-25	119
2009584613	gi|220915525|ref|YP_002490829.1|	31.94	191	122	5	15	200	28	215	6e-12	77
2009584614	gi|379003399|ref|YP_005259071.1|	37.24	145	82	6	5	142	7	149	3e-11	72.4
2009584615	gi|379003399|ref|YP_005259071.1|	44.23	156	75	5	5	157	1	147	3e-23	112
2009584617	gi|18313132|ref|NP_559799.1|	54.24	118	46	5	16	130	97	209	2e-12	75.9
2009584618	gi|18311837|ref|NP_558504.1|	48.98	49	25	0	1	49	261	309	1e-06	57.4
2009584619	gi|379003400|ref|YP_005259072.1|	45.92	98	51	2	1	96	78	175	9e-18	94
2009584620	gi|379003401|ref|YP_005259073.1|	62.04	274	102	2	1	273	1	273	4e-83	312
2009584621	gi|288818813|ref|YP_003433161.1|	71.08	415	120	0	1	415	158	572	0	640
2009584622	gi|288818813|ref|YP_003433161.1|	70.62	160	47	0	1	160	1	160	9e-51	203
2009584624	gi|288818414|ref|YP_003432762.1|	87.18	117	15	0	1	117	1	117	3e-42	175
2009584625	gi|237755805|ref|ZP_04584406.1|	91.86	774	60	1	1	771	225	998	0	1452
2009584626	gi|237755805|ref|ZP_04584406.1|	87.89	223	27	0	1	223	1	223	4e-105	385
2009584627	gi|237755804|ref|ZP_04584405.1|	89.34	741	79	0	20	760	20	760	0	1238
2009584628	gi|237755807|ref|ZP_04584408.1|	79.61	152	31	0	3	154	97	248	1e-66	256
2009584630	gi|384128115|ref|YP_005510728.1|	86.63	187	25	0	1	187	606	792	1e-96	356
2009584631	gi|384128115|ref|YP_005510728.1|	86.83	562	73	1	1	561	26	587	0	999
2009584632	gi|288818673|ref|YP_003433021.1|	53.85	195	90	0	4	198	114	308	1e-59	233
2009584633	gi|288818673|ref|YP_003433021.1|	69.09	55	15	1	11	65	6	58	5e-12	74.7
2009584638	gi|322369255|ref|ZP_08043820.1|	30.08	256	130	14	10	246	30	255	2e-14	84
2009584640	gi|334123232|ref|ZP_08497261.1|	100	31	0	0	1	31	85	115	4e-09	65.5
2009584641	gi|334123231|ref|ZP_08497260.1|	93.73	367	23	0	1	367	1	367	2e-162	577
2009584642	gi|419958129|ref|ZP_14474195.1|	98.88	89	1	0	1	89	181	269	1e-43	180
2009584643	gi|301025463|ref|ZP_07189010.1|	52.86	70	33	0	2	71	28	97	1e-10	70.1
2009584644	gi|419958127|ref|ZP_14474193.1|	98.28	174	3	0	1	174	1	174	1e-94	349
2009584645	gi|419958128|ref|ZP_14474194.1|	98.68	152	2	0	1	152	1	152	5e-73	277
2009584647	gi|288818093|ref|YP_003432441.1|	56.11	597	253	6	13	602	35	629	4e-142	510
2009584648	gi|288818092|ref|YP_003432440.1|	92.8	125	9	0	1	125	1	125	1e-63	246
2009584649	gi|288818359|ref|YP_003432707.1|	61.92	260	95	2	1	257	1	259	5e-82	308
2009584650	gi|288818985|ref|YP_003433333.1|	81.03	116	22	0	14	129	1	116	2e-31	139
2009584651	gi|288818986|ref|YP_003433334.1|	71.69	332	94	0	5	336	7	338	2e-139	500
2009584652	gi|288818084|ref|YP_003432432.1|	61.08	352	123	1	17	354	16	367	2e-107	394
2009584653	gi|289549320|ref|YP_003474308.1|	84.48	116	18	0	1	116	368	483	1e-49	200
2009584654	gi|288818515|ref|YP_003432863.1|	42.9	317	160	7	16	321	45	351	1e-54	218
2009584655	gi|288818515|ref|YP_003432863.1|	42.16	472	243	13	1	456	75	532	1e-81	308
2009584656	gi|193213955|ref|YP_001995154.1|	56.86	51	22	0	1	51	590	640	3e-08	62.4
2009584658	gi|288819121|ref|YP_003433469.1|	67.25	284	93	0	1	284	1	284	2e-105	386
2009584659	gi|288819122|ref|YP_003433470.1|	58.33	108	45	0	25	132	27	134	7e-33	144
2009584660	gi|288819123|ref|YP_003433471.1|	48.96	241	119	2	1	237	144	384	5e-48	195
2009584661	gi|15606659|ref|NP_214039.1|	53.59	237	106	2	3	235	207	443	3e-45	186
2009584662	gi|163782357|ref|ZP_02177355.1|	57.82	211	89	0	6	216	3	213	3e-64	249
2009584663	gi|288818768|ref|YP_003433116.1|	64.25	207	73	1	1	206	99	305	7e-66	254
2009584665	gi|157736930|ref|YP_001489613.1|	45.92	196	97	6	7	198	3	193	2e-39	166
2009584666	gi|186477021|ref|YP_001858491.1|	41.01	178	105	0	1	178	212	389	1e-31	140
2009584667	gi|18313526|ref|NP_560193.1|	54.35	184	69	4	1	184	33	201	3e-44	182
2009584668	gi|379005179|ref|YP_005260851.1|	48.83	213	109	0	33	245	26	238	2e-31	140
2009584669	gi|171185436|ref|YP_001794355.1|	77.91	326	72	0	1	326	17	342	4e-115	419
2009584670	gi|119871575|ref|YP_929582.1|	75.9	361	87	0	1	361	46	406	4e-134	483
2009584671	gi|126459877|ref|YP_001056155.1|	56.47	232	93	3	1	227	1	229	6e-41	172
2009584672	gi|126460645|ref|YP_001056923.1|	83.81	210	34	0	1	210	1	210	2e-98	362
2009584674	gi|126458999|ref|YP_001055277.1|	76.84	95	22	0	1	95	200	294	6e-34	147
2009584675	gi|171185433|ref|YP_001794352.1|	86.81	91	12	0	1	91	1	91	5e-38	161
2009584676	gi|119871572|ref|YP_929579.1|	66.3	451	147	3	1	449	1	448	6e-177	625
2009584677	gi|171185431|ref|YP_001794350.1|	84.84	376	57	0	7	382	1	376	0	645
2009584678	gi|171185431|ref|YP_001794350.1|	86.55	119	16	0	1	119	258	376	1e-57	226
2009584679	gi|171184948|ref|YP_001793867.1|	59.32	118	41	1	23	140	20	130	3e-29	132
2009584681	gi|18311971|ref|NP_558638.1|	54.84	124	49	1	23	139	14	137	6e-29	130
2009584683	gi|119871570|ref|YP_929577.1|	78.29	281	60	1	1	280	1	281	1e-100	370
2009584684	gi|327310942|ref|YP_004337839.1|	66.07	112	38	0	1	112	1	112	1e-33	146
2009584685	gi|119871569|ref|YP_929576.1|	62.24	98	36	1	2	98	11	108	3e-28	128
2009584686	gi|171185424|ref|YP_001794343.1|	86.96	92	12	0	1	92	231	322	8e-43	177
2009584687	gi|288818171|ref|YP_003432519.1|	82.15	465	83	0	8	472	963	1427	0	750
2009584688	gi|289548344|ref|YP_003473332.1|	50.22	227	112	1	5	230	3	229	5e-42	175
2009584689	gi|288819093|ref|YP_003433441.1|	68.28	227	72	0	2	228	4	230	3e-91	338
2009584690	gi|288818781|ref|YP_003433129.1|	79.24	236	49	0	1	236	1	236	3e-109	399
2009584691	gi|288818780|ref|YP_003433128.1|	68.18	66	21	0	1	66	189	254	1e-18	97.1
2009584692	gi|374327638|ref|YP_005085838.1|	86.07	122	17	0	1	122	48	169	1e-55	219
2009584694	gi|119872203|ref|YP_930210.1|	63.91	302	109	0	1	302	1	302	1e-116	424
2009584695	gi|379005493|ref|YP_005261165.1|	65	60	21	0	1	60	1	60	4e-15	85.1
2009584696	gi|18312099|ref|NP_558766.1|	61.9	189	72	0	23	211	118	306	5e-63	244
2009584697	gi|119872204|ref|YP_930211.1|	72.82	585	159	0	1	585	1	585	0	874
2009584698	gi|18312097|ref|NP_558764.1|	85.05	214	32	0	3	216	189	402	1e-101	373
2009584699	gi|374327634|ref|YP_005085834.1|	95.16	124	6	0	1	124	1	124	9e-64	246
2009584700	gi|119872206|ref|YP_930213.1|	88.37	86	10	0	1	86	1	86	6e-37	157
2009584701	gi|119872208|ref|YP_930215.1|	86.3	146	20	0	1	146	1	146	2e-69	265
2009584702	gi|18312093|ref|NP_558760.1|	78.72	188	39	1	1	188	1	187	8e-82	306
2009584703	gi|18312092|ref|NP_558759.1|	79.63	108	22	0	1	108	15	122	1e-27	126
2009584704	gi|145592288|ref|YP_001154290.1|	62.81	570	206	5	21	588	26	591	0	727
2009584705	gi|171186411|ref|YP_001795330.1|	80.8	250	47	1	1	250	1	249	1e-119	433
2009584706	gi|18312090|ref|NP_558757.1|	99.32	147	1	0	1	147	1	147	2e-77	291
2009584707	gi|145592519|ref|YP_001154521.1|	91.67	144	12	0	1	144	1	144	1e-69	266
2009584708	gi|379005503|ref|YP_005261175.1|	89.11	101	11	0	1	101	4	104	1e-46	189
2009584709	gi|374327624|ref|YP_005085824.1|	89.18	379	41	0	1	379	1	379	0	704
2009584710	gi|119872216|ref|YP_930223.1|	86.34	183	25	0	1	183	702	884	2e-81	305
2009584711	gi|119872216|ref|YP_930223.1|	92.97	555	39	0	1	555	1	555	0	1047
2009584712	gi|18312085|ref|NP_558752.1|	92.01	1127	90	0	1	1127	1	1127	0	2075
2009584713	gi|119872218|ref|YP_930225.1|	80	75	15	0	11	85	1	75	1e-23	113
2009584714	gi|374327986|ref|YP_005086186.1|	50	168	84	0	1	168	1	168	9e-44	180
2009584715	gi|374327987|ref|YP_005086187.1|	84.5	587	91	0	1	587	1	587	0	855
2009584716	gi|374327988|ref|YP_005086188.1|	93.9	82	5	0	1	82	1	82	4e-29	131
2009584717	gi|145591126|ref|YP_001153128.1|	90.42	261	25	0	1	261	1	261	7e-137	491
2009584718	gi|171184924|ref|YP_001793843.1|	76.32	38	9	0	5	42	297	334	1e-09	67
2009584719	gi|374327989|ref|YP_005086189.1|	80.98	326	62	0	1	326	1	326	3e-139	499
2009584720	gi|374327990|ref|YP_005086190.1|	73.53	68	18	0	19	86	17	84	3e-23	112
2009584721	gi|374327991|ref|YP_005086191.1|	65.03	143	50	0	1	143	1	143	2e-52	209
2009584723	gi|374325880|ref|YP_005084080.1|	35.5	169	91	9	3	157	164	328	8e-12	74.3
2009584727	gi|374327620|ref|YP_005085820.1|	94.93	592	30	0	1	592	1	592	0	1145
2009584728	gi|171186402|ref|YP_001795321.1|	73.8	187	49	0	1	187	1	187	4e-76	288
2009584729	gi|18312081|ref|NP_558748.1|	85.42	96	14	0	1	96	1	96	2e-42	175
2009584730	gi|374327617|ref|YP_005085817.1|	72.56	164	45	0	1	164	1	164	1e-56	223
2009584731	gi|374327616|ref|YP_005085816.1|	74.77	111	28	0	1	111	1	111	6e-46	187
2009584732	gi|18312078|ref|NP_558745.1|	70.55	146	43	0	16	161	1	146	6e-49	197
2009584733	gi|18312077|ref|NP_558744.1|	87.97	532	64	0	8	539	1	532	0	997
2009584734	gi|374327613|ref|YP_005085813.1|	64.25	193	69	0	1	193	1	193	7e-60	234
2009584735	gi|126460684|ref|YP_001056962.1|	94.59	37	2	0	1	37	296	332	4e-13	78.6
2009584736	gi|171186395|ref|YP_001795314.1|	91.53	295	25	0	27	321	2	296	4e-151	538
2009584737	gi|145592503|ref|YP_001154505.1|	79.85	273	55	0	1	273	1	273	6e-121	438
2009584738	gi|119872229|ref|YP_930236.1|	89.81	108	11	0	1	108	47	154	1e-43	179
2009584739	gi|288818754|ref|YP_003433102.1|	80	335	66	1	7	340	62	396	3e-137	493
2009584740	gi|196232514|ref|ZP_03131366.1|	36.96	138	84	3	79	216	80	214	2e-17	93.6
2009584741	gi|153004399|ref|YP_001378724.1|	31.66	319	177	8	180	491	125	409	3e-25	121
2009584742	gi|116619954|ref|YP_822110.1|	39.87	301	180	1	9	308	5	305	2e-62	244
2009584743	gi|395645214|ref|ZP_10433074.1|	57.14	63	27	0	2	64	5	67	7e-14	80.9
2009584744	gi|435846940|ref|YP_007309190.1|	56.45	62	26	1	1	62	1	61	1e-11	73.6
2009584745	gi|18313179|ref|NP_559846.1|	85.71	105	15	0	1	105	131	235	3e-47	192
2009584748	gi|374325973|ref|YP_005084173.1|	64.1	78	28	0	23	100	74	151	5e-14	81.6
2009584752	gi|119873106|ref|YP_931113.1|	80.44	271	53	0	1	271	11	281	9e-116	421
2009584753	gi|18312703|ref|NP_559370.1|	81	100	17	1	1	100	1	98	5e-28	127
2009584754	gi|374328269|ref|YP_005086469.1|	71.6	257	73	0	14	270	14	270	6e-62	242
2009584755	gi|18312701|ref|NP_559368.1|	85.45	55	8	0	1	55	1	55	2e-18	95.9
2009584756	gi|119873102|ref|YP_931109.1|	72.91	251	68	0	1	251	92	342	4e-96	355
2009584757	gi|18312700|ref|NP_559367.1|	85	80	12	0	1	80	1	80	3e-30	135
2009584758	gi|171185102|ref|YP_001794021.1|	83.06	124	21	0	1	124	99	222	9e-56	220
2009584759	gi|374325528|ref|YP_005083725.1|	50.86	116	57	0	29	144	3424	3539	2e-17	92.8
2009584761	gi|171185102|ref|YP_001794021.1|	83.33	222	37	0	1	222	1	222	3e-108	395
2009584762	gi|119873098|ref|YP_931105.1|	68.78	205	63	1	15	219	3	206	7e-77	291
2009584763	gi|171185100|ref|YP_001794019.1|	72.52	393	106	2	18	410	18	408	1e-107	394
2009584764	gi|374328263|ref|YP_005086463.1|	60.34	116	46	0	24	139	27	142	2e-34	149
2009584765	gi|119873096|ref|YP_931103.1|	73.46	162	42	1	1	162	137	297	2e-65	252
2009584766	gi|374328262|ref|YP_005086462.1|	71.5	214	58	2	1	211	17	230	7e-85	317
2009584767	gi|374328261|ref|YP_005086461.1|	79.17	240	50	0	1	240	1	240	4e-83	312
2009584768	gi|119873093|ref|YP_931100.1|	72.12	165	46	0	1	165	1	165	1e-60	236
2009584769	gi|119871782|ref|YP_929789.1|	59.5	242	96	2	1	240	27	268	6e-74	281
2009584770	gi|119871783|ref|YP_929790.1|	67.34	346	113	0	4	349	5	350	9e-129	464
2009584772	gi|171185097|ref|YP_001794016.1|	79	100	21	0	1	100	490	589	9e-40	167
2009584775	gi|171185097|ref|YP_001794016.1|	88.12	589	70	0	204	792	1	589	0	1031
2009584777	gi|374327898|ref|YP_005086098.1|	62.12	623	222	10	29	645	30	644	0	718
2009584778	gi|374327898|ref|YP_005086098.1|	58.33	240	96	4	1	237	304	542	2e-65	253
2009584779	gi|374327899|ref|YP_005086099.1|	68.93	103	32	0	60	162	57	159	2e-17	92.8
2009584782	gi|119872376|ref|YP_930383.1|	41.71	199	112	3	68	264	3	199	2e-30	137
2009584783	gi|374327899|ref|YP_005086099.1|	67.29	107	35	0	52	158	53	159	2e-28	129
2009584786	gi|374325835|ref|YP_005084035.1|	30.72	1009	592	27	20	991	23	961	2e-87	329
2009584787	gi|374326904|ref|YP_005085104.1|	31.83	377	232	11	101	460	4226	4594	8e-22	110
2009584788	gi|18311754|ref|NP_558421.1|	70.06	157	47	0	1	157	1	157	3e-50	201
2009584790	gi|288817661|ref|YP_003432008.1|	39.48	233	139	1	5	235	1	233	8e-20	102
2009584791	gi|288817687|ref|YP_003432034.1|	72.81	320	86	1	5	323	7	326	3e-114	416
2009584792	gi|288817688|ref|YP_003432035.1|	56.63	249	107	1	1	248	1	249	1e-63	247
2009584793	gi|15606790|ref|NP_214170.1|	58.42	202	84	0	1	202	1	202	1e-63	247
2009584794	gi|288819164|ref|YP_003433512.1|	70.87	127	37	0	15	141	33	159	5e-41	171
2009584795	gi|288818585|ref|YP_003432933.1|	37.72	167	104	0	11	177	50	216	8e-24	114
2009584798	gi|288818583|ref|YP_003432931.1|	85.23	352	52	0	4	355	6	357	2e-176	623
2009584799	gi|289549098|ref|YP_003474086.1|	60.47	258	102	0	55	312	3	260	5e-73	279
2009584800	gi|289549291|ref|YP_003474279.1|	87.59	274	34	0	1	274	1	274	3e-140	502
2009584801	gi|195953652|ref|YP_002121942.1|	57.36	129	51	1	2	130	326	450	8e-29	130
2009584802	gi|289548587|ref|YP_003473575.1|	73.85	436	114	0	1	436	1	436	2e-168	597
2009584803	gi|55981918|ref|YP_145215.1|	31.03	232	145	6	4	225	6	232	3e-18	96.7
2009584805	gi|119872627|ref|YP_930634.1|	80.36	112	22	0	1	112	1	112	2e-32	142
2009584806	gi|171184557|ref|YP_001793476.1|	73.6	125	33	0	1	125	101	225	5e-48	194
2009584807	gi|327311016|ref|YP_004337913.1|	58.59	128	49	2	5	128	28	155	4e-24	115
2009584808	gi|379004589|ref|YP_005260261.1|	66.07	112	37	1	1	111	1	112	4e-36	155
2009584809	gi|332797662|ref|YP_004459162.1|	47.37	114	59	1	1	114	1	113	1e-19	100
2009584810	gi|327311982|ref|YP_004338879.1|	60.48	124	48	1	4	126	1	124	5e-33	144
2009584811	gi|119872064|ref|YP_930071.1|	82.26	62	11	0	1	62	1	62	2e-21	105
2009584812	gi|374326797|ref|YP_005084997.1|	73.08	260	70	0	1	260	4	263	5e-103	378
2009584817	gi|288817559|ref|YP_003431906.1|	74.26	237	61	0	27	263	2	238	1e-87	327
2009584818	gi|288817807|ref|YP_003432154.1|	59.29	366	144	3	27	388	166	530	9e-112	408
2009584819	gi|288817559|ref|YP_003431906.1|	75.81	186	45	0	1	186	53	238	3e-65	252
2009584820	gi|288817807|ref|YP_003432154.1|	61.65	532	198	4	1	528	1	530	3e-170	603
2009584821	gi|289549367|ref|YP_003474355.1|	65.18	247	86	0	1	247	1	247	4e-80	302
2009584822	gi|289549366|ref|YP_003474354.1|	59.65	285	115	0	3	287	3	287	1e-86	324
2009584823	gi|15606602|ref|NP_213982.1|	71.07	121	35	0	1	121	120	240	3e-44	181
2009584826	gi|237756541|ref|ZP_04585067.1|	49.15	59	30	0	92	150	2	60	9e-07	57.4
2009584827	gi|237756542|ref|ZP_04585068.1|	73.89	203	53	0	50	252	29	231	1e-88	330
2009584828	gi|15606602|ref|NP_213982.1|	75.52	241	59	0	1	241	1	241	3e-103	379
2009584829	gi|288818140|ref|YP_003432488.1|	89.47	76	8	0	14	89	196	271	6e-33	144
2009584830	gi|288817551|ref|YP_003431898.1|	50.2	502	247	3	7	506	18	518	7e-126	456
2009584832	gi|385808739|ref|YP_005845135.1|	60.6	368	138	3	1	362	1	367	4e-129	466
2009584833	gi|289548031|ref|YP_003473019.1|	68.22	129	41	0	2	130	4	132	6e-40	167
2009584834	gi|289547839|ref|YP_003472827.1|	47.5	240	124	1	4	243	2	239	3e-59	233
2009584835	gi|188996797|ref|YP_001931048.1|	57.22	187	79	1	1	186	1	187	7e-58	227
2009584836	gi|289547972|ref|YP_003472960.1|	66.2	142	48	0	5	146	8	149	5e-44	181
2009584838	gi|337287504|ref|YP_004626977.1|	59.24	238	96	1	2	239	197	433	6e-61	239
2009584839	gi|218296533|ref|ZP_03497261.1|	71.88	64	18	0	4	67	179	242	2e-19	100
2009584840	gi|119871870|ref|YP_929877.1|	66.67	186	62	0	1	186	168	353	8e-56	221
2009584841	gi|119871870|ref|YP_929877.1|	71.6	81	23	0	1	81	13	93	7e-20	101
2009584842	gi|18313713|ref|NP_560380.1|	89.42	104	11	0	29	132	1	104	2e-48	195
2009584843	gi|374327046|ref|YP_005085246.1|	47.22	72	33	1	3	74	3	69	7e-07	57.8
2009584844	gi|171186217|ref|YP_001795136.1|	74.7	253	64	0	1	253	1	253	2e-96	356
2009584845	gi|171186217|ref|YP_001795136.1|	72.54	193	53	0	1	193	61	253	1e-72	276
2009584846	gi|119871866|ref|YP_929873.1|	78.54	247	53	0	1	247	4	250	2e-107	393
2009584847	gi|18313709|ref|NP_560376.1|	55.33	441	194	3	1	441	9	446	1e-129	468
2009584848	gi|119871865|ref|YP_929872.1|	65.8	576	196	1	1	576	229	803	0	705
2009584849	gi|171186220|ref|YP_001795139.1|	68.1	116	36	1	15	130	15	129	2e-39	166
2009584850	gi|171186221|ref|YP_001795140.1|	87.04	108	14	0	1	108	3	110	8e-49	197
2009584851	gi|374327052|ref|YP_005085252.1|	85.29	238	35	0	1	238	1	238	1e-120	436
2009584852	gi|119871861|ref|YP_929868.1|	68.84	199	62	0	3	201	4	202	1e-55	220
2009584853	gi|374327054|ref|YP_005085254.1|	71.67	180	51	0	1	180	403	582	5e-72	274
2009584854	gi|119871859|ref|YP_929866.1|	81.4	414	77	0	1	414	1	414	0	685
2009584855	gi|119871858|ref|YP_929865.1|	69	100	31	0	1	100	1	100	4e-37	158
2009584856	gi|119871857|ref|YP_929864.1|	76.03	292	70	0	3	294	1	292	3e-131	473
2009584857	gi|171186229|ref|YP_001795148.1|	91.67	48	4	0	7	54	1	48	5e-19	98.2
2009584858	gi|14602152|ref|NP_148700.1|	51.13	133	62	2	5	136	253	383	6e-33	144
2009584859	gi|14602152|ref|NP_148700.1|	37.93	116	72	0	1	116	12	127	1e-10	71.2
2009584860	gi|374327060|ref|YP_005085260.1|	71.6	250	71	0	4	253	4	253	2e-90	337
2009584861	gi|379004973|ref|YP_005260645.1|	68.83	401	125	0	1	401	48	448	2e-150	536
2009584862	gi|379004972|ref|YP_005260644.1|	58.38	173	71	1	20	192	282	453	4e-53	212
2009584863	gi|337288970|ref|YP_004628442.1|	63.36	292	101	1	5	290	9	300	1e-92	344
2009584864	gi|195953652|ref|YP_002121942.1|	54.62	260	104	3	2	259	250	497	2e-64	250
2009584866	gi|352682423|ref|YP_004892947.1|	55.04	258	108	3	15	269	72	324	2e-71	273
2009584868	gi|289549345|ref|YP_003474333.1|	52.17	138	66	0	1	138	10	147	6e-35	150
2009584869	gi|289549346|ref|YP_003474334.1|	62.3	435	160	2	4	437	8	439	3e-164	583
2009584870	gi|153011823|ref|YP_001373036.1|	39.78	93	48	3	14	99	7	98	2e-07	59.7
2009584871	gi|288817633|ref|YP_003431980.1|	78.68	136	29	0	15	150	2	137	8e-48	193
2009584872	gi|288818835|ref|YP_003433183.1|	86.14	368	51	0	1	368	1	368	0	641
2009584873	gi|288817425|ref|YP_003431772.1|	72.85	372	100	1	2	373	3	373	4e-135	486
2009584874	gi|288817424|ref|YP_003431771.1|	71.15	104	30	0	1	104	1	104	3e-36	155
2009584875	gi|297539813|ref|YP_003675582.1|	48.24	398	192	5	23	413	136	526	2e-101	374
2009584876	gi|18312237|ref|NP_558904.1|	81.19	101	19	0	1	101	1	101	1e-41	173
2009584877	gi|374327770|ref|YP_005085970.1|	83.55	152	25	0	1	152	1	152	3e-71	271
2009584878	gi|171184567|ref|YP_001793486.1|	75.47	106	26	0	1	106	1	106	5e-33	144
2009584879	gi|171184566|ref|YP_001793485.1|	92.78	97	7	0	1	97	1	97	8e-27	124
2009584880	gi|374327767|ref|YP_005085967.1|	88.07	327	39	0	1	327	1	327	2e-169	600
2009584881	gi|119872634|ref|YP_930641.1|	87.21	86	11	0	18	103	18	103	7e-29	130
2009584883	gi|18312231|ref|NP_558898.1|	80	110	22	0	1	110	3	112	2e-45	186
2009584884	gi|374327764|ref|YP_005085964.1|	73.49	298	79	0	1	298	1	298	5e-117	425
2009584885	gi|374327763|ref|YP_005085963.1|	67.5	80	26	0	1	80	1	80	7e-25	117
2009584888	gi|379005367|ref|YP_005261039.1|	72.16	97	27	0	1	97	156	252	8e-34	147
2009584889	gi|18312222|ref|NP_558889.1|	66.39	122	40	1	4	125	1	121	1e-36	156
2009584890	gi|374327757|ref|YP_005085957.1|	77.72	184	41	0	1	184	1	184	1e-78	296
2009584891	gi|195941130|ref|ZP_03086512.1|	93.82	178	11	0	4	181	16	193	1e-93	346
2009584892	gi|354721875|ref|ZP_09036090.1|	98.78	246	3	0	1	246	1	246	3e-139	498
2009584893	gi|392977367|ref|YP_006475955.1|	98.46	325	5	0	1	325	48	372	0	652
2009584894	gi|334123706|ref|ZP_08497726.1|	98.17	218	4	0	19	236	19	236	3e-121	439
2009584895	gi|419956540|ref|ZP_14472608.1|	100	188	0	0	1	188	26	213	9e-87	323
2009584896	gi|288818044|ref|YP_003432391.1|	84.75	59	9	0	1	59	258	316	9e-21	103
2009584897	gi|289548513|ref|YP_003473501.1|	87.29	118	15	0	1	118	1	118	2e-43	179
2009584898	gi|163783139|ref|ZP_02178133.1|	65.91	44	15	0	20	63	20	63	7e-10	67.8
2009584899	gi|289548511|ref|YP_003473499.1|	69.92	256	77	0	1	256	1	256	2e-83	313
2009584900	gi|289548510|ref|YP_003473498.1|	55.81	129	52	3	1	125	1	128	5e-29	131
2009584901	gi|289548509|ref|YP_003473497.1|	71.6	81	23	0	1	81	1	81	5e-26	121
2009584902	gi|288818050|ref|YP_003432397.1|	35.75	579	347	5	1	571	3	564	2e-88	331
2009584903	gi|384128815|ref|YP_005511428.1|	71.72	198	55	1	1	197	4	201	1e-72	276
2009584904	gi|289548506|ref|YP_003473494.1|	73.24	340	91	0	8	347	2	341	3e-151	539
2009584905	gi|337288502|ref|YP_004627974.1|	67.19	256	84	0	1	256	1	256	5e-97	358
2009584906	gi|289548164|ref|YP_003473152.1|	73.81	569	147	2	1	568	1	568	0	848
2009584907	gi|163781893|ref|ZP_02176893.1|	69.19	185	57	0	1	185	2	186	2e-66	256
2009584908	gi|289548164|ref|YP_003473152.1|	81.82	231	42	0	2	232	338	568	7e-101	371
2009584909	gi|289548163|ref|YP_003473151.1|	71.16	215	62	0	1	215	1	215	5e-72	275
2009584910	gi|289548290|ref|YP_003473278.1|	73.58	106	27	1	1	106	1	105	7e-31	137
2009584911	gi|195953652|ref|YP_002121942.1|	55.84	77	27	1	5	81	428	497	1e-13	80.1
2009584912	gi|149176356|ref|ZP_01854970.1|	64.29	112	40	0	1	112	312	423	6e-42	174
2009584913	gi|269837281|ref|YP_003319509.1|	54.9	153	69	0	1	153	239	391	4e-28	128
2009584914	gi|138896441|ref|YP_001126894.1|	35.9	546	298	16	2	513	537	1064	7e-80	303
2009584915	gi|288818822|ref|YP_003433170.1|	56.43	241	91	3	2	236	337	569	3e-69	266
2009584916	gi|289548534|ref|YP_003473522.1|	54.07	209	95	1	17	225	16	223	4e-62	242
2009584918	gi|289548118|ref|YP_003473106.1|	89.71	175	18	0	14	188	1	175	7e-84	313
2009584919	gi|289548758|ref|YP_003473746.1|	80.6	469	91	0	1	469	1	469	0	736
2009584920	gi|289548758|ref|YP_003473746.1|	85.2	973	143	1	1	973	520	1491	0	1702
2009584921	gi|289548315|ref|YP_003473303.1|	90.24	164	16	0	2	165	3	166	1e-79	299
2009584925	gi|374630644|ref|ZP_09703029.1|	50.44	113	55	1	4	115	197	309	1e-26	123
2009584926	gi|379004422|ref|YP_005260094.1|	40	205	109	4	4	205	6	199	8e-27	124
2009584927	gi|145591115|ref|YP_001153117.1|	31.14	273	152	5	1	265	191	435	3e-26	124
2009584928	gi|374328034|ref|YP_005086234.1|	84.29	70	11	0	1	70	26	95	3e-26	122
2009584929	gi|374326935|ref|YP_005085135.1|	57.19	327	127	7	1	319	2	323	1e-64	251
2009584930	gi|119873329|ref|YP_931336.1|	60	55	22	0	1	55	1	55	4e-11	72
2009584931	gi|379005122|ref|YP_005260794.1|	81.58	38	7	0	1	38	106	143	6e-10	68.2
2009584932	gi|221632046|ref|YP_002521267.1|	49.59	246	117	3	1	239	1	246	2e-54	217
2009584933	gi|383763819|ref|YP_005442801.1|	66.67	129	43	0	2	130	197	325	3e-39	165
2009584934	gi|218296537|ref|ZP_03497265.1|	98.2	167	3	0	1	167	1	167	4e-91	337
2009584935	gi|374328139|ref|YP_005086339.1|	82.97	229	39	0	1	229	203	431	6e-101	371
2009584936	gi|379004882|ref|YP_005260554.1|	73.33	210	56	0	2	211	46	255	7e-76	287
2009584937	gi|18312610|ref|NP_559277.1|	87.27	55	7	0	1	55	230	284	3e-20	102
2009584938	gi|119873016|ref|YP_931023.1|	83.2	250	42	0	1	250	1	250	9e-121	437
2009584939	gi|163782654|ref|ZP_02177651.1|	73.53	68	18	0	1	68	287	354	4e-21	105
2009584940	gi|288817581|ref|YP_003431928.1|	51.77	282	136	0	1	282	1	282	1e-63	248
2009584941	gi|288817580|ref|YP_003431927.1|	45.05	293	159	2	7	299	21	311	1e-66	258
2009584942	gi|288818867|ref|YP_003433215.1|	56.52	92	39	1	1	91	342	433	1e-24	116
2009584944	gi|163782192|ref|ZP_02177191.1|	57.59	481	200	3	12	489	274	753	2e-158	563
2009584945	gi|289548477|ref|YP_003473465.1|	59.15	71	29	0	2	72	4	74	7e-18	94.4
2009584946	gi|288817916|ref|YP_003432263.1|	78.23	294	64	0	2	295	3	296	9e-135	484
2009584947	gi|289548249|ref|YP_003473237.1|	56.63	309	132	1	3	311	556	862	9e-102	375
2009584948	gi|289548477|ref|YP_003473465.1|	87.5	56	7	0	1	56	222	277	6e-21	104
2009584949	gi|289548477|ref|YP_003473465.1|	66.84	196	63	1	2	195	4	199	9e-60	234
2009584950	gi|288817916|ref|YP_003432263.1|	79.93	294	59	0	2	295	3	296	1e-129	467
2009584951	gi|288817917|ref|YP_003432264.1|	51.99	854	410	0	16	869	10	863	0	893
2009584953	gi|288818066|ref|YP_003432414.1|	89.94	169	17	0	1	169	1	169	6e-78	293
2009584954	gi|288817329|ref|YP_003431676.1|	74.16	387	100	0	5	391	3	389	7e-174	615
2009584955	gi|398820721|ref|ZP_10579230.1|	30.59	219	140	6	1	214	143	354	3e-12	77.4
2009584961	gi|288817979|ref|YP_003432326.1|	60.4	149	58	1	5	153	134	281	4e-41	171
2009584962	gi|163783312|ref|ZP_02178305.1|	69.79	374	112	1	6	378	4	377	5e-137	492
2009584963	gi|288817346|ref|YP_003431693.1|	94.83	58	3	0	1	58	285	342	1e-25	120
2009584964	gi|289577879|ref|YP_003476506.1|	48.48	132	63	2	1	127	235	366	4e-26	121
2009584969	gi|289548228|ref|YP_003473216.1|	63.95	430	151	1	1	426	1	430	1e-163	581
2009584971	gi|288818757|ref|YP_003433105.1|	58.18	373	146	3	1	364	1	372	6e-99	365
2009584972	gi|288818756|ref|YP_003433104.1|	67.98	203	65	0	18	220	21	223	4e-74	282
2009584973	gi|288818755|ref|YP_003433103.1|	70.33	91	26	1	18	108	527	616	1e-29	133
2009584974	gi|288818757|ref|YP_003433105.1|	42.98	114	57	1	1	106	1	114	6e-08	61.2
2009584975	gi|288818756|ref|YP_003433104.1|	68.47	203	64	0	18	220	21	223	2e-74	283
2009584976	gi|289549075|ref|YP_003474063.1|	81.76	614	108	2	1	611	1	613	0	961
2009584977	gi|289549303|ref|YP_003474291.1|	88.36	189	22	0	1	189	1	189	8e-94	347
2009584978	gi|288819005|ref|YP_003433353.1|	73.29	146	38	1	1	145	1	146	8e-55	216
2009584979	gi|289548740|ref|YP_003473728.1|	58.33	240	99	1	19	257	23	262	2e-78	296
2009584980	gi|289549269|ref|YP_003474257.1|	64.81	287	101	0	1	287	1	287	7e-107	391
2009584981	gi|289549268|ref|YP_003474256.1|	87.1	310	40	0	1	310	1	310	1e-124	450
2009584982	gi|384129901|ref|YP_005512514.1|	72.44	381	105	0	9	389	89	469	4e-151	539
2009584983	gi|218295740|ref|ZP_03496536.1|	96.89	322	10	0	3	324	75	396	6e-159	565
2009584984	gi|218295742|ref|ZP_03496538.1|	92.86	28	2	0	1	28	106	133	2e-06	56.2
2009584985	gi|218295742|ref|ZP_03496538.1|	99.03	103	1	0	1	103	1	103	5e-41	171
2009584986	gi|218295741|ref|ZP_03496537.1|	97.76	268	6	0	1	268	111	378	1e-133	480
2009584987	gi|225849889|ref|YP_002730123.1|	40.18	112	66	1	8	118	3	114	3e-20	102
2009584990	gi|395762754|ref|ZP_10443423.1|	44.19	86	47	1	7	91	622	707	5e-14	81.6
2009584991	gi|20089645|ref|NP_615720.1|	49.83	297	130	2	9	300	32	314	1e-59	234
2009584994	gi|305663227|ref|YP_003859515.1|	35.06	251	155	4	50	292	249	499	3e-26	124
2009584995	gi|374328057|ref|YP_005086257.1|	85.99	257	36	0	1	257	2	258	2e-119	433
2009584996	gi|379004722|ref|YP_005260394.1|	79.64	221	45	0	1	221	4	224	2e-93	346
2009584997	gi|171184755|ref|YP_001793674.1|	63.89	72	26	0	1	72	1	72	1e-21	106
2009584998	gi|171184754|ref|YP_001793673.1|	73.96	192	49	1	7	198	7	197	2e-56	223
2009584999	gi|374326317|ref|YP_005084517.1|	78.48	79	17	0	1	79	1	79	1e-29	133
2009585000	gi|18312521|ref|NP_559188.1|	71.43	77	22	0	1	77	156	232	1e-25	120
2009585001	gi|379004822|ref|YP_005260494.1|	74.47	47	12	0	1	47	765	811	6e-13	78.2
2009585002	gi|379004822|ref|YP_005260494.1|	85.07	221	33	0	1	221	528	748	1e-109	400
2009585003	gi|379003686|ref|YP_005259358.1|	42.44	238	125	6	1	235	91	319	6e-36	155
2009585004	gi|319653384|ref|ZP_08007484.1|	31.62	117	79	1	2	118	386	501	2e-10	69.7
2009585005	gi|354611490|ref|ZP_09029446.1|	32.37	241	132	11	191	417	45	268	1e-13	83.2
2009585006	gi|306820784|ref|ZP_07454409.1|	36.02	497	303	9	2	492	3	490	2e-68	265
2009585007	gi|218961270|ref|YP_001741045.1|	35.05	408	220	10	15	379	1	406	3e-52	210
2009585009	gi|345007359|ref|YP_004810211.1|	51.32	189	92	0	24	212	118	306	6e-51	205
2009585012	gi|302870780|ref|YP_003839416.1|	41.5	359	159	9	3	358	2	312	9e-63	245
2009585013	gi|225848034|ref|YP_002728197.1|	53.64	563	233	9	7	552	307	858	2e-148	531
2009585014	gi|373456428|ref|ZP_09548195.1|	57.86	560	224	6	9	560	9	564	2e-180	637
2009585015	gi|289549336|ref|YP_003474324.1|	87.94	539	65	0	1	539	23	561	0	916
2009585016	gi|289549338|ref|YP_003474326.1|	64.81	54	19	0	2	55	5	58	9e-12	73.9
2009585017	gi|288818786|ref|YP_003433134.1|	50.88	171	83	1	4	173	6	176	6e-34	147
2009585018	gi|289547851|ref|YP_003472839.1|	68.86	456	142	0	5	460	2	457	0	651
2009585019	gi|289547850|ref|YP_003472838.1|	71.43	84	24	0	1	84	1	84	7e-31	137
2009585020	gi|289547849|ref|YP_003472837.1|	64.6	226	78	1	1	226	1	224	2e-86	322
2009585021	gi|15606022|ref|NP_213399.1|	75.59	127	31	0	1	127	151	277	2e-48	196
2009585022	gi|163783228|ref|ZP_02178222.1|	62.22	90	34	0	1	90	35	124	3e-29	132
2009585023	gi|288818567|ref|YP_003432915.1|	80.65	310	60	0	1	310	1	310	6e-152	541
2009585024	gi|163782145|ref|ZP_02177144.1|	57.42	155	66	0	1	155	211	365	2e-37	159
2009585025	gi|163782145|ref|ZP_02177144.1|	33.8	142	93	1	3	144	50	190	1e-11	73.9
2009585026	gi|15606980|ref|NP_214362.1|	57.38	61	26	0	1	61	1	61	2e-08	63.2
2009585027	gi|288817421|ref|YP_003431768.1|	70	130	38	1	1	130	1	129	1e-34	150
2009585028	gi|289548648|ref|YP_003473636.1|	69.49	177	54	0	8	184	6	182	1e-54	217
2009585029	gi|289548649|ref|YP_003473637.1|	47.28	184	97	0	4	187	660	843	5e-35	151
2009585030	gi|373459579|ref|ZP_09551346.1|	57.52	226	91	3	1	225	1	222	3e-66	256
2009585031	gi|373856786|ref|ZP_09599530.1|	36.31	157	84	3	2	142	32	188	5e-19	98.2
2009585033	gi|331269202|ref|YP_004395694.1|	36.19	105	66	1	9	112	4	108	4e-13	78.6
2009585034	gi|163782474|ref|ZP_02177471.1|	39.05	210	123	3	20	228	29	234	8e-37	158
2009585035	gi|222524149|ref|YP_002568620.1|	57.36	333	140	1	9	339	7	339	7e-109	398
2009585036	gi|288817630|ref|YP_003431977.1|	75.51	147	36	0	1	147	1	147	3e-58	228
2009585037	gi|288817629|ref|YP_003431976.1|	71.88	384	108	0	3	386	4	387	1e-151	541
2009585038	gi|289548623|ref|YP_003473611.1|	75.93	648	154	1	2	647	52	699	0	1008
2009585039	gi|320449164|ref|YP_004201260.1|	75.15	169	42	0	1	169	70	238	1e-57	226
2009585043	gi|288818581|ref|YP_003432929.1|	67.92	53	15	1	2	52	214	266	5e-13	78.6
2009585044	gi|289549168|ref|YP_003474156.1|	85.14	222	33	0	1	222	1	222	3e-106	389
2009585045	gi|288817584|ref|YP_003431931.1|	43.71	302	163	2	18	315	379	677	1e-48	198
2009585047	gi|289549168|ref|YP_003474156.1|	85.59	222	32	0	1	222	1	222	7e-107	390
2009585048	gi|288817584|ref|YP_003431931.1|	50.36	685	324	6	1	677	1	677	0	672
2009585049	gi|288817583|ref|YP_003431930.1|	78.16	316	69	0	33	348	1	316	2e-117	427
2009585050	gi|288818784|ref|YP_003433132.1|	60.9	133	20	1	1	133	1	101	4e-37	158
2009585051	gi|288818893|ref|YP_003433241.1|	48.28	203	94	4	1	194	89	289	2e-40	170
2009585052	gi|288818893|ref|YP_003433241.1|	50.87	287	128	5	4	279	5	289	3e-70	270
2009585053	gi|288819132|ref|YP_003433480.1|	68.46	390	121	1	1	388	1	390	1e-111	408
2009585054	gi|289548277|ref|YP_003473265.1|	67.14	70	23	0	1	70	1	70	9e-19	97.4
2009585055	gi|288819132|ref|YP_003433480.1|	68.81	388	119	1	1	386	1	388	8e-113	412
2009585056	gi|288817989|ref|YP_003432336.1|	62.16	185	69	1	1	184	1	185	1e-60	236
2009585057	gi|288818825|ref|YP_003433173.1|	77.31	119	27	0	1	119	1	119	2e-48	196
2009585058	gi|288818147|ref|YP_003432495.1|	63.85	628	223	4	5	632	3	626	0	798
2009585059	gi|15605714|ref|NP_213091.1|	72.22	144	40	0	2	145	1	144	2e-49	199
2009585060	gi|289549033|ref|YP_003474021.1|	67.52	117	38	0	1	117	1	117	4e-40	168
2009585061	gi|288818687|ref|YP_003433035.1|	61.94	310	116	1	1	308	1	310	7e-100	368
2009585062	gi|289549031|ref|YP_003474019.1|	58.44	77	32	0	2	78	1	77	8e-19	97.4
2009585063	gi|289548695|ref|YP_003473683.1|	86.86	449	59	0	1	449	151	599	0	772
2009585064	gi|119872667|ref|YP_930674.1|	68.97	87	27	0	1	87	92	178	1e-20	103
2009585065	gi|119872668|ref|YP_930675.1|	72.73	176	48	0	1	176	1	176	8e-62	240
2009585066	gi|119872670|ref|YP_930677.1|	71.2	184	53	0	1	184	15	198	2e-61	239
2009585068	gi|195953652|ref|YP_002121942.1|	55.81	172	70	2	5	175	293	459	2e-40	169
2009585069	gi|288818754|ref|YP_003433102.1|	75	480	118	2	1	479	1	479	0	677
2009585070	gi|288819203|ref|YP_003433551.1|	49.74	189	95	0	1	189	1	189	3e-46	188
2009585071	gi|288818573|ref|YP_003432921.1|	68.52	108	33	1	3	110	4	110	3e-38	162
2009585072	gi|288819203|ref|YP_003433551.1|	44.91	167	90	1	5	171	25	189	2e-34	149
2009585073	gi|289548018|ref|YP_003473006.1|	71.09	550	157	2	1	549	1	549	0	757
2009585074	gi|163782190|ref|ZP_02177189.1|	31.64	550	364	4	131	671	102	648	1e-70	272
2009585076	gi|225848727|ref|YP_002728891.1|	37.41	588	334	14	2	571	287	858	5e-79	300
2009585077	gi|419958217|ref|ZP_14474282.1|	97.35	151	4	0	1	151	1	151	4e-73	277
2009585078	gi|419958216|ref|ZP_14474281.1|	97.39	345	9	0	1	345	173	517	0	696
2009585079	gi|188996465|ref|YP_001930716.1|	46.09	115	55	1	22	136	22	129	3e-06	55.8
2009585080	gi|237757081|ref|ZP_04585523.1|	48.44	128	59	1	22	149	22	142	1e-14	84
2009585081	gi|289548841|ref|YP_003473829.1|	79.04	334	70	0	1	334	8	341	1e-148	531
2009585082	gi|163782129|ref|ZP_02177128.1|	65.35	101	35	0	1	101	1	101	3e-30	135
2009585083	gi|288817581|ref|YP_003431928.1|	55.48	146	65	0	1	146	1	146	2e-41	172
2009585084	gi|288817580|ref|YP_003431927.1|	56.88	109	47	0	1	109	203	311	5e-31	138
2009585085	gi|289548138|ref|YP_003473126.1|	90.36	83	8	0	3	85	42	124	3e-34	148
2009585086	gi|15606955|ref|NP_214337.1|	71.13	194	56	0	1	194	1	194	2e-78	296
2009585087	gi|289547926|ref|YP_003472914.1|	79.33	150	31	0	2	151	5	154	4e-63	244
2009585088	gi|289548771|ref|YP_003473759.1|	53.66	328	149	2	36	360	36	363	1e-98	364
2009585089	gi|15607072|ref|NP_214454.1|	58.69	305	124	1	1	303	1	305	4e-99	365
2009585090	gi|288818567|ref|YP_003432915.1|	72.03	143	40	0	1	143	314	456	1e-49	199
2009585091	gi|288819078|ref|YP_003433426.1|	63.53	170	62	0	1	170	265	434	1e-56	223
2009585092	gi|289548035|ref|YP_003473023.1|	41.86	86	50	0	39	124	34	119	1e-11	73.6
2009585093	gi|225848900|ref|YP_002729064.1|	55.1	245	110	0	28	272	30	274	1e-75	287
2009585094	gi|289548219|ref|YP_003473207.1|	84.58	428	66	0	1	428	1	428	0	776
2009585095	gi|289548717|ref|YP_003473705.1|	88.21	229	27	0	1	229	189	417	3e-119	432
2009585096	gi|384129454|ref|YP_005512067.1|	81.4	285	53	0	1	285	6	290	8e-108	394
2009585097	gi|288818702|ref|YP_003433050.1|	50.69	288	139	3	1	286	1	287	9e-66	254
2009585098	gi|289548700|ref|YP_003473688.1|	72.45	363	100	0	1	363	1	363	3e-153	546
2009585099	gi|289548699|ref|YP_003473687.1|	70.9	134	39	0	4	137	8	141	6e-47	191
2009585100	gi|288818015|ref|YP_003432362.1|	70.85	223	65	0	1	223	47	269	9e-89	330
2009585101	gi|288818671|ref|YP_003433019.1|	87.14	210	27	0	1	210	1	210	2e-89	333
2009585102	gi|15606552|ref|NP_213932.1|	68.51	235	74	0	1	235	1	235	2e-92	342
2009585103	gi|288818671|ref|YP_003433019.1|	84.66	352	54	0	1	352	1	352	9e-160	567
2009585104	gi|289548328|ref|YP_003473316.1|	80.39	510	99	1	1	510	1	509	0	804
2009585108	gi|330508979|ref|YP_004385407.1|	31.34	134	89	2	2	135	1	131	1e-11	73.6
2009585109	gi|320106293|ref|YP_004181883.1|	35.28	309	182	8	15	309	43	347	7e-37	159
2009585112	gi|225848318|ref|YP_002728481.1|	33.65	104	69	0	1	104	200	303	2e-09	66.2
2009585113	gi|332982376|ref|YP_004463817.1|	54.29	326	140	4	2	324	77	396	1e-98	364
2009585117	gi|270308039|ref|YP_003330097.1|	43.98	216	119	1	3	218	6	219	5e-39	165
2009585118	gi|357039237|ref|ZP_09101032.1|	36.7	297	173	5	8	297	675	963	8e-39	165
2009585119	gi|288818348|ref|YP_003432696.1|	38.93	244	140	2	16	256	157	394	1e-37	161
2009585120	gi|288818348|ref|YP_003432696.1|	39.11	179	98	3	1	169	499	676	3e-17	92.4
2009585121	gi|288818776|ref|YP_003433124.1|	61.5	213	81	1	2	213	80	292	2e-70	270
2009585122	gi|222526329|ref|YP_002570800.1|	45.66	219	111	5	7	225	321	531	2e-32	144
2009585123	gi|386812089|ref|ZP_10099314.1|	38.02	626	309	17	1	578	171	765	3e-89	334
2009585124	gi|322372062|ref|ZP_08046604.1|	51.74	230	109	2	32	260	4	232	7e-62	242
2009585126	gi|427404354|ref|ZP_18895094.1|	83.97	312	50	0	1	312	1	312	1e-150	537
2009585127	gi|145591720|ref|YP_001153722.1|	66.82	211	69	1	5	214	1	211	6e-60	235
2009585128	gi|379003660|ref|YP_005259332.1|	67.18	195	64	0	3	197	255	449	1e-64	249
2009585129	gi|385772777|ref|YP_005645343.1|	47.06	85	44	1	2	85	20	104	6e-15	84.7
2009585130	gi|379004892|ref|YP_005260564.1|	56	275	120	1	1	275	1	274	9e-67	258
2009585131	gi|171185146|ref|YP_001794065.1|	69.09	110	34	0	15	124	15	124	6e-24	114
2009585132	gi|374325531|ref|YP_005083728.1|	85.37	123	18	0	1	123	1	123	4e-55	218
2009585133	gi|374326904|ref|YP_005085104.1|	33.91	174	105	3	1	165	4298	4470	4e-17	92
2009585134	gi|419956790|ref|ZP_14472857.1|	90.91	44	4	0	1	44	1	44	5e-17	91.7
2009585135	gi|419956791|ref|ZP_14472858.1|	97.79	181	4	0	1	181	1	181	2e-87	325
2009585136	gi|427411412|ref|ZP_18901614.1|	96.11	180	5	1	58	235	1	180	9e-90	334
2009585138	gi|289548236|ref|YP_003473224.1|	71.6	81	23	0	1	81	1	81	6e-28	127
2009585139	gi|289548235|ref|YP_003473223.1|	79.77	440	87	1	1	438	1	440	0	732
2009585140	gi|289547805|ref|YP_003472793.1|	80.68	88	17	0	1	88	1	88	1e-37	159
2009585142	gi|289548697|ref|YP_003473685.1|	75.61	123	30	0	1	123	1	123	4e-52	208
2009585143	gi|218294708|ref|ZP_03495562.1|	98.55	69	1	0	1	69	1	69	1e-23	113
2009585144	gi|218294707|ref|ZP_03495561.1|	99.48	192	1	0	1	192	1	192	6e-93	344
2009585146	gi|288817553|ref|YP_003431900.1|	64.21	95	34	0	15	109	15	109	7e-31	137
2009585147	gi|15606561|ref|NP_213941.1|	59.61	411	164	1	1	409	1	411	5e-122	442
2009585148	gi|289548118|ref|YP_003473106.1|	89.8	49	5	0	26	74	1	49	2e-18	96.7
2009585149	gi|289548758|ref|YP_003473746.1|	84.18	1492	235	1	1	1492	1	1491	0	2542
2009585150	gi|188996290|ref|YP_001930541.1|	57.28	529	211	4	21	539	2	525	2e-163	581
2009585151	gi|289549045|ref|YP_003474033.1|	42.51	167	96	0	26	192	25	191	9e-30	134
2009585152	gi|288817614|ref|YP_003431961.1|	75.8	376	77	2	1	362	1	376	3e-165	586
2009585153	gi|18312286|ref|NP_558953.1|	71.12	367	106	0	1	367	1	367	6e-144	515
2009585154	gi|119872674|ref|YP_930681.1|	73.42	316	84	0	1	316	99	414	1e-123	447
2009585155	gi|171184601|ref|YP_001793520.1|	80.56	36	7	0	16	51	16	51	3e-09	65.9
2009585156	gi|171184600|ref|YP_001793519.1|	62.01	308	105	5	1	300	797	1100	2e-103	380
2009585157	gi|171184600|ref|YP_001793519.1|	64.78	423	145	4	1	421	32	452	2e-153	547
2009585158	gi|163784202|ref|ZP_02179133.1|	40	95	56	1	1	95	284	377	2e-12	76.6
2009585159	gi|188996287|ref|YP_001930538.1|	48.57	70	33	2	2	68	4	73	5e-07	58.5
2009585160	gi|195953652|ref|YP_002121942.1|	58.41	226	83	2	1	226	283	497	2e-51	206
2009585161	gi|289547960|ref|YP_003472948.1|	65.45	495	169	1	4	496	1	495	3e-176	623
2009585162	gi|289547959|ref|YP_003472947.1|	70.68	324	95	0	1	324	1	324	3e-140	503
2009585163	gi|288817641|ref|YP_003431988.1|	56.25	160	69	1	1	159	1	160	2e-34	149
2009585164	gi|289548088|ref|YP_003473076.1|	80.33	61	12	0	5	65	4	64	8e-22	107
2009585165	gi|289548088|ref|YP_003473076.1|	81.63	49	9	0	2	50	204	252	2e-17	92.4
2009585166	gi|288818389|ref|YP_003432737.1|	74.05	131	34	0	1	131	1	131	7e-51	204
2009585167	gi|289548934|ref|YP_003473922.1|	49.32	219	111	0	18	236	18	236	8e-60	234
2009585168	gi|289548933|ref|YP_003473921.1|	81.87	182	33	0	1	182	1	182	2e-47	192
2009585169	gi|289548932|ref|YP_003473920.1|	65.05	186	62	2	20	202	21	206	7e-68	261
2009585171	gi|343085675|ref|YP_004774970.1|	53.19	47	22	0	1	47	1	47	1e-06	57
2009585172	gi|345304242|ref|YP_004826144.1|	41.57	178	101	2	4	181	6	180	5e-24	115
2009585173	gi|39995191|ref|NP_951142.1|	45.16	434	208	11	52	469	51	470	2e-91	341
2009585174	gi|383787413|ref|YP_005471982.1|	47.21	305	156	5	14	315	2	304	1e-62	244
2009585177	gi|332295511|ref|YP_004437434.1|	44.08	211	112	3	14	220	2	210	5e-40	169
2009585178	gi|383787413|ref|YP_005471982.1|	57.61	92	38	1	2	92	213	304	1e-21	106
2009585180	gi|159041314|ref|YP_001540566.1|	50	134	51	5	3	129	1	125	3e-26	122
2009585182	gi|163782414|ref|ZP_02177412.1|	67.26	113	37	0	1	113	1	113	2e-31	139
2009585183	gi|289548699|ref|YP_003473687.1|	71.64	134	38	0	4	137	8	141	2e-45	186
2009585184	gi|289548842|ref|YP_003473830.1|	70.44	203	60	0	1	203	73	275	5e-77	291
2009585185	gi|288817412|ref|YP_003431759.1|	82.14	392	70	0	1	392	1	392	0	653
2009585186	gi|384128213|ref|YP_005510826.1|	65.47	223	68	1	4	226	3	216	7e-80	301
2009585188	gi|188997487|ref|YP_001931738.1|	66.93	384	127	0	16	399	1	384	2e-139	500
2009585189	gi|289549058|ref|YP_003474046.1|	46.72	366	187	2	1	365	98	456	1e-81	308
2009585190	gi|374326327|ref|YP_005084527.1|	86.41	103	14	0	1	103	1	103	2e-47	192
2009585191	gi|145591299|ref|YP_001153301.1|	89.57	211	22	0	1	211	1	211	2e-112	409
2009585192	gi|218295763|ref|ZP_03496559.1|	99.14	233	2	0	1	233	68	300	9e-121	437
2009585193	gi|289548121|ref|YP_003473109.1|	78.65	342	73	0	1	342	1	342	2e-161	573
2009585194	gi|289549141|ref|YP_003474129.1|	65.43	567	195	1	23	589	23	588	0	800
2009585195	gi|288817456|ref|YP_003431803.1|	40.35	114	67	1	19	131	20	133	3e-13	79
2009585196	gi|289549143|ref|YP_003474131.1|	45.75	212	107	3	38	242	21	231	2e-46	190
2009585197	gi|289549144|ref|YP_003474132.1|	79.88	343	69	0	1	343	1	343	4e-152	542
2009585198	gi|289548806|ref|YP_003473794.1|	73.59	409	108	0	1	409	1	409	2e-180	636
2009585199	gi|288818560|ref|YP_003432908.1|	70.08	391	116	1	1	391	180	569	2e-156	556
2009585200	gi|289548807|ref|YP_003473795.1|	54.17	336	152	1	1	334	1	336	4e-98	363
2009585201	gi|354725096|ref|ZP_09039311.1|	97.52	161	4	0	9	169	385	545	2e-76	288
2009585202	gi|334125534|ref|ZP_08499523.1|	98.88	268	3	0	3	270	1	268	8e-143	510
2009585203	gi|171184606|ref|YP_001793525.1|	65.33	75	26	0	1	75	90	164	8e-24	114
2009585204	gi|18312510|ref|NP_559177.1|	73.62	1179	304	3	1	1178	1	1173	0	1805
2009585205	gi|379004980|ref|YP_005260652.1|	54.82	197	87	2	30	226	174	368	7e-40	168
2009585206	gi|18312508|ref|NP_559175.1|	84.28	159	25	0	1	159	1	159	2e-77	291
2009585207	gi|18312507|ref|NP_559174.1|	42.54	181	103	1	1	180	1	181	2e-34	149
2009585208	gi|126460203|ref|YP_001056481.1|	66.07	112	38	0	26	137	25	136	2e-35	152
2009585209	gi|119872927|ref|YP_930934.1|	89.58	662	69	0	1	662	1	662	0	1238
2009585211	gi|145590702|ref|YP_001152704.1|	81.23	261	49	0	1	261	1	261	3e-113	412
2009585212	gi|379004868|ref|YP_005260540.1|	87.02	578	75	0	1	578	1	578	0	1021
2009585213	gi|374328123|ref|YP_005086323.1|	88.78	410	46	0	1	410	1	410	0	710
2009585214	gi|18312596|ref|NP_559263.1|	93.08	390	27	0	6	395	1	390	0	760
2009585215	gi|119872931|ref|YP_930938.1|	88.7	177	20	0	9	185	397	573	8e-93	343
2009585216	gi|119872932|ref|YP_930939.1|	92.54	134	10	0	1	134	1	134	1e-68	263
2009585217	gi|119872933|ref|YP_930940.1|	72.09	258	72	0	1	258	1	258	1e-62	244
2009585218	gi|379005326|ref|YP_005260998.1|	52.23	247	66	5	2	200	3	245	2e-54	216
2009585219	gi|18313946|ref|NP_560613.1|	55.92	152	48	3	33	172	19	163	3e-38	163
2009585222	gi|126460066|ref|YP_001056344.1|	53.73	255	116	2	3	255	4	258	6e-68	262
2009585223	gi|327310987|ref|YP_004337884.1|	40	120	71	1	4	122	1	120	5e-19	98.2
2009585224	gi|18312945|ref|NP_559612.1|	75.81	62	15	0	1	62	415	476	2e-21	106
2009585225	gi|18312945|ref|NP_559612.1|	62.11	161	51	4	1	161	261	411	5e-41	171
2009585226	gi|18312945|ref|NP_559612.1|	50	86	35	3	1	78	145	230	7e-10	67.8
2009585227	gi|18312945|ref|NP_559612.1|	50	58	29	0	42	99	50	107	1e-09	66.6
2009585228	gi|18312945|ref|NP_559612.1|	50	116	48	3	1	106	110	225	5e-21	104
2009585229	gi|18312945|ref|NP_559612.1|	46.55	58	31	0	49	106	50	107	2e-08	63.2
2009585234	gi|126459979|ref|YP_001056257.1|	76.8	125	29	0	79	203	74	198	1e-44	184
2009585235	gi|379003494|ref|YP_005259166.1|	82.23	709	121	5	1	706	1	707	0	1166
2009585236	gi|288817433|ref|YP_003431780.1|	65.52	87	30	0	28	114	29	115	6e-28	127
2009585237	gi|288817978|ref|YP_003432325.1|	69.43	422	127	1	1	420	1	422	3e-174	616
2009585238	gi|288817418|ref|YP_003431765.1|	84.3	446	69	1	1	445	2	447	0	763
2009585239	gi|337288302|ref|YP_004627774.1|	65	100	35	0	2	101	1	100	9e-34	147
2009585240	gi|338731438|ref|YP_004660830.1|	54.74	95	43	0	4	98	11	105	4e-23	111
2009585242	gi|337288302|ref|YP_004627774.1|	64	100	36	0	2	101	1	100	6e-33	144
2009585243	gi|338731438|ref|YP_004660830.1|	53.68	95	44	0	4	98	11	105	8e-23	110
2009585244	gi|237756723|ref|ZP_04585223.1|	62.81	613	215	5	19	630	23	623	0	722
2009585245	gi|237756723|ref|ZP_04585223.1|	69.79	96	29	0	1	96	641	736	9e-33	143
2009585246	gi|188996671|ref|YP_001930922.1|	68.5	127	39	1	1	126	1	127	4e-35	151
2009585247	gi|188996672|ref|YP_001930923.1|	61.21	116	45	0	17	132	28	143	1e-27	126
2009585248	gi|188996673|ref|YP_001930924.1|	64.04	89	32	0	188	276	162	250	5e-26	122
2009585249	gi|188996674|ref|YP_001930925.1|	63.56	450	161	2	1	448	2	450	2e-177	627
2009585250	gi|15605837|ref|NP_213214.1|	75.29	263	65	0	1	263	16	278	1e-113	414
2009585251	gi|289548181|ref|YP_003473169.1|	65.79	304	102	2	1	302	29	332	6e-114	415
2009585252	gi|289547929|ref|YP_003472917.1|	57.07	191	82	0	1	191	33	223	7e-51	204
2009585253	gi|288818616|ref|YP_003432964.1|	62.86	210	76	2	1	208	229	438	6e-63	244
2009585254	gi|297565888|ref|YP_003684860.1|	79.49	39	8	0	1	39	582	620	2e-10	69.7
2009585255	gi|289547971|ref|YP_003472959.1|	73.02	252	67	1	1	252	509	759	4e-93	345
2009585256	gi|195940850|ref|ZP_03086232.1|	93.88	98	6	0	25	122	25	122	3e-47	192
2009585257	gi|334126244|ref|ZP_08500223.1|	98.71	155	2	0	1	155	87	241	2e-83	312
2009585258	gi|337288436|ref|YP_004627908.1|	62.12	66	25	0	1	66	130	195	2e-15	86.3
2009585259	gi|337288437|ref|YP_004627909.1|	60.27	73	29	0	1	73	1	73	1e-17	93.6
2009585260	gi|15606409|ref|NP_213789.1|	56.21	169	72	1	25	191	20	188	3e-51	205
2009585261	gi|387894220|ref|YP_006324517.1|	95.28	360	17	0	3	362	120	479	0	640
2009585262	gi|387894217|ref|YP_006324514.1|	98.45	194	3	0	1	194	21	214	8e-107	390
2009585263	gi|387894216|ref|YP_006324513.1|	97.35	113	3	0	3	115	1	113	2e-57	226
2009585264	gi|237755877|ref|ZP_04584472.1|	67.09	79	26	0	1	79	11	89	3e-16	89
2009585265	gi|163785748|ref|ZP_02180255.1|	33.7	362	217	10	200	553	20	366	5e-40	171
2009585266	gi|390941522|ref|YP_006405259.1|	42.34	222	128	0	7	228	69	290	4e-44	182
2009585267	gi|337288107|ref|YP_004627579.1|	47.95	73	30	1	1	73	259	323	2e-12	76.6
2009585268	gi|337288106|ref|YP_004627578.1|	66.79	277	92	0	1	277	1	277	4e-106	389
2009585269	gi|337287882|ref|YP_004627354.1|	62.75	51	19	0	1	51	1	51	2e-10	70.1
2009585270	gi|337287646|ref|YP_004627118.1|	38.15	173	79	4	21	193	133	277	3e-24	115
2009585271	gi|337287647|ref|YP_004627119.1|	79.35	310	64	0	1	310	6	315	2e-122	444
2009585272	gi|337287648|ref|YP_004627120.1|	62.5	176	66	0	1	176	1	176	3e-60	236
2009585273	gi|337287649|ref|YP_004627121.1|	58.92	185	75	1	1	185	1	184	3e-48	195
2009585275	gi|15606133|ref|NP_213510.1|	70.4	125	35	1	1	123	1	125	7e-45	184
2009585276	gi|288819194|ref|YP_003433542.1|	61.89	551	210	0	1	551	1	551	0	665
2009585278	gi|288818092|ref|YP_003432440.1|	91.67	120	10	0	1	120	1	120	7e-60	233
2009585279	gi|288818359|ref|YP_003432707.1|	63.51	211	73	2	1	208	1	210	4e-72	275
2009585280	gi|289548927|ref|YP_003473915.1|	92.86	28	2	0	17	44	264	291	6e-06	54.7
2009585281	gi|289548928|ref|YP_003473916.1|	84.72	72	11	0	1	72	1	72	2e-29	132
2009585282	gi|289548930|ref|YP_003473918.1|	65.02	243	85	0	1	243	1	243	9e-90	334
2009585283	gi|289548930|ref|YP_003473918.1|	67.09	158	52	0	1	158	61	218	1e-54	216
2009585285	gi|289548931|ref|YP_003473919.1|	70.71	140	41	0	1	140	9	148	5e-52	207
2009585286	gi|288819043|ref|YP_003433391.1|	92.91	945	67	0	3	947	2	946	0	1862
2009585287	gi|288819042|ref|YP_003433390.1|	68	125	36	2	1	125	1	121	9e-42	173
2009585289	gi|288819043|ref|YP_003433391.1|	95.71	70	3	0	1	70	877	946	3e-32	142
2009585290	gi|288819042|ref|YP_003433390.1|	63.39	183	63	2	1	183	1	179	3e-63	245
2009585291	gi|237756409|ref|ZP_04584951.1|	60.67	178	67	2	3	178	3	179	7e-54	214
2009585292	gi|18313838|ref|NP_560505.1|	79.75	163	33	0	26	188	26	188	4e-53	211
2009585293	gi|374326913|ref|YP_005085113.1|	84.06	276	44	0	1	276	552	827	1e-120	437
2009585294	gi|379005764|ref|YP_005261435.1|	59.18	98	40	0	1	98	111	208	2e-07	60.1
2009585299	gi|312958848|ref|ZP_07773367.1|	32.89	149	79	7	396	540	418	549	4e-08	65.1
2009585300	gi|94967416|ref|YP_589464.1|	30.55	275	150	14	316	558	237	502	3e-07	62.4
2009585302	gi|218780145|ref|YP_002431463.1|	40.51	158	90	2	123	279	1133	1287	2e-22	112
2009585303	gi|222099622|ref|YP_002534190.1|	39.13	299	161	5	1	280	282	578	4e-53	213
2009585305	gi|218295128|ref|ZP_03495964.1|	95.96	198	8	0	1	198	1	198	1e-85	319
2009585306	gi|218295144|ref|ZP_03495980.1|	98.56	347	5	0	1	347	1	347	0	692
2009585307	gi|218295143|ref|ZP_03495979.1|	97.64	296	6	1	1	295	80	375	1e-145	520
2009585310	gi|337287894|ref|YP_004627366.1|	61.15	417	162	0	2	418	18	434	1e-115	421
2009585311	gi|15605981|ref|NP_213358.1|	60.67	150	59	0	4	153	7	156	2e-52	210
2009585313	gi|294497889|ref|YP_003561589.1|	35.24	105	66	1	5	109	2	104	2e-09	66.2
2009585314	gi|289547894|ref|YP_003472882.1|	64.81	287	100	1	1	286	1	287	1e-97	361
2009585315	gi|288818599|ref|YP_003432947.1|	37.77	188	115	2	1	186	355	542	4e-19	98.6
2009585316	gi|288818533|ref|YP_003432881.1|	72.73	242	66	0	4	245	6	247	2e-90	336
2009585317	gi|289547858|ref|YP_003472846.1|	70.15	67	20	0	1	67	1	67	1e-22	110
2009585318	gi|237755805|ref|ZP_04584406.1|	91.38	998	86	0	1	998	1	998	0	1873
2009585319	gi|237755804|ref|ZP_04584405.1|	85.23	413	61	0	1	413	348	760	0	644
2009585320	gi|289548683|ref|YP_003473671.1|	62.84	522	189	2	1	518	54	574	0	664
2009585321	gi|289549304|ref|YP_003474292.1|	60.5	119	47	0	1	119	347	465	3e-36	155
2009585322	gi|288818260|ref|YP_003432608.1|	52.68	336	154	2	5	340	4	334	9e-90	335
2009585323	gi|288817990|ref|YP_003432337.1|	59.79	194	75	1	20	210	20	213	3e-57	225
2009585324	gi|288818097|ref|YP_003432445.1|	56.98	172	72	2	1	171	46	216	9e-56	220
2009585325	gi|289549242|ref|YP_003474230.1|	72.55	754	207	0	1	754	1	754	0	1116
2009585326	gi|288817824|ref|YP_003432171.1|	67.16	204	67	0	1	204	109	312	3e-82	308
2009585327	gi|337287723|ref|YP_004627195.1|	70.76	602	159	4	1	599	1	588	0	827
2009585328	gi|337287720|ref|YP_004627192.1|	63.74	91	33	0	18	108	345	435	6e-20	101
2009585329	gi|337287723|ref|YP_004627195.1|	72	50	14	0	1	50	1	50	8e-13	77.8
2009585330	gi|124265199|ref|YP_001019203.1|	48.45	161	82	1	5	165	248	407	9e-35	150
2009585331	gi|337287720|ref|YP_004627192.1|	46.94	245	105	5	2	223	1	243	5e-43	179
2009585332	gi|337287717|ref|YP_004627189.1|	84.64	371	57	0	1	371	139	509	5e-172	608
2009585333	gi|386347543|ref|YP_006045792.1|	46.67	105	56	0	5	109	21	125	7e-21	104
2009585334	gi|337287717|ref|YP_004627189.1|	80.55	509	96	2	1	506	1	509	0	776
2009585335	gi|46199701|ref|YP_005368.1|	55.83	369	155	4	17	385	16	376	3e-115	419
2009585338	gi|152990071|ref|YP_001355793.1|	31.01	158	100	5	14	166	71	224	1e-08	64.7
2009585342	gi|152990071|ref|YP_001355793.1|	38.46	104	54	5	14	112	71	169	3e-06	56.6
2009585344	gi|188997364|ref|YP_001931615.1|	48.77	162	72	3	6	158	9	168	3e-36	155
2009585346	gi|195953652|ref|YP_002121942.1|	56.59	182	66	3	1	181	328	497	6e-41	172
2009585347	gi|289549346|ref|YP_003474334.1|	62.22	442	163	2	1	441	1	439	8e-161	572
2009585348	gi|289549347|ref|YP_003474335.1|	67.27	275	89	1	24	297	23	297	2e-104	384
2009585349	gi|289548606|ref|YP_003473594.1|	67.57	185	60	0	1	185	7	191	8e-69	263
2009585350	gi|327399826|ref|YP_004340695.1|	58.24	376	155	2	1	376	1	374	5e-123	446
2009585351	gi|337287912|ref|YP_004627384.1|	97.56	41	1	0	1	41	1	41	2e-15	86.7
2009585352	gi|10957059|ref|NP_046415.1|	58.51	94	39	0	24	117	1	94	8e-24	114
2009585353	gi|334138870|ref|ZP_08512276.1|	57.09	289	124	0	8	296	408	696	8e-71	271
2009585355	gi|335040779|ref|ZP_08533901.1|	52.54	59	28	0	2	60	3	61	2e-09	66.2
2009585356	gi|297565574|ref|YP_003684546.1|	42.07	473	204	5	1	403	1	473	3e-86	324
2009585357	gi|150390057|ref|YP_001320106.1|	63.16	57	21	0	5	61	3	59	4e-14	81.6
2009585358	gi|288817345|ref|YP_003431692.1|	80.06	311	61	1	1	310	457	767	3e-153	546
2009585359	gi|288818089|ref|YP_003432437.1|	44.39	205	113	1	7	210	3	207	5e-35	152
2009585360	gi|289547881|ref|YP_003472869.1|	56.21	338	139	2	12	346	14	345	3e-102	377
2009585361	gi|288817352|ref|YP_003431699.1|	52.97	202	95	0	16	217	17	218	2e-53	213
2009585362	gi|288817352|ref|YP_003431699.1|	53.31	362	169	0	1	362	50	411	3e-92	343
2009585363	gi|289547879|ref|YP_003472867.1|	46.2	158	85	0	1	158	1	158	2e-37	159
2009585364	gi|289548132|ref|YP_003473120.1|	82.28	79	14	0	1	79	1	79	2e-31	139
2009585365	gi|15606423|ref|NP_213803.1|	86.79	159	21	0	3	161	2	160	8e-67	256
2009585366	gi|288817927|ref|YP_003432274.1|	73.33	135	36	0	1	135	1	135	6e-56	220
2009585367	gi|289548775|ref|YP_003473763.1|	89.69	291	30	0	1	291	1	291	1e-154	550
2009585368	gi|288819190|ref|YP_003433538.1|	87.4	381	48	0	1	381	1	381	0	684
2009585369	gi|289547897|ref|YP_003472885.1|	55.48	146	65	0	10	155	42	187	4e-45	184
2009585370	gi|337288755|ref|YP_004628227.1|	43.77	313	140	4	1	277	204	516	2e-55	221
2009585372	gi|337288123|ref|YP_004627595.1|	38.16	228	141	0	3	230	124	351	3e-31	139
2009585373	gi|419959743|ref|ZP_14475794.1|	98.57	280	4	0	1	280	26	305	1e-157	560
2009585375	gi|419959742|ref|ZP_14475793.1|	91.39	267	23	0	1	267	390	656	2e-120	436
2009585377	gi|188996289|ref|YP_001930540.1|	56.98	179	76	1	3	181	5	182	6e-56	221
2009585378	gi|289548256|ref|YP_003473244.1|	53.85	117	54	0	1	117	250	366	8e-28	127
2009585379	gi|289548255|ref|YP_003473243.1|	58.43	255	102	2	1	251	1	255	3e-67	259
2009585380	gi|288819157|ref|YP_003433505.1|	83.5	303	50	0	1	303	58	360	2e-155	553
2009585381	gi|288818775|ref|YP_003433123.1|	55.75	226	94	3	2	222	8	232	5e-65	251
2009585383	gi|397691384|ref|YP_006528638.1|	46.01	163	87	1	18	180	13	174	7e-35	151
2009585384	gi|195953652|ref|YP_002121942.1|	55.41	74	26	1	12	85	431	497	3e-12	75.5
2009585385	gi|10957059|ref|NP_046415.1|	58.51	94	39	0	66	159	1	94	4e-23	112
2009585386	gi|289548761|ref|YP_003473749.1|	77.02	235	54	0	29	263	2	236	2e-110	403
2009585388	gi|225849110|ref|YP_002729274.1|	49.9	485	220	13	1	481	513	978	2e-114	417
2009585389	gi|374339919|ref|YP_005096655.1|	51.12	403	187	7	5	403	3	399	4e-101	373
2009585390	gi|15669518|ref|NP_248329.1|	65	180	63	0	1	180	97	276	9e-65	250
2009585392	gi|270308274|ref|YP_003330332.1|	30.99	242	159	5	57	290	137	378	2e-20	105
2009585394	gi|189425216|ref|YP_001952393.1|	33.33	156	80	5	23	177	132	264	2e-13	79.7
2009585395	gi|268316862|ref|YP_003290581.1|	63.23	465	166	2	1	461	53	516	1e-164	584
2009585396	gi|320450942|ref|YP_004203038.1|	48.65	446	215	7	1	444	98	531	2e-111	407
2009585397	gi|288549901|ref|ZP_06390839.1|	78.79	66	14	0	1	66	6	71	2e-22	109
2009585398	gi|334124982|ref|ZP_08498976.1|	99.75	405	1	0	1	405	1	405	0	773
2009585399	gi|288817364|ref|YP_003431711.1|	53.83	639	284	2	1	628	1	639	0	649
2009585400	gi|188997641|ref|YP_001931892.1|	64.63	164	56	1	18	181	10	171	6e-49	197
2009585401	gi|188996255|ref|YP_001930506.1|	43.42	76	43	0	1	76	190	265	5e-12	75.1
2009585403	gi|289549049|ref|YP_003474037.1|	72.76	279	76	0	2	280	11	289	2e-92	343
2009585404	gi|289548009|ref|YP_003472997.1|	72.08	240	67	0	1	240	1	240	1e-92	344
2009585405	gi|419959957|ref|ZP_14476005.1|	99.6	253	1	0	1	253	80	332	3e-146	522
2009585406	gi|392980793|ref|YP_006479381.1|	97.78	90	2	0	1	90	1	90	2e-24	115
2009585407	gi|419959959|ref|ZP_14476007.1|	99.65	286	1	0	1	286	100	385	3e-127	459
2009585408	gi|289548398|ref|YP_003473386.1|	78.1	452	92	2	1	447	275	724	0	660
2009585409	gi|289548398|ref|YP_003473386.1|	79.06	406	85	0	1	406	1063	1468	0	668
2009585410	gi|289548397|ref|YP_003473385.1|	82.9	269	45	1	2	269	3	271	2e-131	473
2009585411	gi|195953652|ref|YP_002121942.1|	44.33	194	98	4	1	190	1	188	3e-34	149
2009585412	gi|288817945|ref|YP_003432292.1|	66	50	17	0	1	50	98	147	3e-12	75.5
2009585413	gi|289548906|ref|YP_003473894.1|	60.2	98	39	0	3	100	4	101	8e-29	130
2009585414	gi|289548907|ref|YP_003473895.1|	64.79	142	50	0	1	142	1	142	5e-49	197
2009585415	gi|288819013|ref|YP_003433361.1|	64.32	185	65	1	8	192	1	184	3e-43	179
2009585417	gi|288819013|ref|YP_003433361.1|	64.13	184	65	1	1	184	2	184	2e-42	176
2009585418	gi|288818305|ref|YP_003432653.1|	56.2	137	58	2	60	196	32	166	2e-34	149
2009585419	gi|288817361|ref|YP_003431708.1|	64.43	582	203	2	10	587	267	848	0	661
2009585420	gi|384438442|ref|YP_005653166.1|	89.05	548	60	0	1	548	516	1063	0	985
2009585421	gi|289547920|ref|YP_003472908.1|	61.38	246	94	1	1	246	6	250	1e-87	327
2009585422	gi|289548118|ref|YP_003473106.1|	89.14	175	19	0	26	200	1	175	2e-83	313
2009585423	gi|289548758|ref|YP_003473746.1|	83.52	880	145	0	1	880	1	880	0	1494
2009585424	gi|289548758|ref|YP_003473746.1|	87.61	831	103	0	14	844	367	1197	0	1498
2009585425	gi|334125293|ref|ZP_08499283.1|	97.1	138	4	0	1	138	1	138	2e-72	275
2009585426	gi|354724834|ref|ZP_09039049.1|	95.49	133	6	0	1	133	381	513	1e-63	246
2009585427	gi|334125295|ref|ZP_08499285.1|	96.88	32	1	0	1	32	1	32	1e-07	60.8
2009585428	gi|334125296|ref|ZP_08499286.1|	99.03	309	3	0	1	309	8	316	2e-172	609
2009585429	gi|365971767|ref|YP_004953328.1|	69.62	79	24	0	1	79	1	79	6e-15	84.7
2009585430	gi|222523659|ref|YP_002568129.1|	30.99	213	146	1	1	212	75	287	7e-19	98.6
2009585431	gi|257077231|ref|ZP_05571592.1|	39.44	180	104	1	3	177	297	476	4e-31	138
2009585432	gi|297567154|ref|YP_003686126.1|	30.41	296	187	8	15	299	44	331	5e-27	126
2009585433	gi|117927943|ref|YP_872494.1|	44.53	128	70	1	4	130	365	492	3e-18	95.9
2009585434	gi|171186345|ref|YP_001795264.1|	74.73	273	69	0	1	273	35	307	3e-84	316
2009585435	gi|119871630|ref|YP_929637.1|	68.63	102	32	0	2	103	102	203	2e-36	156
2009585436	gi|374325762|ref|YP_005083962.1|	49.19	248	110	5	2	245	102	337	1e-43	181
2009585438	gi|379005567|ref|YP_005261239.1|	67.44	172	54	2	6	177	2	171	2e-63	245
2009585439	gi|18312034|ref|NP_558701.1|	84.24	368	58	0	1	368	1	368	7e-179	631
2009585440	gi|145592450|ref|YP_001154452.1|	84.52	84	13	0	1	84	340	423	8e-35	150
2009585441	gi|288818147|ref|YP_003432495.1|	65.34	176	59	2	5	180	3	176	6e-63	244
2009585442	gi|288818825|ref|YP_003433173.1|	77.31	119	27	0	1	119	1	119	2e-48	196
2009585443	gi|288817989|ref|YP_003432336.1|	62.7	185	68	1	1	184	1	185	2e-62	243
2009585444	gi|288819132|ref|YP_003433480.1|	68.46	390	121	1	1	388	1	390	3e-120	436
2009585448	gi|119872388|ref|YP_930395.1|	40.77	233	120	5	1	226	1	222	5e-24	115
2009585449	gi|119872389|ref|YP_930396.1|	31.4	207	116	5	32	212	31	237	4e-19	99.4
2009585450	gi|145590296|ref|YP_001152298.1|	86.61	112	15	0	1	112	65	176	1e-49	199
2009585451	gi|119872578|ref|YP_930585.1|	88.44	294	34	0	2	295	2	295	6e-140	501
2009585453	gi|171184512|ref|YP_001793431.1|	92.91	494	35	0	1	494	1	494	0	919
2009585454	gi|171184513|ref|YP_001793432.1|	67.14	70	23	0	3	72	1	70	9e-22	107
2009585455	gi|171184514|ref|YP_001793433.1|	75.74	169	41	0	1	169	1	169	2e-51	205
2009585456	gi|119872581|ref|YP_930588.1|	75.25	493	122	0	1	493	1	493	0	764
2009585457	gi|119872582|ref|YP_930589.1|	85.48	62	9	0	1	62	177	238	3e-17	92.4
2009585458	gi|119872581|ref|YP_930588.1|	68.02	197	62	1	1	197	298	493	2e-71	273
2009585459	gi|18312173|ref|NP_558840.1|	84.87	238	36	0	1	238	1	238	5e-109	398
2009585460	gi|119872583|ref|YP_930590.1|	80.61	165	32	0	1	165	6	170	7e-76	287
2009585461	gi|374327707|ref|YP_005085907.1|	67.11	76	23	1	1	76	300	373	1e-22	109
2009585463	gi|317123151|ref|YP_004103154.1|	41.02	334	192	3	16	348	104	433	3e-62	244
2009585464	gi|289548312|ref|YP_003473300.1|	89.74	39	4	0	2	40	3	41	3e-11	72.4
2009585465	gi|288817332|ref|YP_003431679.1|	40.43	230	132	3	8	233	7	235	1e-26	124
2009585466	gi|289548468|ref|YP_003473456.1|	59.09	264	106	2	1	263	1	263	1e-74	284
2009585467	gi|288819139|ref|YP_003433487.1|	52.04	196	94	0	2	197	37	232	2e-42	176
2009585470	gi|337288665|ref|YP_004628137.1|	60.87	115	45	0	1	115	1	115	7e-33	144
2009585472	gi|288817680|ref|YP_003432027.1|	69.92	133	40	0	1	133	289	421	6e-46	187
2009585473	gi|288817786|ref|YP_003432133.1|	75.35	284	70	0	1	284	1	284	1e-119	434
2009585474	gi|289549357|ref|YP_003474345.1|	59.45	730	289	4	3	729	2	727	0	780
2009585475	gi|188997255|ref|YP_001931506.1|	51.3	154	75	0	3	156	545	698	5e-37	157
2009585477	gi|188997257|ref|YP_001931508.1|	47.06	85	44	1	1	84	1	85	4e-11	72
2009585479	gi|237756180|ref|ZP_04584748.1|	83.11	456	76	1	1	456	1	455	0	770
2009585481	gi|237756179|ref|ZP_04584747.1|	79.02	143	29	1	1	142	1	143	3e-61	238
2009585482	gi|237756178|ref|ZP_04584746.1|	88.82	170	19	0	1	170	1	170	1e-84	316
2009585483	gi|237756177|ref|ZP_04584745.1|	93.66	205	13	0	1	205	126	330	2e-92	342
2009585484	gi|188996660|ref|YP_001930911.1|	85.98	107	15	0	1	107	1	107	5e-36	154
2009585485	gi|237756176|ref|ZP_04584744.1|	85.29	238	35	0	11	248	236	473	1e-111	407
2009585486	gi|171185654|ref|YP_001794573.1|	90.44	136	13	0	1	136	195	330	1e-65	253
2009585487	gi|119873380|ref|YP_931387.1|	77.89	199	44	0	16	214	15	213	8e-80	301
2009585488	gi|119873379|ref|YP_931386.1|	80	60	12	0	1	60	87	146	9e-20	100
2009585489	gi|374326659|ref|YP_005084859.1|	75.53	94	23	0	1	94	1	94	2e-36	155
2009585490	gi|18313341|ref|NP_560008.1|	86.15	65	9	0	1	65	1	65	5e-27	124
2009585491	gi|374326661|ref|YP_005084861.1|	69.17	120	37	0	1	120	1	120	3e-23	112
2009585492	gi|410463841|ref|ZP_11317330.1|	40.43	94	54	2	45	137	41	133	2e-12	77.4
2009585494	gi|254167848|ref|ZP_04874697.1|	54.08	98	45	0	2	99	99	196	3e-17	92.4
2009585496	gi|374326034|ref|YP_005084234.1|	34.77	417	242	17	16	418	119	519	2e-34	152
2009585497	gi|374326034|ref|YP_005084234.1|	44.75	476	242	10	5	472	691	1153	3e-80	304
2009585498	gi|126460611|ref|YP_001056889.1|	83.25	203	34	0	1	203	1	203	7e-95	350
2009585499	gi|18314180|ref|NP_560847.1|	100	27	0	0	1	27	1	27	7e-06	54.7
2009585500	gi|374326288|ref|YP_005084488.1|	81.97	233	42	0	7	239	1	233	2e-111	405
2009585501	gi|119871522|ref|YP_929529.1|	76.09	230	53	1	3	232	10	237	1e-98	363
2009585502	gi|161507805|ref|YP_001577769.1|	37.86	309	170	7	4	292	2	308	4e-52	209
2009585503	gi|282889722|ref|ZP_06298261.1|	46.28	121	58	4	9	124	15	133	2e-20	102
2009585504	gi|294054268|ref|YP_003547926.1|	55.68	88	35	1	1	84	44	131	2e-19	99.8
2009585507	gi|91773543|ref|YP_566235.1|	33.91	174	106	5	1	166	1	173	7e-17	91.3
2009585508	gi|289548172|ref|YP_003473160.1|	79.34	121	24	1	31	150	28	148	4e-50	201
2009585509	gi|289548173|ref|YP_003473161.1|	72.58	383	105	0	1	383	1	383	1e-158	564
2009585510	gi|289548623|ref|YP_003473611.1|	81.28	422	79	0	1	422	278	699	0	721
2009585511	gi|289548623|ref|YP_003473611.1|	57.01	221	93	1	1	219	1	221	1e-58	230
2009585512	gi|289548045|ref|YP_003473033.1|	65.34	401	139	0	8	408	3	403	1e-156	558
2009585513	gi|15606865|ref|NP_214245.1|	62.5	104	39	0	8	111	3	106	2e-30	136
2009585514	gi|289548623|ref|YP_003473611.1|	87.23	47	6	0	1	47	557	603	8e-15	84.3
2009585515	gi|289548623|ref|YP_003473611.1|	71.65	508	142	1	1	506	1	508	0	682
2009585516	gi|289548045|ref|YP_003473033.1|	64.59	401	142	0	8	408	3	403	7e-155	551
2009585517	gi|288817817|ref|YP_003432164.1|	58.18	165	69	0	8	172	3	167	5e-49	198
2009585518	gi|288818831|ref|YP_003433179.1|	95.24	42	2	0	16	57	16	57	8e-14	80.9
2009585519	gi|289548102|ref|YP_003473090.1|	65.71	350	120	0	1	350	1	350	6e-118	429
2009585520	gi|288817830|ref|YP_003432177.1|	73.26	258	69	0	2	259	11	268	4e-113	412
2009585521	gi|15606813|ref|NP_214193.1|	49.29	140	70	1	1	139	4	143	7e-22	107
2009585522	gi|163782364|ref|ZP_02177362.1|	75.51	49	12	0	6	54	210	258	6e-14	81.3
2009585523	gi|15606813|ref|NP_214193.1|	50	140	69	1	1	139	4	143	1e-19	100
2009585524	gi|288817828|ref|YP_003432175.1|	50.34	441	212	3	1	435	1	440	2e-110	404
2009585525	gi|289548682|ref|YP_003473670.1|	64.15	477	159	2	1	477	1	465	8e-168	595
2009585526	gi|288817750|ref|YP_003432097.1|	57.83	83	35	0	2	84	3	85	5e-20	101
2009585527	gi|288817525|ref|YP_003431872.1|	50.26	378	182	3	2	376	18	392	9e-85	318
2009585529	gi|288819048|ref|YP_003433396.1|	70.85	247	72	0	5	251	47	293	9e-101	370
2009585531	gi|300778340|ref|ZP_07088198.1|	37.96	137	70	7	4	128	393	526	2e-09	66.2
2009585532	gi|289549242|ref|YP_003474230.1|	85.59	118	17	0	9	126	637	754	3e-57	225
2009585533	gi|288818097|ref|YP_003432445.1|	55.87	213	92	2	6	217	5	216	3e-70	269
2009585534	gi|289548149|ref|YP_003473137.1|	59.35	310	122	3	1	309	2	308	3e-99	366
2009585536	gi|374326063|ref|YP_005084263.1|	67.44	43	7	1	107	142	662	704	1e-05	53.9
2009585537	gi|145591263|ref|YP_001153265.1|	81.55	374	69	0	10	383	2	375	3e-160	569
2009585538	gi|119872270|ref|YP_930277.1|	87.78	90	11	0	1	90	19	108	2e-30	136
2009585539	gi|18314171|ref|NP_560838.1|	83.93	448	71	1	1	447	1	448	0	741
2009585540	gi|171185373|ref|YP_001794292.1|	75.82	91	22	0	1	91	322	412	2e-34	149
2009585541	gi|288817724|ref|YP_003432071.1|	65.64	163	56	0	1	163	95	257	2e-60	235
2009585543	gi|289548561|ref|YP_003473549.1|	54.49	301	132	2	2	297	4	304	2e-92	343
2009585544	gi|288818398|ref|YP_003432746.1|	86.56	186	25	0	1	186	1	186	8e-94	347
2009585545	gi|288817438|ref|YP_003431785.1|	74.56	114	29	0	1	114	549	662	7e-44	180
2009585546	gi|289549152|ref|YP_003474140.1|	76.2	353	84	0	11	363	3	355	6e-153	545
2009585547	gi|288817391|ref|YP_003431738.1|	78.95	57	12	0	1	57	70	126	2e-11	73.2
2009585548	gi|289548112|ref|YP_003473100.1|	84.91	106	14	1	2	107	222	325	6e-44	181
2009585549	gi|288819205|ref|YP_003433553.1|	47.4	154	72	1	14	158	369	522	1e-33	147
2009585550	gi|289547898|ref|YP_003472886.1|	65.57	122	41	1	1	121	1	122	1e-36	157
2009585551	gi|379005663|ref|YP_005261335.1|	66.67	189	63	0	1	189	8	196	1e-50	203
2009585552	gi|119873481|ref|YP_931488.1|	87.5	256	32	0	1	256	13	268	6e-111	404
2009585554	gi|327310101|ref|YP_004336998.1|	77.69	130	29	0	1	130	1	130	6e-51	204
2009585555	gi|379004296|ref|YP_005259968.1|	89.29	84	9	0	1	84	293	376	1e-11	73.9
2009585556	gi|119871817|ref|YP_929824.1|	91.23	171	15	0	1	171	1	171	2e-85	318
2009585557	gi|170290114|ref|YP_001736930.1|	44.4	250	131	3	1	250	1	242	1e-39	168
2009585558	gi|374327081|ref|YP_005085281.1|	91.75	97	8	0	1	97	22	118	5e-45	184
2009585559	gi|18313681|ref|NP_560348.1|	59.81	209	81	2	66	271	66	274	1e-64	251
2009585560	gi|379004291|ref|YP_005259963.1|	85.19	216	32	0	1	216	1	216	1e-83	313
2009585561	gi|374327076|ref|YP_005085276.1|	88.93	280	31	0	1	280	4	283	5e-129	465
2009585562	gi|433093242|ref|ZP_20279500.1|	97.14	175	5	0	51	225	1	175	9e-88	328
2009585564	gi|268317693|ref|YP_003291412.1|	54.7	117	52	1	10	125	22	138	1e-30	136
2009585567	gi|288817581|ref|YP_003431928.1|	53.9	282	130	0	1	282	1	282	3e-67	259
2009585568	gi|288817580|ref|YP_003431927.1|	46.28	309	164	2	2	310	5	311	4e-67	259
2009585569	gi|288818867|ref|YP_003433215.1|	67.21	433	137	3	1	428	1	433	2e-150	537
2009585570	gi|289549052|ref|YP_003474040.1|	94.38	267	15	0	1	267	1	267	3e-144	515
2009585571	gi|289549218|ref|YP_003474206.1|	77.38	252	57	0	1	252	1	252	5e-94	348
2009585573	gi|119872009|ref|YP_930016.1|	70.8	137	40	0	2	138	99	235	3e-55	218
2009585574	gi|145591912|ref|YP_001153914.1|	72.89	166	45	0	3	168	3	168	1e-61	239
2009585575	gi|119872007|ref|YP_930014.1|	63.19	163	56	2	43	202	44	205	1e-49	200
2009585576	gi|379003388|ref|YP_005259060.1|	83.12	160	24	1	1	160	22	178	3e-71	271
2009585577	gi|119872010|ref|YP_930017.1|	78.4	449	97	0	1	449	1	449	0	699
2009585578	gi|379003386|ref|YP_005259058.1|	70.47	149	44	0	12	160	11	159	3e-60	234
2009585580	gi|288819139|ref|YP_003433487.1|	55.65	230	102	0	3	232	3	232	6e-58	228
2009585581	gi|288817513|ref|YP_003431860.1|	62.1	219	83	0	1	219	1	219	2e-67	259
2009585582	gi|289548315|ref|YP_003473303.1|	84.34	396	62	0	2	397	3	398	0	693
2009585583	gi|288818183|ref|YP_003432531.1|	62.2	82	31	0	1	82	1413	1494	1e-23	113
2009585584	gi|288817955|ref|YP_003432302.1|	67.19	253	83	0	6	258	1	253	2e-84	316
2009585585	gi|288818273|ref|YP_003432621.1|	66.15	65	22	0	1	65	155	219	3e-19	99
2009585586	gi|10957059|ref|NP_046415.1|	61.7	94	36	0	111	204	1	94	7e-25	118
2009585587	gi|15606167|ref|NP_213544.1|	56.18	178	76	2	29	206	2	177	1e-44	183
2009585588	gi|288818089|ref|YP_003432437.1|	45.85	205	110	1	7	210	3	207	3e-36	156
2009585589	gi|384128115|ref|YP_005510728.1|	84.22	767	120	1	1	766	26	792	0	1333
2009585591	gi|218297318|ref|ZP_03497943.1|	89.32	234	24	1	1	234	1	233	2e-105	386
2009585592	gi|320450725|ref|YP_004202821.1|	52.04	98	47	0	33	130	100	197	2e-19	99.4
2009585593	gi|218294670|ref|ZP_03495524.1|	52.02	223	79	7	1	209	59	267	9e-39	164
2009585594	gi|218296253|ref|ZP_03497009.1|	56.7	261	90	4	1	241	150	407	1e-52	212
2009585595	gi|289548853|ref|YP_003473841.1|	69.7	472	143	0	38	509	463	934	0	691
2009585596	gi|289547961|ref|YP_003472949.1|	66.42	533	179	0	8	540	28	560	0	721
2009585597	gi|289548780|ref|YP_003473768.1|	90.98	122	11	0	1	122	334	455	3e-63	244
2009585598	gi|288817520|ref|YP_003431867.1|	92.99	314	22	0	1	314	1	314	2e-174	616
2009585599	gi|288817465|ref|YP_003431812.1|	43.96	91	49	2	1	89	1	91	1e-05	53.9
2009585600	gi|288817465|ref|YP_003431812.1|	50.72	347	139	4	1	341	142	462	5e-78	296
2009585601	gi|149923340|ref|ZP_01911748.1|	62.5	448	168	0	1	448	31	478	8e-142	508
2009585602	gi|171185434|ref|YP_001794353.1|	88.46	130	15	0	1	130	1	130	1e-40	170
2009585603	gi|126460645|ref|YP_001056923.1|	83.21	137	23	0	3	139	74	210	7e-60	233
2009585604	gi|218296555|ref|ZP_03497283.1|	98.72	235	3	0	1	235	376	610	2e-118	429
2009585606	gi|218296553|ref|ZP_03497281.1|	97.37	38	1	0	1	38	1	38	3e-12	75.9
2009585607	gi|218296552|ref|ZP_03497280.1|	98.34	301	5	0	1	301	1	301	3e-111	406
2009585608	gi|289548947|ref|YP_003473935.1|	67.11	678	222	1	20	697	20	696	0	963
2009585609	gi|288818761|ref|YP_003433109.1|	60.64	94	37	0	28	121	28	121	9e-28	127
2009585610	gi|289548947|ref|YP_003473935.1|	47.37	228	119	1	1	228	470	696	2e-51	206
2009585611	gi|288818761|ref|YP_003433109.1|	59.57	94	38	0	28	121	28	121	1e-27	126
2009585612	gi|289548362|ref|YP_003473350.1|	74.89	231	58	0	1	231	16	246	9e-96	353
2009585613	gi|288818759|ref|YP_003433107.1|	73.85	195	51	0	3	197	2	196	6e-85	317
2009585614	gi|289547894|ref|YP_003472882.1|	63	327	118	3	1	325	1	326	1e-109	401
2009585615	gi|288818599|ref|YP_003432947.1|	38.96	231	139	2	4	232	312	542	7e-23	112
2009585616	gi|288818599|ref|YP_003432947.1|	59.02	205	83	1	5	208	105	309	9e-62	241
2009585617	gi|171185606|ref|YP_001794525.1|	59.04	188	74	3	1	187	93	278	4e-58	229
2009585618	gi|379004089|ref|YP_005259761.1|	45.74	188	82	4	1	187	1	169	3e-29	132
2009585619	gi|18312943|ref|NP_559610.1|	65.82	79	27	0	14	92	150	228	7e-22	107
2009585620	gi|374326235|ref|YP_005084435.1|	61.43	70	27	0	1	70	1	70	7e-13	77.8
2009585621	gi|119872866|ref|YP_930873.1|	81.4	129	24	0	9	137	182	310	2e-38	162
2009585622	gi|352682284|ref|YP_004892808.1|	54.19	203	86	4	1	196	1	203	7e-51	204
2009585623	gi|171184761|ref|YP_001793680.1|	63.16	247	88	1	15	261	16	259	4e-64	249
2009585624	gi|289548338|ref|YP_003473326.1|	46.58	73	39	0	1	73	162	234	5e-10	68.2
2009585625	gi|288817554|ref|YP_003431901.1|	52.21	249	119	0	1	249	111	359	6e-63	245
2009585626	gi|171185470|ref|YP_001794389.1|	70.51	156	46	0	1	156	2	157	2e-48	196
2009585627	gi|171184795|ref|YP_001793714.1|	80.49	41	8	0	2	42	27	67	9e-11	70.9
2009585628	gi|352681628|ref|YP_004892152.1|	61.49	148	56	1	1	147	21	168	4e-37	158
2009585629	gi|18313635|ref|NP_560302.1|	89.19	37	4	0	1	37	157	193	6e-11	71.6
2009585630	gi|119871600|ref|YP_929607.1|	62.93	375	137	2	1	375	1	373	6e-109	399
2009585631	gi|374328036|ref|YP_005086236.1|	60.98	469	174	6	2	463	155	621	4e-141	506
2009585632	gi|18311685|ref|NP_558352.1|	74.77	111	28	0	1	111	237	347	2e-43	179
2009585633	gi|145591390|ref|YP_001153392.1|	85.25	434	64	0	1	434	1	434	9e-161	571
2009585634	gi|419957627|ref|ZP_14473693.1|	100	349	0	0	1	349	1	349	0	699
2009585635	gi|419957628|ref|ZP_14473694.1|	95.41	283	13	0	5	287	1	283	1e-145	520
2009585636	gi|344941803|ref|ZP_08781091.1|	40.76	211	109	8	1	199	120	326	4e-36	156
2009585637	gi|337288038|ref|YP_004627510.1|	56.2	363	156	3	1	362	71	431	7e-100	369
2009585638	gi|218295954|ref|ZP_03496734.1|	93.31	254	17	0	1	254	1	254	2e-122	443
2009585639	gi|218295955|ref|ZP_03496735.1|	96.43	56	2	0	1	56	1	56	9e-12	74.3
2009585640	gi|218295958|ref|ZP_03496738.1|	98.56	277	4	0	1	277	1	277	5e-109	399
2009585641	gi|218295959|ref|ZP_03496739.1|	98.48	66	1	0	66	131	325	390	7e-16	87.8
2009585642	gi|289549346|ref|YP_003474334.1|	63.27	373	137	0	1	373	1	373	2e-135	487
2009585643	gi|289549347|ref|YP_003474335.1|	66.43	277	92	1	24	299	23	299	2e-104	383
2009585644	gi|289548606|ref|YP_003473594.1|	68.98	187	58	0	2	188	5	191	1e-70	270
2009585645	gi|289548091|ref|YP_003473079.1|	60.82	97	38	0	1	97	1	97	3e-13	79.3
2009585646	gi|288819168|ref|YP_003433516.1|	88.95	371	41	0	1	371	1	371	0	716
2009585647	gi|288817965|ref|YP_003432312.1|	60.23	171	68	0	1	171	3	173	2e-44	182
2009585648	gi|288817327|ref|YP_003431674.1|	63.21	106	38	1	2	107	3	107	4e-27	125
2009585649	gi|289548091|ref|YP_003473079.1|	61.86	97	37	0	1	97	1	97	7e-14	81.3
2009585650	gi|288819168|ref|YP_003433516.1|	88.68	371	42	0	1	371	1	371	0	715
2009585651	gi|15606512|ref|NP_213892.1|	61.97	234	89	0	1	234	3	236	3e-69	266
2009585652	gi|288817658|ref|YP_003432005.1|	70.65	310	90	1	1	310	1	309	4e-127	459
2009585653	gi|288818612|ref|YP_003432960.1|	57.25	269	113	2	1	268	1	268	2e-83	313
2009585654	gi|289548747|ref|YP_003473735.1|	79.1	67	14	0	16	82	16	82	5e-25	118
2009585655	gi|289548748|ref|YP_003473736.1|	62.34	77	29	0	1	77	1	77	3e-18	95.5
2009585656	gi|288818609|ref|YP_003432957.1|	86.75	83	11	0	1	83	1	83	3e-36	155
2009585657	gi|288818608|ref|YP_003432956.1|	72.86	339	92	0	1	339	1	339	5e-145	518
2009585658	gi|289548751|ref|YP_003473739.1|	90.13	152	15	0	1	152	1	152	5e-71	270
2009585659	gi|289547884|ref|YP_003472872.1|	76.05	597	143	0	5	601	4	600	0	981
2009585664	gi|289547865|ref|YP_003472853.1|	67	303	97	2	1	302	1	301	9e-113	411
2009585665	gi|288819139|ref|YP_003433487.1|	54.35	230	105	0	3	232	3	232	4e-57	225
2009585666	gi|289548316|ref|YP_003473304.1|	71.79	78	22	0	1	78	138	215	3e-18	95.9
2009585667	gi|288818658|ref|YP_003433006.1|	64.7	966	339	1	1	966	173	1136	0	1296
2009585668	gi|289549290|ref|YP_003474278.1|	47.3	148	69	2	1	140	1	147	4e-23	111
2009585669	gi|289549291|ref|YP_003474279.1|	84.51	381	59	0	1	381	1	381	0	679
2009585670	gi|289549098|ref|YP_003474086.1|	58.91	258	106	0	55	312	3	260	2e-70	271
2009585671	gi|288818583|ref|YP_003432931.1|	86.08	352	49	0	4	355	6	357	6e-177	625
2009585672	gi|163781858|ref|ZP_02176858.1|	65.43	81	26	1	1	79	1	81	3e-21	105
2009585673	gi|15606897|ref|NP_214278.1|	51	200	98	0	8	207	10	209	2e-56	223
2009585674	gi|289548122|ref|YP_003473110.1|	86.76	136	18	0	1	136	1	136	2e-59	232
2009585675	gi|289548122|ref|YP_003473110.1|	83.72	43	7	0	3	45	375	417	3e-12	75.5
2009585676	gi|289549322|ref|YP_003474310.1|	61.99	371	138	1	2	372	1	368	1e-122	444
2009585677	gi|289548149|ref|YP_003473137.1|	61.36	308	116	2	15	322	5	309	5e-97	359
2009585678	gi|288818392|ref|YP_003432740.1|	72.93	399	97	1	2	389	218	616	9e-165	584
2009585681	gi|218296957|ref|ZP_03497643.1|	96.93	293	9	0	1	293	11	303	2e-130	470
2009585682	gi|218294870|ref|ZP_03495724.1|	96.12	129	5	0	8	136	1	129	2e-42	176
2009585683	gi|218294869|ref|ZP_03495723.1|	98.17	109	2	0	1	109	1	109	3e-43	178
2009585684	gi|218294868|ref|ZP_03495722.1|	97.33	75	2	0	2	76	1	75	2e-31	139
2009585685	gi|218294865|ref|ZP_03495719.1|	97.56	123	3	0	1	123	120	242	1e-62	243
2009585686	gi|218294864|ref|ZP_03495718.1|	97.3	148	4	0	1	148	1	148	4e-73	278
2009585687	gi|289547928|ref|YP_003472916.1|	64.52	341	121	0	1	341	1	341	5e-134	482
2009585688	gi|288819193|ref|YP_003433541.1|	50.97	361	176	1	3	363	18	377	2e-86	324
2009585689	gi|289548592|ref|YP_003473580.1|	66.67	78	26	0	1	78	1	78	2e-22	109
2009585690	gi|288818740|ref|YP_003433088.1|	72.73	165	45	0	1	165	1	165	8e-69	263
2009585691	gi|288818386|ref|YP_003432734.1|	79.44	462	95	0	1	462	1	462	0	743
2009585692	gi|288818057|ref|YP_003432405.1|	67.98	203	65	0	1	203	6	208	4e-75	285
2009585693	gi|289547839|ref|YP_003472827.1|	48.75	240	121	1	4	243	2	239	6e-57	225
2009585694	gi|289547803|ref|YP_003472791.1|	31.87	91	61	1	17	106	17	107	8e-06	54.3
2009585695	gi|289548622|ref|YP_003473610.1|	77.64	313	70	0	8	320	1	313	2e-145	520
2009585697	gi|335040995|ref|ZP_08534113.1|	72.17	460	127	1	22	481	4	462	0	678
2009585698	gi|289547849|ref|YP_003472837.1|	65.04	226	77	1	1	226	1	224	5e-87	325
2009585699	gi|15606022|ref|NP_213399.1|	70.76	277	81	0	1	277	1	277	1e-112	410
2009585700	gi|15606625|ref|NP_214005.1|	77.49	191	43	0	2	192	3	193	5e-82	308
2009585701	gi|288818054|ref|YP_003432401.1|	52	75	36	0	8	82	70	144	6e-11	71.2
2009585702	gi|288817681|ref|YP_003432028.1|	49.44	354	177	1	1	352	1	354	1e-65	255
2009585703	gi|289549235|ref|YP_003474223.1|	84.77	151	23	0	1	151	1	151	2e-55	218
2009585704	gi|288817393|ref|YP_003431740.1|	87.3	63	8	0	1	63	1	63	3e-13	79
2009585705	gi|15606537|ref|NP_213917.1|	80.85	47	9	0	1	47	1	47	5e-07	58.5
2009585706	gi|289549353|ref|YP_003474341.1|	86.91	466	61	0	24	489	119	584	0	856
2009585707	gi|289549352|ref|YP_003474340.1|	61.8	178	67	1	8	185	1	177	7e-64	247
2009585708	gi|289548577|ref|YP_003473565.1|	87.5	88	11	0	1	88	1	88	1e-39	166
2009585709	gi|384128314|ref|YP_005510927.1|	53.24	663	290	1	67	709	12	674	0	719
2009585710	gi|289548461|ref|YP_003473449.1|	85	80	12	0	1	80	1	80	1e-31	140
2009585711	gi|384128115|ref|YP_005510728.1|	85.28	632	92	1	1	631	161	792	0	1107
2009585712	gi|288818089|ref|YP_003432437.1|	45.37	205	111	1	7	210	3	207	8e-36	154
2009585713	gi|289547881|ref|YP_003472869.1|	48.33	60	29	1	22	79	19	78	1e-07	60.5
2009585714	gi|218132210|ref|ZP_03461014.1|	53.69	149	69	0	2	150	8	156	3e-42	175
2009585715	gi|384430704|ref|YP_005640064.1|	70.65	92	27	0	1	92	18	109	2e-30	136
2009585718	gi|289549170|ref|YP_003474158.1|	53.66	205	92	2	1	203	31	234	2e-57	226
2009585719	gi|288817827|ref|YP_003432174.1|	50.74	136	63	1	12	143	34	169	2e-24	115
2009585720	gi|384128587|ref|YP_005511200.1|	39.46	484	286	4	1	479	630	1111	3e-89	333
2009585721	gi|294497889|ref|YP_003561589.1|	42.45	351	171	8	3	348	5	329	1e-66	258
2009585723	gi|289548380|ref|YP_003473368.1|	81.88	138	25	0	2	139	85	222	1e-57	226
2009585724	gi|384128314|ref|YP_005510927.1|	50.63	474	214	1	1	454	201	674	1e-133	481
2009585725	gi|18313269|ref|NP_559936.1|	90.09	111	11	0	1	111	436	546	3e-52	208
2009585726	gi|145591749|ref|YP_001153751.1|	79.75	321	65	0	1	321	1	321	1e-133	481
2009585727	gi|352681992|ref|YP_004892516.1|	65.96	94	32	0	1	94	1	94	5e-18	94.7
2009585728	gi|171184637|ref|YP_001793556.1|	76.36	368	87	0	1	368	1	368	5e-156	555
2009585729	gi|171184638|ref|YP_001793557.1|	80.91	241	46	0	1	241	18	258	4e-84	315
2009585730	gi|379005326|ref|YP_005260998.1|	47.21	197	67	2	2	161	3	199	1e-40	170
2009585731	gi|171184639|ref|YP_001793558.1|	75.27	186	46	0	1	186	1	186	4e-65	251
2009585732	gi|171184640|ref|YP_001793559.1|	70.18	228	67	1	1	227	1	228	9e-77	291
2009585733	gi|171184641|ref|YP_001793560.1|	96.49	484	17	0	1	484	1	484	0	961
2009585734	gi|18312341|ref|NP_559008.1|	66.67	147	49	0	1	147	1	147	8e-49	197
2009585735	gi|374327870|ref|YP_005086070.1|	75.62	320	76	1	1	318	3	322	3e-136	489
2009585736	gi|18312342|ref|NP_559009.1|	88.59	184	21	0	1	184	444	627	9e-97	356
2009585737	gi|119872723|ref|YP_930730.1|	84.1	415	66	0	1	415	1	415	0	682
2009585738	gi|119872724|ref|YP_930731.1|	82.86	175	30	0	1	175	1	175	5e-52	207
2009585739	gi|18312345|ref|NP_559012.1|	74.86	183	46	0	8	190	2	184	2e-79	299
2009585740	gi|18312346|ref|NP_559013.1|	64.77	88	31	0	1	88	1	88	4e-22	108
2009585741	gi|119872711|ref|YP_930718.1|	58.33	180	70	2	1	175	1	180	5e-33	144
2009585742	gi|374327876|ref|YP_005086076.1|	74.37	238	61	0	1	238	1	238	1e-88	330
2009585743	gi|119872709|ref|YP_930716.1|	83.83	334	54	0	1	334	1	334	1e-152	544
2009585744	gi|18312351|ref|NP_559018.1|	69.08	249	77	0	1	249	14	262	9e-68	261
2009585745	gi|126459269|ref|YP_001055547.1|	83.96	106	17	0	1	106	4	109	1e-46	189
2009585746	gi|18312351|ref|NP_559018.1|	69.67	122	37	0	16	137	140	261	3e-41	172
2009585747	gi|374327879|ref|YP_005086079.1|	83.94	137	22	0	1	137	1	137	2e-57	225
2009585748	gi|171184652|ref|YP_001793571.1|	94.55	110	6	0	1	110	1	110	1e-56	223
2009585749	gi|171184653|ref|YP_001793572.1|	73.12	279	75	0	2	280	3	281	2e-101	373
2009585750	gi|327311025|ref|YP_004337922.1|	75.8	157	38	0	8	164	1	157	4e-50	201
2009585751	gi|374327882|ref|YP_005086082.1|	64.53	234	83	0	1	234	1	234	3e-57	226
2009585752	gi|18312359|ref|NP_559026.1|	75.68	148	36	0	1	148	76	223	1e-59	233
2009585753	gi|145590452|ref|YP_001152454.1|	82.86	35	6	0	1	35	1	35	3e-07	59.3
2009585754	gi|374327884|ref|YP_005086084.1|	81.1	127	24	0	5	131	29	155	5e-53	211
2009585755	gi|18312361|ref|NP_559028.1|	81.04	617	117	0	1	617	1	617	0	992
2009585756	gi|171184658|ref|YP_001793577.1|	76.92	117	26	1	1	116	1	117	1e-44	183
2009585757	gi|374327887|ref|YP_005086087.1|	83.33	72	12	0	1	72	267	338	7e-28	127
2009585758	gi|18312369|ref|NP_559036.1|	77.92	231	51	0	1	231	15	245	1e-91	340
2009585759	gi|126459279|ref|YP_001055557.1|	88.19	127	15	0	26	152	18	144	3e-58	228
2009585760	gi|18312369|ref|NP_559036.1|	84.85	33	5	0	1	33	15	47	5e-08	62
2009585761	gi|119872731|ref|YP_930738.1|	84.39	173	27	0	3	175	1	173	5e-83	310
2009585762	gi|18312371|ref|NP_559038.1|	88.12	101	12	0	1	101	1	101	4e-48	194
2009585763	gi|145590460|ref|YP_001152462.1|	85.5	393	57	0	1	393	1	393	3e-174	616
2009585765	gi|119872608|ref|YP_930615.1|	79.63	162	33	0	3	164	149	310	2e-74	281
2009585766	gi|171184539|ref|YP_001793458.1|	84.62	104	16	0	1	104	19	122	5e-44	181
2009585767	gi|119872606|ref|YP_930613.1|	87.41	143	18	0	1	143	1	143	4e-46	188
2009585768	gi|171184537|ref|YP_001793456.1|	90.05	201	20	0	1	201	1	201	2e-103	379
2009585769	gi|171184536|ref|YP_001793455.1|	88.16	228	27	0	1	228	1	228	3e-111	405
2009585770	gi|18312190|ref|NP_558857.1|	95.77	71	3	0	1	71	1	71	1e-31	140
2009585771	gi|145590319|ref|YP_001152321.1|	92.31	91	7	0	1	91	156	246	5e-31	137
2009585772	gi|119872601|ref|YP_930608.1|	82.49	354	58	1	1	350	1	354	9e-173	611
2009585773	gi|374327721|ref|YP_005085921.1|	73.75	80	21	0	1	80	33	112	3e-29	132
2009585774	gi|119872599|ref|YP_930606.1|	68.31	243	76	1	1	242	1	243	1e-91	340
2009585775	gi|188996289|ref|YP_001930540.1|	54.43	79	35	1	44	122	5	82	3e-17	92.4
2009585776	gi|289549254|ref|YP_003474242.1|	82.78	180	31	0	1	180	1	180	4e-82	307
2009585777	gi|289548004|ref|YP_003472992.1|	51.06	235	112	3	10	243	175	407	9e-45	184
2009585779	gi|289548557|ref|YP_003473545.1|	71.81	486	136	1	9	493	1	486	0	730
2009585780	gi|288818418|ref|YP_003432766.1|	74.59	244	62	0	1	244	1	244	2e-110	402
2009585782	gi|289547832|ref|YP_003472820.1|	75	40	10	0	1	40	120	159	2e-09	66.2
2009585783	gi|288818824|ref|YP_003433172.1|	66.45	301	100	1	22	322	20	319	3e-124	449
2009585785	gi|288818822|ref|YP_003433170.1|	58.18	483	193	3	1	481	2	477	5e-168	595
2009585786	gi|289548536|ref|YP_003473524.1|	73.94	188	49	0	7	194	27	214	1e-83	313
2009585787	gi|225849110|ref|YP_002729274.1|	52.46	528	231	10	2	526	436	946	6e-141	506
2009585788	gi|289549251|ref|YP_003474239.1|	81.82	66	10	1	1	64	210	275	1e-20	103
2009585789	gi|289548600|ref|YP_003473588.1|	66.21	145	49	0	44	188	36	180	3e-42	175
2009585790	gi|289547864|ref|YP_003472852.1|	52.67	131	61	1	3	132	4	134	3e-24	115
2009585791	gi|384128705|ref|YP_005511318.1|	77.27	286	65	0	1	286	1	286	5e-116	422
2009585792	gi|289548117|ref|YP_003473105.1|	74.59	488	124	0	1	488	1	488	0	761
2009585793	gi|288817923|ref|YP_003432270.1|	60.92	87	34	0	1	87	317	403	6e-23	111
2009585796	gi|223940411|ref|ZP_03632264.1|	56.11	221	94	1	3	220	13	233	5e-65	251
2009585799	gi|163782442|ref|ZP_02177440.1|	56.36	110	47	1	1	109	126	235	4e-28	128
2009585800	gi|18312237|ref|NP_558904.1|	83.69	282	46	0	1	282	1	282	9e-134	481
2009585801	gi|374327770|ref|YP_005085970.1|	82.24	152	27	0	4	155	1	152	4e-70	267
2009585802	gi|258511178|ref|YP_003184612.1|	36.7	109	62	4	11	114	82	188	2e-06	56.6
2009585804	gi|289549251|ref|YP_003474239.1|	82.72	81	12	1	1	79	195	275	1e-30	136
2009585805	gi|289548600|ref|YP_003473588.1|	66.21	145	49	0	44	188	36	180	2e-42	176
2009585806	gi|289547864|ref|YP_003472852.1|	51.91	131	62	1	3	132	4	134	1e-24	117
2009585807	gi|384128705|ref|YP_005511318.1|	76.22	286	68	0	1	286	1	286	1e-118	430
[truncated: 30,602 more rows]
