# Supplementary material for: A Metastable Equilibrium Model for the Relative Abundances of Microbial Phyla in a Hot Spring
Source: PLoS One. 2013 Sep 2;8(9):e72395. doi: 10.1371/journal.pone.0072395 (PMC3759468; doi:10.1371/journal.pone.0072395)
Supplement: Dataset S1 — BLAST output. Protein BLAST tabular output files listing first hit for each query sequence. (ZIP) [file pone.0072395.s002.zip › bisonP_vs_refseq57.blastp_1]

2010300462	gi|345299609|ref|YP_004828967.1|	100	132	0	0	1	132	233	364	7e-71	270
2010300463	gi|296101932|ref|YP_003612078.1|	79.55	132	27	0	37	168	1	132	2e-59	232
2010300464	gi|390433650|ref|ZP_10222188.1|	53.73	67	31	0	1	67	1	67	4e-11	72
2010300465	gi|386016236|ref|YP_005934522.1|	71.93	57	16	0	16	72	1444	1500	2e-15	86.3
2010300466	gi|334124426|ref|ZP_08498432.1|	99.05	316	3	0	1	316	579	894	0	647
2010300467	gi|334137659|ref|ZP_08511088.1|	32.42	219	124	9	52	264	1331	1531	3e-07	60.8
2010300469	gi|302389474|ref|YP_003825295.1|	43.33	330	167	3	1	314	55	380	1e-63	248
2010300470	gi|421076654|ref|ZP_15537636.1|	46.93	309	164	0	1	309	1	309	9e-82	308
2010300471	gi|421486732|ref|ZP_15934268.1|	34.85	264	162	2	20	277	14	273	1e-12	78.6
2010300472	gi|260893597|ref|YP_003239694.1|	45.67	127	65	2	96	219	128	253	1e-24	117
2010300473	gi|302389586|ref|YP_003825407.1|	47.4	192	100	1	7	197	2	193	2e-40	170
2010300474	gi|148656574|ref|YP_001276779.1|	96.02	402	16	0	1	402	1	402	0	801
2010300475	gi|326798098|ref|YP_004315917.1|	73.33	30	8	0	6	35	332	361	4e-06	55.5
2010300476	gi|392963412|ref|ZP_10328838.1|	46.71	152	81	0	7	158	2	153	1e-39	166
2010300478	gi|430746055|ref|YP_007205184.1|	61.63	245	94	0	1	245	170	414	4e-82	309
2010300480	gi|223938552|ref|ZP_03630444.1|	42.14	159	88	3	43	198	61	218	5e-22	109
2010300481	gi|220907243|ref|YP_002482554.1|	44.75	181	90	5	1	178	256	429	1e-28	130
2010300483	gi|218297228|ref|ZP_03497884.1|	96.86	255	8	0	1	255	105	359	4e-87	325
2010300484	gi|383764947|ref|YP_005443929.1|	36.07	122	72	1	6	121	446	567	7e-16	87.8
2010300485	gi|320161776|ref|YP_004175001.1|	58.29	434	175	4	1	433	1	429	3e-120	437
2010300486	gi|320162165|ref|YP_004175390.1|	65.03	286	98	2	1	285	1	285	4e-106	389
2010300487	gi|383764149|ref|YP_005443131.1|	61.02	59	23	0	1	59	2	60	3e-12	75.5
2010300488	gi|229037883|ref|ZP_04189676.1|	37.7	191	119	0	2	192	103	293	7e-22	108
2010300490	gi|381157717|ref|ZP_09866950.1|	72.6	146	40	0	6	151	18	163	1e-46	190
2010300491	gi|148243826|ref|YP_001220065.1|	65.22	69	24	0	1	69	55	123	4e-19	98.6
2010300492	gi|148657047|ref|YP_001277252.1|	88.39	112	13	0	1	112	1	112	5e-48	194
2010300493	gi|148657046|ref|YP_001277251.1|	81.52	92	15	1	1	90	2	93	7e-35	150
2010300495	gi|295698013|ref|YP_003602670.1|	45.59	136	70	2	1	134	1	134	6e-25	117
2010300496	gi|345301675|ref|YP_004821623.1|	94.25	87	5	0	1	87	1	87	3e-39	165
2010300497	gi|345301674|ref|YP_004821622.1|	96.3	54	2	0	1	54	150	203	2e-21	106
2010300499	gi|206891158|ref|YP_002248435.1|	45.81	310	165	3	1	309	126	433	3e-58	230
2010300501	gi|156743985|ref|YP_001434114.1|	76.74	43	10	0	1	43	8	50	5e-10	68.2
2010300502	gi|156743985|ref|YP_001434114.1|	71.29	209	60	0	7	215	70	278	2e-73	279
2010300504	gi|148657984|ref|YP_001278189.1|	96.41	446	16	0	1	446	19	464	0	807
2010300505	gi|148657985|ref|YP_001278190.1|	96.52	115	4	0	1	115	4	118	2e-46	189
2010300506	gi|148657987|ref|YP_001278192.1|	88.72	195	22	0	19	213	1	195	7e-77	291
2010300508	gi|86606846|ref|YP_475609.1|	88.32	137	16	0	1	137	477	613	2e-53	212
2010300509	gi|86606024|ref|YP_474787.1|	86.54	52	6	1	1	52	5	55	1e-14	83.6
2010300510	gi|115525936|ref|YP_782847.1|	32.1	162	85	4	74	234	74	211	1e-13	82
2010300512	gi|291280242|ref|YP_003497077.1|	51.89	185	89	0	15	199	3	187	2e-54	216
2010300513	gi|427422047|ref|ZP_18912230.1|	51.3	115	56	0	66	180	2	116	4e-28	128
2010300514	gi|359462645|ref|ZP_09251208.1|	41.46	123	72	0	16	138	3	125	7e-11	71.2
2010300515	gi|192361992|ref|YP_001983937.1|	37.44	219	136	1	28	245	32	250	4e-21	106
2010300517	gi|148655905|ref|YP_001276110.1|	97.98	198	4	0	1	198	1	198	7e-75	284
2010300518	gi|148655904|ref|YP_001276109.1|	95.93	123	5	0	1	123	78	200	1e-64	249
2010300519	gi|148655906|ref|YP_001276111.1|	100	138	0	0	15	152	1	138	2e-75	285
2010300520	gi|148655905|ref|YP_001276110.1|	100	115	0	0	1	115	726	840	8e-60	233
2010300521	gi|222526178|ref|YP_002570649.1|	87.38	317	40	0	1	317	38	354	1e-154	550
2010300522	gi|222526177|ref|YP_002570648.1|	87.5	144	18	0	8	151	1	144	6e-67	257
2010300523	gi|219847219|ref|YP_002461652.1|	40.92	325	190	1	1	323	1	325	6e-39	166
2010300524	gi|163848260|ref|YP_001636304.1|	87.77	229	28	0	1	229	35	263	4e-117	425
2010300525	gi|419957616|ref|ZP_14473682.1|	100	86	0	0	1	86	522	607	9e-44	180
2010300526	gi|419957615|ref|ZP_14473681.1|	100	183	0	0	1	183	1	183	9e-93	343
2010300527	gi|334122602|ref|ZP_08496639.1|	98.29	117	2	0	1	117	1	117	9e-62	240
2010300528	gi|218960614|ref|YP_001740389.1|	38.32	334	194	6	114	440	265	593	1e-52	212
2010300529	gi|357419737|ref|YP_004932729.1|	48.04	281	140	2	1	278	14	291	1e-67	261
2010300531	gi|114319478|ref|YP_741161.1|	44.59	305	144	3	1	299	1	286	8e-54	215
2010300532	gi|291280177|ref|YP_003497012.1|	33.58	274	172	4	1	268	1	270	1e-32	144
2010300533	gi|194334544|ref|YP_002016404.1|	60.73	629	228	4	1	611	1	628	0	696
2010300536	gi|220929918|ref|YP_002506827.1|	33.14	172	100	5	31	196	340	502	1e-15	87.8
2010300537	gi|320161067|ref|YP_004174291.1|	51.85	351	163	3	3	351	5	351	1e-101	374
2010300539	gi|225851497|ref|YP_002731731.1|	46.88	256	135	1	1	255	19	274	2e-64	250
2010300540	gi|332295600|ref|YP_004437523.1|	39.5	200	117	3	32	228	29	227	3e-27	127
2010300541	gi|225181379|ref|ZP_03734823.1|	49.55	220	102	2	1	220	1	211	5e-50	202
2010300542	gi|254000016|ref|YP_003052079.1|	94.12	34	2	0	3	36	5	38	9e-09	64.3
2010300543	gi|432331201|ref|YP_007249344.1|	35.78	218	133	2	6	219	145	359	3e-30	136
2010300544	gi|297566654|ref|YP_003685626.1|	31.62	351	217	4	30	368	46	385	2e-20	105
2010300545	gi|399156993|ref|ZP_10757060.1|	30.17	179	104	7	115	273	397	574	2e-06	57.8
2010300546	gi|334122608|ref|ZP_08496645.1|	100	133	0	0	1	133	1	133	2e-72	275
2010300547	gi|334122609|ref|ZP_08496646.1|	90.79	228	20	1	1	227	1	228	6e-92	341
2010300548	gi|419957622|ref|ZP_14473688.1|	99.45	182	1	0	1	182	1	182	2e-101	372
2010300549	gi|419957623|ref|ZP_14473689.1|	98.39	248	4	0	1	248	1	248	3e-132	475
2010300550	gi|419957624|ref|ZP_14473690.1|	100	60	0	0	1	60	1	60	2e-26	122
2010300551	gi|419957625|ref|ZP_14473691.1|	96.09	409	16	0	1	409	1	409	0	809
2010300552	gi|419957626|ref|ZP_14473692.1|	96.77	155	5	0	1	155	171	325	9e-75	283
2010300553	gi|86605281|ref|YP_474044.1|	100	230	0	0	1	230	1	230	4e-118	428
2010300554	gi|86605280|ref|YP_474043.1|	97.92	48	1	0	1	48	1	48	2e-17	92.8
2010300555	gi|86605279|ref|YP_474042.1|	99.86	692	1	0	45	736	1	692	0	1219
2010300556	gi|86605278|ref|YP_474041.1|	100	139	0	0	1	139	1	139	3e-65	251
2010300557	gi|86605277|ref|YP_474040.1|	100	317	0	0	26	342	1	317	0	638
2010300558	gi|86605437|ref|YP_474200.1|	97.34	338	9	0	1	338	1	338	0	649
2010300560	gi|188585992|ref|YP_001917537.1|	50.17	287	142	1	7	292	16	302	7e-74	282
2010300561	gi|297622538|ref|YP_003703972.1|	64.29	84	30	0	2	85	245	328	1e-21	107
2010300563	gi|225175259|ref|ZP_03729255.1|	34.93	292	177	5	5	286	14	302	6e-26	123
2010300565	gi|291296369|ref|YP_003507767.1|	48.15	270	140	0	5	274	5	274	9e-67	258
2010300566	gi|432878588|ref|ZP_20095870.1|	97.8	91	2	0	1	91	1	91	5e-46	187
2010300567	gi|418845878|ref|ZP_13400655.1|	95.95	222	9	0	1	222	499	720	4e-122	441
2010300568	gi|432878591|ref|ZP_20095873.1|	98.74	396	5	0	1	396	1	396	0	790
2010300570	gi|432878589|ref|ZP_20095871.1|	92.31	78	6	0	1	78	62	139	3e-34	149
2010300571	gi|222525789|ref|YP_002570260.1|	92.86	98	7	0	1	98	310	407	9e-48	193
2010300572	gi|222525790|ref|YP_002570261.1|	81.85	325	59	0	28	352	8	332	4e-135	486
2010300573	gi|222525791|ref|YP_002570262.1|	95.87	121	5	0	1	121	1	121	9e-61	236
2010300574	gi|222525793|ref|YP_002570264.1|	84.67	150	23	0	89	238	1	150	3e-68	263
2010300575	gi|222525794|ref|YP_002570265.1|	98.09	366	7	0	1	366	152	517	0	720
2010300576	gi|345300165|ref|YP_004829523.1|	100	64	0	0	1	64	650	713	1e-29	133
2010300577	gi|334124952|ref|ZP_08498946.1|	99.19	248	2	0	1	248	70	317	3e-134	482
2010300578	gi|401764566|ref|YP_006579573.1|	99.33	447	3	0	1	447	1	447	0	786
2010300579	gi|419959322|ref|ZP_14475377.1|	100	90	0	0	1	90	1	90	5e-44	181
2010300580	gi|113475887|ref|YP_721948.1|	63.87	155	55	1	1	154	1	155	4e-52	207
2010300581	gi|428314162|ref|YP_007125139.1|	61.79	212	73	4	1	210	109	314	4e-59	231
2010300582	gi|222524089|ref|YP_002568560.1|	93.62	345	22	0	1	345	1	345	0	646
2010300583	gi|222524090|ref|YP_002568561.1|	83.33	102	17	0	1	102	196	297	4e-43	177
2010300584	gi|222524091|ref|YP_002568562.1|	92.52	254	19	0	1	254	1	254	3e-116	422
2010300585	gi|399054471|ref|ZP_10742969.1|	67.37	236	75	1	3	236	1	236	5e-89	332
2010300586	gi|335039619|ref|ZP_08532774.1|	33.25	409	240	12	1	397	168	555	2e-38	164
2010300587	gi|328950435|ref|YP_004367770.1|	52.5	200	95	0	5	204	307	506	3e-43	179
2010300588	gi|269925763|ref|YP_003322386.1|	59.77	256	103	0	1	256	1	256	1e-71	274
2010300589	gi|20088999|ref|NP_615074.1|	46.67	105	56	0	7	111	2	106	5e-17	91.7
2010300590	gi|220934083|ref|YP_002512982.1|	60.78	255	99	1	3	256	4	258	4e-73	279
2010300591	gi|268317929|ref|YP_003291648.1|	50	230	105	5	1	222	128	355	9e-39	165
2010300592	gi|206900115|ref|YP_002251087.1|	54.9	204	81	6	11	209	3	200	7e-52	208
2010300593	gi|149195232|ref|ZP_01872322.1|	70.92	141	41	0	1	141	1	141	6e-43	177
2010300594	gi|317123109|ref|YP_004103112.1|	53.18	173	81	0	6	178	62	234	1e-49	199
2010300597	gi|333923431|ref|YP_004497011.1|	64.77	281	96	2	11	291	4	281	8e-89	331
2010300598	gi|222526300|ref|YP_002570771.1|	75.74	371	90	0	1	371	1	371	2e-136	490
2010300599	gi|222526302|ref|YP_002570773.1|	89.86	651	66	0	1	651	1	651	0	989
2010300600	gi|222526303|ref|YP_002570774.1|	96.99	299	9	0	1	299	34	332	3e-156	555
2010300601	gi|222526432|ref|YP_002570903.1|	95.9	195	8	0	1	195	1	195	1e-96	356
2010300602	gi|222526432|ref|YP_002570903.1|	87.97	632	76	0	1	632	334	965	0	1002
2010300603	gi|222526433|ref|YP_002570904.1|	95	120	6	0	1	120	1	120	5e-50	201
2010300604	gi|219850609|ref|YP_002465042.1|	92.16	153	12	0	1	153	1	153	2e-71	272
2010300605	gi|222526435|ref|YP_002570906.1|	69.44	216	66	0	1	216	1	216	2e-81	306
2010300607	gi|419958377|ref|ZP_14474441.1|	100	131	0	0	1	131	174	304	1e-66	256
2010300608	gi|419958376|ref|ZP_14474440.1|	98.58	424	6	0	1	424	1	424	0	646
2010300609	gi|419958375|ref|ZP_14474439.1|	98.63	291	4	0	1	291	1	291	6e-168	594
2010300610	gi|419958374|ref|ZP_14474438.1|	98.29	234	4	0	1	234	5	238	3e-130	468
2010300611	gi|419958373|ref|ZP_14474437.1|	94.23	156	9	0	9	164	1	156	2e-82	308
2010300612	gi|419958372|ref|ZP_14474436.1|	96.75	308	10	0	1	308	1	308	1e-165	587
2010300613	gi|419958371|ref|ZP_14474435.1|	92.52	107	8	0	1	107	1	107	1e-50	202
2010300614	gi|401677861|ref|ZP_10809833.1|	75.76	99	24	0	6	104	153	251	4e-38	161
2010300616	gi|148655759|ref|YP_001275964.1|	100	89	0	0	1	89	235	323	3e-47	192
2010300617	gi|148655760|ref|YP_001275965.1|	96	175	7	0	1	175	1	175	3e-71	271
2010300618	gi|320106512|ref|YP_004182102.1|	62.26	159	60	0	18	176	302	460	6e-56	221
2010300619	gi|269925420|ref|YP_003322043.1|	48.78	205	105	0	7	211	6	210	1e-53	213
2010300620	gi|269926519|ref|YP_003323142.1|	42.65	211	112	5	4	214	4	205	2e-34	150
2010300621	gi|51894272|ref|YP_076963.1|	43.84	73	41	0	4	76	2	74	5e-11	71.6
2010300622	gi|269926519|ref|YP_003323142.1|	33.83	133	80	4	1	133	81	205	8e-09	64.3
2010300623	gi|260892856|ref|YP_003238953.1|	48.04	306	155	3	1	303	1	305	6e-55	219
2010300624	gi|419959410|ref|ZP_14475464.1|	98.21	392	3	1	1	392	7	394	0	692
2010300625	gi|419959409|ref|ZP_14475463.1|	100	227	0	0	1	227	1	227	1e-131	473
2010300626	gi|419959408|ref|ZP_14475462.1|	100	133	0	0	1	133	1	133	8e-63	243
2010300627	gi|334125989|ref|ZP_08499972.1|	100	182	0	0	1	182	1	182	2e-94	348
2010300628	gi|86604906|ref|YP_473669.1|	96.15	78	3	0	1	78	803	880	2e-35	152
2010300629	gi|86604905|ref|YP_473668.1|	98.5	133	2	0	1	133	1	133	1e-71	273
2010300630	gi|86604904|ref|YP_473667.1|	99.14	116	1	0	1	116	325	440	3e-62	241
2010300632	gi|347754600|ref|YP_004862164.1|	91.48	223	19	0	1	223	282	504	8e-112	407
2010300633	gi|347754601|ref|YP_004862165.1|	96.86	159	5	0	1	159	371	529	8e-84	313
2010300634	gi|320162287|ref|YP_004175512.1|	39.07	343	191	11	1	334	43	376	7e-34	149
2010300635	gi|148654558|ref|YP_001274763.1|	99.4	333	2	0	1	333	1	333	0	687
2010300636	gi|340618572|ref|YP_004737025.1|	52.34	128	61	0	13	140	1	128	4e-28	128
2010300638	gi|320160640|ref|YP_004173864.1|	70.68	133	39	0	1	133	16	148	1e-40	170
2010300642	gi|222523667|ref|YP_002568137.1|	48.68	341	170	4	3	341	2	339	2e-81	307
2010300643	gi|251794809|ref|YP_003009540.1|	38.12	467	216	13	77	495	66	507	1e-63	249
2010300644	gi|94984429|ref|YP_603793.1|	66.94	121	37	1	5	125	13	130	6e-32	140
2010300645	gi|392375964|ref|YP_003207797.1|	72.55	51	14	0	1	51	1	51	2e-14	83.2
2010300646	gi|392375965|ref|YP_003207798.1|	54.05	111	48	2	23	132	18	126	2e-25	119
2010300647	gi|309791851|ref|ZP_07686337.1|	57.68	293	124	0	9	301	8	300	1e-72	278
2010300648	gi|383761051|ref|YP_005440033.1|	63.64	110	40	0	1	110	1	110	8e-33	144
2010300649	gi|320160263|ref|YP_004173487.1|	73.77	122	32	0	1	122	1	122	5e-37	157
2010300650	gi|320160263|ref|YP_004173487.1|	50	118	59	0	1	118	184	301	5e-25	118
2010300651	gi|222524335|ref|YP_002568806.1|	41.39	302	164	2	1	299	4	295	2e-58	230
2010300652	gi|159899665|ref|YP_001545912.1|	33.51	188	122	1	9	196	1	185	3e-13	80.5
2010300653	gi|383318550|ref|YP_005379391.1|	58.33	60	25	0	2	61	334	393	8e-12	74.3
2010300654	gi|428311661|ref|YP_007122638.1|	65.25	118	40	1	32	149	58	174	5e-36	154
2010300657	gi|218779234|ref|YP_002430552.1|	49.33	75	22	3	4	72	269	333	7e-08	62.4
2010300658	gi|428781493|ref|YP_007173279.1|	34.64	407	197	13	46	426	404	767	1e-45	189
2010300659	gi|334125464|ref|ZP_08499453.1|	98.92	278	3	0	1	278	26	303	2e-164	583
2010300661	gi|334125465|ref|ZP_08499454.1|	99.11	112	1	0	1	112	280	391	6e-60	234
2010300662	gi|419960064|ref|ZP_14476111.1|	100	227	0	0	1	227	1	227	1e-118	429
2010300663	gi|334125467|ref|ZP_08499456.1|	98.72	234	3	0	1	234	1	234	1e-130	469
2010300664	gi|419960066|ref|ZP_14476113.1|	99.29	282	2	0	5	286	7	288	3e-161	572
2010300665	gi|434406348|ref|YP_007149233.1|	36.65	191	108	4	3	193	414	591	2e-18	98.6
2010300666	gi|193215117|ref|YP_001996316.1|	32.57	175	93	4	21	195	46	195	1e-16	90.5
2010300667	gi|402841169|ref|ZP_10889627.1|	100	46	0	0	1	46	1	46	2e-17	93.2
2010300668	gi|402841104|ref|ZP_10889562.1|	98.57	70	1	0	1	70	1	70	2e-33	146
2010300669	gi|402841189|ref|ZP_10889647.1|	98.88	89	1	0	1	89	1	89	1e-41	173
2010300671	gi|402841083|ref|ZP_10889541.1|	100	80	0	0	1	80	1	80	5e-29	131
2010300672	gi|402841165|ref|ZP_10889623.1|	100	88	0	0	1	88	1	88	1e-45	186
2010300673	gi|402842651|ref|ZP_10891061.1|	99.07	107	1	0	7	113	1	107	2e-54	215
2010300674	gi|402842652|ref|ZP_10891062.1|	100	87	0	0	23	109	1	87	4e-43	178
2010300675	gi|402845453|ref|ZP_10893793.1|	100	68	0	0	1	68	1	68	5e-32	141
2010300676	gi|402845443|ref|ZP_10893783.1|	100	142	0	0	47	188	1	142	8e-80	300
2010300677	gi|333980420|ref|YP_004518365.1|	55.56	144	59	3	11	152	3	143	7e-36	154
2010300678	gi|149195232|ref|ZP_01872322.1|	69.5	141	43	0	1	141	1	141	3e-42	175
2010300679	gi|317123109|ref|YP_004103112.1|	53.19	94	44	0	1	94	141	234	7e-21	104
2010300680	gi|254169030|ref|ZP_04875868.1|	58	300	121	2	7	304	5	301	4e-95	352
2010300681	gi|350270751|ref|YP_004882059.1|	45.35	86	46	1	1	85	87	172	7e-07	57.8
2010300682	gi|222524804|ref|YP_002569275.1|	85.19	594	88	0	2	595	53	646	0	1007
2010300683	gi|222524805|ref|YP_002569276.1|	90.17	173	16	1	1	173	1	172	2e-79	298
2010300684	gi|89891691|ref|ZP_01203194.1|	53.03	66	31	0	5	70	329	394	1e-14	83.6
2010300685	gi|115375348|ref|ZP_01462611.1|	35.87	92	55	2	16	104	278	368	6e-07	58.2
2010300688	gi|148657399|ref|YP_001277604.1|	98.08	156	3	0	1	156	15	170	1e-56	223
2010300689	gi|148657397|ref|YP_001277602.1|	98.8	83	1	0	28	110	28	110	2e-41	172
2010300691	gi|148657397|ref|YP_001277602.1|	99.64	276	1	0	1	276	241	516	2e-132	476
2010300692	gi|188587499|ref|YP_001919044.1|	48.18	303	152	2	7	309	5	302	2e-69	267
2010300693	gi|335425102|ref|ZP_08554093.1|	48.45	97	47	2	5	99	1	96	8e-16	87.4
2010300694	gi|418324174|ref|ZP_12935425.1|	56.33	229	100	0	2	230	1	229	2e-70	270
2010300695	gi|84684245|ref|ZP_01012147.1|	37.37	99	54	1	18	108	4	102	2e-09	66.2
2010300696	gi|124003877|ref|ZP_01688725.1|	40.44	183	98	2	3	185	4	175	8e-25	118
2010300697	gi|302038411|ref|YP_003798733.1|	57.83	249	101	2	2	250	86	330	6e-77	291
2010300698	gi|119356495|ref|YP_911139.1|	36.69	357	192	5	4	342	44	384	1e-37	162
2010300699	gi|218960583|ref|YP_001740358.1|	31.12	196	114	5	2	181	189	379	4e-10	69.3
2010300701	gi|423523936|ref|ZP_17500409.1|	38.96	77	40	2	1	70	232	308	3e-10	69.7
2010300702	gi|427414544|ref|ZP_18904731.1|	43.4	212	113	3	2	207	1200	1410	1e-40	170
2010300703	gi|219847627|ref|YP_002462060.1|	59.39	197	66	6	19	211	162	348	2e-38	163
2010300704	gi|337288446|ref|YP_004627918.1|	43.52	108	61	0	1	108	64	171	3e-17	92.8
2010300706	gi|46199883|ref|YP_005550.1|	66.67	105	35	0	1	105	6	110	7e-23	110
2010300707	gi|217966833|ref|YP_002352339.1|	52.11	71	32	2	2	72	6	74	4e-10	68.6
2010300710	gi|383763591|ref|YP_005442573.1|	48.72	234	99	5	187	410	294	516	2e-35	155
2010300712	gi|383766974|ref|YP_005445955.1|	30.93	291	145	16	18	289	24	277	3e-09	67.8
2010300713	gi|334124847|ref|ZP_08498842.1|	98.59	71	1	0	1	71	166	236	4e-34	148
2010300714	gi|419958192|ref|ZP_14474257.1|	99.7	336	1	0	1	336	1	336	3e-153	546
2010300715	gi|419958193|ref|ZP_14474258.1|	100	121	0	0	1	121	386	506	4e-63	244
2010300716	gi|354724350|ref|ZP_09038565.1|	89.73	331	34	0	3	333	861	1191	1e-154	550
2010300717	gi|193216201|ref|YP_001997400.1|	75.59	254	61	1	1	254	274	526	7e-113	411
2010300718	gi|193216202|ref|YP_001997401.1|	63.8	337	118	1	1	337	1	333	3e-117	426
2010300719	gi|170738563|ref|YP_001767218.1|	41.27	315	175	2	159	473	202	506	1e-57	229
2010300720	gi|85860923|ref|YP_463125.1|	53.93	89	41	0	1	89	585	673	2e-20	102
2010300721	gi|85860922|ref|YP_463124.1|	38.78	98	60	0	2	99	7	104	1e-16	90.1
2010300724	gi|91777021|ref|YP_546777.1|	55.91	127	54	1	28	154	26	150	6e-33	144
2010300726	gi|260892876|ref|YP_003238973.1|	57.14	77	31	1	33	109	24	98	3e-18	95.5
2010300727	gi|315230070|ref|YP_004070506.1|	30.45	381	224	10	8	363	8	372	4e-39	167
2010300728	gi|254445458|ref|ZP_05058934.1|	43.55	62	35	0	16	77	5	66	2e-06	56.6
2010300729	gi|294507946|ref|YP_003572004.1|	46.29	229	103	6	3	217	144	366	2e-44	183
2010300730	gi|372489445|ref|YP_005029010.1|	59.44	360	141	4	4	360	2	359	5e-118	429
2010300731	gi|328953515|ref|YP_004370849.1|	45.45	407	211	10	1	403	140	539	6e-84	316
2010300732	gi|384439950|ref|YP_005654674.1|	71.97	314	87	1	1	313	1	314	3e-133	479
2010300734	gi|148656252|ref|YP_001276457.1|	52.38	126	58	1	1	124	7	132	2e-30	135
2010300735	gi|310659387|ref|YP_003937108.1|	38.17	338	188	5	65	392	44	370	9e-61	239
2010300737	gi|222524234|ref|YP_002568705.1|	89.65	367	38	0	1	367	480	846	0	644
2010300738	gi|219849337|ref|YP_002463770.1|	96.52	201	7	0	1	201	1	201	3e-109	398
2010300741	gi|409990873|ref|ZP_11274193.1|	34.32	169	102	4	24	190	13	174	1e-21	107
2010300743	gi|88801464|ref|ZP_01116992.1|	51.85	54	26	0	1	54	248	301	2e-08	63.2
2010300745	gi|414078102|ref|YP_006997420.1|	63.64	99	34	1	3	101	16	112	7e-28	127
2010300748	gi|392963423|ref|ZP_10328849.1|	39.1	376	221	5	32	405	11	380	6e-69	266
2010300749	gi|193214335|ref|YP_001995534.1|	44.93	296	161	2	1	296	385	678	5e-62	242
2010300750	gi|334125539|ref|ZP_08499528.1|	92.19	64	5	0	1	64	194	257	1e-28	130
2010300751	gi|419958601|ref|ZP_14474664.1|	96.19	236	9	0	1	236	1	236	7e-131	471
2010300752	gi|334125537|ref|ZP_08499526.1|	98.05	256	5	0	1	256	1	256	5e-141	504
2010300753	gi|419958603|ref|ZP_14474666.1|	93.21	221	15	0	1	221	1	221	1e-111	406
2010300755	gi|225849783|ref|YP_002730017.1|	40.91	66	39	0	14	79	13	78	6e-08	61.6
2010300757	gi|168703216|ref|ZP_02735493.1|	52.47	162	77	0	1	162	1189	1350	4e-42	174
2010300758	gi|148657897|ref|YP_001278102.1|	48.33	269	130	5	1	266	1	263	1e-46	191
2010300760	gi|222525538|ref|YP_002570009.1|	89.67	242	25	0	1	242	60	301	2e-125	452
2010300761	gi|148657513|ref|YP_001277718.1|	100	105	0	0	1	105	1	105	1e-52	210
2010300762	gi|148657514|ref|YP_001277719.1|	98.31	177	3	0	1	177	11	187	5e-97	357
2010300763	gi|425752382|ref|ZP_18870295.1|	39.6	149	85	1	33	181	10	153	2e-17	93.6
2010300765	gi|329766312|ref|ZP_08257859.1|	64.18	134	47	1	1	133	1	134	3e-46	188
2010300766	gi|381159712|ref|ZP_09868944.1|	39.58	96	52	3	9	100	53	146	5e-06	56.2
2010300767	gi|383763946|ref|YP_005442928.1|	35	140	85	3	1	135	16	154	4e-14	81.6
2010300768	gi|119513687|ref|ZP_01632687.1|	40.8	250	144	3	3	249	9	257	3e-49	201
2010300769	gi|385800323|ref|YP_005836727.1|	44.13	460	244	6	30	486	1	450	6e-106	389
2010300770	gi|75907578|ref|YP_321874.1|	52.5	80	38	0	1	80	1	80	1e-18	97.4
2010300771	gi|148654915|ref|YP_001275120.1|	47.37	95	45	1	11	100	30	124	9e-10	68.6
2010300772	gi|222524306|ref|YP_002568777.1|	43	200	112	2	6	203	3	202	4e-34	149
2010300773	gi|305664250|ref|YP_003860538.1|	36.49	422	233	10	3	393	490	907	3e-69	267
2010300774	gi|163848731|ref|YP_001636775.1|	65.9	217	71	2	3	216	628	844	7e-66	254
2010300775	gi|222526676|ref|YP_002571147.1|	76.73	202	47	0	18	219	18	219	3e-87	326
2010300776	gi|383764796|ref|YP_005443778.1|	43.03	251	124	8	26	264	19	262	2e-39	167
2010300777	gi|222526941|ref|YP_002571412.1|	74.36	117	30	0	9	125	11	127	5e-43	177
2010300781	gi|148658082|ref|YP_001278287.1|	98.13	267	5	0	1	267	37	303	1e-137	494
2010300782	gi|148658081|ref|YP_001278286.1|	98.15	378	7	0	1	378	52	429	0	757
2010300783	gi|148658080|ref|YP_001278285.1|	93.22	118	7	1	1	117	1	118	1e-56	223
2010300784	gi|148658079|ref|YP_001278284.1|	92.79	319	23	0	1	319	68	386	1e-153	547
2010300785	gi|148658078|ref|YP_001278283.1|	98.71	233	3	0	1	233	1	233	9e-129	463
2010300786	gi|148658077|ref|YP_001278282.1|	100	33	0	0	1	33	1	33	2e-09	66.2
2010300787	gi|347755162|ref|YP_004862726.1|	73.47	147	39	0	37	183	131	277	2e-49	199
2010300788	gi|347755161|ref|YP_004862725.1|	80.17	469	88	3	23	487	12	479	0	684
2010300790	gi|210623587|ref|ZP_03293913.1|	38.64	132	80	1	9	139	8	139	2e-15	86.7
2010300791	gi|226944043|ref|YP_002799116.1|	76.23	122	29	0	3	124	67	188	6e-51	204
2010300792	gi|392963423|ref|ZP_10328849.1|	42.23	611	335	7	1	604	18	617	2e-125	455
2010300794	gi|222523477|ref|YP_002567947.1|	92.85	909	65	0	18	926	63	971	0	1608
2010300795	gi|222523477|ref|YP_002567947.1|	89.36	141	15	0	1	141	827	967	1e-60	236
2010300796	gi|309791548|ref|ZP_07686047.1|	32.93	249	161	4	59	305	28	272	8e-19	99.8
2010300799	gi|86609465|ref|YP_478227.1|	94.87	234	12	0	1	234	1	234	1e-127	459
2010300800	gi|334122033|ref|ZP_08496076.1|	100	79	0	0	1	79	1	79	9e-39	163
2010300801	gi|419957202|ref|ZP_14473268.1|	97.03	101	3	0	1	101	1	101	5e-44	181
2010300802	gi|336250667|ref|YP_004594377.1|	77.78	72	16	0	22	93	1	72	5e-26	121
2010300803	gi|365971141|ref|YP_004952702.1|	85.33	75	11	0	1	75	1	75	1e-31	140
2010300805	gi|419957206|ref|ZP_14473272.1|	97.01	67	2	0	1	67	611	677	3e-32	142
2010300806	gi|222527411|ref|YP_002571882.1|	88.72	851	94	1	1	849	60	910	0	1431
2010300807	gi|347753736|ref|YP_004861300.1|	62.64	273	84	2	1	260	77	344	3e-76	289
2010300809	gi|418759361|ref|ZP_13315541.1|	62.87	167	54	2	1	167	58	216	4e-53	211
2010300810	gi|193216351|ref|YP_001997550.1|	57.6	434	183	1	22	455	20	452	2e-127	461
2010300811	gi|419958749|ref|ZP_14474810.1|	100	93	0	0	12	104	457	549	4e-48	194
2010300813	gi|392963412|ref|ZP_10328838.1|	53.17	126	59	0	7	132	2	127	1e-35	153
2010300814	gi|291296873|ref|YP_003508271.1|	58.97	234	87	3	58	285	20	250	3e-72	276
2010300816	gi|392374139|ref|YP_003205972.1|	60.49	162	64	0	7	168	703	864	4e-51	204
2010300817	gi|86605107|ref|YP_473870.1|	97.47	158	4	0	1	158	1	158	2e-82	308
2010300818	gi|86605106|ref|YP_473869.1|	96.5	457	15	1	1	456	76	532	0	881
2010300819	gi|86605105|ref|YP_473868.1|	96.15	52	2	0	1	52	320	371	1e-19	100
2010300820	gi|86605104|ref|YP_473867.1|	98.9	182	2	0	27	208	1	182	2e-101	372
2010300821	gi|86609307|ref|YP_478069.1|	90.12	81	6	1	1	79	1	81	7e-22	107
2010300822	gi|86605101|ref|YP_473864.1|	100	275	0	0	1	275	1	275	2e-145	519
2010300823	gi|86605099|ref|YP_473862.1|	98.81	84	1	0	1	84	1	84	2e-39	165
2010300824	gi|86605098|ref|YP_473861.1|	100	104	0	0	6	109	79	182	3e-22	108
2010300825	gi|86605097|ref|YP_473860.1|	97.44	78	2	0	2	79	104	181	1e-36	156
2010300826	gi|148657163|ref|YP_001277368.1|	96.98	265	8	0	1	265	417	681	2e-153	546
2010300827	gi|148657162|ref|YP_001277367.1|	90	210	21	0	1	210	1	210	5e-103	377
2010300828	gi|148657162|ref|YP_001277367.1|	93.57	373	24	0	1	373	420	792	0	674
2010300829	gi|148657161|ref|YP_001277366.1|	88.46	104	12	0	19	122	1	104	1e-26	123
2010300830	gi|295698014|ref|YP_003602671.1|	97.25	291	8	0	1	291	164	454	5e-163	578
2010300831	gi|295698015|ref|YP_003602672.1|	82.6	1109	155	3	1	1072	1	1108	0	1810
2010300832	gi|146284631|ref|YP_001165584.1|	46.25	240	125	2	1	237	1	239	1e-55	220
2010300833	gi|296101049|ref|YP_003611195.1|	99.39	165	1	0	1	165	209	373	2e-95	352
2010300834	gi|432957621|ref|ZP_20149027.1|	100	87	0	0	1	87	1	87	2e-42	176
2010300835	gi|345301679|ref|YP_004821627.1|	93.42	243	16	0	32	274	1	243	6e-109	398
2010300837	gi|295698018|ref|YP_003602675.1|	96.12	103	4	0	1	103	1	103	5e-52	207
2010300838	gi|295698019|ref|YP_003602676.1|	100	111	0	0	1	111	1	111	3e-64	248
2010300839	gi|295698019|ref|YP_003602676.1|	94.35	478	27	0	1	478	133	610	0	917
2010300840	gi|295698019|ref|YP_003602676.1|	91.55	71	6	0	1	71	781	851	1e-32	143
2010300841	gi|295698020|ref|YP_003602677.1|	95.86	435	18	0	1	435	1	435	0	854
2010300842	gi|295698020|ref|YP_003602677.1|	99.61	259	1	0	1	259	447	705	2e-142	509
2010300843	gi|373457950|ref|ZP_09549717.1|	41.38	174	85	7	1	162	183	351	3e-18	96.7
2010300844	gi|239617748|ref|YP_002941070.1|	51.16	86	42	0	6	91	475	560	3e-10	69.3
2010300845	gi|430752003|ref|YP_007214911.1|	42.96	284	154	1	1	284	9	284	1e-58	231
2010300846	gi|291295897|ref|YP_003507295.1|	52.38	105	37	1	10	101	4	108	2e-22	109
2010300847	gi|15605761|ref|NP_213138.1|	30.96	407	250	14	2	387	11	407	6e-31	140
2010300850	gi|385210570|ref|ZP_10037438.1|	35.74	249	141	5	6	246	5	242	3e-29	133
2010300851	gi|419958140|ref|ZP_14474206.1|	100	289	0	0	1	289	14	302	1e-160	570
2010300852	gi|419958142|ref|ZP_14474208.1|	95.07	649	32	0	7	655	5	653	0	1147
2010300854	gi|419958143|ref|ZP_14474209.1|	100	293	0	0	1	293	32	324	8e-159	564
2010300855	gi|357054908|ref|ZP_09115986.1|	40.93	259	144	5	33	288	85	337	3e-41	173
2010300856	gi|238026320|ref|YP_002910551.1|	56.18	89	39	0	12	100	370	458	5e-21	104
2010300857	gi|429062943|ref|ZP_19126931.1|	91.94	62	5	0	13	74	1	62	1e-26	123
2010300858	gi|419958782|ref|ZP_14474842.1|	98.77	408	5	0	1	408	239	646	0	838
2010300860	gi|419958781|ref|ZP_14474841.1|	97.22	324	9	0	1	324	1	324	1e-155	553
2010300861	gi|419958780|ref|ZP_14474840.1|	98.1	105	2	0	1	105	1	105	3e-43	178
2010300862	gi|148657669|ref|YP_001277874.1|	100	127	0	0	11	137	1	127	5e-68	261
2010300863	gi|148657670|ref|YP_001277875.1|	98.75	321	4	0	1	321	1	321	2e-180	636
2010300864	gi|148657674|ref|YP_001277879.1|	97.64	127	3	0	1	127	1	127	1e-57	226
2010300865	gi|148657675|ref|YP_001277880.1|	93.38	151	10	0	24	174	28	178	9e-78	293
2010300866	gi|148657676|ref|YP_001277881.1|	94.32	229	13	0	1	229	1	229	5e-111	404
2010300867	gi|148657673|ref|YP_001277878.1|	94.72	303	16	0	17	319	17	319	9e-121	437
2010300868	gi|148657674|ref|YP_001277879.1|	98.97	97	1	0	1	97	1	97	3e-40	168
2010300870	gi|53802577|ref|YP_112679.1|	57.87	235	95	1	6	240	6	236	7e-67	258
2010300871	gi|422022482|ref|ZP_16368989.1|	34.58	107	70	0	46	152	51	157	6e-06	55.5
2010300872	gi|383761043|ref|YP_005440025.1|	60.73	382	150	0	1	382	1	382	1e-120	438
2010300873	gi|206561127|ref|YP_002231892.1|	47.32	205	104	3	3	206	4	205	5e-37	158
2010300874	gi|320162455|ref|YP_004175680.1|	56.65	203	80	3	1	197	229	429	6e-48	194
2010300875	gi|148658128|ref|YP_001278333.1|	94.87	487	24	1	1	486	404	890	0	931
2010300876	gi|193215206|ref|YP_001996405.1|	35.17	381	237	5	17	396	7	378	2e-41	175
2010300879	gi|294496663|ref|YP_003543156.1|	32.94	425	229	7	1	421	223	595	2e-57	228
2010300880	gi|332981096|ref|YP_004462537.1|	38.06	155	89	1	1	148	1	155	1e-16	90.9
2010300881	gi|212703125|ref|ZP_03311253.1|	43	100	54	1	4	103	6	102	2e-12	76.3
2010300882	gi|171913433|ref|ZP_02928903.1|	47.59	145	71	3	2	143	500	642	2e-27	126
2010300883	gi|86604967|ref|YP_473730.1|	96.19	236	9	0	1	236	75	310	8e-125	450
2010300884	gi|383763258|ref|YP_005442240.1|	75.44	342	84	0	23	364	23	364	1e-138	498
2010300885	gi|148656960|ref|YP_001277165.1|	95.1	408	19	1	1	407	132	539	0	664
2010300886	gi|148656962|ref|YP_001277167.1|	94.34	159	9	0	1	159	190	348	1e-83	312
2010300887	gi|284097341|ref|ZP_06385469.1|	76.92	52	12	0	1	52	73	124	1e-14	83.6
2010300889	gi|148656964|ref|YP_001277169.1|	88.46	130	15	0	1	130	1	130	1e-62	243
2010300890	gi|119964020|ref|YP_949385.1|	35.14	111	68	1	1	111	185	291	7e-09	64.3
2010300891	gi|298251864|ref|ZP_06975667.1|	40.61	165	83	2	32	193	156	308	2e-17	93.2
2010300892	gi|298247434|ref|ZP_06971239.1|	76.27	59	14	0	1	59	54	112	8e-21	103
2010300895	gi|148655864|ref|YP_001276069.1|	96.43	28	1	0	1	28	292	319	3e-06	55.8
2010300896	gi|148655863|ref|YP_001276068.1|	97.65	341	8	0	1	341	1	341	0	663
2010300897	gi|148655864|ref|YP_001276069.1|	95.64	321	12	1	3	323	1	319	4e-173	612
2010300898	gi|148655863|ref|YP_001276068.1|	100	35	0	0	1	35	1	35	1e-11	73.9
2010300899	gi|358062159|ref|ZP_09148808.1|	49.85	339	152	4	1	336	44	367	6e-86	322
2010300901	gi|222523498|ref|YP_002567968.1|	81.44	264	49	0	1	264	499	762	7e-114	414
2010300902	gi|347756253|ref|YP_004863816.1|	90.41	563	53	1	1	562	254	816	0	974
2010300903	gi|347756257|ref|YP_004863820.1|	87.32	213	27	0	1	213	1	213	2e-94	349
2010300904	gi|347756258|ref|YP_004863821.1|	93.42	152	10	0	14	165	967	1118	4e-76	287
2010300906	gi|313680412|ref|YP_004058151.1|	42.64	197	112	1	7	203	9	204	1e-29	134
2010300907	gi|386819687|ref|ZP_10106903.1|	48.08	104	48	3	24	125	761	860	1e-17	93.6
2010300908	gi|385811662|ref|YP_005848058.1|	61.86	291	111	0	4	294	52	342	1e-109	400
2010300909	gi|193215325|ref|YP_001996524.1|	71.29	317	88	2	21	337	31	344	2e-124	450
2010300910	gi|385808772|ref|YP_005845168.1|	51.85	108	51	1	13	119	744	851	2e-26	122
2010300911	gi|222525087|ref|YP_002569558.1|	95.22	209	10	0	1	209	80	288	6e-75	284
2010300912	gi|222525088|ref|YP_002569559.1|	86.67	105	14	0	16	120	16	120	6e-41	171
2010300913	gi|428220497|ref|YP_007104667.1|	57.6	283	118	2	5	287	30	310	2e-87	327
2010300914	gi|414079145|ref|YP_007000569.1|	55.32	141	63	0	3	143	2	142	3e-41	172
2010300915	gi|434406210|ref|YP_007149095.1|	34.05	326	186	8	5	307	3	322	8e-43	179
2010300917	gi|413964650|ref|ZP_11403876.1|	50	64	28	2	20	82	13	73	9e-07	57.4
2010300918	gi|438003293|ref|YP_007273036.1|	42.97	256	130	5	1	241	1	255	2e-41	173
2010300919	gi|121534936|ref|ZP_01666755.1|	58.78	262	108	0	1	262	1	262	1e-86	323
2010300920	gi|374579274|ref|ZP_09652368.1|	64.22	313	112	0	1	313	192	504	3e-120	436
2010300921	gi|148554334|ref|YP_001261916.1|	30.81	185	101	6	1	170	168	340	3e-09	66.6
2010300922	gi|415885032|ref|ZP_11546960.1|	41.54	402	213	6	1	399	1	383	5e-61	240
2010300924	gi|291294537|ref|YP_003505935.1|	94.47	253	14	0	31	283	1	253	1e-128	463
2010300926	gi|291294533|ref|YP_003505931.1|	81.2	250	47	0	17	266	194	443	7e-89	331
2010300927	gi|291294539|ref|YP_003505937.1|	88.42	190	22	0	1	190	1	190	3e-81	306
2010300928	gi|291294538|ref|YP_003505936.1|	91.27	275	23	1	1	274	372	646	2e-144	516
2010300930	gi|406661941|ref|ZP_11070050.1|	31.25	224	129	4	26	224	21	244	4e-20	103
2010300931	gi|414155144|ref|ZP_11411459.1|	49.44	178	90	0	2	179	3	180	8e-43	177
2010300933	gi|320449821|ref|YP_004201917.1|	69.91	113	34	0	1	113	468	580	1e-40	170
2010300934	gi|320449821|ref|YP_004201917.1|	79.18	466	97	0	1	466	1	466	3e-171	606
2010300935	gi|381157176|ref|ZP_09866410.1|	61.04	77	30	0	9	85	8	84	3e-21	105
2010300936	gi|334122918|ref|ZP_08496951.1|	88.72	133	14	1	1	133	1	132	3e-46	188
2010300938	gi|419957831|ref|ZP_14473897.1|	94.96	377	19	0	4	380	28	404	0	754
2010300942	gi|78044929|ref|YP_361143.1|	52.31	476	203	7	6	472	3	463	4e-125	453
2010300946	gi|148656572|ref|YP_001276777.1|	54.09	403	178	3	1	396	257	659	2e-105	387
2010300948	gi|159900541|ref|YP_001546788.1|	64.58	288	102	0	1	288	1	288	7e-59	232
2010300949	gi|159900542|ref|YP_001546789.1|	56.3	119	52	0	1	119	126	244	9e-30	134
2010300950	gi|345304362|ref|YP_004826264.1|	38.5	200	113	4	1	198	217	408	1e-29	134
2010300951	gi|116619979|ref|YP_822135.1|	50.91	55	27	0	90	144	28	82	3e-09	65.9
2010300954	gi|418409531|ref|ZP_12982843.1|	51.44	313	142	6	26	334	4	310	7e-55	219
2010300956	gi|148655152|ref|YP_001275357.1|	100	141	0	0	1	141	1	141	5e-75	284
2010300957	gi|148655153|ref|YP_001275358.1|	97.45	157	4	0	1	157	469	625	1e-67	259
2010300959	gi|268318267|ref|YP_003291986.1|	48.4	188	48	3	44	183	180	366	3e-31	140
2010300963	gi|78187361|ref|YP_375404.1|	40.48	126	75	0	21	146	36	161	9e-14	80.9
2010300965	gi|384136233|ref|YP_005518947.1|	55.5	209	93	0	11	219	314	522	8e-55	218
2010300968	gi|148657623|ref|YP_001277828.1|	100	282	0	0	1	282	1	282	4e-162	575
2010300969	gi|148657624|ref|YP_001277829.1|	100	233	0	0	12	244	285	517	3e-128	462
2010300970	gi|78045157|ref|YP_361349.1|	61.9	147	48	2	9	147	24	170	2e-47	192
2010300971	gi|55980482|ref|YP_143779.1|	64.81	233	80	2	1	232	135	366	2e-78	296
2010300972	gi|404418409|ref|ZP_11000176.1|	37.31	134	82	1	3	136	1	132	5e-24	114
2010300973	gi|260893420|ref|YP_003239517.1|	47.08	291	134	2	1	291	1	271	2e-55	221
2010300975	gi|383764770|ref|YP_005443752.1|	35.2	125	70	6	67	185	78	197	4e-06	56.2
2010300976	gi|148654626|ref|YP_001274831.1|	37.61	218	125	7	170	379	160	374	2e-21	108
2010300977	gi|302035554|ref|YP_003795876.1|	44.7	217	119	1	1	216	1	217	6e-49	198
2010300978	gi|302342474|ref|YP_003807003.1|	44.19	301	165	2	1	299	1	300	2e-64	250
2010300979	gi|406660575|ref|ZP_11068706.1|	30.16	126	87	1	8	133	335	459	4e-06	55.5
2010300980	gi|374636465|ref|ZP_09708034.1|	67.86	56	18	0	6	61	290	345	6e-15	84.7
2010300981	gi|193216299|ref|YP_001997498.1|	61.3	230	88	1	23	252	29	257	2e-72	276
2010300982	gi|374586815|ref|ZP_09659907.1|	37.4	123	73	2	1	122	1	120	4e-11	71.6
2010300983	gi|189500263|ref|YP_001959733.1|	70.18	57	17	0	9	65	86	142	5e-17	91.3
2010300984	gi|193216301|ref|YP_001997500.1|	36	225	142	2	1	223	1	225	4e-31	139
2010300985	gi|193215192|ref|YP_001996391.1|	73.13	67	17	1	3	68	4	70	4e-22	108
2010300986	gi|383764707|ref|YP_005443689.1|	66.51	421	134	2	6	425	246	660	2e-156	557
2010300990	gi|397689135|ref|YP_006526389.1|	35.11	188	120	1	12	197	4	191	7e-14	82
2010300991	gi|397689135|ref|YP_006526389.1|	46.83	205	106	2	2	204	229	432	2e-47	193
2010300992	gi|148655625|ref|YP_001275830.1|	97.81	456	10	0	1	456	270	725	0	949
2010300993	gi|260892872|ref|YP_003238969.1|	53.81	236	104	3	3	234	10	244	4e-58	229
2010300994	gi|260892871|ref|YP_003238968.1|	37.61	117	60	5	9	118	13	123	5e-06	55.1
2010300995	gi|169831949|ref|YP_001717931.1|	37.86	103	64	0	13	115	313	415	1e-11	73.6
2010300996	gi|148654797|ref|YP_001275002.1|	97.83	138	3	0	1	138	1	138	8e-71	270
2010300997	gi|148654798|ref|YP_001275003.1|	97.22	72	2	0	1	72	144	215	1e-33	146
2010300999	gi|222525297|ref|YP_002569768.1|	44.35	239	129	1	1	239	24	258	5e-49	199
2010301002	gi|251778728|ref|ZP_04821648.1|	35.06	77	48	1	1	77	55	129	2e-08	62.8
2010301003	gi|288818790|ref|YP_003433138.1|	49.26	136	68	1	10	145	16	150	9e-32	140
2010301004	gi|163781550|ref|ZP_02176550.1|	60.42	571	217	5	10	574	2	569	4e-163	580
2010301005	gi|409912758|ref|YP_006891223.1|	52.63	209	99	0	1	209	1	209	4e-30	135
2010301006	gi|298244080|ref|ZP_06967886.1|	33.51	188	117	2	3	190	7	186	2e-21	106
2010301007	gi|386811808|ref|ZP_10099033.1|	58.43	166	69	0	8	173	6	171	5e-47	191
2010301008	gi|381189973|ref|ZP_09897497.1|	91.03	234	21	0	1	234	1	234	1e-110	404
2010301009	gi|218296400|ref|ZP_03497143.1|	99.02	205	2	0	1	205	316	520	3e-110	402
2010301010	gi|419959581|ref|ZP_14475633.1|	100	251	0	0	1	251	50	300	1e-140	503
2010301011	gi|334121867|ref|ZP_08495911.1|	100	211	0	0	1	211	1	211	3e-119	431
2010301012	gi|401677295|ref|ZP_10809272.1|	99.35	309	2	0	1	309	1	309	5e-168	595
2010301013	gi|354725747|ref|ZP_09039962.1|	92.38	105	8	0	2	106	1	105	1e-49	199
2010301014	gi|354725746|ref|ZP_09039961.1|	95	80	4	0	1	80	1	80	9e-34	147
2010301015	gi|419959578|ref|ZP_14475630.1|	85.96	228	32	0	1	228	1	228	4e-115	418
2010301017	gi|391230620|ref|ZP_10266826.1|	37.76	143	75	5	2	136	1	137	9e-06	55.5
2010301019	gi|86605058|ref|YP_473821.1|	94.59	37	2	0	1	37	207	243	7e-12	74.3
2010301020	gi|86605057|ref|YP_473820.1|	99.59	244	1	0	1	244	1	244	5e-114	414
2010301021	gi|86605056|ref|YP_473819.1|	100	378	0	0	1	378	1	378	0	722
2010301022	gi|86605054|ref|YP_473817.1|	99.57	233	1	0	1	233	72	304	3e-97	358
2010301023	gi|86605053|ref|YP_473816.1|	100	98	0	0	1	98	1	98	5e-39	164
2010301024	gi|221632747|ref|YP_002521969.1|	59.14	536	193	4	3	528	330	849	2e-172	610
2010301025	gi|261406428|ref|YP_003242669.1|	50.28	179	83	3	13	191	1	173	2e-47	192
2010301027	gi|148655186|ref|YP_001275391.1|	95.37	216	10	0	1	216	23	238	5e-93	344
2010301028	gi|345302381|ref|YP_004824283.1|	43.68	522	281	6	1	514	185	701	1e-97	362
2010301029	gi|182416348|ref|YP_001821414.1|	43.86	383	200	8	2	376	15	390	1e-72	278
2010301031	gi|357011294|ref|ZP_09076293.1|	41.63	221	118	7	6	220	3	218	2e-33	146
2010301033	gi|419960410|ref|ZP_14476447.1|	98.28	116	2	0	1	116	1	116	2e-60	235
2010301034	gi|419960409|ref|ZP_14476446.1|	100	99	0	0	1	99	1	99	8e-51	203
2010301035	gi|148657354|ref|YP_001277559.1|	56.38	94	40	1	12	105	17	109	2e-22	109
2010301037	gi|373459265|ref|ZP_09551032.1|	52.19	251	119	1	73	323	43	292	6e-72	275
2010301038	gi|386354469|ref|YP_006052715.1|	43.81	226	110	6	23	234	25	247	5e-26	122
2010301039	gi|385809960|ref|YP_005846356.1|	60.59	406	156	1	12	417	9	410	1e-148	531
2010301043	gi|397691588|ref|YP_006528842.1|	44.38	480	240	8	39	512	38	496	9e-97	359
2010301045	gi|156742050|ref|YP_001432179.1|	72.11	294	82	0	1	294	1	294	5e-102	375
2010301046	gi|383762304|ref|YP_005441286.1|	47.44	156	72	2	1	147	715	869	5e-29	131
2010301047	gi|436843243|ref|YP_007327621.1|	30.04	253	162	5	223	469	222	465	1e-24	120
2010301048	gi|302392237|ref|YP_003828057.1|	50.48	208	101	2	24	229	1	208	3e-47	192
2010301049	gi|414154892|ref|ZP_11411209.1|	39.58	144	79	2	10	150	49	187	4e-19	98.6
2010301053	gi|86605901|ref|YP_474664.1|	100	137	0	0	1	137	14	150	5e-67	257
2010301054	gi|86605900|ref|YP_474663.1|	99.75	398	1	0	1	398	1	398	0	718
2010301055	gi|86605899|ref|YP_474662.1|	100	402	0	0	74	475	1	402	0	827
2010301056	gi|86605898|ref|YP_474661.1|	99.48	191	1	0	14	204	20	210	3e-107	391
2010301057	gi|86605897|ref|YP_474660.1|	99.72	354	1	0	1	354	1	354	1e-172	610
2010301058	gi|86605897|ref|YP_474660.1|	100	41	0	0	1	41	643	683	3e-14	82.4
2010301059	gi|86605896|ref|YP_474659.1|	99.17	240	2	0	22	261	1	240	7e-103	378
2010301060	gi|366162612|ref|ZP_09462367.1|	51.61	279	135	0	1	279	1	279	6e-71	272
2010301061	gi|206900707|ref|YP_002251067.1|	52.45	326	155	0	9	334	39	364	2e-98	364
2010301062	gi|86158065|ref|YP_464850.1|	61.65	206	78	1	1	206	115	319	3e-67	259
2010301063	gi|51891601|ref|YP_074292.1|	63.34	311	114	0	9	319	8	318	8e-106	388
2010301065	gi|281416686|ref|ZP_06247706.1|	48.18	411	208	4	1	407	471	880	5e-95	353
2010301067	gi|220932147|ref|YP_002509055.1|	33.02	318	190	7	1	305	1	308	2e-43	181
2010301068	gi|386716174|ref|YP_006182498.1|	46.48	71	38	0	1	71	339	409	6e-11	71.6
2010301069	gi|148657783|ref|YP_001277988.1|	98.28	58	1	0	1	58	1	58	2e-08	63.5
2010301070	gi|148657782|ref|YP_001277987.1|	97.47	316	8	0	1	316	1	316	2e-157	560
2010301071	gi|148657781|ref|YP_001277986.1|	95.61	228	10	0	1	228	1	228	1e-78	297
2010301072	gi|86605746|ref|YP_474509.1|	93.33	45	3	0	1	45	1	45	2e-16	89.4
2010301073	gi|86605747|ref|YP_474510.1|	100	43	0	0	1	43	1	43	2e-06	56.6
2010301074	gi|86605748|ref|YP_474511.1|	92.56	215	16	0	1	215	29	243	5e-96	354
2010301075	gi|289522696|ref|ZP_06439550.1|	33.33	210	135	3	18	223	41	249	1e-21	108
2010301076	gi|116619979|ref|YP_822135.1|	38.25	400	239	5	19	412	28	425	4e-58	230
2010301077	gi|345304362|ref|YP_004826264.1|	73.97	73	19	0	8	80	5	77	1e-27	126
2010301078	gi|296133823|ref|YP_003641070.1|	55.04	258	113	1	14	271	28	282	3e-71	273
2010301079	gi|260892343|ref|YP_003238440.1|	55.91	313	138	0	1	313	1	313	4e-95	352
2010301080	gi|148655557|ref|YP_001275762.1|	45	180	94	4	11	188	8	184	9e-29	131
2010301081	gi|387127203|ref|YP_006295808.1|	47.2	125	64	2	8	130	4	128	5e-19	98.2
2010301083	gi|148655047|ref|YP_001275252.1|	31.87	615	328	24	19	590	74	640	7e-40	171
2010301084	gi|86609776|ref|YP_478538.1|	80.77	338	54	2	4	330	18	355	2e-152	543
2010301085	gi|86607831|ref|YP_476593.1|	84.23	317	50	0	1	317	1	317	2e-135	486
2010301086	gi|219848862|ref|YP_002463295.1|	37.23	94	59	0	1	94	72	165	3e-13	79
2010301087	gi|148658504|ref|YP_001278709.1|	98.63	146	2	0	1	146	85	230	1e-75	286
2010301088	gi|334124772|ref|ZP_08498767.1|	97.29	332	9	0	1	332	132	463	0	661
2010301089	gi|334124771|ref|ZP_08498766.1|	99.66	297	1	0	1	297	1	297	2e-172	609
2010301091	gi|392979864|ref|YP_006478452.1|	88.81	134	15	0	1	134	166	299	2e-57	226
2010301092	gi|365971250|ref|YP_004952811.1|	100	109	0	0	1	109	1	109	1e-56	223
2010301093	gi|86606080|ref|YP_474843.1|	89.89	267	27	0	1	267	97	363	2e-111	406
2010301094	gi|86606082|ref|YP_474845.1|	91.73	254	21	0	1	254	1	254	2e-134	483
2010301095	gi|436836413|ref|YP_007321629.1|	31.13	424	246	13	2	404	458	856	1e-41	176
2010301096	gi|395211612|ref|ZP_10399418.1|	46.76	355	178	4	1	350	738	1086	7e-67	259
2010301097	gi|148655158|ref|YP_001275363.1|	84.78	46	7	0	1	46	33	78	3e-10	68.9
2010301098	gi|148655158|ref|YP_001275363.1|	48.45	97	50	0	1	97	99	195	3e-12	75.5
2010301099	gi|148655161|ref|YP_001275366.1|	95.91	391	12	1	1	387	131	521	0	748
2010301102	gi|193214491|ref|YP_001995690.1|	54.55	143	59	2	15	151	631	773	7e-40	167
2010301103	gi|193214491|ref|YP_001995690.1|	34.96	123	77	2	1	123	792	911	3e-12	75.9
2010301104	gi|375012062|ref|YP_004989050.1|	33.63	113	75	0	11	123	6	118	1e-13	80.5
2010301105	gi|193214492|ref|YP_001995691.1|	58.33	144	58	1	1	144	120	261	1e-40	170
2010301106	gi|116623680|ref|YP_825836.1|	54.12	194	87	2	11	204	26	217	2e-46	189
2010301107	gi|60682363|ref|YP_212507.1|	38.26	115	69	2	28	141	575	688	7e-17	90.9
2010301108	gi|433445948|ref|ZP_20410079.1|	51.74	373	178	2	4	376	1	371	1e-113	414
2010301109	gi|344204509|ref|YP_004789652.1|	36.78	174	92	7	19	189	22	180	2e-20	103
2010301110	gi|344204509|ref|YP_004789652.1|	41.38	87	49	1	1	87	185	269	3e-10	68.9
2010301112	gi|116750935|ref|YP_847622.1|	66.09	230	74	2	1	226	332	561	3e-85	318
2010301113	gi|338211657|ref|YP_004655710.1|	50.86	232	101	3	1	220	1	231	9e-52	207
2010301114	gi|193216370|ref|YP_001997569.1|	45.64	241	129	2	1	239	1	241	4e-45	186
2010301115	gi|374814955|ref|ZP_09718692.1|	57.06	170	69	2	3	169	1	169	4e-47	191
2010301116	gi|193212800|ref|YP_001998753.1|	62.21	262	95	1	37	294	67	328	1e-80	304
2010301117	gi|193216002|ref|YP_001997201.1|	44.04	193	105	3	1	191	210	401	8e-37	157
2010301120	gi|116624599|ref|YP_826755.1|	44.35	124	60	4	3	123	218	335	2e-15	85.9
2010301121	gi|320160154|ref|YP_004173378.1|	36.36	154	90	4	4	151	8	159	5e-09	66.6
2010301123	gi|383761641|ref|YP_005440623.1|	66.67	105	34	1	15	119	21	124	3e-34	148
2010301124	gi|298249679|ref|ZP_06973483.1|	55.81	258	103	5	1	254	11	261	5e-50	202
2010301125	gi|334136168|ref|ZP_08509644.1|	39.52	248	139	5	1	242	290	532	1e-24	118
2010301126	gi|347753943|ref|YP_004861507.1|	92.16	51	4	0	1	51	393	443	3e-09	65.5
2010301127	gi|347753944|ref|YP_004861508.1|	93.36	226	15	0	1	226	1	226	6e-94	347
2010301128	gi|347753944|ref|YP_004861508.1|	84.86	218	33	0	1	218	229	446	6e-85	318
2010301129	gi|86606743|ref|YP_475506.1|	100	232	0	0	1	232	50	281	4e-112	408
2010301130	gi|86606742|ref|YP_475505.1|	75.21	117	27	1	1	115	86	202	4e-35	151
2010301131	gi|86610087|ref|YP_478849.1|	77.36	53	8	1	1	49	1	53	5e-14	81.6
2010301133	gi|86606739|ref|YP_475502.1|	99.63	271	1	0	1	271	1	271	6e-102	375
2010301134	gi|86606738|ref|YP_475501.1|	99.64	824	3	0	1	824	153	976	0	1535
2010301135	gi|419956574|ref|ZP_14472641.1|	100	208	0	0	1	208	45	252	1e-117	426
2010301136	gi|419956573|ref|ZP_14472640.1|	98.08	260	5	0	1	260	1	260	2e-130	469
2010301137	gi|334123369|ref|ZP_08497394.1|	100	146	0	0	1	146	305	450	2e-77	292
2010301138	gi|419956571|ref|ZP_14472638.1|	99.73	376	1	0	1	376	1	376	0	760
2010301139	gi|288549318|ref|ZP_05966682.2|	100	49	0	0	1	49	103	151	9e-18	94
2010301140	gi|419956569|ref|ZP_14472636.1|	98.86	264	3	0	1	264	1	264	5e-141	504
2010301141	gi|302864518|ref|YP_003833155.1|	35.79	299	162	9	2	298	186	456	3e-32	144
2010301142	gi|226309598|ref|YP_002769492.1|	62.45	245	92	0	1	245	132	376	1e-87	327
2010301145	gi|153870225|ref|ZP_01999669.1|	46.22	225	109	2	3	224	9	224	8e-48	195
2010301147	gi|379737625|ref|YP_005331131.1|	55.22	67	30	0	5	71	86	152	4e-13	78.6
2010301148	gi|320160432|ref|YP_004173656.1|	72.34	47	13	0	1	47	9	55	5e-11	71.6
2010301149	gi|222099986|ref|YP_002534554.1|	58.78	148	58	2	2	147	1	147	2e-23	112
2010301150	gi|289523349|ref|ZP_06440203.1|	42.36	203	116	1	8	209	3	205	7e-39	165
2010301151	gi|15605675|ref|NP_213050.1|	54.55	55	25	0	1	55	148	202	1e-11	73.6
2010301152	gi|431792491|ref|YP_007219396.1|	51.63	246	118	1	3	248	2	246	4e-65	252
2010301153	gi|108804951|ref|YP_644888.1|	76.12	67	16	0	9	75	7	73	2e-24	116
2010301154	gi|217967393|ref|YP_002352899.1|	74.6	126	30	1	1	126	1	124	1e-46	190
2010301155	gi|332295376|ref|YP_004437299.1|	69.4	134	38	1	1	131	1	134	4e-44	181
2010301156	gi|320352938|ref|YP_004194277.1|	58.79	165	65	2	1	163	11	174	6e-49	197
2010301157	gi|410668859|ref|YP_006921230.1|	42.57	249	136	4	1	248	72	314	3e-44	183
2010301158	gi|182626928|ref|ZP_02954661.1|	68.75	112	35	0	5	116	2	113	1e-36	156
2010301159	gi|414153603|ref|ZP_11409926.1|	45.34	247	130	3	1	242	4	250	1e-54	217
2010301160	gi|374340620|ref|YP_005097356.1|	63.64	55	20	0	1	55	5	59	2e-15	86.7
2010301161	gi|86606437|ref|YP_475200.1|	83.87	62	10	0	1	62	76	137	3e-20	102
2010301162	gi|86606439|ref|YP_475202.1|	99.74	380	1	0	1	380	1	380	0	759
2010301163	gi|193215441|ref|YP_001996640.1|	57.5	120	51	0	150	269	159	278	4e-33	146
2010301164	gi|193213751|ref|YP_001994950.1|	48.18	247	128	0	1	247	329	575	7e-61	238
2010301165	gi|193213751|ref|YP_001994950.1|	57.28	323	138	0	4	326	16	338	3e-108	396
2010301166	gi|193214240|ref|YP_001995439.1|	59.09	462	178	4	6	456	9	470	4e-155	553
2010301167	gi|193213745|ref|YP_001994944.1|	75.32	77	19	0	1	77	2	78	2e-29	132
2010301168	gi|218779615|ref|YP_002430933.1|	40	85	51	0	1	85	1	85	2e-12	76.3
2010301169	gi|258515576|ref|YP_003191798.1|	43.41	129	73	0	2	130	3	131	1e-18	96.7
2010301170	gi|134299138|ref|YP_001112634.1|	46.15	91	49	0	20	110	3	93	9e-19	97.4
2010301171	gi|220931629|ref|YP_002508537.1|	42.86	105	60	0	4	108	5	109	5e-13	78.2
2010301172	gi|269925738|ref|YP_003322361.1|	38.38	271	158	4	9	274	13	279	2e-48	197
2010301173	gi|332286393|ref|YP_004418304.1|	53.73	67	31	0	2	68	25	91	2e-13	79.3
2010301174	gi|392374636|ref|YP_003206469.1|	60.95	105	41	0	12	116	7	111	1e-30	137
2010301175	gi|430743577|ref|YP_007202706.1|	49.06	426	204	6	6	422	8	429	2e-90	338
2010301177	gi|86605112|ref|YP_473875.1|	100	67	0	0	1	67	1	67	2e-31	139
2010301178	gi|86605113|ref|YP_473876.1|	99.32	147	1	0	1	147	1	147	7e-67	257
2010301179	gi|86605113|ref|YP_473876.1|	100	38	0	0	1	38	167	204	2e-12	76.6
2010301180	gi|333378436|ref|ZP_08470167.1|	40.7	199	116	2	13	210	6	203	7e-27	124
2010301181	gi|338730928|ref|YP_004660320.1|	43.8	258	144	1	1	258	1	257	9e-56	221
2010301182	gi|171915248|ref|ZP_02930718.1|	63.4	429	156	1	1	429	34	461	1e-163	581
2010301183	gi|414171499|ref|ZP_11426410.1|	39.8	196	113	4	3	194	1	195	7e-18	95.1
2010301184	gi|383761650|ref|YP_005440632.1|	53.85	65	30	0	6	70	408	472	6e-13	78.2
2010301187	gi|255038542|ref|YP_003089163.1|	56.47	85	37	0	1	85	1	85	2e-24	115
2010301188	gi|410583446|ref|ZP_11320552.1|	48.61	541	270	4	5	537	7	547	8e-112	409
2010301189	gi|375010793|ref|YP_004987781.1|	55.13	78	35	0	2	79	377	454	3e-15	85.9
2010301190	gi|148656829|ref|YP_001277034.1|	95.74	47	2	0	1	47	51	97	9e-06	54.3
2010301191	gi|148656828|ref|YP_001277033.1|	96.3	135	5	0	1	135	1	135	9e-69	263
2010301192	gi|148656827|ref|YP_001277032.1|	93.43	274	18	0	2	275	4	277	2e-135	486
2010301193	gi|148656827|ref|YP_001277032.1|	96.15	78	3	0	10	87	450	527	9e-25	117
2010301194	gi|148656826|ref|YP_001277031.1|	83.12	160	27	0	1	160	302	461	1e-73	279
2010301195	gi|148656826|ref|YP_001277031.1|	84.38	96	15	0	1	96	129	224	2e-22	109
2010301196	gi|332982243|ref|YP_004463684.1|	31.3	115	74	3	14	127	133	243	3e-09	65.9
2010301197	gi|406666077|ref|ZP_11073846.1|	54.86	144	65	0	6	149	1	144	6e-44	181
2010301198	gi|186681990|ref|YP_001865186.1|	59.52	126	51	0	24	149	270	395	3e-36	155
2010301200	gi|219848472|ref|YP_002462905.1|	89.52	124	13	0	2	125	3	126	2e-58	229
2010301201	gi|219848473|ref|YP_002462906.1|	82	461	83	0	1	461	1	461	0	749
2010301202	gi|222523995|ref|YP_002568465.1|	92	75	6	0	12	86	229	303	3e-34	149
2010301203	gi|222523992|ref|YP_002568462.1|	91.84	343	28	0	1	343	1	343	0	639
2010301204	gi|347756607|ref|YP_004864170.1|	92.99	556	39	0	1	556	264	819	0	1014
2010301206	gi|51246422|ref|YP_066306.1|	34.83	178	92	6	103	260	23	196	1e-14	85.5
2010301207	gi|313894853|ref|ZP_07828413.1|	39.62	106	58	3	48	148	77	181	9e-11	70.9
2010301208	gi|86609624|ref|YP_478386.1|	100	244	0	0	14	257	1	244	4e-143	511
2010301210	gi|86609623|ref|YP_478385.1|	99.32	293	2	0	1	293	43	335	5e-170	601
2010301211	gi|223938626|ref|ZP_03630517.1|	60.36	275	108	1	20	293	80	354	3e-90	336
2010301212	gi|408674052|ref|YP_006873800.1|	63.01	173	61	2	2	172	3	174	3e-54	214
2010301214	gi|421075133|ref|ZP_15536148.1|	36.22	127	81	0	36	162	39	165	6e-20	101
2010301215	gi|225181340|ref|ZP_03734784.1|	40.36	166	98	1	12	176	8	173	1e-25	120
2010301216	gi|345017320|ref|YP_004819673.1|	33.33	66	44	0	1	66	2	67	1e-06	58.9
2010301217	gi|383761972|ref|YP_005440954.1|	37.72	395	226	9	28	410	10	396	7e-59	233
2010301218	gi|383764683|ref|YP_005443665.1|	100	148	0	0	1	148	616	763	1e-71	273
2010301219	gi|383764684|ref|YP_005443666.1|	99.1	222	2	0	15	236	35	256	9e-100	367
2010301220	gi|148656511|ref|YP_001276716.1|	97.14	105	3	0	1	105	1	105	3e-51	205
2010301221	gi|148656510|ref|YP_001276715.1|	99.12	114	1	0	1	114	289	402	1e-59	233
2010301223	gi|417303065|ref|ZP_12090135.1|	35.92	309	168	6	1	300	1	288	2e-36	158
2010301225	gi|291296620|ref|YP_003508018.1|	41.46	205	120	0	2	206	115	319	4e-41	172
2010301226	gi|386359788|ref|YP_006058033.1|	60.66	122	45	2	21	141	13	132	2e-26	122
2010301227	gi|86609503|ref|YP_478265.1|	83.74	203	33	0	1	203	1	203	1e-78	296
2010301228	gi|86604819|ref|YP_473582.1|	98.54	206	3	0	1	206	1	206	4e-110	401
2010301229	gi|86604820|ref|YP_473583.1|	100	61	0	0	1	61	1	61	3e-08	62.4
2010301231	gi|427734053|ref|YP_007053597.1|	49.35	231	116	1	6	236	4	233	6e-49	198
2010301234	gi|322371899|ref|ZP_08046441.1|	40.33	305	178	3	6	306	13	317	3e-44	183
2010301235	gi|433637789|ref|YP_007283549.1|	33.2	259	157	8	1	247	37	291	7e-16	89
2010301236	gi|404447757|ref|ZP_11012751.1|	31.91	188	121	3	3	183	17	204	1e-19	101
2010301237	gi|88857448|ref|ZP_01132091.1|	34.94	83	51	2	1	80	246	328	3e-06	57
2010301238	gi|110597308|ref|ZP_01385596.1|	36.11	144	78	4	24	158	86	224	9e-15	84.3
2010301239	gi|343086415|ref|YP_004775710.1|	34.33	367	202	9	117	444	40	406	2e-42	179
2010301240	gi|354603185|ref|ZP_09021184.1|	65.8	231	78	1	5	234	7	237	6e-86	321
2010301243	gi|148656759|ref|YP_001276964.1|	97.5	80	2	0	11	90	11	90	2e-39	166
2010301244	gi|148656759|ref|YP_001276964.1|	93.93	247	8	1	11	250	11	257	7e-129	464
2010301245	gi|148656759|ref|YP_001276964.1|	82.76	87	8	1	2	81	171	257	5e-31	138
2010301246	gi|222526095|ref|YP_002570566.1|	47.32	205	108	0	1	205	135	339	2e-50	203
2010301247	gi|222526095|ref|YP_002570566.1|	50.91	55	27	0	2	56	79	133	1e-06	57.4
2010301248	gi|86607479|ref|YP_476242.1|	99.58	472	2	0	1	472	2	473	0	863
2010301249	gi|86607480|ref|YP_476243.1|	97.09	172	5	0	1	172	1	172	2e-61	238
2010301250	gi|86607481|ref|YP_476244.1|	100	72	0	0	1	72	190	261	9e-19	97.4
2010301251	gi|222527107|ref|YP_002571578.1|	96.99	332	10	0	1	332	1	332	0	662
2010301252	gi|222527108|ref|YP_002571579.1|	73.08	156	42	0	8	163	1	156	5e-50	201
2010301253	gi|222527110|ref|YP_002571581.1|	100	52	0	0	1	52	1	52	1e-21	106
2010301254	gi|222527111|ref|YP_002571582.1|	88.92	343	38	0	1	343	1	343	3e-138	496
2010301255	gi|163848927|ref|YP_001636971.1|	55.26	76	34	0	1	76	1	76	1e-12	77
2010301256	gi|222525300|ref|YP_002569771.1|	92.86	182	13	0	1	182	1	182	7e-89	330
2010301257	gi|222525301|ref|YP_002569772.1|	94.48	308	17	0	1	308	1	308	8e-158	561
2010301258	gi|222525302|ref|YP_002569773.1|	92.68	164	12	0	1	164	1	164	3e-76	288
2010301259	gi|219850207|ref|YP_002464640.1|	93.06	317	22	0	1	317	170	486	3e-152	542
2010301260	gi|383764009|ref|YP_005442991.1|	64.36	101	36	0	154	254	1	101	2e-33	147
2010301261	gi|222525298|ref|YP_002569769.1|	95.52	402	18	0	1	402	146	547	0	741
2010301262	gi|86604919|ref|YP_473682.1|	95	120	6	0	14	133	144	263	4e-62	241
2010301263	gi|86604919|ref|YP_473682.1|	83.49	109	18	0	3	111	15	123	4e-43	178
2010301264	gi|86604918|ref|YP_473681.1|	91.91	136	11	0	3	138	453	588	1e-66	256
2010301266	gi|149173391|ref|ZP_01852021.1|	56.49	262	110	2	59	319	21	279	6e-87	325
2010301267	gi|347525012|ref|YP_004831760.1|	32.28	189	114	7	8	193	1	178	3e-16	89.7
2010301269	gi|109644392|ref|YP_659422.1|	30.2	202	114	8	67	262	78	258	6e-10	70.1
2010301272	gi|300865137|ref|ZP_07109962.1|	31.43	140	78	5	1	136	203	328	4e-08	62
2010301273	gi|148655566|ref|YP_001275771.1|	68.41	497	148	5	51	539	34	529	3e-179	633
2010301274	gi|222526536|ref|YP_002571007.1|	68.73	953	297	1	1	953	1	952	0	1184
2010301275	gi|222526537|ref|YP_002571008.1|	87.2	164	21	0	1	164	13	176	3e-52	208
2010301276	gi|383764616|ref|YP_005443598.1|	88.06	268	32	0	1	268	1	268	3e-131	472
2010301277	gi|222525387|ref|YP_002569858.1|	97.56	41	1	0	1	41	1	41	3e-14	82
2010301278	gi|419957980|ref|ZP_14474046.1|	98.26	115	2	0	1	115	1	115	2e-59	232
2010301279	gi|296103510|ref|YP_003613656.1|	99	100	1	0	1	100	628	727	3e-52	208
2010301280	gi|334123005|ref|ZP_08497037.1|	98.51	269	4	0	1	269	354	622	6e-155	551
2010301281	gi|86609592|ref|YP_478354.1|	99.24	132	1	0	6	137	219	350	6e-72	273
2010301282	gi|86609593|ref|YP_478355.1|	91.18	170	15	0	2	171	1	170	6e-70	267
2010301283	gi|427731655|ref|YP_007077892.1|	72.32	289	80	0	1	289	1	289	3e-119	432
2010301284	gi|225850875|ref|YP_002731109.1|	40.16	122	68	1	19	140	10	126	3e-13	79
2010301285	gi|169831959|ref|YP_001717941.1|	48.05	231	113	2	20	245	501	729	6e-51	205
2010301286	gi|222523711|ref|YP_002568181.1|	72.87	457	124	0	1	457	333	789	2e-163	580
2010301287	gi|419958915|ref|ZP_14474973.1|	98.84	345	4	0	1	345	1	345	0	660
2010301289	gi|419958917|ref|ZP_14474975.1|	97.86	140	3	0	1	140	1	140	2e-59	232
2010301290	gi|421917127|ref|ZP_16346691.1|	100	159	0	0	1	159	259	417	4e-88	327
2010301291	gi|148656141|ref|YP_001276346.1|	84.47	380	57	2	1	380	1	378	2e-155	553
2010301292	gi|148657078|ref|YP_001277283.1|	60.22	274	109	0	2	275	98	371	2e-89	333
2010301293	gi|298244244|ref|ZP_06968050.1|	58.55	304	117	3	17	315	1	300	9e-88	328
2010301294	gi|307153040|ref|YP_003888424.1|	60.32	63	25	0	7	69	8	70	4e-14	82
2010301295	gi|83589410|ref|YP_429419.1|	73.92	533	139	0	1	533	1	533	0	728
2010301296	gi|347751947|ref|YP_004859512.1|	60.22	93	37	0	5	97	2	94	3e-26	122
2010301298	gi|296132295|ref|YP_003639542.1|	73.91	46	12	0	1	46	1	46	1e-12	77
2010301299	gi|283781059|ref|YP_003371814.1|	37.34	624	377	4	20	630	36	658	3e-121	441
2010301300	gi|297617083|ref|YP_003702242.1|	63.64	264	92	3	1	262	1	262	9e-96	354
2010301301	gi|312143881|ref|YP_003995327.1|	48.99	198	97	3	17	211	23	219	1e-44	184
2010301302	gi|268318202|ref|YP_003291921.1|	50.29	175	83	2	5	176	27	200	7e-33	144
2010301303	gi|219848976|ref|YP_002463409.1|	55.93	118	52	0	16	133	261	378	8e-30	134
2010301304	gi|189347425|ref|YP_001943954.1|	50.23	213	100	3	1	207	1	213	1e-49	201
2010301306	gi|373852553|ref|ZP_09595353.1|	32.99	194	91	6	4	184	19	186	2e-08	63.9
2010301308	gi|410670742|ref|YP_006923113.1|	33.57	140	80	6	226	358	1372	1505	6e-06	57
2010301310	gi|435853632|ref|YP_007314951.1|	41.48	393	195	6	6	396	2	361	3e-78	297
2010301313	gi|335040149|ref|ZP_08533285.1|	30.45	509	327	10	1	490	1	501	2e-55	221
2010301314	gi|387791848|ref|YP_006256913.1|	36.65	191	104	5	13	186	251	441	2e-20	103
2010301315	gi|429747215|ref|ZP_19280500.1|	56.34	213	92	1	1	213	249	460	1e-69	267
2010301316	gi|254478938|ref|ZP_05092299.1|	60.96	333	127	3	9	340	8	338	7e-100	369
2010301317	gi|121533517|ref|ZP_01665345.1|	47.78	90	46	1	1	89	17	106	2e-11	73.2
2010301318	gi|410584367|ref|ZP_11321470.1|	60.4	298	115	2	1	296	253	549	2e-93	347
2010301322	gi|383764013|ref|YP_005442995.1|	75.42	480	118	0	6	485	2	481	0	769
2010301323	gi|158333642|ref|YP_001514814.1|	51.14	307	144	4	6	308	47	351	7e-70	268
2010301324	gi|257093447|ref|YP_003167088.1|	64.29	294	104	1	3	296	341	633	4e-104	382
2010301325	gi|320160380|ref|YP_004173604.1|	35.6	250	128	4	51	293	57	280	3e-23	114
2010301329	gi|390559940|ref|ZP_10244213.1|	38.79	428	245	7	26	445	29	447	1e-78	298
2010301331	gi|302389596|ref|YP_003825417.1|	44.13	247	134	3	7	250	10	255	2e-51	208
2010301333	gi|225875017|ref|YP_002756476.1|	77.78	108	24	0	1	108	227	334	2e-42	176
2010301334	gi|111025523|ref|YP_707943.1|	40.66	91	53	1	4	94	3	92	7e-12	74.3
2010301335	gi|297624515|ref|YP_003705949.1|	62	50	17	1	1	50	264	311	2e-09	66.6
2010301336	gi|134297976|ref|YP_001111472.1|	48.01	402	206	3	1	401	5	404	1e-76	291
2010301338	gi|373456663|ref|ZP_09548430.1|	36.51	126	75	1	5	125	270	395	3e-14	84
2010301339	gi|385809919|ref|YP_005846315.1|	51.66	151	73	0	1	151	1	151	2e-47	192
2010301340	gi|193215753|ref|YP_001996952.1|	36.61	407	236	10	117	507	138	538	6e-38	164
2010301341	gi|397690783|ref|YP_006528037.1|	62.8	164	58	2	28	190	2	163	6e-59	231
2010301342	gi|385809919|ref|YP_005846315.1|	51.82	137	65	1	1	136	15	151	9e-43	177
2010301343	gi|302038269|ref|YP_003798591.1|	44.64	233	127	2	1	232	2	233	2e-50	205
2010301344	gi|397691407|ref|YP_006528661.1|	64.89	319	107	2	1	315	319	636	2e-96	357
2010301345	gi|397691407|ref|YP_006528661.1|	78.43	204	43	1	9	212	1	203	1e-84	317
2010301346	gi|51245718|ref|YP_065602.1|	46.72	137	59	4	1	131	12	140	5e-24	114
2010301347	gi|146328899|ref|YP_001209954.1|	50.56	89	44	0	47	135	52	140	2e-19	99.8
2010301348	gi|119356545|ref|YP_911189.1|	57.47	87	37	0	1	87	545	631	7e-13	77.8
2010301350	gi|194336043|ref|YP_002017837.1|	36.09	133	85	0	1	133	64	196	2e-13	80.1
2010301352	gi|427713711|ref|YP_007062335.1|	50.98	153	70	3	5	155	3	152	4e-30	135
2010301354	gi|294508027|ref|YP_003572085.1|	43	893	478	15	1	875	192	1071	0	659
2010301355	gi|300865970|ref|ZP_07110706.1|	32.01	303	159	10	65	348	325	599	4e-26	124
2010301356	gi|148655876|ref|YP_001276081.1|	94.83	116	6	0	1	116	280	395	2e-56	222
2010301357	gi|429221455|ref|YP_007173781.1|	50.34	149	74	0	1	149	1	149	3e-35	152
2010301358	gi|425463306|ref|ZP_18842649.1|	59.84	127	51	0	14	140	81	207	2e-40	169
2010301359	gi|148656901|ref|YP_001277106.1|	97.73	220	5	0	1	220	1	220	2e-110	402
2010301360	gi|148656900|ref|YP_001277105.1|	100	245	0	0	1	245	1	245	8e-137	490
2010301361	gi|148656899|ref|YP_001277104.1|	98.61	216	3	0	1	216	1	216	4e-109	398
2010301362	gi|148656898|ref|YP_001277103.1|	98.65	148	2	0	1	148	87	234	2e-77	291
2010301364	gi|148655995|ref|YP_001276200.1|	96.46	198	7	0	1	198	348	545	2e-108	395
2010301365	gi|148655994|ref|YP_001276199.1|	98.39	372	6	0	1	372	1	372	0	653
2010301366	gi|148657094|ref|YP_001277299.1|	97.37	380	10	0	10	389	1	380	0	771
2010301368	gi|148657094|ref|YP_001277299.1|	96.42	447	16	0	1	447	711	1157	0	786
2010301369	gi|148654616|ref|YP_001274821.1|	84.76	164	13	2	1	163	1	153	8e-73	276
2010301370	gi|148657486|ref|YP_001277691.1|	91.5	153	13	0	1	153	199	351	5e-80	300
2010301371	gi|148654953|ref|YP_001275158.1|	95.94	493	20	0	1	493	1	493	0	860
2010301372	gi|162456736|ref|YP_001619103.1|	43.84	73	41	0	2	74	331	403	1e-10	70.1
2010301373	gi|162452372|ref|YP_001614739.1|	60.18	113	45	0	6	118	129	241	2e-31	139
2010301375	gi|148656031|ref|YP_001276236.1|	97.63	169	4	0	1	169	320	488	3e-95	351
2010301376	gi|148656031|ref|YP_001276236.1|	82.86	35	6	0	21	55	21	55	2e-07	59.7
2010301379	gi|434401115|ref|YP_007134975.1|	41.59	113	64	1	1	113	137	247	4e-20	101
2010301380	gi|427731775|ref|YP_007078012.1|	34.58	240	139	6	53	274	92	331	2e-34	150
2010301381	gi|428297785|ref|YP_007136091.1|	50	138	69	0	2	139	224	361	4e-33	145
2010301382	gi|149181714|ref|ZP_01860206.1|	31.93	166	99	4	63	219	51	211	1e-16	91.3
2010301383	gi|83589445|ref|YP_429454.1|	74.7	166	42	0	1	166	3	168	4e-67	258
2010301384	gi|81428901|ref|YP_395901.1|	75.64	78	19	0	1	78	529	606	1e-28	130
2010301385	gi|386346643|ref|YP_006044892.1|	62.5	392	139	4	1	385	1	391	3e-117	426
2010301386	gi|347754440|ref|YP_004862004.1|	90.28	432	42	0	1	432	76	507	0	721
2010301387	gi|347754441|ref|YP_004862005.1|	92.04	226	18	0	1	226	1	226	3e-120	435
2010301388	gi|347754442|ref|YP_004862006.1|	94.63	410	22	0	25	434	1	410	0	795
2010301391	gi|148654277|ref|YP_001274482.1|	96.6	294	10	0	1	294	677	970	2e-164	583
2010301392	gi|148654277|ref|YP_001274482.1|	97.08	377	11	0	1	377	120	496	0	759
2010301393	gi|376003417|ref|ZP_09781228.1|	61.71	175	66	1	56	229	8	182	1e-56	224
2010301395	gi|329964488|ref|ZP_08301542.1|	64	475	170	1	1	474	143	617	6e-176	622
2010301396	gi|158333743|ref|YP_001514915.1|	42.93	198	112	1	53	250	36	232	5e-30	135
2010301397	gi|434391626|ref|YP_007126573.1|	73.21	224	60	0	1	224	352	575	2e-96	356
2010301399	gi|397689640|ref|YP_006526894.1|	55.59	331	145	1	2	330	89	419	9e-107	391
2010301400	gi|334126166|ref|ZP_08500145.1|	99.08	218	2	0	1	218	1	218	5e-112	407
2010301401	gi|419765449|ref|ZP_14291686.1|	99.24	131	1	0	1	131	313	443	9e-64	246
2010301402	gi|417353672|ref|ZP_12130351.1|	100	56	0	0	1	56	103	158	5e-23	111
2010301403	gi|334125073|ref|ZP_08499067.1|	100	420	0	0	1	420	56	475	0	835
2010301404	gi|419958860|ref|ZP_14474918.1|	99.06	213	2	0	1	213	1	213	1e-119	432
2010301405	gi|419958859|ref|ZP_14474917.1|	99.13	345	3	0	1	345	1	345	0	670
2010301406	gi|334125070|ref|ZP_08499064.1|	88	50	6	0	1	50	1	50	6e-17	91.3
2010301407	gi|365971583|ref|YP_004953144.1|	96.22	476	18	0	1	476	14	489	0	939
2010301408	gi|408675475|ref|YP_006875223.1|	45.71	105	56	1	3	107	262	365	4e-20	102
2010301409	gi|387792322|ref|YP_006257387.1|	60.6	335	126	2	8	341	4	333	2e-104	384
2010301410	gi|221633804|ref|YP_002523030.1|	62.42	149	56	0	30	178	44	192	5e-38	161
2010301411	gi|148656909|ref|YP_001277114.1|	94.57	184	10	0	1	184	17	200	1e-86	323
2010301412	gi|148656910|ref|YP_001277115.1|	100	78	0	0	17	94	17	94	9e-37	157
2010301413	gi|148656911|ref|YP_001277116.1|	93	100	7	0	1	100	1	100	2e-45	185
2010301414	gi|148656912|ref|YP_001277117.1|	99.26	135	1	0	1	135	409	543	1e-69	266
2010301415	gi|148654313|ref|YP_001274518.1|	88.02	434	52	0	11	444	154	587	0	719
2010301416	gi|222523358|ref|YP_002567828.1|	76.42	475	109	2	1	473	1	474	0	735
2010301419	gi|373457419|ref|ZP_09549186.1|	54.98	211	93	2	32	242	1	209	4e-66	255
2010301420	gi|222524543|ref|YP_002569014.1|	33.46	269	171	4	2	264	77	343	7e-27	125
2010301421	gi|332982299|ref|YP_004463740.1|	39.39	297	172	5	1	292	3	296	9e-52	208
2010301423	gi|320449389|ref|YP_004201485.1|	65.5	258	89	0	1	258	116	373	2e-92	343
2010301424	gi|327398438|ref|YP_004339307.1|	43.37	83	47	0	8	90	86	168	3e-13	79
2010301425	gi|121535789|ref|ZP_01667590.1|	54.48	134	58	1	4	134	111	244	2e-33	145
2010301426	gi|218884357|ref|YP_002428739.1|	44.66	103	48	2	4	99	12	112	2e-13	79.3
2010301427	gi|408783797|ref|ZP_11195570.1|	39.8	98	55	2	3	97	16	112	4e-08	62.4
2010301428	gi|397689293|ref|YP_006526547.1|	37.98	416	247	8	1	410	738	1148	2e-73	281
2010301429	gi|397906129|ref|ZP_10506954.1|	46.98	149	78	1	1	149	217	364	1e-34	149
2010301430	gi|410671716|ref|YP_006924087.1|	31.95	169	111	3	211	377	190	356	3e-17	94.7
2010301431	gi|345304180|ref|YP_004826082.1|	50.57	87	43	0	8	94	207	293	5e-17	91.7
2010301432	gi|268317901|ref|YP_003291620.1|	71.58	95	27	0	10	104	33	127	2e-33	146
2010301433	gi|268317900|ref|YP_003291619.1|	54.9	286	129	0	4	289	8	293	1e-85	321
2010301434	gi|410671716|ref|YP_006924087.1|	35.42	96	61	1	1	95	261	356	9e-06	54.3
2010301435	gi|291296065|ref|YP_003507463.1|	81.76	159	29	0	1	159	491	649	1e-52	212
2010301436	gi|148654973|ref|YP_001275178.1|	99.48	192	1	0	1	192	1	192	5e-85	318
2010301437	gi|222523535|ref|YP_002568005.1|	91.46	82	7	0	1	82	1	82	1e-37	160
2010301438	gi|222523534|ref|YP_002568004.1|	96.05	177	7	0	1	177	217	393	5e-97	357
2010301439	gi|86607081|ref|YP_475844.1|	91.67	252	21	0	1	252	860	1111	1e-133	479
2010301440	gi|86607082|ref|YP_475845.1|	99.08	218	2	0	1	218	1	218	3e-126	455
2010301441	gi|68536733|ref|YP_251438.1|	47.31	167	77	1	1	167	35	190	4e-35	151
2010301442	gi|81300043|ref|YP_400251.1|	44.74	114	62	1	31	143	51	164	3e-08	62.4
2010301443	gi|395793468|ref|ZP_10472870.1|	47.62	63	26	1	1	56	420	482	2e-07	60.1
2010301444	gi|385677509|ref|ZP_10051437.1|	36.67	180	111	3	15	193	16	193	3e-22	109
2010301445	gi|345302739|ref|YP_004824641.1|	47.25	91	48	0	2	92	12	102	2e-14	83.2
2010301446	gi|24373401|ref|NP_717444.1|	33.33	99	63	1	4	99	7	105	8e-06	54.3
2010301448	gi|94970946|ref|YP_592994.1|	56.03	257	113	0	1	257	5	261	2e-76	290
2010301450	gi|268317544|ref|YP_003291263.1|	55.32	47	21	0	23	69	33	79	8e-08	61.2
2010301451	gi|347755444|ref|YP_004863008.1|	90.71	323	30	0	1	323	64	386	6e-167	591
2010301452	gi|347755443|ref|YP_004863007.1|	82.63	190	33	0	14	203	1	190	5e-77	291
2010301453	gi|347755441|ref|YP_004863005.1|	83.93	224	36	0	1	224	80	303	1e-103	380
2010301454	gi|347755440|ref|YP_004863004.1|	91.43	140	12	0	1	140	336	475	5e-64	247
2010301456	gi|347755439|ref|YP_004863003.1|	92.44	225	17	0	2	226	1	225	3e-100	369
2010301457	gi|347755438|ref|YP_004863002.1|	72.9	107	27	1	1	105	1	107	1e-36	156
2010301458	gi|347755437|ref|YP_004863001.1|	85.03	167	25	0	1	167	1087	1253	3e-58	228
2010301459	gi|86605746|ref|YP_474509.1|	97.22	36	1	0	1	36	337	372	2e-11	73.2
2010301460	gi|86605745|ref|YP_474508.1|	91.46	328	28	0	12	339	1	328	2e-174	616
2010301461	gi|260892872|ref|YP_003238969.1|	46.7	212	109	2	1	208	62	273	2e-37	159
2010301462	gi|169831946|ref|YP_001717928.1|	48.85	305	141	6	1	296	1	299	4e-59	234
2010301464	gi|334124739|ref|ZP_08498737.1|	96.96	329	10	0	1	329	1	329	0	669
2010301465	gi|334338859|ref|YP_004543839.1|	64.06	345	118	3	2	345	49	388	2e-122	443
2010301466	gi|347755804|ref|YP_004863368.1|	67.29	743	216	6	1	731	1	728	0	926
2010301467	gi|193215478|ref|YP_001996677.1|	60.35	343	135	1	1	343	46	387	2e-119	434
2010301469	gi|193214386|ref|YP_001995585.1|	53.76	266	120	2	1	265	278	541	3e-64	249
2010301471	gi|222525863|ref|YP_002570334.1|	81.18	271	51	0	1	271	1	271	8e-109	397
2010301472	gi|222525864|ref|YP_002570335.1|	93.91	115	7	0	1	115	94	208	1e-55	220
2010301473	gi|222525863|ref|YP_002570334.1|	81.38	188	35	0	1	188	84	271	9e-81	303
2010301474	gi|222525864|ref|YP_002570335.1|	92.14	280	22	0	1	280	75	354	7e-127	457
2010301475	gi|222525865|ref|YP_002570336.1|	87.57	354	44	0	1	354	1	354	3e-114	416
2010301476	gi|222525866|ref|YP_002570337.1|	93.33	120	8	0	1	120	1	120	3e-60	235
2010301477	gi|222525867|ref|YP_002570338.1|	75.58	217	53	0	1	217	15	231	7e-86	321
2010301478	gi|222525867|ref|YP_002570338.1|	76.19	231	55	0	1	231	1	231	2e-92	343
2010301479	gi|298674417|ref|YP_003726167.1|	35.87	92	55	2	103	190	85	176	2e-08	63.5
2010301480	gi|219850359|ref|YP_002464792.1|	81.25	288	50	1	1	284	1	288	8e-133	478
2010301481	gi|222527327|ref|YP_002571798.1|	67.75	927	295	2	1	926	1	924	0	1144
2010301482	gi|222527328|ref|YP_002571799.1|	81.51	384	71	0	9	392	5	388	2e-149	533
2010301483	gi|222527329|ref|YP_002571800.1|	82.48	314	55	0	1	314	1	314	9e-132	474
2010301484	gi|222527330|ref|YP_002571801.1|	100	81	0	0	1	81	1	81	7e-40	167
2010301485	gi|222527331|ref|YP_002571802.1|	81.5	173	32	0	1	173	1	173	1e-78	296
2010301486	gi|222527332|ref|YP_002571803.1|	93.3	418	28	0	1	418	1	418	0	789
2010301487	gi|222527333|ref|YP_002571804.1|	94.05	84	5	0	1	84	232	315	8e-41	170
2010301488	gi|347754838|ref|YP_004862402.1|	87.5	120	13	1	1	120	186	303	1e-48	196
2010301489	gi|347754836|ref|YP_004862400.1|	86.72	256	34	0	1	256	1	256	3e-87	326
2010301491	gi|222523967|ref|YP_002568437.1|	83.72	129	21	0	1	129	1	129	8e-54	213
2010301492	gi|222523968|ref|YP_002568438.1|	96.51	172	6	0	1	172	1	172	1e-92	342
2010301493	gi|86605448|ref|YP_474211.1|	93.85	195	12	0	27	221	3	197	2e-103	379
2010301494	gi|86605450|ref|YP_474213.1|	96.45	310	11	0	9	318	1	310	1e-157	560
2010301495	gi|86605451|ref|YP_474214.1|	98.8	748	9	0	8	755	1	748	0	1524
2010301496	gi|427707490|ref|YP_007049867.1|	40	250	146	1	1	246	115	364	2e-26	124
2010301497	gi|345302898|ref|YP_004824800.1|	33.5	400	228	8	61	444	298	675	1e-28	132
2010301498	gi|323497051|ref|ZP_08102074.1|	32.45	151	81	4	20	164	318	453	4e-13	81.3
2010301499	gi|347756366|ref|YP_004863929.1|	81.14	297	56	0	11	307	5	301	2e-127	460
2010301500	gi|347756364|ref|YP_004863927.1|	96.27	295	11	0	1	295	62	356	2e-160	570
2010301501	gi|399031149|ref|ZP_10731288.1|	55.92	245	107	1	4	248	5	248	7e-80	301
2010301502	gi|148264395|ref|YP_001231101.1|	54.12	85	38	1	243	327	798	881	2e-12	78.6
2010301505	gi|297616791|ref|YP_003701950.1|	62.37	93	33	2	11	102	7	98	2e-25	119
2010301508	gi|83589886|ref|YP_429895.1|	56.17	235	103	0	15	249	23	257	1e-64	251
2010301509	gi|320159761|ref|YP_004172985.1|	57.22	180	77	0	18	197	6	185	3e-55	219
2010301510	gi|206890981|ref|YP_002249339.1|	59.26	243	95	1	15	257	2	240	5e-81	305
2010301512	gi|302388764|ref|YP_003824585.1|	46.27	67	36	0	24	90	7	73	4e-09	65.1
2010301513	gi|302388762|ref|YP_003824583.1|	54.79	480	214	2	6	485	13	489	1e-122	445
2010301514	gi|323701163|ref|ZP_08112838.1|	62.18	156	59	0	22	177	27	182	2e-50	202
2010301517	gi|206895314|ref|YP_002246564.1|	43.59	195	97	2	1	195	546	727	8e-27	124
2010301518	gi|121535281|ref|ZP_01667095.1|	47.75	511	263	3	1	508	45	554	5e-134	483
2010301519	gi|108803069|ref|YP_643006.1|	31.56	358	210	10	66	410	57	392	4e-17	94.4
2010301520	gi|391231871|ref|ZP_10268077.1|	31.4	172	106	5	26	190	179	345	2e-13	81.3
2010301521	gi|148658328|ref|YP_001278533.1|	92.38	407	31	0	2	408	96	502	0	708
2010301522	gi|148658329|ref|YP_001278534.1|	93.98	266	16	0	1	266	9	274	2e-114	417
2010301523	gi|148657712|ref|YP_001277917.1|	98.02	101	2	0	1	101	1	101	4e-51	204
2010301524	gi|148657711|ref|YP_001277916.1|	95.83	192	8	0	1	192	372	563	3e-108	395
2010301525	gi|385811306|ref|YP_005847702.1|	44.36	275	129	4	9	280	444	697	3e-51	206
2010301528	gi|193215187|ref|YP_001996386.1|	63.64	231	83	1	1	231	199	428	8e-78	294
2010301529	gi|148654889|ref|YP_001275094.1|	100	146	0	0	13	158	90	235	5e-65	252
2010301530	gi|148654888|ref|YP_001275093.1|	94.12	51	3	0	2	52	1019	1069	1e-19	100
2010301531	gi|148654888|ref|YP_001275093.1|	98	400	8	0	9	408	313	712	0	821
2010301532	gi|226228016|ref|YP_002762122.1|	51.92	287	135	2	9	292	20	306	3e-54	216
2010301533	gi|86605799|ref|YP_474562.1|	99.14	232	2	0	1	232	1	232	5e-60	235
2010301534	gi|86605798|ref|YP_474561.1|	98.97	486	5	0	1	486	56	541	0	845
2010301535	gi|86605798|ref|YP_474561.1|	98.44	64	1	0	1	64	588	651	2e-28	129
2010301536	gi|86607521|ref|YP_476283.1|	92.89	197	14	0	1	197	1	197	2e-96	355
2010301537	gi|86607520|ref|YP_476282.1|	96.37	193	7	0	1	193	84	276	6e-96	354
2010301538	gi|378777980|ref|YP_005186418.1|	42.22	135	70	2	4	130	198	332	2e-18	96.3
2010301540	gi|119483244|ref|ZP_01618658.1|	46.96	115	58	3	1	112	1	115	8e-14	80.9
2010301542	gi|320353212|ref|YP_004194551.1|	43.59	78	41	1	2	76	345	422	8e-08	60.8
2010301543	gi|383761909|ref|YP_005440891.1|	48.69	306	135	4	1	294	21	316	4e-80	303
2010301544	gi|268680248|ref|YP_003304679.1|	61.22	49	19	0	5	53	8	56	2e-08	63.2
2010301546	gi|347756418|ref|YP_004863981.1|	94.39	285	16	0	14	298	1	285	6e-158	561
2010301547	gi|336174011|ref|YP_004581149.1|	50	94	45	1	30	121	12	105	1e-23	113
2010301548	gi|220934051|ref|YP_002512950.1|	56.7	358	143	5	6	352	5	361	4e-100	369
2010301549	gi|75906486|ref|YP_320782.1|	36.64	232	127	6	2	213	79	310	2e-26	124
2010301550	gi|334116530|ref|ZP_08490622.1|	62.62	404	149	1	4	405	9	412	3e-133	480
2010301551	gi|428220830|ref|YP_007105000.1|	70.47	254	72	1	1	254	1	251	4e-107	392
2010301552	gi|220908632|ref|YP_002483943.1|	84.06	69	11	0	1	69	225	293	5e-17	91.7
2010301553	gi|434397544|ref|YP_007131548.1|	62.99	154	55	1	1	154	1	152	1e-44	182
2010301554	gi|220908633|ref|YP_002483944.1|	70.86	350	84	2	1	336	37	382	3e-129	466
2010301556	gi|419958360|ref|ZP_14474424.1|	100	229	0	0	1	229	11	239	1e-127	460
2010301558	gi|419958362|ref|ZP_14474426.1|	98.87	266	3	0	1	266	1	266	3e-131	472
2010301559	gi|334124668|ref|ZP_08498667.1|	100	106	0	0	1	106	1	106	8e-56	220
2010301560	gi|222526669|ref|YP_002571140.1|	86.87	99	13	0	3	101	277	375	1e-40	170
2010301561	gi|222527256|ref|YP_002571727.1|	84.89	139	21	0	1	139	223	361	2e-46	188
2010301562	gi|222527256|ref|YP_002571727.1|	86.14	166	22	1	1	165	1	166	3e-60	236
2010301563	gi|222527257|ref|YP_002571728.1|	84.42	199	31	0	10	208	1	199	7e-89	330
2010301564	gi|222527258|ref|YP_002571729.1|	66.67	105	25	1	1	95	1	105	8e-21	103
2010301565	gi|222527258|ref|YP_002571729.1|	82.18	174	31	0	12	185	121	294	1e-77	293
2010301566	gi|163849269|ref|YP_001637313.1|	91.03	156	14	0	32	187	36	191	9e-70	267
2010301569	gi|148264477|ref|YP_001231183.1|	55.56	54	24	0	1	54	29	82	2e-09	66.2
2010301571	gi|320161051|ref|YP_004174275.1|	43.97	116	55	3	11	116	1	116	6e-14	81.3
2010301572	gi|320161052|ref|YP_004174276.1|	48.08	52	27	0	1	52	1	52	2e-06	56.2
2010301573	gi|320161053|ref|YP_004174277.1|	51.63	184	88	1	11	194	8	190	1e-43	180
2010301574	gi|320161048|ref|YP_004174272.1|	65.12	281	96	1	8	286	5	285	2e-97	360
2010301575	gi|288959006|ref|YP_003449347.1|	33.18	223	142	2	4	226	36	251	6e-11	73.2
2010301576	gi|419725612|ref|ZP_14252652.1|	60.67	178	67	1	1	178	166	340	2e-47	192
2010301578	gi|317121004|ref|YP_004101007.1|	59.05	359	146	1	8	365	22	380	2e-103	380
2010301580	gi|408674571|ref|YP_006874319.1|	45.99	137	70	2	31	167	92	224	2e-10	70.1
2010301581	gi|345302051|ref|YP_004823953.1|	62.44	213	80	0	3	215	1	213	1e-57	227
2010301582	gi|392412231|ref|YP_006448838.1|	38.46	91	55	1	84	173	79	169	4e-06	55.5
2010301583	gi|385811516|ref|YP_005847912.1|	41.33	150	73	7	386	521	697	845	1e-13	83.6
2010301584	gi|222525435|ref|YP_002569906.1|	98.04	153	3	0	1	153	144	296	8e-64	246
2010301585	gi|222525434|ref|YP_002569905.1|	92.83	307	22	0	1	307	1	307	3e-152	542
2010301586	gi|222525433|ref|YP_002569904.1|	87.78	90	11	0	24	113	1	90	2e-42	175
2010301587	gi|222525433|ref|YP_002569904.1|	89.8	441	44	1	12	451	281	721	0	815
2010301588	gi|222525432|ref|YP_002569903.1|	90.86	197	18	0	1	197	1	197	6e-88	327
2010301589	gi|222525559|ref|YP_002570030.1|	95.71	280	12	0	1	280	1	280	3e-144	515
2010301590	gi|222525558|ref|YP_002570029.1|	89.74	117	12	0	1	117	214	330	6e-44	181
2010301591	gi|222525557|ref|YP_002570028.1|	75.64	78	19	0	1	78	1	78	2e-26	122
2010301592	gi|219848430|ref|YP_002462863.1|	78.36	134	29	0	1	134	1	134	5e-56	221
2010301593	gi|219848431|ref|YP_002462864.1|	94.55	220	12	0	1	220	1	220	9e-124	447
2010301594	gi|222525554|ref|YP_002570025.1|	93.02	129	9	0	1	129	73	201	9e-66	253
2010301595	gi|222525553|ref|YP_002570024.1|	91.38	232	20	0	1	232	802	1033	6e-127	457
2010301596	gi|222525553|ref|YP_002570024.1|	89.71	583	60	0	3	585	183	765	0	1053
2010301598	gi|158520645|ref|YP_001528515.1|	33.33	66	44	0	49	114	6	71	1e-05	53.5
2010301599	gi|296131897|ref|YP_003639144.1|	41.7	446	210	6	1	446	1	396	3e-87	327
2010301600	gi|222523610|ref|YP_002568080.1|	34.51	142	84	4	16	155	202	336	9e-11	70.9
2010301603	gi|403724900|ref|ZP_10946257.1|	34.84	155	89	2	67	221	186	328	1e-11	74.3
2010301604	gi|421069234|ref|ZP_15530406.1|	42.88	513	291	2	9	520	50	561	2e-109	401
2010301606	gi|347756444|ref|YP_004864007.1|	78.18	110	24	0	1	110	1	110	2e-45	186
2010301607	gi|219850151|ref|YP_002464584.1|	79.17	96	20	0	11	106	1	96	4e-37	158
2010301608	gi|118579730|ref|YP_900980.1|	43.27	208	111	3	25	230	34	236	2e-37	160
2010301609	gi|337286934|ref|YP_004626407.1|	47.46	177	92	1	4	179	293	469	2e-36	156
2010301610	gi|392375959|ref|YP_003207792.1|	49.18	61	31	0	5	65	121	181	9e-08	60.8
2010301611	gi|303246241|ref|ZP_07332521.1|	30.24	205	116	6	74	255	64	264	4e-07	60.1
2010301613	gi|332296306|ref|YP_004438229.1|	60.61	66	26	0	1	66	197	262	2e-16	89.4
2010301614	gi|254479019|ref|ZP_05092376.1|	62.21	217	81	1	1	217	1	216	6e-76	288
2010301615	gi|220931131|ref|YP_002508039.1|	56.84	95	40	1	3	96	2	96	9e-21	103
2010301616	gi|269836710|ref|YP_003318938.1|	48.51	134	69	0	24	157	24	157	3e-21	105
2010301617	gi|291294563|ref|YP_003505961.1|	39.64	333	194	4	17	343	173	504	8e-62	242
2010301618	gi|354552582|ref|ZP_08971890.1|	83.18	220	37	0	1	220	4	223	7e-105	384
2010301619	gi|414078413|ref|YP_006997731.1|	49.38	162	79	2	9	168	1	161	1e-33	146
2010301620	gi|254416226|ref|ZP_05029980.1|	61.29	62	24	0	1	62	1	62	2e-10	69.7
2010301621	gi|86610283|ref|YP_479045.1|	100	212	0	0	38	249	1	212	2e-121	439
2010301622	gi|86605733|ref|YP_474496.1|	79.41	34	7	0	11	44	504	537	7e-07	57.8
2010301623	gi|86605736|ref|YP_474499.1|	90.89	417	34	4	2	414	60	476	0	706
2010301624	gi|86605905|ref|YP_474668.1|	89.73	438	45	0	17	454	62	499	0	759
2010301625	gi|345872400|ref|ZP_08824335.1|	44.39	196	108	1	141	336	187	381	7e-42	176
2010301627	gi|148654625|ref|YP_001274830.1|	40.89	225	102	6	71	279	193	402	6e-32	142
2010301628	gi|389844913|ref|YP_006346993.1|	48.42	95	47	2	19	112	365	458	1e-17	93.6
2010301630	gi|222523384|ref|YP_002567854.1|	54.61	293	124	4	20	305	494	784	2e-80	303
2010301631	gi|197118448|ref|YP_002138875.1|	37.65	85	52	1	138	222	1325	1408	8e-09	65.5
2010301632	gi|222523384|ref|YP_002567854.1|	64.23	123	41	2	1	121	1	122	1e-25	120
2010301633	gi|222523384|ref|YP_002567854.1|	59.09	110	40	1	1	105	147	256	2e-29	132
2010301634	gi|222523384|ref|YP_002567854.1|	36.69	169	103	3	1	167	837	1003	9e-24	114
2010301635	gi|430762553|ref|YP_007218410.1|	61.88	181	66	2	6	184	208	387	5e-54	214
2010301636	gi|222526840|ref|YP_002571311.1|	48.33	180	92	1	8	186	4	183	3e-41	172
2010301637	gi|339008824|ref|ZP_08641397.1|	60.08	253	89	4	1	251	276	518	6e-81	305
2010301639	gi|168702428|ref|ZP_02734705.1|	31.4	449	280	12	23	460	31	462	2e-29	135
2010301641	gi|320333390|ref|YP_004170101.1|	39.29	84	51	0	2	85	143	226	2e-07	59.3
2010301642	gi|430748150|ref|YP_007207279.1|	37.84	74	45	1	4	77	6	78	3e-09	65.9
2010301643	gi|386347811|ref|YP_006046060.1|	30.26	152	98	4	13	159	14	162	2e-08	64.3
2010301644	gi|148655480|ref|YP_001275685.1|	67.45	212	69	0	1	212	388	599	1e-81	306
2010301645	gi|345303662|ref|YP_004825564.1|	64.42	312	110	1	3	314	6	316	7e-116	421
2010301646	gi|427727620|ref|YP_007073857.1|	44.67	244	132	2	6	246	5	248	4e-50	203
2010301647	gi|390935055|ref|YP_006392560.1|	60.7	285	112	0	41	325	5	289	1e-100	371
2010301648	gi|288819124|ref|YP_003433472.1|	57.21	222	90	1	1	222	250	466	5e-63	245
2010301649	gi|347754840|ref|YP_004862404.1|	90.5	421	40	0	1	421	204	624	0	673
2010301650	gi|148654982|ref|YP_001275187.1|	94.57	313	17	0	1	313	441	753	2e-159	566
2010301651	gi|148654982|ref|YP_001275187.1|	100	36	0	0	1	36	400	435	6e-13	78.2
2010301652	gi|156740671|ref|YP_001430800.1|	95.65	299	13	0	1	299	1	299	3e-163	579
2010301653	gi|148654984|ref|YP_001275189.1|	92.86	196	14	0	1	196	1	196	3e-76	288
2010301654	gi|148654985|ref|YP_001275190.1|	93.33	330	22	0	1	330	1	330	2e-134	483
2010301655	gi|148654986|ref|YP_001275191.1|	98.77	162	2	0	1	162	544	705	2e-91	338
2010301657	gi|148654986|ref|YP_001275191.1|	98.51	268	4	0	1	268	2	269	2e-154	549
2010301658	gi|148654987|ref|YP_001275192.1|	100	54	0	0	1	54	1	54	7e-25	117
2010301659	gi|347755267|ref|YP_004862831.1|	86.11	72	10	0	1	72	1	72	5e-23	111
2010301660	gi|347755266|ref|YP_004862830.1|	95.24	84	4	0	1	84	1	84	1e-29	133
2010301661	gi|347755265|ref|YP_004862829.1|	90.57	265	25	0	1	265	172	436	3e-136	489
2010301662	gi|86607363|ref|YP_476126.1|	98.65	223	3	0	1	223	1	223	8e-114	414
2010301663	gi|86607364|ref|YP_476127.1|	100	106	0	0	1	106	94	199	1e-52	209
2010301664	gi|86607365|ref|YP_476128.1|	100	269	0	0	1	269	60	328	5e-151	538
2010301665	gi|383761159|ref|YP_005440141.1|	82.88	333	56	1	1	332	72	404	5e-147	525
2010301666	gi|383761159|ref|YP_005440141.1|	85.19	81	12	0	28	108	1	81	3e-33	145
2010301667	gi|334123235|ref|ZP_08497264.1|	98.98	393	4	0	1	393	1	393	0	738
2010301668	gi|419958135|ref|ZP_14474201.1|	97.86	187	4	0	1	187	179	365	4e-103	377
2010301669	gi|334123238|ref|ZP_08497267.1|	98.63	73	0	1	1	72	1	73	2e-32	142
2010301670	gi|419958137|ref|ZP_14474203.1|	100	100	0	0	1	100	1	100	2e-51	206
2010301671	gi|195940923|ref|ZP_03086305.1|	100	65	0	0	1	65	201	265	2e-30	135
2010301672	gi|411119668|ref|ZP_11392044.1|	37.82	193	113	5	13	201	8	197	3e-24	116
2010301673	gi|298676136|ref|YP_003727885.1|	34.55	165	96	5	11	163	615	779	6e-15	84.7
2010301674	gi|419959964|ref|ZP_14476012.1|	99.55	220	1	0	1	220	1	220	2e-105	385
2010301675	gi|419959965|ref|ZP_14476013.1|	99.21	127	1	0	1	127	1	127	4e-66	254
2010301676	gi|419959968|ref|ZP_14476016.1|	95	60	3	0	1	60	73	132	1e-24	117
2010301677	gi|334125730|ref|ZP_08499717.1|	96.94	98	3	0	1	98	1	98	3e-46	188
2010301678	gi|334125731|ref|ZP_08499718.1|	100	130	0	0	1	130	1	130	2e-45	186
2010301679	gi|419959971|ref|ZP_14476019.1|	99.7	328	1	0	1	328	1	328	0	680
2010301680	gi|269925931|ref|YP_003322554.1|	48.84	86	44	0	1	86	216	301	1e-14	83.6
2010301682	gi|223936716|ref|ZP_03628626.1|	65.06	83	29	0	8	90	23	105	6e-28	127
2010301683	gi|429219924|ref|YP_007181568.1|	53.08	439	200	3	26	462	36	470	2e-100	371
2010301684	gi|325294299|ref|YP_004280813.1|	51.43	525	251	3	1	524	1	522	2e-143	514
2010301685	gi|383786386|ref|YP_005470955.1|	38.36	365	198	15	27	374	35	389	5e-48	196
2010301686	gi|404396835|ref|ZP_10988629.1|	53.77	305	140	1	3	307	21	324	7e-90	335
2010301687	gi|269925931|ref|YP_003322554.1|	36.84	285	163	6	10	285	21	297	3e-36	157
2010301688	gi|407800970|ref|ZP_11147814.1|	75	144	36	0	1	144	72	215	9e-49	197
2010301689	gi|269925931|ref|YP_003322554.1|	40.94	171	100	1	33	202	127	297	4e-27	125
2010301690	gi|332707789|ref|ZP_08427816.1|	59.84	376	151	0	5	380	6	381	6e-113	412
2010301691	gi|21674545|ref|NP_662610.1|	68.44	282	34	3	1	269	2	241	5e-89	332
2010301692	gi|385802354|ref|YP_005838756.1|	37.65	255	143	7	6	256	7	249	1e-32	144
2010301693	gi|332982002|ref|YP_004463443.1|	30.45	463	308	4	2	457	24	479	6e-51	206
2010301694	gi|433622833|ref|YP_007256464.1|	72.36	123	34	0	1	123	8	130	9e-48	193
2010301695	gi|376007014|ref|ZP_09784220.1|	52.23	157	72	2	1	155	18	173	2e-41	172
2010301696	gi|86609401|ref|YP_478163.1|	72.73	121	33	0	1	121	1	121	8e-47	190
2010301697	gi|428773699|ref|YP_007165487.1|	75.96	208	50	0	1	208	165	372	3e-81	305
2010301698	gi|119358140|ref|YP_912784.1|	58.2	244	100	1	23	264	88	331	3e-61	240
2010301699	gi|320160588|ref|YP_004173812.1|	51.32	302	125	4	5	300	1253	1538	8e-74	281
2010301702	gi|419956883|ref|ZP_14472949.1|	99.66	297	1	0	1	297	38	334	1e-165	587
2010301704	gi|218246150|ref|YP_002371521.1|	31.33	233	157	3	69	300	77	307	1e-15	89
2010301705	gi|338210443|ref|YP_004654492.1|	50.25	201	99	1	26	226	39	238	5e-46	189
2010301706	gi|86605177|ref|YP_473940.1|	99.28	277	2	0	1	277	71	347	6e-150	535
2010301707	gi|86605175|ref|YP_473938.1|	100	247	0	0	1	247	1	247	7e-139	497
2010301708	gi|86605174|ref|YP_473937.1|	99.36	157	1	0	11	167	1	157	7e-84	313
2010301710	gi|347751947|ref|YP_004859512.1|	62.22	90	34	0	5	94	2	91	3e-26	122
2010301713	gi|227498583|ref|ZP_03928727.1|	33.79	290	185	4	1	285	6	293	4e-38	163
2010301714	gi|347754420|ref|YP_004861984.1|	91.93	446	36	0	1	446	1	446	0	763
2010301715	gi|347754007|ref|YP_004861571.1|	77.68	112	25	0	35	146	3	114	2e-41	172
2010301716	gi|83590359|ref|YP_430368.1|	58.05	267	111	1	1	267	13	278	7e-77	291
2010301717	gi|297620435|ref|YP_003708572.1|	73.78	347	91	0	1	347	1	347	8e-158	561
2010301718	gi|218297225|ref|ZP_03497881.1|	93.75	96	6	0	6	101	3	98	1e-40	169
2010301719	gi|218295375|ref|ZP_03496188.1|	98.8	167	2	0	1	167	206	372	3e-88	328
2010301720	gi|218295661|ref|ZP_03496457.1|	83.7	135	5	1	5	122	20	154	2e-35	152
2010301721	gi|269839871|ref|YP_003324564.1|	32.28	505	282	15	10	491	58	525	7e-25	120
2010301722	gi|409911743|ref|YP_006890208.1|	39.26	270	154	3	7	269	299	565	8e-38	162
2010301723	gi|290957014|ref|YP_003488196.1|	47.88	236	117	2	18	247	17	252	3e-45	186
2010301724	gi|51892663|ref|YP_075354.1|	52.67	262	119	2	1	260	12	270	2e-60	237
2010301725	gi|374296759|ref|YP_005046950.1|	37.42	302	188	1	14	315	10	310	6e-59	233
2010301726	gi|119944129|ref|YP_941809.1|	45.33	300	163	1	2	301	4	302	2e-54	217
2010301728	gi|298251340|ref|ZP_06975143.1|	36.93	176	101	3	2	175	400	567	1e-20	104
2010301729	gi|352081729|ref|ZP_08952571.1|	67.68	164	51	1	1	164	1	162	2e-60	235
2010301730	gi|332711956|ref|ZP_08431886.1|	30.68	88	61	0	1	88	202	289	1e-08	63.5
2010301731	gi|411117386|ref|ZP_11389873.1|	66.67	171	57	0	1	171	251	421	2e-42	176
2010301732	gi|411117386|ref|ZP_11389873.1|	53.69	244	112	1	1	243	1	244	1e-55	221
2010301734	gi|347755320|ref|YP_004862884.1|	85.89	319	45	0	27	345	10	328	7e-142	508
2010301735	gi|347755323|ref|YP_004862887.1|	85.63	341	49	0	2	342	1	341	4e-112	409
2010301736	gi|220932761|ref|YP_002509669.1|	40.24	82	46	2	12	91	128	208	6e-06	56.6
2010301737	gi|347755852|ref|YP_004863416.1|	49.44	178	80	2	1	173	56	228	1e-38	164
2010301739	gi|188996951|ref|YP_001931202.1|	53.18	267	124	1	1	266	1	267	1e-79	300
2010301740	gi|428211378|ref|YP_007084522.1|	56.41	78	34	0	1	78	1	78	1e-16	90.1
2010301741	gi|37520287|ref|NP_923664.1|	55.42	166	74	0	167	332	115	280	7e-48	197
2010301742	gi|384207675|ref|YP_005593395.1|	36.08	97	61	1	33	128	35	131	8e-10	69.3
2010301743	gi|386775367|ref|ZP_10097745.1|	47.01	134	70	1	13	146	4	136	8e-26	120
2010301744	gi|373457554|ref|ZP_09549321.1|	31.71	123	80	2	88	208	329	449	2e-12	77.4
2010301745	gi|188584722|ref|YP_001916267.1|	45.93	172	92	1	13	183	10	181	6e-36	155
2010301747	gi|397689438|ref|YP_006526692.1|	65.2	319	111	0	1	319	331	649	2e-117	426
2010301748	gi|254480524|ref|ZP_05093771.1|	50.18	273	136	0	71	343	53	325	5e-58	229
2010301750	gi|375109296|ref|ZP_09755545.1|	60.38	53	21	0	1	53	406	458	1e-10	70.1
2010301753	gi|334125488|ref|ZP_08499477.1|	94.12	68	4	0	1	68	1	68	7e-11	71.2
2010301754	gi|419960084|ref|ZP_14476131.1|	99.04	209	2	0	1	209	1	209	1e-114	416
2010301755	gi|419960085|ref|ZP_14476132.1|	98.47	391	6	0	1	391	1	391	0	718
2010301756	gi|334125491|ref|ZP_08499480.1|	87.23	47	6	0	1	47	1	47	1e-05	53.9
2010301757	gi|383817399|ref|ZP_09972770.1|	75.93	54	12	1	12	64	1	54	1e-15	87.4
2010301758	gi|398790983|ref|ZP_10551846.1|	60.67	150	58	1	1	150	65	213	1e-47	193
2010301759	gi|392980540|ref|YP_006479128.1|	90.68	118	11	0	23	140	1	118	2e-56	222
2010301760	gi|419960088|ref|ZP_14476135.1|	92.31	104	8	0	1	104	1	104	8e-42	174
2010301762	gi|392978870|ref|YP_006477458.1|	86.59	164	22	0	1	164	106	269	3e-81	304
2010301763	gi|392978871|ref|YP_006477459.1|	84.47	103	16	0	1	103	1	103	7e-37	157
2010301764	gi|419960089|ref|ZP_14476136.1|	100	416	0	0	1	416	1	416	0	870
2010301765	gi|419960090|ref|ZP_14476137.1|	98.54	137	2	0	1	137	87	223	8e-61	236
2010301766	gi|296104535|ref|YP_003614681.1|	100	225	0	0	1	225	1	225	2e-119	432
2010301767	gi|296104536|ref|YP_003614682.1|	98.95	285	3	0	1	285	310	594	2e-149	533
2010301768	gi|419960092|ref|ZP_14476139.1|	90.91	132	12	0	2	133	5	136	1e-40	170
2010301769	gi|424731839|ref|ZP_18160420.1|	60	60	24	0	3	62	1	60	3e-13	79
2010301770	gi|424731840|ref|ZP_18160421.1|	56.07	346	143	4	5	345	4	345	1e-98	365
2010301771	gi|424731841|ref|ZP_18160422.1|	48.67	113	57	1	4	115	13	125	1e-18	97.1
2010301773	gi|195940819|ref|ZP_03086201.1|	97.64	212	5	0	1	212	341	552	3e-116	422
2010301774	gi|354721851|ref|ZP_09036066.1|	100	177	0	0	1	177	1	177	2e-89	332
2010301775	gi|401676828|ref|ZP_10808810.1|	98.35	242	4	0	1	242	219	460	6e-124	447
2010301776	gi|334123668|ref|ZP_08497691.1|	96.92	519	16	0	1	519	18	536	0	1053
2010301777	gi|432735791|ref|ZP_19970573.1|	96.43	84	3	0	1	84	167	250	5e-39	164
2010301778	gi|163848407|ref|YP_001636451.1|	89.47	114	12	0	1	114	381	494	9e-51	203
2010301779	gi|219848014|ref|YP_002462447.1|	81.76	170	31	0	1	170	1	170	3e-74	281
2010301781	gi|222526335|ref|YP_002570806.1|	80.42	378	74	0	1	378	48	425	3e-170	602
2010301782	gi|219847489|ref|YP_002461922.1|	75.06	449	109	2	1	447	78	525	0	652
2010301783	gi|219847488|ref|YP_002461921.1|	90.62	224	21	0	3	226	3	226	2e-103	379
2010301784	gi|219847487|ref|YP_002461920.1|	76.13	155	36	1	7	160	1	155	6e-62	240
2010301785	gi|222527021|ref|YP_002571492.1|	68.6	258	73	1	2	259	1	250	4e-62	242
2010301786	gi|315924607|ref|ZP_07920826.1|	73.13	67	18	0	3	69	1	67	1e-20	103
2010301787	gi|298244251|ref|ZP_06968057.1|	54.69	245	111	0	11	255	17	261	2e-60	237
2010301788	gi|302341493|ref|YP_003806022.1|	53.99	213	95	3	32	243	5	215	2e-54	216
2010301789	gi|320101622|ref|YP_004177213.1|	60.28	428	155	7	20	434	56	481	8e-139	498
2010301790	gi|397690415|ref|YP_006527669.1|	52.63	171	76	1	100	270	23	188	1e-43	181
2010301791	gi|39997043|ref|NP_952994.1|	36.71	79	49	1	33	110	893	971	1e-06	59.3
2010301792	gi|269925420|ref|YP_003322043.1|	53.15	143	67	0	7	149	6	148	4e-39	164
2010301793	gi|78043798|ref|YP_361091.1|	58.91	202	81	2	13	214	9	208	3e-58	229
2010301794	gi|410668859|ref|YP_006921230.1|	56.74	215	87	3	19	233	21	229	9e-58	228
2010301795	gi|414153603|ref|ZP_11409926.1|	41.71	175	100	1	1	173	76	250	5e-32	141
2010301796	gi|419725932|ref|ZP_14252966.1|	53.17	126	58	1	2	126	1	126	2e-35	152
2010301797	gi|411125022|ref|ZP_11397391.1|	61.54	130	50	0	1	130	1	130	4e-38	161
2010301798	gi|333979129|ref|YP_004517074.1|	57.04	284	120	1	1	284	1	282	6e-86	322
2010301799	gi|268317929|ref|YP_003291648.1|	52.71	129	60	1	9	137	231	358	6e-26	120
2010301800	gi|242279230|ref|YP_002991359.1|	42.86	98	56	0	26	123	226	323	2e-14	87
2010301801	gi|227356764|ref|ZP_03841149.1|	39.15	235	138	2	2	231	4	238	3e-34	149
2010301802	gi|338532328|ref|YP_004665662.1|	59.05	105	43	0	2	106	49	153	1e-30	136
2010301805	gi|328950691|ref|YP_004368026.1|	64.86	148	52	0	7	154	4	151	4e-51	204
2010301807	gi|148658300|ref|YP_001278505.1|	92.86	448	32	0	2	449	69	516	0	786
2010301808	gi|148658298|ref|YP_001278503.1|	97.54	122	3	0	1	122	23	144	6e-64	247
2010301809	gi|148658297|ref|YP_001278502.1|	85.03	648	95	1	1	648	43	688	0	834
2010301810	gi|222526767|ref|YP_002571238.1|	89.12	285	31	0	1	285	1	285	1e-127	461
2010301811	gi|219847015|ref|YP_002461448.1|	95.59	68	3	0	1	68	145	212	2e-27	126
2010301812	gi|219847015|ref|YP_002461448.1|	94.03	67	4	0	21	87	1	67	1e-28	129
2010301813	gi|222526765|ref|YP_002571236.1|	71.25	160	46	0	1	160	1	160	7e-55	217
2010301814	gi|222526764|ref|YP_002571235.1|	92.08	265	21	0	1	265	1	265	4e-120	435
2010301815	gi|219847558|ref|YP_002461991.1|	71.84	316	88	1	3	317	513	828	6e-123	445
2010301816	gi|219847558|ref|YP_002461991.1|	70.34	536	157	2	1	535	213	747	0	707
2010301817	gi|222526763|ref|YP_002571234.1|	72.14	201	55	1	4	204	3	202	5e-75	285
2010301818	gi|219847559|ref|YP_002461992.1|	96.05	506	20	0	1	506	1	506	0	954
2010301819	gi|219847560|ref|YP_002461993.1|	92.39	92	7	0	1	92	1	92	1e-42	176
2010301820	gi|219847560|ref|YP_002461993.1|	92.42	66	5	0	1	66	27	92	4e-28	128
2010301821	gi|222526760|ref|YP_002571231.1|	72.58	383	103	1	26	408	17	397	1e-128	464
2010301822	gi|222526770|ref|YP_002571241.1|	87.9	157	18	1	41	196	1	157	5e-71	271
2010301823	gi|163848818|ref|YP_001636862.1|	93.14	175	12	0	1	175	23	197	1e-88	329
2010301824	gi|222526772|ref|YP_002571243.1|	87.16	405	52	0	1	405	1	405	0	701
2010301825	gi|222526773|ref|YP_002571244.1|	88.47	399	46	0	1	399	1	399	0	679
2010301826	gi|222526774|ref|YP_002571245.1|	77.47	293	66	0	1	293	336	628	1e-133	480
2010301827	gi|222526774|ref|YP_002571245.1|	80.5	482	89	2	1	481	1	478	0	785
2010301828	gi|222526775|ref|YP_002571246.1|	88.89	63	7	0	1	63	346	408	1e-26	123
2010301829	gi|219847025|ref|YP_002461458.1|	90.16	183	18	0	1	183	171	353	3e-86	321
2010301831	gi|222526776|ref|YP_002571247.1|	84.95	412	62	0	1	412	1	412	0	672
2010301832	gi|222526777|ref|YP_002571248.1|	95.5	556	25	0	2	557	1	556	0	1018
2010301833	gi|222526778|ref|YP_002571249.1|	98.98	196	2	0	1	196	303	498	2e-102	375
2010301834	gi|163848825|ref|YP_001636869.1|	98.07	259	5	0	1	259	1	259	2e-149	533
2010301835	gi|219847029|ref|YP_002461462.1|	92.02	213	17	0	1	213	1	213	1e-87	327
2010301836	gi|219847030|ref|YP_002461463.1|	97.35	302	7	1	1	301	31	332	1e-141	507
2010301837	gi|334121767|ref|ZP_08495815.1|	96.91	388	12	0	7	394	1	388	0	771
2010301838	gi|195940827|ref|ZP_03086209.1|	88.85	314	35	0	1	314	383	696	8e-150	534
2010301839	gi|419958651|ref|ZP_14474713.1|	98.18	55	1	0	1	55	718	772	8e-26	120
2010301840	gi|334121766|ref|ZP_08495814.1|	97.8	364	8	0	1	364	1	364	0	703
2010301841	gi|334121762|ref|ZP_08495811.1|	97.53	81	2	0	6	86	40	120	2e-37	159
2010301844	gi|222523536|ref|YP_002568006.1|	55.7	158	70	0	38	195	34	191	1e-41	173
2010301845	gi|222523535|ref|YP_002568005.1|	52.17	46	22	0	1	46	35	80	1e-07	60.1
2010301846	gi|268317022|ref|YP_003290741.1|	61.29	217	84	0	4	220	13	229	2e-66	256
2010301847	gi|229160030|ref|ZP_04288034.1|	36.93	176	101	4	2	168	120	294	1e-18	97.4
2010301848	gi|222526512|ref|YP_002570983.1|	71.67	60	17	0	31	90	288	347	1e-15	87
2010301849	gi|222523357|ref|YP_002567827.1|	73.74	198	52	0	1	198	1	198	2e-78	296
2010301851	gi|335040228|ref|ZP_08533361.1|	37.82	119	66	3	5	121	21	133	7e-10	67.8
2010301852	gi|225181613|ref|ZP_03735054.1|	60.87	115	44	1	1	114	21	135	9e-36	153
2010301853	gi|433546057|ref|ZP_20502395.1|	49.35	77	39	0	29	105	21	97	3e-13	79.3
2010301854	gi|334125334|ref|ZP_08499323.1|	96.44	253	9	0	1	253	69	321	4e-139	498
2010301855	gi|334125335|ref|ZP_08499324.1|	97.04	203	6	0	1	203	312	514	2e-110	402
2010301856	gi|334125336|ref|ZP_08499325.1|	98.34	482	8	0	1	482	1	482	0	919
2010301857	gi|354724881|ref|ZP_09039096.1|	92.24	245	19	0	1	245	1	245	3e-128	462
2010301858	gi|325110355|ref|YP_004271423.1|	45	80	43	1	1	80	123	201	4e-13	78.6
2010301859	gi|148655719|ref|YP_001275924.1|	47.02	319	158	5	1	311	1	316	3e-70	270
2010301860	gi|327403461|ref|YP_004344299.1|	32.46	114	66	2	17	119	29	142	9e-10	67.4
2010301861	gi|222526214|ref|YP_002570685.1|	72.37	257	71	0	17	273	186	442	1e-71	274
2010301862	gi|222526214|ref|YP_002570685.1|	77.45	102	23	0	1	102	1	102	7e-39	164
2010301863	gi|222526215|ref|YP_002570686.1|	86.4	228	31	0	1	228	76	303	2e-95	353
2010301864	gi|222526200|ref|YP_002570671.1|	94.34	53	3	0	1	53	1	53	2e-13	79.7
2010301865	gi|222526199|ref|YP_002570670.1|	84.62	117	18	0	1	117	243	359	9e-48	193
2010301866	gi|219847132|ref|YP_002461565.1|	75.31	243	60	0	1	243	1	243	1e-68	264
2010301867	gi|222526196|ref|YP_002570667.1|	87.9	281	32	1	17	297	1	279	6e-120	435
2010301868	gi|222527306|ref|YP_002571777.1|	88.89	54	6	0	1	54	312	365	2e-17	93.2
2010301869	gi|222527307|ref|YP_002571778.1|	87.25	447	56	1	1	447	1	446	0	783
2010301870	gi|222527308|ref|YP_002571779.1|	82.32	492	85	1	1	492	1	490	0	832
2010301872	gi|222527308|ref|YP_002571779.1|	98.85	87	1	0	2	88	404	490	9e-44	180
2010301873	gi|222527309|ref|YP_002571780.1|	88.66	344	39	0	1	344	1	344	4e-179	632
2010301875	gi|386346579|ref|YP_006044828.1|	46.99	349	172	6	11	348	3	349	1e-72	278
2010301876	gi|195953652|ref|YP_002121942.1|	53.32	392	170	4	18	406	98	479	2e-108	397
2010301877	gi|397689752|ref|YP_006527006.1|	68.08	401	127	1	6	406	302	701	1e-168	597
2010301878	gi|189346973|ref|YP_001943502.1|	51.13	397	178	7	1	382	1	396	3e-93	347
2010301880	gi|328949586|ref|YP_004366921.1|	70.53	95	28	0	29	123	38	132	3e-33	145
2010301881	gi|168699250|ref|ZP_02731527.1|	37.07	116	61	6	271	380	446	555	1e-05	56.6
2010301882	gi|116625697|ref|YP_827853.1|	69.23	143	41	1	7	149	4	143	3e-50	201
2010301883	gi|402813060|ref|ZP_10862655.1|	54.94	253	114	0	1	253	4	256	9e-79	298
2010301884	gi|422302701|ref|ZP_16390061.1|	35.91	220	134	3	11	223	28	247	9e-38	161
2010301886	gi|319901658|ref|YP_004161386.1|	51.2	166	64	4	2	161	126	280	2e-41	172
2010301888	gi|383761972|ref|YP_005440954.1|	38.49	291	163	6	3	284	113	396	2e-38	164
2010301890	gi|392396915|ref|YP_006433516.1|	42.37	59	34	0	2	60	36	94	1e-09	67.4
2010301893	gi|392373275|ref|YP_003205108.1|	56.7	351	151	1	13	362	53	403	2e-112	410
2010301894	gi|15606732|ref|NP_214112.1|	80	55	11	0	1	55	51	105	1e-17	93.6
2010301895	gi|222525749|ref|YP_002570220.1|	63.49	578	206	4	7	581	3	578	0	643
2010301897	gi|222525690|ref|YP_002570161.1|	76.77	99	23	0	1	99	231	329	1e-25	120
2010301898	gi|222525691|ref|YP_002570162.1|	59.18	343	138	2	1	342	43	384	2e-110	403
2010301899	gi|148655997|ref|YP_001276202.1|	83.53	85	14	0	2	86	213	297	2e-35	152
2010301900	gi|148655996|ref|YP_001276201.1|	93.16	117	7	1	30	146	1	116	1e-56	223
2010301901	gi|163847434|ref|YP_001635478.1|	81.38	247	46	0	1	247	29	275	2e-105	386
2010301902	gi|222525284|ref|YP_002569755.1|	71.29	209	60	0	1	209	1	209	3e-81	305
2010301903	gi|219848487|ref|YP_002462920.1|	87.06	85	11	0	22	106	22	106	2e-34	149
2010301904	gi|222525287|ref|YP_002569758.1|	83.6	372	61	0	1	372	1	372	2e-173	613
2010301905	gi|163847439|ref|YP_001635483.1|	85.99	157	22	0	35	191	21	177	3e-73	278
2010301906	gi|373854443|ref|ZP_09597241.1|	32.95	261	144	11	2	255	7	243	4e-09	66.6
2010301907	gi|425454006|ref|ZP_18833755.1|	32.79	427	270	12	60	473	560	982	9e-29	133
2010301910	gi|347531809|ref|YP_004838572.1|	47.26	201	101	1	31	226	26	226	1e-45	187
2010301911	gi|258514367|ref|YP_003190589.1|	50.98	51	25	0	4	54	168	218	2e-07	59.7
2010301912	gi|427717352|ref|YP_007065346.1|	60	195	78	0	3	197	2	196	2e-66	256
2010301913	gi|119513382|ref|ZP_01632415.1|	61.9	189	72	0	1	189	23	211	2e-67	259
2010301915	gi|182416348|ref|YP_001821414.1|	44.03	402	210	8	2	395	15	409	1e-75	288
2010301916	gi|320161050|ref|YP_004174274.1|	58.14	86	36	0	1	86	444	529	9e-23	110
2010301917	gi|172058212|ref|YP_001814672.1|	33.74	243	150	5	197	438	222	454	1e-24	119
2010301918	gi|222528114|ref|YP_002571996.1|	45.71	210	109	3	3	207	1	210	2e-49	199
2010301921	gi|269926356|ref|YP_003322979.1|	70.62	371	108	1	1	370	30	400	3e-154	549
2010301925	gi|21674545|ref|NP_662610.1|	50.38	397	154	11	1	358	2	394	5e-83	313
2010301926	gi|383761102|ref|YP_005440084.1|	80	40	8	0	3	42	487	526	8e-11	70.9
2010301927	gi|121534936|ref|ZP_01666755.1|	59.16	262	107	0	1	262	1	262	3e-86	322
2010301928	gi|438003293|ref|YP_007273036.1|	42.97	256	130	5	1	241	1	255	3e-43	179
2010301930	gi|148654213|ref|YP_001274418.1|	98.63	293	4	0	1	293	63	355	9e-164	580
2010301931	gi|419958951|ref|ZP_14475009.1|	99.2	622	5	0	1	622	6	627	0	1231
2010301933	gi|219848469|ref|YP_002462902.1|	91.61	143	12	0	1	143	1	143	7e-72	273
2010301934	gi|222525227|ref|YP_002569698.1|	87.72	391	48	0	1	391	1	391	0	678
2010301935	gi|222527158|ref|YP_002571629.1|	93.4	212	14	0	1	212	1	212	8e-111	404
2010301936	gi|222527157|ref|YP_002571628.1|	95	160	8	0	1	160	1	160	7e-81	303
2010301937	gi|222527157|ref|YP_002571628.1|	76.69	163	38	0	11	173	250	412	4e-62	241
2010301938	gi|222527156|ref|YP_002571627.1|	72.28	101	28	0	1	101	24	124	4e-33	145
2010301939	gi|222527156|ref|YP_002571627.1|	90.05	221	21	1	1	221	130	349	6e-92	341
2010301940	gi|222527155|ref|YP_002571626.1|	57.09	261	110	2	4	263	4	263	7e-72	275
2010301943	gi|222526102|ref|YP_002570573.1|	85.03	648	97	0	3	650	1966	2613	0	1080
2010301944	gi|222526103|ref|YP_002570574.1|	94.24	278	16	0	1	278	1	278	2e-153	546
2010301945	gi|222526480|ref|YP_002570951.1|	68.46	149	47	0	1	149	37	185	5e-57	224
2010301946	gi|332980994|ref|YP_004462435.1|	55.56	306	132	3	1	305	7	309	2e-78	297
2010301947	gi|148654515|ref|YP_001274720.1|	93.78	225	14	0	1	225	1	225	7e-122	440
2010301949	gi|148654514|ref|YP_001274719.1|	97.84	139	3	0	1	139	1	139	2e-74	282
2010301950	gi|148654513|ref|YP_001274718.1|	95.07	284	14	0	1	284	1	284	1e-142	510
2010301952	gi|148654512|ref|YP_001274717.1|	96.92	357	11	0	1	357	1	357	2e-177	626
2010301953	gi|156740855|ref|YP_001430984.1|	75.51	49	12	0	1	49	648	696	8e-07	57.8
2010301954	gi|148654511|ref|YP_001274716.1|	90.48	105	10	0	1	105	33	137	7e-49	197
2010301955	gi|148654510|ref|YP_001274715.1|	86	150	21	0	1	150	1	150	2e-49	199
2010301956	gi|148654509|ref|YP_001274714.1|	93.97	232	14	0	1	232	1	232	6e-109	397
2010301957	gi|312797534|ref|YP_004030456.1|	35.94	128	70	3	1	125	1	119	8e-08	60.8
2010301959	gi|399050627|ref|ZP_10740722.1|	48.1	289	141	5	3	286	9	293	3e-67	259
2010301960	gi|296134206|ref|YP_003641453.1|	57.31	335	142	1	87	421	89	422	3e-104	384
2010301961	gi|328951764|ref|YP_004369098.1|	61.81	288	110	0	1	288	220	507	1e-91	340
2010301962	gi|146297527|ref|YP_001181298.1|	45.16	93	51	0	61	153	374	466	4e-17	91.7
2010301964	gi|269925150|ref|YP_003321773.1|	60.62	226	89	0	1	226	41	266	3e-83	312
2010301965	gi|359461147|ref|ZP_09249710.1|	40.91	110	63	1	1	110	119	226	1e-17	93.6
2010301966	gi|237749553|ref|ZP_04580033.1|	30.71	140	86	3	13	145	9	144	2e-09	66.2
2010301968	gi|222526004|ref|YP_002570475.1|	95.54	157	7	0	1	157	1	157	6e-85	317
2010301969	gi|222526005|ref|YP_002570476.1|	93.07	375	26	0	1	375	52	426	0	698
2010301970	gi|156742266|ref|YP_001432395.1|	68.89	45	14	0	1	45	188	232	5e-11	71.6
2010301971	gi|222526109|ref|YP_002570580.1|	96.2	79	3	0	1	79	431	509	7e-38	160
2010301972	gi|193215449|ref|YP_001996648.1|	49.6	125	54	4	24	142	25	146	5e-15	85.1
2010301973	gi|269926642|ref|YP_003323265.1|	46.18	353	162	4	1	347	1	331	2e-71	274
2010301975	gi|333978751|ref|YP_004516696.1|	46.48	142	75	1	22	163	6	146	1e-30	136
2010301976	gi|333978752|ref|YP_004516697.1|	53.75	80	37	0	1	80	13	92	4e-17	91.7
2010301977	gi|187736224|ref|YP_001878336.1|	43.2	169	89	3	2	163	4	172	4e-27	124
2010301978	gi|421610322|ref|ZP_16051498.1|	37.4	246	129	7	101	322	140	384	9e-31	139
2010301979	gi|427729043|ref|YP_007075280.1|	44.24	278	144	5	16	289	4371	4641	4e-55	219
2010301980	gi|419957199|ref|ZP_14473265.1|	89.09	110	12	0	2	111	1	110	6e-35	150
2010301981	gi|419957198|ref|ZP_14473264.1|	97.89	284	6	0	16	299	29	312	1e-159	567
2010301982	gi|419957197|ref|ZP_14473263.1|	97.04	169	5	0	1	169	1	169	2e-79	298
2010301983	gi|419957196|ref|ZP_14473262.1|	98.91	92	1	0	1	92	1	92	2e-37	159
2010301984	gi|419957195|ref|ZP_14473261.1|	97.96	49	1	0	1	49	1	49	2e-17	92.8
2010301985	gi|193215590|ref|YP_001996789.1|	45.55	281	144	2	3	283	777	1048	2e-61	241
2010301986	gi|347755715|ref|YP_004863279.1|	58.77	211	75	2	1	209	1	201	4e-63	245
2010301987	gi|332666172|ref|YP_004448960.1|	45.16	155	85	0	73	227	70	224	3e-33	146
2010301989	gi|222525273|ref|YP_002569744.1|	43.9	82	46	0	1	82	892	973	6e-13	77.8
2010301991	gi|332666173|ref|YP_004448961.1|	32.29	223	126	5	2	222	174	373	1e-22	111
2010301992	gi|222523522|ref|YP_002567992.1|	89.39	245	26	0	1	245	40	284	5e-99	365
2010301993	gi|86606362|ref|YP_475125.1|	99.61	259	1	0	1	259	342	600	1e-151	540
2010301994	gi|86606363|ref|YP_475126.1|	100	141	0	0	1	141	1	141	3e-76	288
2010301996	gi|86607837|ref|YP_476599.1|	91.9	395	32	0	2	396	15	409	0	734
2010301997	gi|86606365|ref|YP_475128.1|	100	298	0	0	1	298	1	298	2e-120	437
2010301998	gi|86606366|ref|YP_475129.1|	100	146	0	0	1	146	65	210	2e-66	255
2010301999	gi|86606367|ref|YP_475130.1|	100	232	0	0	1	232	1	232	6e-126	454
2010302002	gi|86606372|ref|YP_475135.1|	99.55	224	1	0	1	224	3	226	7e-114	414
2010302003	gi|86606375|ref|YP_475138.1|	97.47	79	2	0	9	87	160	238	2e-39	166
2010302004	gi|86606376|ref|YP_475139.1|	98.71	155	2	0	6	160	1	155	1e-81	305
2010302005	gi|86606377|ref|YP_475140.1|	94.9	98	5	0	1	98	1	98	2e-48	196
2010302006	gi|193214575|ref|YP_001995774.1|	73.04	293	78	1	1	292	495	787	3e-127	459
2010302007	gi|103488175|ref|YP_617736.1|	47.77	247	117	4	13	258	775	1010	1e-47	194
2010302008	gi|124009898|ref|ZP_01694565.1|	47.37	418	198	6	1	406	177	584	2e-105	387
2010302010	gi|124009850|ref|ZP_01694518.1|	48.77	285	137	3	3	286	8	284	4e-75	286
2010302014	gi|206900388|ref|YP_002250162.1|	54.43	237	107	1	1	236	19	255	1e-71	274
2010302015	gi|410466025|ref|ZP_11319175.1|	63.44	186	66	2	11	195	8	192	5e-42	174
2010302018	gi|86609371|ref|YP_478133.1|	100	83	0	0	1	83	1	83	2e-31	139
2010302019	gi|431798222|ref|YP_007225126.1|	36.22	254	155	4	16	267	60	308	2e-41	173
2010302020	gi|403378828|ref|ZP_10920885.1|	34.09	132	55	3	43	144	46	175	1e-10	70.1
2010302022	gi|347755176|ref|YP_004862740.1|	42.22	360	203	5	2	359	389	745	2e-67	261
2010302023	gi|153869391|ref|ZP_01999012.1|	41.84	98	57	0	101	198	46	143	1e-10	72
2010302025	gi|398882525|ref|ZP_10637492.1|	50.24	207	102	1	1	206	541	747	9e-40	167
2010302026	gi|148658127|ref|YP_001278332.1|	72.47	425	116	1	1	425	1	424	7e-180	635
2010302027	gi|347755138|ref|YP_004862702.1|	88.89	72	8	0	33	104	145	216	2e-30	135
2010302028	gi|347755137|ref|YP_004862701.1|	70.14	345	95	4	4	348	6	342	2e-113	414
2010302029	gi|302391924|ref|YP_003827744.1|	30.14	438	284	6	1	427	161	587	1e-57	229
2010302034	gi|392960406|ref|ZP_10325874.1|	33.63	223	146	1	11	233	14	234	1e-23	114
2010302035	gi|430743484|ref|YP_007202613.1|	61.89	328	125	0	8	335	13	340	1e-106	391
2010302036	gi|414162770|ref|ZP_11419017.1|	31.58	114	65	4	50	162	6	107	5e-08	61.6
2010302037	gi|254430651|ref|ZP_05044354.1|	36.21	174	108	3	1	172	200	372	2e-22	109
2010302038	gi|83591105|ref|YP_431114.1|	49.67	461	232	0	1	461	3	463	1e-120	438
2010302040	gi|148655405|ref|YP_001275610.1|	98.26	459	7	1	1	458	48	506	0	879
2010302041	gi|148655405|ref|YP_001275610.1|	93.18	44	3	0	1	44	1	44	6e-16	87.8
2010302042	gi|148655406|ref|YP_001275611.1|	97.49	279	7	0	1	279	1	279	1e-98	364
2010302043	gi|148655407|ref|YP_001275612.1|	100	271	0	0	1	271	1	271	7e-153	544
2010302044	gi|148655408|ref|YP_001275613.1|	99.19	124	1	0	1	124	371	494	1e-65	253
2010302045	gi|282898049|ref|ZP_06306044.1|	75	284	71	0	1	284	50	333	4e-125	452
2010302046	gi|334118273|ref|ZP_08492363.1|	61.74	115	44	0	1	115	1	115	3e-39	165
2010302047	gi|86605833|ref|YP_474596.1|	99.63	270	1	0	1	270	179	448	1e-137	493
2010302048	gi|320449821|ref|YP_004201917.1|	76.21	580	138	0	1	580	1	580	0	766
2010302049	gi|381157176|ref|ZP_09866410.1|	61.11	72	28	0	45	116	13	84	5e-18	94.7
2010302050	gi|397690829|ref|YP_006528083.1|	37.21	129	81	0	1	129	90	218	2e-17	93.2
2010302051	gi|220932724|ref|YP_002509632.1|	37.22	403	248	3	25	424	28	428	1e-70	272
2010302052	gi|147677380|ref|YP_001211595.1|	46.47	411	187	10	79	473	305	698	5e-96	356
2010302053	gi|86606807|ref|YP_475570.1|	84.62	52	8	0	21	72	103	154	1e-17	94
2010302054	gi|86606806|ref|YP_475569.1|	98.95	286	3	0	1	286	3	288	4e-153	545
2010302055	gi|86604887|ref|YP_473650.1|	90.2	153	15	0	1	153	102	254	1e-73	279
2010302056	gi|86604888|ref|YP_473651.1|	100	372	0	0	1	372	1	372	8e-150	535
2010302057	gi|86604890|ref|YP_473653.1|	99.75	394	1	0	1	394	1	394	0	703
2010302058	gi|86604891|ref|YP_473654.1|	100	122	0	0	1	122	1	122	1e-65	253
2010302059	gi|86604892|ref|YP_473655.1|	100	262	0	0	6	267	1	262	2e-148	529
2010302060	gi|86604893|ref|YP_473656.1|	99.65	571	2	0	19	589	19	589	0	1097
2010302061	gi|86604895|ref|YP_473658.1|	97.57	288	7	0	1	288	1	288	5e-151	538
2010302062	gi|86604896|ref|YP_473659.1|	99.72	361	1	0	19	379	1	361	0	669
2010302063	gi|86604897|ref|YP_473660.1|	100	161	0	0	1	161	1	161	6e-90	333
2010302064	gi|86604898|ref|YP_473661.1|	100	70	0	0	1	70	18	87	1e-33	146
2010302065	gi|86604899|ref|YP_473662.1|	100	247	0	0	1	247	118	364	2e-143	512
2010302067	gi|86604900|ref|YP_473663.1|	100	250	0	0	1	250	30	279	4e-132	475
2010302068	gi|86604901|ref|YP_473664.1|	100	387	0	0	1	387	1	387	0	746
2010302069	gi|86604902|ref|YP_473665.1|	100	157	0	0	1	157	1	157	2e-88	328
2010302070	gi|86605334|ref|YP_474097.1|	68.35	316	97	2	1	313	391	706	3e-129	466
2010302071	gi|86607542|ref|YP_476304.1|	67.76	152	47	1	1	150	45	196	3e-56	221
2010302072	gi|320159562|ref|YP_004172786.1|	86.57	67	9	0	1	67	69	135	9e-29	130
2010302073	gi|320162292|ref|YP_004175517.1|	52.81	303	143	0	6	308	125	427	2e-77	293
2010302074	gi|222523767|ref|YP_002568237.1|	97.37	38	1	0	26	63	83	120	2e-13	79.7
2010302075	gi|163846037|ref|YP_001634081.1|	70.26	269	80	0	1	269	3	271	1e-96	357
2010302076	gi|219850171|ref|YP_002464604.1|	83.71	178	25	3	1	176	12	187	4e-57	224
2010302077	gi|291295875|ref|YP_003507273.1|	93.87	261	16	0	4	264	1	261	2e-143	513
2010302078	gi|291295876|ref|YP_003507274.1|	88.54	157	18	0	1	157	1	157	2e-71	271
2010302079	gi|312128203|ref|YP_003993077.1|	39.89	356	211	2	1	356	38	390	5e-61	239
2010302081	gi|220932260|ref|YP_002509168.1|	38.89	162	97	1	1	160	163	324	3e-27	125
2010302084	gi|222526741|ref|YP_002571212.1|	85.97	442	62	0	1	442	26	467	0	671
2010302085	gi|222526743|ref|YP_002571214.1|	96.54	405	14	0	1	405	831	1235	0	762
2010302086	gi|222526743|ref|YP_002571214.1|	97.65	85	2	0	1	85	497	581	6e-41	171
2010302087	gi|222526743|ref|YP_002571214.1|	86.82	478	63	0	22	499	1	478	0	872
2010302088	gi|193216317|ref|YP_001997516.1|	56.18	89	39	0	2	90	328	416	2e-24	116
2010302089	gi|421155256|ref|ZP_15614736.1|	32.5	120	77	2	22	139	27	144	8e-07	58.5
2010302090	gi|193215206|ref|YP_001996405.1|	40.3	134	80	0	20	153	244	377	1e-16	90.1
2010302091	gi|354559523|ref|ZP_08978771.1|	53.87	310	142	1	1	309	1	310	7e-87	325
2010302092	gi|226228953|ref|YP_002763059.1|	38.12	223	107	6	4	215	274	476	2e-26	123
2010302093	gi|193215240|ref|YP_001996439.1|	52.04	294	140	1	1	294	1085	1377	8e-84	315
2010302094	gi|222526889|ref|YP_002571360.1|	63.54	181	64	1	1	181	137	315	2e-34	149
2010302095	gi|219847299|ref|YP_002461732.1|	80.24	248	48	1	5	251	4	251	1e-99	367
2010302096	gi|222526891|ref|YP_002571362.1|	79.05	105	22	0	1	105	1	105	9e-44	180
2010302097	gi|386813803|ref|ZP_10101027.1|	40.86	257	144	4	38	292	361	611	4e-46	190
2010302098	gi|384135154|ref|YP_005517868.1|	69.06	320	99	0	10	329	3	322	5e-125	452
2010302099	gi|300786705|ref|YP_003766996.1|	31.63	196	130	2	1	195	1	193	9e-17	93.6
2010302100	gi|438001015|ref|YP_007270758.1|	36.91	149	93	1	1	149	30	177	2e-23	112
2010302101	gi|383787192|ref|YP_005471761.1|	55.77	364	161	0	3	366	81	444	2e-120	437
2010302103	gi|374295639|ref|YP_005045830.1|	54.94	344	153	1	5	348	6	347	7e-106	389
2010302104	gi|404329489|ref|ZP_10969937.1|	59.5	121	48	1	4	123	112	232	3e-35	152
2010302106	gi|428206575|ref|YP_007090928.1|	68.35	474	149	1	1	474	1	473	0	704
2010302108	gi|148656998|ref|YP_001277203.1|	95.95	247	10	0	1	247	567	813	7e-105	384
2010302109	gi|148656998|ref|YP_001277203.1|	99.77	431	1	0	1	431	84	514	0	895
2010302110	gi|148656996|ref|YP_001277201.1|	100	92	0	0	1	92	1	92	4e-44	181
2010302111	gi|148656995|ref|YP_001277200.1|	100	258	0	0	1	258	1	258	2e-125	453
2010302112	gi|148656994|ref|YP_001277199.1|	100	69	0	0	1	69	264	332	7e-33	144
2010302113	gi|148656999|ref|YP_001277204.1|	99.51	408	2	0	1	408	10	417	0	691
2010302114	gi|256818698|ref|YP_003135765.1|	69.14	162	50	0	1	162	120	281	7e-63	243
2010302115	gi|166368726|ref|YP_001660999.1|	55.21	96	43	0	1	96	1	96	1e-20	103
2010302116	gi|22297997|ref|NP_681244.1|	66	100	34	0	2	101	212	311	2e-33	146
2010302117	gi|222525776|ref|YP_002570247.1|	62.6	254	88	1	2	255	225	471	1e-51	207
2010302119	gi|327401739|ref|YP_004342578.1|	32.54	126	63	4	127	242	127	240	4e-08	63.9
2010302121	gi|86606029|ref|YP_474792.1|	99.02	102	1	0	1	102	1	102	5e-53	211
2010302122	gi|428300249|ref|YP_007138555.1|	50.36	139	68	1	1	139	43	180	3e-34	149
2010302123	gi|419958001|ref|ZP_14474067.1|	95.69	209	9	0	1	209	278	486	9e-90	333
2010302124	gi|312623436|ref|YP_004025049.1|	39.81	206	118	3	1	205	209	409	9e-35	151
2010302125	gi|188995976|ref|YP_001930227.1|	70.52	173	51	0	1	173	31	203	2e-75	285
2010302126	gi|419957003|ref|ZP_14473069.1|	100	100	0	0	1	100	132	231	3e-51	204
2010302127	gi|419957002|ref|ZP_14473068.1|	99.56	226	1	0	1	226	1	226	2e-116	422
2010302128	gi|334124189|ref|ZP_08498198.1|	95.98	199	8	0	5	203	1	199	3e-110	402
2010302129	gi|419957000|ref|ZP_14473066.1|	97.6	125	3	0	1	125	1	125	1e-65	253
2010302130	gi|392979225|ref|YP_006477813.1|	100	45	0	0	1	45	146	190	9e-18	94
2010302131	gi|419956999|ref|ZP_14473065.1|	100	124	0	0	18	141	18	141	3e-67	258
2010302132	gi|419956998|ref|ZP_14473064.1|	99.54	437	2	0	1	437	264	700	0	890
2010302133	gi|345299219|ref|YP_004828577.1|	81.64	256	47	0	1	256	53	308	5e-121	438
2010302134	gi|222523338|ref|YP_002567808.1|	94.44	144	8	0	1	144	1	144	9e-75	283
2010302135	gi|222523340|ref|YP_002567810.1|	93.64	220	14	0	1	220	1	220	2e-109	399
2010302136	gi|222523341|ref|YP_002567811.1|	81.25	96	18	0	1	96	50	145	2e-29	132
2010302137	gi|222523342|ref|YP_002567812.1|	75.12	201	50	0	1	201	1	201	2e-72	276
2010302138	gi|222523343|ref|YP_002567813.1|	80.92	131	25	0	2	132	158	288	2e-45	185
2010302139	gi|148658660|ref|YP_001278865.1|	100	55	0	0	1	55	214	268	6e-22	107
2010302140	gi|148658659|ref|YP_001278864.1|	86	50	7	0	2	51	102	151	2e-16	89.4
2010302141	gi|148658657|ref|YP_001278862.1|	88.74	151	17	0	1	151	1	151	4e-65	251
2010302142	gi|148658656|ref|YP_001278861.1|	100	42	0	0	10	51	72	113	6e-16	87.8
2010302143	gi|148658655|ref|YP_001278860.1|	96.97	165	5	0	1	165	1	165	6e-79	297
2010302144	gi|148658654|ref|YP_001278859.1|	85.44	309	43	2	1	308	23	330	9e-131	471
2010302145	gi|86607059|ref|YP_475822.1|	99.23	390	3	0	1	390	118	507	0	794
2010302146	gi|86607055|ref|YP_475818.1|	98.59	497	7	0	1	497	107	603	0	947
2010302147	gi|86607054|ref|YP_475817.1|	99.47	571	3	0	1	571	9	579	0	1151
2010302148	gi|86607053|ref|YP_475816.1|	98.13	481	8	1	5	484	86	566	0	828
2010302149	gi|86607052|ref|YP_475815.1|	100	81	0	0	1	81	1	81	5e-40	167
2010302151	gi|86606797|ref|YP_475560.1|	75.31	162	33	2	1	155	75	236	2e-60	236
2010302152	gi|86607046|ref|YP_475809.1|	82.69	104	16	2	1	102	20	123	5e-25	118
2010302154	gi|86607044|ref|YP_475807.1|	100	254	0	0	1	254	1	254	2e-134	482
2010302155	gi|86607043|ref|YP_475806.1|	100	373	0	0	11	383	1	373	0	669
2010302156	gi|86607042|ref|YP_475805.1|	100	162	0	0	1	162	1	162	6e-85	317
2010302157	gi|86607041|ref|YP_475804.1|	100	215	0	0	1	215	1	215	2e-94	349
2010302158	gi|86607040|ref|YP_475803.1|	100	316	0	0	13	328	1	316	4e-179	632
2010302159	gi|86607250|ref|YP_476013.1|	94.19	241	13	1	1	240	159	399	3e-126	455
2010302160	gi|86604886|ref|YP_473649.1|	99.26	136	1	0	1	136	5	140	5e-74	281
2010302161	gi|419957156|ref|ZP_14473222.1|	99.03	310	3	0	1	310	1	310	1e-169	600
2010302162	gi|419957155|ref|ZP_14473221.1|	99.18	245	2	0	1	245	98	342	2e-140	502
2010302163	gi|419957154|ref|ZP_14473220.1|	98.13	321	6	0	35	355	1	321	0	662
2010302164	gi|419957153|ref|ZP_14473219.1|	98.32	179	3	0	1	179	1	179	4e-87	324
2010302165	gi|419957152|ref|ZP_14473218.1|	95.61	228	10	0	1	228	1	228	3e-126	455
2010302166	gi|419957151|ref|ZP_14473217.1|	98.91	183	2	0	1	183	19	201	1e-101	372
2010302167	gi|365970397|ref|YP_004951958.1|	97.5	240	6	0	1	240	1	240	6e-135	484
2010302168	gi|86605737|ref|YP_474500.1|	90.48	315	24	2	1	309	1	315	2e-93	347
2010302169	gi|86610287|ref|YP_479049.1|	100	86	0	0	1	86	1	86	4e-42	175
2010302170	gi|347754079|ref|YP_004861643.1|	76.1	272	65	0	1	272	687	958	9e-95	351
2010302172	gi|347754083|ref|YP_004861647.1|	82.09	67	12	0	1	67	73	139	2e-22	109
2010302173	gi|347754084|ref|YP_004861648.1|	96.89	225	7	0	1	225	52	276	7e-125	450
2010302174	gi|86605472|ref|YP_474235.1|	98.54	137	2	0	14	150	1	137	6e-61	237
2010302175	gi|86605473|ref|YP_474236.1|	97.56	41	1	0	1	41	1	41	5e-13	78.2
2010302176	gi|86609181|ref|YP_477943.1|	90.69	333	31	0	4	336	42	374	3e-171	605
2010302177	gi|419958897|ref|ZP_14474955.1|	97.6	250	6	0	1	250	1	250	1e-125	454
2010302178	gi|419958898|ref|ZP_14474956.1|	98.84	173	2	0	1	173	283	455	7e-87	323
2010302179	gi|419958899|ref|ZP_14474957.1|	96.68	211	7	0	5	215	1	211	2e-114	416
2010302180	gi|401764754|ref|YP_006579761.1|	94.34	53	3	0	1	53	65	117	3e-20	102
2010302182	gi|401764755|ref|YP_006579762.1|	97.9	428	9	0	1	428	1	428	0	782
2010302183	gi|401677611|ref|ZP_10809585.1|	100	66	0	0	1	66	1	66	3e-30	135
2010302184	gi|401677612|ref|ZP_10809586.1|	99.1	111	1	0	1	111	1	111	3e-57	225
2010302185	gi|261340837|ref|ZP_05968695.1|	97.78	45	1	0	1	45	572	616	3e-16	89
2010302187	gi|261340838|ref|ZP_05968696.1|	100	56	0	0	1	56	1	56	1e-25	120
2010302188	gi|365971635|ref|YP_004953196.1|	100	107	0	0	1	107	3	109	2e-47	192
2010302189	gi|422333561|ref|ZP_16414571.1|	100	52	0	0	1	52	29	80	1e-20	103
2010302190	gi|334125365|ref|ZP_08499354.1|	98.96	480	5	0	1	480	1	480	0	904
2010302191	gi|419959677|ref|ZP_14475728.1|	97.37	76	2	0	1	76	1	76	2e-36	155
2010302192	gi|419959678|ref|ZP_14475729.1|	82.5	80	11	2	1	78	1	79	1e-28	130
2010302193	gi|334125358|ref|ZP_08499347.1|	97.51	684	17	0	1	684	6	689	0	1372
2010302194	gi|334125357|ref|ZP_08499346.1|	97.27	110	3	0	1	110	227	336	2e-54	216
2010302195	gi|401675062|ref|ZP_10807056.1|	77.36	53	12	0	1	53	155	207	1e-15	87
2010302196	gi|354724904|ref|ZP_09039119.1|	94.23	52	3	0	1	52	1	52	1e-21	107
2010302197	gi|334125356|ref|ZP_08499345.1|	97.32	373	10	0	1	373	1	373	0	756
2010302198	gi|419959685|ref|ZP_14475736.1|	97.78	90	2	0	1	90	1	90	1e-43	179
2010302199	gi|401675059|ref|ZP_10807053.1|	89.45	256	27	0	15	270	32	287	1e-122	443
2010302200	gi|334125353|ref|ZP_08499342.1|	97.94	97	2	0	1	97	1	97	5e-38	161
2010302201	gi|365971831|ref|YP_004953392.1|	92.86	154	11	0	1	154	53	206	4e-82	307
2010302202	gi|330008099|ref|ZP_08306147.1|	57.33	75	32	0	1	75	18	92	8e-10	67.4
2010302203	gi|401764964|ref|YP_006579971.1|	95.95	74	3	0	1	74	129	202	7e-34	147
2010302204	gi|334125350|ref|ZP_08499339.1|	94.12	187	11	0	1	187	1	187	3e-71	271
2010302205	gi|138896257|ref|YP_001126710.1|	35.62	146	90	2	8	149	6	151	6e-08	61.2
2010302206	gi|146297473|ref|YP_001181244.1|	50	112	55	1	1	111	1	112	2e-24	116
2010302207	gi|291613740|ref|YP_003523897.1|	53.33	270	116	3	1	270	265	524	5e-65	252
2010302208	gi|296133628|ref|YP_003640875.1|	62.79	86	32	0	43	128	4	89	2e-24	116
2010302210	gi|423719024|ref|ZP_17693206.1|	47.24	127	61	2	1	124	661	784	2e-20	102
2010302211	gi|347754613|ref|YP_004862177.1|	71.7	106	30	0	1	106	667	772	2e-35	152
2010302212	gi|347754025|ref|YP_004861589.1|	89.19	111	12	0	1	111	1	111	1e-29	133
2010302215	gi|390956779|ref|YP_006420536.1|	52.54	177	80	3	3	175	2	178	3e-43	178
2010302217	gi|319766646|ref|YP_004132147.1|	64.43	194	69	0	14	207	11	204	5e-63	245
2010302218	gi|320527504|ref|ZP_08028684.1|	60	145	56	1	3	145	27	171	4e-38	161
2010302219	gi|337286435|ref|YP_004625908.1|	66	200	62	3	2	200	3	197	4e-67	258
2010302220	gi|260893573|ref|YP_003239670.1|	55.32	47	21	0	10	56	197	243	9e-07	57.4
2010302221	gi|148658303|ref|YP_001278508.1|	100	96	0	0	1	96	1	96	8e-41	170
2010302222	gi|148658302|ref|YP_001278507.1|	100	170	0	0	1	170	261	430	1e-94	349
2010302223	gi|148658302|ref|YP_001278507.1|	99.55	224	1	0	1	224	1	224	1e-112	410
2010302224	gi|148658301|ref|YP_001278506.1|	97.89	285	6	0	1	285	1	285	9e-154	547
2010302225	gi|148658300|ref|YP_001278505.1|	95.35	86	4	0	1	86	647	732	3e-40	168
2010302226	gi|345304209|ref|YP_004826111.1|	44.57	267	135	8	1	258	49	311	4e-38	163
2010302227	gi|296131766|ref|YP_003639013.1|	42.58	155	87	1	1	153	1	155	3e-28	129
2010302228	gi|374710088|ref|ZP_09714522.1|	66.95	118	39	0	1	118	1	118	4e-43	178
2010302229	gi|218133765|ref|ZP_03462569.1|	49.19	124	60	1	3	126	138	258	7e-31	137
2010302230	gi|86604860|ref|YP_473623.1|	100	179	0	0	1	179	450	628	1e-87	326
2010302231	gi|86604861|ref|YP_473624.1|	95.1	143	6	1	1	142	1	143	6e-52	207
2010302232	gi|86604862|ref|YP_473625.1|	99.67	307	1	0	1	307	1	307	1e-171	606
2010302233	gi|86604863|ref|YP_473626.1|	95.95	74	3	0	1	74	1	74	8e-21	104
2010302234	gi|86604864|ref|YP_473627.1|	89.77	264	27	0	1	264	1	264	2e-124	449
2010302236	gi|119512287|ref|ZP_01631374.1|	71.43	63	18	0	25	87	274	336	6e-17	91.3
2010302237	gi|86604867|ref|YP_473630.1|	99.6	249	1	0	1	249	281	529	2e-124	449
2010302238	gi|86604867|ref|YP_473630.1|	100	90	0	0	25	114	25	114	2e-43	179
2010302239	gi|86608474|ref|YP_477236.1|	62.02	208	74	3	1	204	150	356	4e-62	241
2010302240	gi|86604868|ref|YP_473631.1|	98.97	97	1	0	1	97	1	97	5e-48	194
2010302241	gi|222523983|ref|YP_002568453.1|	49.23	520	248	5	2	512	166	678	3e-141	507
2010302243	gi|222523981|ref|YP_002568451.1|	56.7	224	92	2	2	225	5	223	4e-66	255
2010302245	gi|334123116|ref|ZP_08497146.1|	94.65	187	10	0	1	187	1	187	1e-100	369
2010302246	gi|334123117|ref|ZP_08497147.1|	99.04	209	2	0	1	209	1	209	3e-98	362
2010302247	gi|334123117|ref|ZP_08497147.1|	100	171	0	0	1	171	236	406	5e-68	261
2010302248	gi|334123118|ref|ZP_08497148.1|	98.99	494	5	0	1	494	1	494	0	857
2010302249	gi|334123120|ref|ZP_08497149.1|	99.31	432	3	0	1	432	1	432	0	875
2010302250	gi|419958021|ref|ZP_14474087.1|	99.06	320	3	0	1	320	1	320	0	651
2010302251	gi|311280614|ref|YP_003942845.1|	99.31	144	1	0	1	144	71	214	1e-78	296
2010302252	gi|148655209|ref|YP_001275414.1|	99.18	245	2	0	1	245	136	380	7e-115	417
2010302253	gi|148655212|ref|YP_001275417.1|	92.73	55	4	0	1	55	1	55	1e-12	76.6
2010302254	gi|148655213|ref|YP_001275418.1|	98.94	282	3	0	1	282	1	282	1e-152	543
2010302255	gi|148655214|ref|YP_001275419.1|	100	134	0	0	17	150	17	150	5e-73	277
2010302256	gi|329298499|ref|ZP_08255835.1|	53.33	120	54	2	1	119	1	119	7e-25	117
2010302257	gi|146284637|ref|YP_001165590.1|	95.38	65	3	0	1	65	143	207	7e-29	130
2010302258	gi|414085958|ref|YP_006973806.1|	97.4	77	2	0	11	87	480	556	5e-36	154
2010302259	gi|414086017|ref|YP_006973865.1|	97.53	81	2	0	1	81	15	95	6e-39	164
2010302260	gi|429120526|ref|ZP_19181200.1|	98.18	55	1	0	1	55	1	55	1e-23	113
2010302261	gi|417595262|ref|ZP_12245933.1|	97.9	428	9	0	1	428	11	438	0	785
2010302262	gi|421917782|ref|ZP_16347330.1|	99.04	732	7	0	1	732	129	860	0	1463
2010302263	gi|86607100|ref|YP_475863.1|	91.67	204	17	0	2	205	82	285	4e-93	345
2010302264	gi|86607099|ref|YP_475862.1|	95.92	319	13	0	1	319	1	319	2e-133	479
2010302265	gi|86609530|ref|YP_478292.1|	89.44	142	15	0	20	161	1	142	5e-68	261
2010302266	gi|193212024|ref|YP_001997977.1|	40.46	173	99	1	1	169	76	248	1e-24	117
2010302267	gi|345302992|ref|YP_004824894.1|	53.56	267	124	0	1	267	14	280	1e-76	291
2010302270	gi|86605775|ref|YP_474538.1|	100	91	0	0	1	91	1	91	2e-45	185
2010302271	gi|86605774|ref|YP_474537.1|	98.39	124	2	0	1	124	1	124	4e-59	231
2010302272	gi|86608001|ref|YP_476763.1|	90.3	701	68	0	8	708	59	759	0	1174
2010302273	gi|193215817|ref|YP_001997016.1|	38.96	326	199	0	38	363	27	352	2e-59	234
2010302274	gi|189501336|ref|YP_001960806.1|	66.92	130	43	0	3	132	1	130	3e-46	188
2010302275	gi|193215401|ref|YP_001996600.1|	52.85	613	284	3	3	613	10	619	0	643
2010302276	gi|269838015|ref|YP_003320243.1|	46.28	376	185	6	9	383	104	463	6e-70	269
2010302277	gi|383764765|ref|YP_005443747.1|	42.75	131	71	1	1	127	19	149	1e-22	110
2010302278	gi|438002204|ref|YP_007271947.1|	50.68	146	72	0	1	146	200	345	1e-16	91.7
2010302279	gi|383761738|ref|YP_005440720.1|	71.8	344	52	3	1	301	1	342	3e-111	406
2010302281	gi|222526886|ref|YP_002571357.1|	93.5	585	38	0	1	585	406	990	0	1028
2010302282	gi|222526885|ref|YP_002571356.1|	92.17	230	18	0	1	230	288	517	1e-69	266
2010302283	gi|163848931|ref|YP_001636975.1|	91.98	162	13	0	3	164	1	162	2e-79	298
2010302284	gi|392950891|ref|ZP_10316446.1|	31.14	334	195	16	93	416	81	389	2e-21	108
2010302285	gi|392966282|ref|ZP_10331701.1|	53.9	154	64	5	338	486	282	433	2e-31	142
2010302288	gi|219669784|ref|YP_002460219.1|	53.08	260	121	1	9	267	26	285	4e-68	262
2010302290	gi|315649913|ref|ZP_07902995.1|	44.05	168	89	3	23	187	25	190	5e-32	141
2010302291	gi|345302586|ref|YP_004824488.1|	50.82	183	81	3	22	202	8	183	2e-34	150
2010302294	gi|161486841|ref|NP_782517.2|	36.7	466	272	8	6	452	3	464	1e-85	322
2010302295	gi|156744328|ref|YP_001434457.1|	40.57	387	206	8	5	377	12	388	1e-49	202
2010302297	gi|20807729|ref|NP_622900.1|	42.32	345	184	4	9	347	18	353	7e-71	272
2010302298	gi|196232698|ref|ZP_03131549.1|	51.09	92	41	2	2	89	78	169	9e-19	97.4
2010302299	gi|37520661|ref|NP_924038.1|	42.22	315	157	4	1	307	1	298	1e-61	241
2010302301	gi|260892030|ref|YP_003238127.1|	55.98	184	81	0	15	198	60	243	4e-47	192
2010302302	gi|395645688|ref|ZP_10433548.1|	60.16	246	98	0	9	254	273	518	8e-79	298
2010302303	gi|269929222|ref|YP_003321543.1|	56.2	121	50	1	4	124	14	131	2e-33	145
2010302304	gi|399889963|ref|ZP_10775840.1|	39.62	260	152	3	1	258	152	408	2e-55	221
2010302305	gi|148654531|ref|YP_001274736.1|	100	169	0	0	1	169	213	381	5e-95	350
2010302306	gi|148654530|ref|YP_001274735.1|	100	128	0	0	1	128	356	483	6e-67	257
2010302307	gi|148654529|ref|YP_001274734.1|	96.08	383	15	0	1	383	1	383	3e-174	616
2010302308	gi|148654528|ref|YP_001274733.1|	96.55	406	14	0	1	406	50	455	0	756
2010302309	gi|148654527|ref|YP_001274732.1|	94.83	387	18	1	1	387	1	385	4e-174	615
2010302310	gi|148654604|ref|YP_001274809.1|	96.18	131	5	0	1	131	1	131	5e-67	257
2010302311	gi|148654605|ref|YP_001274810.1|	91.49	47	4	0	1	47	340	386	2e-15	86.3
2010302313	gi|162454468|ref|YP_001616835.1|	31.91	235	155	3	8	241	7	237	8e-24	115
2010302315	gi|148658318|ref|YP_001278523.1|	94.51	237	13	0	7	243	64	300	7e-127	457
2010302316	gi|254413611|ref|ZP_05027381.1|	33.33	279	154	10	4	271	526	783	6e-17	93.6
2010302317	gi|298207486|ref|YP_003715665.1|	31.54	298	185	9	1	283	902	1195	1e-20	105
2010302318	gi|397690718|ref|YP_006527972.1|	39.5	238	121	3	1	235	1	218	1e-36	157
2010302319	gi|434403802|ref|YP_007146687.1|	44.56	193	106	1	2	193	50	242	1e-47	193
2010302324	gi|298244656|ref|ZP_06968462.1|	55.22	67	28	1	8	74	7	71	2e-12	76.6
2010302326	gi|94984431|ref|YP_603795.1|	49.18	122	61	1	2	123	17	137	1e-25	120
2010302329	gi|119504765|ref|ZP_01626843.1|	35.75	221	135	3	29	248	45	259	7e-33	145
2010302330	gi|399054636|ref|ZP_10743028.1|	32.09	187	117	5	1	179	6	190	2e-15	86.7
2010302331	gi|148657351|ref|YP_001277556.1|	95.64	527	23	0	1	527	680	1206	0	835
2010302332	gi|86605130|ref|YP_473893.1|	100	483	0	0	14	496	1	483	0	959
2010302333	gi|86605130|ref|YP_473893.1|	99.7	330	1	0	18	347	927	1256	0	661
2010302334	gi|86605131|ref|YP_473894.1|	95.33	107	5	0	1	107	1	107	2e-52	209
2010302335	gi|383764294|ref|YP_005443276.1|	86.43	140	19	0	7	146	90	229	7e-61	237
2010302339	gi|256752419|ref|ZP_05493278.1|	61.07	244	95	0	1	244	122	365	6e-83	311
2010302340	gi|424658147|ref|ZP_18095412.1|	33.33	195	129	1	3	196	4	198	1e-16	90.9
2010302342	gi|317120853|ref|YP_004100856.1|	47.62	63	33	0	3	65	69	131	1e-08	63.9
2010302343	gi|253573851|ref|ZP_04851193.1|	41.74	345	191	4	6	346	6	344	3e-66	257
2010302344	gi|310659162|ref|YP_003936883.1|	48.05	385	199	1	4	387	5	389	4e-81	306
2010302345	gi|291295218|ref|YP_003506616.1|	65.55	357	120	2	2	355	1	357	3e-130	469
2010302347	gi|220930549|ref|YP_002507458.1|	48.15	81	42	0	1	81	1	81	2e-11	72.8
2010302348	gi|291295218|ref|YP_003506616.1|	65.27	357	121	2	1	354	1	357	6e-128	462
2010302349	gi|269925241|ref|YP_003321864.1|	47.62	168	84	4	7	174	8	171	1e-28	130
2010302350	gi|427737390|ref|YP_007056934.1|	37.44	227	133	4	16	238	16	237	3e-29	133
2010302351	gi|317152321|ref|YP_004120369.1|	74.75	202	51	0	22	223	9	210	5e-76	288
2010302352	gi|114566640|ref|YP_753794.1|	54.98	211	95	0	1	211	14	224	2e-63	246
2010302355	gi|219848378|ref|YP_002462811.1|	62.5	288	107	1	1	287	1	288	1e-92	344
2010302356	gi|344200295|ref|YP_004784621.1|	51.32	76	24	2	1	64	1	75	2e-11	73.2
2010302359	gi|224025536|ref|ZP_03643902.1|	45.43	427	213	5	25	442	349	764	7e-100	369
2010302360	gi|302389946|ref|YP_003825767.1|	57.67	378	150	2	5	378	4	375	7e-123	445
2010302362	gi|94267442|ref|ZP_01290881.1|	50.17	299	143	4	33	327	189	485	2e-71	274
2010302363	gi|399522617|ref|ZP_10763280.1|	41.72	290	169	0	1	290	116	405	4e-59	233
2010302364	gi|386811826|ref|ZP_10099051.1|	63.76	229	83	0	1	229	255	483	4e-84	315
2010302366	gi|86605153|ref|YP_473916.1|	96.07	356	13	1	1	355	27	382	2e-173	613
2010302367	gi|156743621|ref|YP_001433750.1|	48.96	433	216	4	1	433	30	457	2e-109	401
2010302369	gi|222527288|ref|YP_002571759.1|	70.67	150	44	0	10	159	1	150	2e-55	218
2010302371	gi|222527291|ref|YP_002571762.1|	91.34	439	38	0	1	439	10	448	0	797
2010302372	gi|222527292|ref|YP_002571763.1|	81.9	453	82	0	1	453	1	453	0	734
2010302373	gi|222527293|ref|YP_002571764.1|	74.12	170	44	0	1	170	151	320	4e-70	268
2010302374	gi|222527294|ref|YP_002571765.1|	95.1	143	7	0	1	143	1	143	8e-74	280
2010302375	gi|222527291|ref|YP_002571762.1|	74.55	55	14	0	1	55	1	55	9e-18	94
2010302376	gi|163849296|ref|YP_001637340.1|	89.32	234	25	0	1	234	6	239	4e-109	398
2010302377	gi|219847737|ref|YP_002462170.1|	80.37	107	21	0	1	107	1	107	3e-40	168
2010302379	gi|334124535|ref|ZP_08498539.1|	100	181	0	0	1	181	1	181	1e-102	375
2010302380	gi|419958441|ref|ZP_14474505.1|	99.54	218	1	0	1	218	1	218	5e-124	447
2010302381	gi|163846102|ref|YP_001634146.1|	87.72	114	14	0	1	114	9	122	8e-52	207
2010302382	gi|222523838|ref|YP_002568308.1|	81.11	217	37	1	1	213	95	311	6e-82	308
2010302383	gi|222523840|ref|YP_002568310.1|	94.8	404	19	2	1	402	1	404	0	761
2010302384	gi|222523841|ref|YP_002568311.1|	86.99	123	16	0	1	123	294	416	1e-49	199
2010302385	gi|148656811|ref|YP_001277016.1|	88.79	232	26	0	1	232	187	418	4e-96	355
2010302386	gi|148656812|ref|YP_001277017.1|	96.31	217	8	0	1	217	1	217	4e-112	408
2010302387	gi|148656813|ref|YP_001277018.1|	98.71	155	2	0	1	155	815	969	9e-86	320
2010302388	gi|419957177|ref|ZP_14473243.1|	98.58	141	2	0	1	141	13	153	2e-65	252
2010302389	gi|334122006|ref|ZP_08496049.1|	96.86	255	8	0	1	255	1	255	2e-111	406
2010302390	gi|148654607|ref|YP_001274812.1|	98.33	359	6	0	1	359	1	359	0	720
2010302392	gi|148657264|ref|YP_001277469.1|	100	135	0	0	1	135	282	416	3e-53	211
2010302393	gi|148654614|ref|YP_001274819.1|	81.6	212	39	0	1	212	176	387	3e-83	312
2010302394	gi|148654610|ref|YP_001274815.1|	97.01	67	2	0	39	105	1	67	3e-28	128
2010302395	gi|148654610|ref|YP_001274815.1|	95.01	521	26	0	1	521	139	659	0	963
2010302396	gi|156740979|ref|YP_001431108.1|	77.97	59	13	0	1	59	160	218	6e-19	97.8
2010302397	gi|148654611|ref|YP_001274816.1|	97.37	114	3	0	3	116	421	534	1e-50	202
2010302398	gi|148654611|ref|YP_001274816.1|	96.75	154	5	0	1	154	1	154	1e-59	233
2010302399	gi|148654612|ref|YP_001274817.1|	97.38	343	9	0	1	343	1	343	0	696
2010302400	gi|148654613|ref|YP_001274818.1|	92.86	42	3	0	1	42	239	280	3e-14	82.4
2010302402	gi|319649596|ref|ZP_08003752.1|	40	75	45	0	2	76	213	287	4e-10	68.6
2010302403	gi|222527048|ref|YP_002571519.1|	85.4	226	33	0	1	226	184	409	8e-113	410
2010302404	gi|219847359|ref|YP_002461792.1|	92.35	196	15	0	13	208	130	325	5e-102	374
2010302405	gi|160901971|ref|YP_001567552.1|	52.38	357	167	3	1	356	88	442	3e-101	373
2010302407	gi|148655294|ref|YP_001275499.1|	97.21	251	7	0	1	251	508	758	1e-118	430
2010302408	gi|86605645|ref|YP_474408.1|	100	45	0	0	1	45	289	333	5e-19	98.2
2010302409	gi|86605646|ref|YP_474409.1|	98.39	310	5	0	1	310	49	358	3e-180	635
2010302410	gi|86605647|ref|YP_474410.1|	100	280	0	0	1	280	1	280	2e-144	516
2010302411	gi|86605648|ref|YP_474411.1|	98.39	310	5	0	7	316	1	310	4e-177	625
2010302412	gi|86605649|ref|YP_474412.1|	97.79	272	6	0	1	272	1	272	3e-131	472
2010302413	gi|86605648|ref|YP_474411.1|	92.77	83	6	0	1	83	228	310	1e-36	156
2010302414	gi|86605649|ref|YP_474412.1|	97.04	506	15	0	2	507	1	506	0	870
2010302415	gi|86605650|ref|YP_474413.1|	100	83	0	0	1	83	387	469	1e-42	176
2010302416	gi|383762974|ref|YP_005441956.1|	90.48	378	28	1	1	370	244	621	0	705
2010302418	gi|148655686|ref|YP_001275891.1|	97.07	307	9	0	10	316	207	513	4e-175	618
2010302419	gi|148655687|ref|YP_001275892.1|	87.7	122	15	0	1	122	1	122	1e-50	203
2010302420	gi|379735945|ref|YP_005329451.1|	46.62	266	130	6	24	284	252	510	3e-45	187
2010302421	gi|219848428|ref|YP_002462861.1|	57.84	102	41	2	48	148	227	327	3e-23	112
2010302422	gi|384439567|ref|YP_005654291.1|	49.02	153	78	0	9	161	12	164	1e-38	163
2010302423	gi|347754543|ref|YP_004862107.1|	93.54	294	19	0	1	294	37	330	2e-162	575
2010302424	gi|347754545|ref|YP_004862109.1|	89.49	257	27	0	1	257	1	257	3e-119	432
2010302425	gi|347754544|ref|YP_004862108.1|	88.93	280	31	0	1	280	3	282	5e-142	508
2010302427	gi|347754542|ref|YP_004862106.1|	86.36	264	36	0	1	264	1	264	4e-120	435
2010302428	gi|347754541|ref|YP_004862105.1|	99.22	128	1	0	1	128	266	393	4e-68	261
2010302429	gi|347754541|ref|YP_004862105.1|	93.33	240	16	0	1	240	25	264	7e-129	464
2010302430	gi|431932718|ref|YP_007245764.1|	43.2	125	71	0	7	131	350	474	8e-23	110
2010302431	gi|297545512|ref|YP_003677814.1|	34.08	223	134	4	27	243	18	233	5e-28	129
2010302432	gi|148656781|ref|YP_001276986.1|	94.88	566	29	0	1	566	857	1422	0	910
2010302433	gi|148656780|ref|YP_001276985.1|	98.61	72	1	0	1	72	1	72	8e-33	144
2010302434	gi|374324244|ref|YP_005077373.1|	36.7	109	69	0	5	113	37	145	2e-07	59.7
2010302435	gi|429219882|ref|YP_007181526.1|	71.52	151	43	0	7	157	118	268	9e-56	220
2010302436	gi|298242903|ref|ZP_06966710.1|	52.16	255	121	1	1	255	76	329	1e-73	281
2010302437	gi|223938293|ref|ZP_03630188.1|	66.5	200	64	2	1	198	1	199	9e-74	280
2010302438	gi|121534675|ref|ZP_01666496.1|	55.86	324	129	3	2	318	86	402	6e-89	332
2010302440	gi|20089715|ref|NP_615790.1|	63.41	82	30	0	1	82	44	125	2e-23	112
2010302441	gi|20089715|ref|NP_615790.1|	53.92	102	47	0	1	102	165	266	5e-24	114
2010302442	gi|222525334|ref|YP_002569805.1|	71.46	473	134	1	1	473	292	763	0	652
2010302443	gi|148654626|ref|YP_001274831.1|	75.94	345	78	4	1	341	1	344	3e-123	446
2010302444	gi|222527012|ref|YP_002571483.1|	86.25	320	36	1	1	312	1	320	4e-146	522
2010302445	gi|222527014|ref|YP_002571485.1|	52.12	165	79	0	1	165	23	187	3e-12	75.9
2010302446	gi|222527015|ref|YP_002571486.1|	46.23	106	57	0	25	130	128	233	3e-09	65.9
2010302447	gi|222527016|ref|YP_002571487.1|	90.87	208	19	0	30	237	1	208	2e-101	373
2010302449	gi|297564765|ref|YP_003683737.1|	51.82	137	61	2	1	132	323	459	8e-25	117
2010302451	gi|222524850|ref|YP_002569321.1|	67.35	147	48	0	16	162	1	147	4e-36	154
2010302452	gi|219848841|ref|YP_002463274.1|	61.29	93	36	0	3	95	1	93	8e-24	114
2010302453	gi|383763591|ref|YP_005442573.1|	45.63	263	116	4	2	238	304	565	4e-45	186
2010302455	gi|411119129|ref|ZP_11391509.1|	33.21	271	160	8	390	645	627	891	2e-24	119
2010302459	gi|168703321|ref|ZP_02735598.1|	59.93	307	119	3	2	305	5	310	1e-93	348
2010302460	gi|222527318|ref|YP_002571789.1|	84.21	57	9	0	1	57	188	244	1e-21	107
2010302461	gi|219847771|ref|YP_002462204.1|	89.07	366	40	0	1	366	1	366	5e-153	545
2010302463	gi|222527321|ref|YP_002571792.1|	92.11	190	15	0	1	190	193	382	1e-97	359
2010302464	gi|222527323|ref|YP_002571794.1|	84.85	33	5	0	1	33	404	436	4e-09	65.1
2010302465	gi|222527324|ref|YP_002571795.1|	95.55	337	15	0	1	337	1	337	0	669
2010302466	gi|86605204|ref|YP_473967.1|	99.67	304	1	0	1	304	1	304	4e-140	502
2010302467	gi|86605205|ref|YP_473968.1|	100	58	0	0	1	58	1	58	4e-25	118
2010302468	gi|86605206|ref|YP_473969.1|	99.44	178	1	0	1	178	1	178	3e-99	365
2010302469	gi|86605207|ref|YP_473970.1|	100	298	0	0	14	311	14	311	2e-164	582
2010302470	gi|86605208|ref|YP_473971.1|	100	204	0	0	1	204	1	204	1e-110	402
2010302471	gi|86605209|ref|YP_473972.1|	100	207	0	0	1	207	1	207	4e-116	421
2010302472	gi|86605212|ref|YP_473975.1|	100	98	0	0	1	98	27	124	2e-38	162
2010302473	gi|86605213|ref|YP_473976.1|	99.53	213	1	0	1	213	1	213	1e-108	396
2010302474	gi|86605214|ref|YP_473977.1|	100	208	0	0	1	208	226	433	1e-115	419
2010302476	gi|86605215|ref|YP_473978.1|	100	107	0	0	1	107	18	124	2e-40	169
2010302477	gi|86605216|ref|YP_473979.1|	99.76	425	1	0	1	425	1	425	0	743
2010302478	gi|86605217|ref|YP_473980.1|	97.74	221	5	0	4	224	259	479	7e-116	421
2010302480	gi|86605218|ref|YP_473981.1|	100	368	0	0	11	378	1	368	0	703
2010302481	gi|86605219|ref|YP_473982.1|	97.76	402	8	1	11	411	1	402	8e-155	551
2010302482	gi|392968784|ref|ZP_10334200.1|	68.75	272	85	0	1	272	1	272	3e-102	376
2010302484	gi|167752390|ref|ZP_02424517.1|	49.15	59	30	0	20	78	2	60	1e-08	63.5
2010302485	gi|86606384|ref|YP_475147.1|	98.21	280	5	0	1	280	10	289	2e-157	559
2010302486	gi|86609375|ref|YP_478137.1|	92.75	193	14	0	1	193	1	193	1e-100	370
2010302487	gi|86607295|ref|YP_476058.1|	99.1	111	1	0	1	111	1	111	2e-57	225
2010302489	gi|402549075|ref|ZP_10845928.1|	34.36	326	185	7	8	315	31	345	1e-31	142
2010302490	gi|138894653|ref|YP_001125106.1|	51.92	156	70	1	1	156	65	215	5e-27	124
2010302491	gi|383788843|ref|YP_005473412.1|	38.98	177	108	0	3	179	272	448	9e-31	137
2010302493	gi|419958609|ref|ZP_14474672.1|	99.72	359	1	0	1	359	1	359	0	720
2010302494	gi|334125529|ref|ZP_08499518.1|	98.59	284	4	0	1	284	1	284	9e-128	461
2010302495	gi|261342319|ref|ZP_05970177.1|	98.11	106	2	0	1	106	1	106	7e-52	207
2010302496	gi|334125527|ref|ZP_08499516.1|	98.54	205	3	0	1	205	38	242	7e-93	344
2010302497	gi|419958613|ref|ZP_14474676.1|	100	297	0	0	1	297	1	297	4e-165	585
2010302498	gi|148655948|ref|YP_001276153.1|	93.51	154	10	0	1	154	130	283	5e-76	287
2010302499	gi|148655947|ref|YP_001276152.1|	95.38	65	3	0	1	65	449	513	1e-29	133
2010302500	gi|110636916|ref|YP_677123.1|	35.71	182	111	2	2	179	73	252	4e-24	115
2010302502	gi|397690722|ref|YP_006527976.1|	56.48	324	132	3	251	567	331	652	1e-96	358
2010302503	gi|397690722|ref|YP_006527976.1|	65.52	174	59	1	1	173	649	822	1e-54	216
2010302504	gi|255658176|ref|ZP_05403585.1|	63.41	41	15	0	9	49	1	41	4e-08	62
2010302505	gi|385810519|ref|YP_005846915.1|	43.52	108	56	3	102	207	20	124	4e-14	82.8
2010302506	gi|385810518|ref|YP_005846914.1|	30.6	134	84	2	2	126	44	177	3e-06	56.2
2010302507	gi|222524193|ref|YP_002568664.1|	77.06	109	25	0	62	170	230	338	9e-40	167
2010302508	gi|193214830|ref|YP_001996029.1|	82.38	210	37	0	1	210	305	514	7e-100	367
2010302510	gi|219847878|ref|YP_002462311.1|	93.08	130	9	0	1	130	1	130	6e-55	217
2010302511	gi|222526974|ref|YP_002571445.1|	94.89	411	21	0	8	418	1	411	0	707
2010302512	gi|222526973|ref|YP_002571444.1|	94.06	404	24	0	1	404	1	404	0	764
2010302513	gi|219847881|ref|YP_002462314.1|	96.53	259	9	0	1	259	1	259	2e-142	509
2010302514	gi|222526971|ref|YP_002571442.1|	96.22	185	7	0	1	185	1	185	2e-81	306
2010302515	gi|83643222|ref|YP_431657.1|	30.77	221	151	2	1	220	35	254	2e-20	103
2010302516	gi|345303113|ref|YP_004825015.1|	68.92	74	23	0	2	75	13	86	7e-24	114
2010302517	gi|255036742|ref|YP_003087363.1|	51.03	292	130	2	4	282	573	864	1e-76	290
2010302518	gi|423265781|ref|ZP_17244784.1|	45.6	125	67	1	1	124	7	131	4e-23	112
2010302519	gi|22298454|ref|NP_681701.1|	34.59	318	187	2	8	304	494	811	2e-45	188
2010302520	gi|86605300|ref|YP_474063.1|	100	323	0	0	1	323	1	323	0	665
2010302521	gi|86607570|ref|YP_476332.1|	92.81	487	28	1	3	489	1	480	0	780
2010302522	gi|86605303|ref|YP_474066.1|	100	94	0	0	1	94	1	94	1e-48	196
2010302523	gi|86605304|ref|YP_474067.1|	100	175	0	0	11	185	1	175	1e-95	353
2010302524	gi|86605305|ref|YP_474068.1|	96.7	394	13	0	1	394	1	394	0	676
2010302525	gi|86605306|ref|YP_474069.1|	97.57	247	6	0	16	262	1	247	2e-139	499
2010302526	gi|334123154|ref|ZP_08497183.1|	98.25	228	4	0	1	228	1	228	4e-102	375
2010302527	gi|334123155|ref|ZP_08497184.1|	95.94	271	11	0	1	271	314	584	5e-139	498
2010302528	gi|261341050|ref|ZP_05968908.1|	97.14	70	2	0	3	72	226	295	1e-32	143
2010302529	gi|419958054|ref|ZP_14474120.1|	97.58	289	7	0	10	298	60	348	3e-152	542
2010302530	gi|419958055|ref|ZP_14474121.1|	98.16	272	5	0	1	272	1	272	6e-155	551
2010302531	gi|86607384|ref|YP_476147.1|	98.66	149	2	0	1	149	186	334	1e-78	296
2010302532	gi|86607385|ref|YP_476148.1|	94.87	195	10	0	4	198	17	211	3e-79	298
2010302533	gi|148656473|ref|YP_001276678.1|	94.34	318	18	0	1	318	50	367	2e-145	520
2010302534	gi|148656474|ref|YP_001276679.1|	90	80	8	0	1	80	1	80	4e-26	121
2010302535	gi|148656478|ref|YP_001276683.1|	85.12	121	18	0	1	121	1	121	5e-46	187
2010302537	gi|347756249|ref|YP_004863812.1|	87.76	49	6	0	1	49	203	251	3e-15	85.5
2010302538	gi|347756249|ref|YP_004863812.1|	86.67	105	14	0	14	118	92	196	2e-34	149
2010302539	gi|347756252|ref|YP_004863815.1|	93.57	140	9	0	1	140	202	341	1e-71	272
2010302540	gi|108804739|ref|YP_644676.1|	39.43	175	99	5	131	303	159	328	5e-22	110
2010302543	gi|86605042|ref|YP_473805.1|	65.91	308	100	1	1	303	1	308	6e-101	372
2010302544	gi|347756662|ref|YP_004864225.1|	53.71	175	60	5	1	155	788	961	8e-28	127
2010302545	gi|168698696|ref|ZP_02730973.1|	78.79	66	14	0	1	66	992	1057	1e-24	116
2010302546	gi|148656659|ref|YP_001276864.1|	57.58	165	65	2	1	165	1002	1161	1e-40	170
2010302547	gi|384261737|ref|YP_005416923.1|	45	60	33	0	5	64	29	88	6e-06	54.7
2010302549	gi|118581627|ref|YP_902877.1|	59.49	432	171	2	1	430	338	767	3e-140	503
2010302551	gi|163849331|ref|YP_001637375.1|	97.12	104	3	0	11	114	1	104	5e-49	197
2010302552	gi|222527361|ref|YP_002571832.1|	84.33	402	63	0	1	402	441	842	0	653
2010302553	gi|222527361|ref|YP_002571832.1|	70.76	236	69	0	26	261	21	256	2e-88	330
2010302554	gi|222527362|ref|YP_002571833.1|	97.87	94	2	0	31	124	1	94	8e-47	190
2010302555	gi|383763194|ref|YP_005442176.1|	60.81	273	102	2	1	269	1	272	1e-93	347
2010302556	gi|386826517|ref|ZP_10113624.1|	70.98	348	101	0	15	362	1	348	3e-149	533
2010302557	gi|419956937|ref|ZP_14473003.1|	95	80	4	0	1	80	215	294	6e-36	154
2010302558	gi|334124247|ref|ZP_08498256.1|	85.19	162	24	0	1	162	1	162	6e-79	297
2010302559	gi|82702750|ref|YP_412316.1|	56.19	299	131	0	1	299	1	299	3e-99	366
2010302560	gi|295695305|ref|YP_003588543.1|	61.88	480	157	2	1	480	133	586	4e-173	613
2010302561	gi|18311804|ref|NP_558471.1|	71.26	87	25	0	1	87	384	470	7e-29	130
2010302562	gi|161528008|ref|YP_001581834.1|	57.14	203	87	0	4	206	7	209	4e-67	258
2010302564	gi|222524559|ref|YP_002569030.1|	84.58	253	39	0	1	253	44	296	3e-98	362
2010302565	gi|222524558|ref|YP_002569029.1|	87.7	122	15	0	1	122	611	732	2e-55	219
2010302568	gi|427414545|ref|ZP_18904732.1|	69.39	98	30	0	1	98	328	425	7e-33	144
2010302569	gi|374586641|ref|ZP_09659733.1|	59.38	325	132	0	1	325	148	472	4e-103	379
2010302571	gi|374579625|ref|ZP_09652719.1|	48.96	431	211	3	4	430	5	430	3e-100	370
2010302573	gi|193214296|ref|YP_001995495.1|	34.06	367	218	7	17	367	6	364	1e-33	149
2010302574	gi|149198028|ref|ZP_01875076.1|	35.19	108	60	3	26	129	45	146	1e-06	57.4
2010302575	gi|269838918|ref|YP_003323610.1|	42.15	325	172	4	3	317	5	323	7e-61	239
2010302577	gi|253580851|ref|ZP_04858114.1|	41.03	78	46	0	1	78	255	332	2e-13	79.7
2010302579	gi|220910390|ref|YP_002485701.1|	40.69	317	155	7	91	391	82	381	4e-47	194
2010302581	gi|384135019|ref|YP_005517733.1|	67.35	147	48	0	1	147	262	408	2e-54	216
2010302582	gi|262193644|ref|YP_003264853.1|	51.52	165	75	3	327	486	560	724	4e-37	160
2010302583	gi|86606846|ref|YP_475609.1|	100	243	0	0	1	243	1	243	5e-139	498
2010302584	gi|323703330|ref|ZP_08114980.1|	36.31	179	99	5	1	174	4	172	3e-23	112
2010302585	gi|83589587|ref|YP_429596.1|	52.97	353	165	1	5	356	59	411	2e-75	287
2010302586	gi|430745469|ref|YP_007204598.1|	55.84	77	34	0	5	81	43	119	1e-16	90.5
2010302587	gi|410667690|ref|YP_006920061.1|	49.38	162	82	0	11	172	10	171	4e-29	132
2010302588	gi|297526992|ref|YP_003669016.1|	48.33	120	62	0	6	125	4	123	1e-27	126
2010302589	gi|383761993|ref|YP_005440975.1|	61.47	231	84	2	1	227	147	376	9e-66	254
2010302593	gi|297566419|ref|YP_003685391.1|	50.66	302	136	6	20	312	11	308	1e-68	265
2010302594	gi|320160765|ref|YP_004173989.1|	55.31	226	100	1	9	234	12	236	3e-67	259
2010302595	gi|168704843|ref|ZP_02737120.1|	33.33	168	101	5	27	186	24	188	1e-13	80.9
2010302596	gi|156743499|ref|YP_001433628.1|	33.75	160	102	3	14	172	198	354	1e-11	73.6
2010302597	gi|156744168|ref|YP_001434297.1|	42.23	206	90	3	3	208	17	193	5e-34	148
2010302598	gi|320159911|ref|YP_004173135.1|	61.54	273	105	0	1	273	1	273	5e-86	322
2010302599	gi|219849940|ref|YP_002464373.1|	61.54	338	127	2	1	337	1	336	4e-119	432
2010302600	gi|320161711|ref|YP_004174936.1|	59.9	384	149	4	1	383	1	380	3e-127	459
2010302601	gi|269837649|ref|YP_003319877.1|	68.95	351	109	0	1	351	614	964	2e-128	464
2010302602	gi|331694298|ref|YP_004330537.1|	46.23	305	151	3	33	325	33	336	1e-50	205
2010302603	gi|119899150|ref|YP_934363.1|	47.69	65	34	0	1	65	240	304	2e-08	63.2
2010302605	gi|331694297|ref|YP_004330536.1|	76.47	51	12	0	63	113	75	125	2e-12	76.6
2010302606	gi|337280858|ref|YP_004620330.1|	52.96	287	131	1	17	299	1	287	1e-64	251
2010302607	gi|222523496|ref|YP_002567966.1|	47.66	107	38	4	65	165	33	127	1e-11	73.6
2010302608	gi|222523497|ref|YP_002567967.1|	77.42	124	28	0	3	126	34	157	5e-50	201
2010302610	gi|222530641|ref|YP_002574523.1|	52.57	175	82	1	5	179	10	183	4e-47	191
2010302611	gi|289547964|ref|YP_003472952.1|	41.29	201	108	4	4	204	45	235	1e-39	167
2010302613	gi|297616356|ref|YP_003701515.1|	57.49	247	105	0	1	247	238	484	3e-79	299
2010302615	gi|268316347|ref|YP_003290066.1|	34.41	311	180	7	2	309	62	351	2e-37	160
2010302616	gi|423066258|ref|ZP_17055048.1|	49.15	59	27	1	49	107	196	251	1e-07	60.1
2010302617	gi|307353287|ref|YP_003894338.1|	59.78	184	74	0	7	190	191	374	1e-54	216
2010302618	gi|392966282|ref|ZP_10331701.1|	53.11	177	76	5	4	175	259	433	4e-38	161
2010302619	gi|410463960|ref|ZP_11317438.1|	34.49	287	148	11	209	493	196	444	7e-22	110
2010302621	gi|309790248|ref|ZP_07684818.1|	51.11	90	41	3	31	119	40	127	1e-11	76.3
2010302622	gi|163846460|ref|YP_001634504.1|	70.77	195	57	0	6	200	27	221	4e-48	195
2010302623	gi|163846461|ref|YP_001634505.1|	82.08	106	19	0	1	106	1	106	1e-42	176
2010302625	gi|222524238|ref|YP_002568709.1|	66.89	151	50	0	81	231	1	151	8e-55	218
2010302626	gi|163846463|ref|YP_001634507.1|	90.5	179	17	0	58	236	5	183	3e-89	332
2010302627	gi|156741958|ref|YP_001432087.1|	72.98	248	67	0	1	248	1	248	7e-69	265
2010302628	gi|156741957|ref|YP_001432086.1|	73.33	75	19	1	1	74	306	380	3e-23	112
2010302629	gi|302390322|ref|YP_003826143.1|	37.59	133	74	4	301	431	307	432	2e-13	82.4
2010302630	gi|284047223|ref|YP_003397563.1|	59.71	350	139	2	1	348	4	353	1e-116	424
2010302631	gi|320104582|ref|YP_004180173.1|	33.33	255	148	7	48	285	88	337	4e-16	90.9
2010302632	gi|309790683|ref|ZP_07685234.1|	52.4	229	106	2	1	228	1	227	2e-62	243
2010302633	gi|222527415|ref|YP_002571886.1|	93.09	362	23	1	1	362	11	370	1e-161	573
2010302634	gi|148654865|ref|YP_001275070.1|	97.78	180	4	0	1	180	96	275	3e-86	322
2010302635	gi|148654866|ref|YP_001275071.1|	100	226	0	0	1	226	1	226	4e-130	468
2010302636	gi|148654867|ref|YP_001275072.1|	98.65	148	2	0	1	148	1	148	2e-54	216
2010302637	gi|169830513|ref|YP_001716495.1|	80	25	5	0	1	25	319	343	6e-06	54.7
2010302638	gi|383761749|ref|YP_005440731.1|	30.77	156	82	2	1	135	36	186	5e-08	64.7
2010302642	gi|156742208|ref|YP_001432337.1|	57.21	215	92	0	5	219	10	224	3e-73	279
2010302643	gi|270307704|ref|YP_003329762.1|	39.64	280	168	1	8	286	5	284	3e-56	223
2010302644	gi|383764321|ref|YP_005443303.1|	59.4	133	54	0	1	133	15	147	7e-37	157
2010302645	gi|333920444|ref|YP_004494025.1|	58.06	372	154	2	16	386	1	371	3e-115	420
2010302650	gi|392373447|ref|YP_003205280.1|	72.57	113	30	1	3	115	4	115	9e-29	130
2010302651	gi|157363735|ref|YP_001470502.1|	47.62	105	53	2	7	109	5	109	4e-20	101
2010302652	gi|374294907|ref|YP_005045098.1|	33.24	370	230	7	1	367	1	356	7e-36	156
2010302653	gi|416926493|ref|ZP_11933055.1|	31.75	189	111	2	19	189	73	261	6e-18	97.1
2010302654	gi|269925582|ref|YP_003322205.1|	35.25	139	82	3	4	134	6	144	5e-13	80.1
2010302655	gi|297565238|ref|YP_003684210.1|	56.54	306	126	3	1	306	1	299	1e-86	324
2010302658	gi|297565238|ref|YP_003684210.1|	55.88	306	128	3	1	306	1	299	6e-86	322
2010302661	gi|193215501|ref|YP_001996700.1|	35.8	176	102	2	6	179	20	186	4e-14	82
2010302662	gi|385809081|ref|YP_005845477.1|	40.44	183	99	3	6	182	610	788	9e-30	134
2010302664	gi|108805615|ref|YP_645552.1|	61.27	173	67	0	1	173	29	201	4e-55	218
2010302665	gi|222523315|ref|YP_002567785.1|	52.34	107	49	2	135	240	1	106	2e-20	105
2010302667	gi|220907638|ref|YP_002482949.1|	31.37	204	117	11	5	197	14	205	7e-11	72.8
2010302668	gi|189218604|ref|YP_001939245.1|	38.58	254	154	1	1	252	288	541	1e-26	124
2010302672	gi|408826222|ref|ZP_11211112.1|	31.03	377	220	12	115	467	141	501	1e-22	112
2010302674	gi|373852160|ref|ZP_09594960.1|	41.45	152	89	0	10	161	3	154	1e-21	107
2010302675	gi|156740572|ref|YP_001430701.1|	40.12	162	97	0	26	187	46	207	4e-28	128
2010302676	gi|269925153|ref|YP_003321776.1|	64.41	413	146	1	12	424	7	418	3e-156	556
2010302677	gi|409992453|ref|ZP_11275641.1|	72.76	323	88	0	1	323	129	451	2e-139	500
2010302678	gi|428227061|ref|YP_007111158.1|	77.69	121	27	0	3	123	5	125	1e-51	206
2010302679	gi|411118573|ref|ZP_11390954.1|	52.7	74	35	0	9	82	9	82	2e-10	69.3
2010302680	gi|37520441|ref|NP_923818.1|	41.84	98	55	1	6	101	67	164	8e-13	77.8
2010302682	gi|86605782|ref|YP_474545.1|	92.68	41	3	0	30	70	1	41	1e-13	80.5
2010302683	gi|86605781|ref|YP_474544.1|	100	127	0	0	1	127	54	180	2e-61	238
2010302684	gi|86606939|ref|YP_475702.1|	100	77	0	0	1	77	1	77	1e-37	159
2010302685	gi|86605779|ref|YP_474542.1|	98.92	278	3	0	1	278	5	282	7e-129	464
2010302691	gi|86606940|ref|YP_475703.1|	99.31	145	1	0	1	145	32	176	1e-76	289
2010302692	gi|86606941|ref|YP_475704.1|	96.5	371	13	0	1	371	157	527	0	676
2010302695	gi|86606943|ref|YP_475706.1|	99.64	281	1	0	21	301	2	282	5e-160	568
2010302696	gi|86606944|ref|YP_475707.1|	100	239	0	0	1	239	1	239	9e-136	487
2010302697	gi|86606945|ref|YP_475708.1|	100	122	0	0	1	122	32	153	3e-46	188
2010302699	gi|86606946|ref|YP_475709.1|	100	192	0	0	15	206	37	228	5e-72	275
2010302700	gi|86606948|ref|YP_475711.1|	100	145	0	0	1	145	35	179	3e-63	245
2010302701	gi|86606949|ref|YP_475712.1|	98.57	210	3	0	1	210	1	210	6e-76	288
2010302702	gi|430749794|ref|YP_007212702.1|	48.31	89	44	2	1	88	245	332	2e-09	65.9
2010302703	gi|309790731|ref|ZP_07685280.1|	46.58	307	149	2	12	303	12	318	2e-63	247
2010302706	gi|193214191|ref|YP_001995390.1|	61.4	228	84	1	6	233	7	230	1e-76	290
2010302707	gi|302388647|ref|YP_003824468.1|	41.5	347	162	3	1	347	1	306	1e-64	252
2010302708	gi|222523806|ref|YP_002568276.1|	65.67	233	80	0	1	233	548	780	5e-91	338
2010302709	gi|222523805|ref|YP_002568275.1|	85.67	314	45	0	1	314	1	314	5e-139	498
2010302710	gi|118589684|ref|ZP_01547089.1|	47.3	74	35	1	1	74	1	70	1e-08	63.5
2010302711	gi|406833691|ref|ZP_11093285.1|	55.07	227	99	3	15	240	7	231	3e-64	249
2010302712	gi|254415210|ref|ZP_05028972.1|	36.04	222	129	5	10	218	50	271	1e-27	128
2010302713	gi|337286401|ref|YP_004625874.1|	58.84	481	187	2	3	483	13	482	3e-162	577
2010302715	gi|300771869|ref|ZP_07081740.1|	52.53	99	46	1	4	102	2	99	1e-25	120
2010302717	gi|407697183|ref|YP_006821971.1|	36.58	298	160	8	1	286	155	435	1e-33	148
2010302718	gi|385808739|ref|YP_005845135.1|	60.6	368	138	3	13	374	1	367	1e-128	464
2010302720	gi|284039716|ref|YP_003389646.1|	42.86	91	48	1	1	87	44	134	2e-14	83.2
2010302723	gi|260892030|ref|YP_003238127.1|	50.49	204	101	0	1	204	36	239	5e-50	201
2010302725	gi|300087146|ref|YP_003757668.1|	44.91	167	89	3	2	168	12	175	8e-28	127
2010302726	gi|333977801|ref|YP_004515746.1|	36.31	157	93	3	3	158	18	168	7e-20	101
2010302727	gi|148266332|ref|YP_001233038.1|	58.1	105	44	0	1	105	1	105	2e-13	79.7
2010302728	gi|86606898|ref|YP_475661.1|	93.78	193	12	0	13	205	1	193	4e-71	271
2010302729	gi|86606899|ref|YP_475662.1|	97.81	228	5	0	1	228	1	228	2e-107	393
2010302730	gi|86606900|ref|YP_475663.1|	89.52	105	11	0	1	105	617	721	4e-48	194
2010302731	gi|298243094|ref|ZP_06966901.1|	65.96	47	16	0	2	48	10	56	2e-11	73.2
2010302732	gi|302391602|ref|YP_003827422.1|	43.66	355	175	4	1	354	1	331	2e-80	304
2010302733	gi|309789754|ref|ZP_07684334.1|	53.85	195	86	2	3	197	7	197	9e-53	210
2010302734	gi|354568232|ref|ZP_08987398.1|	37.13	202	115	4	7	204	90	283	4e-23	112
2010302735	gi|114566640|ref|YP_753794.1|	52.35	149	71	0	5	153	76	224	6e-39	164
2010302737	gi|254482009|ref|ZP_05095251.1|	40.96	249	120	2	1	248	208	430	7e-38	162
2010302739	gi|86606744|ref|YP_475507.1|	99.68	314	1	0	1	314	1	314	0	640
2010302740	gi|86606745|ref|YP_475508.1|	100	96	0	0	1	96	1	96	1e-48	196
2010302741	gi|86606747|ref|YP_475510.1|	100	645	0	0	1	645	86	730	0	1084
2010302742	gi|385810080|ref|YP_005846476.1|	33.72	172	100	4	40	201	43	210	9e-17	91.7
2010302743	gi|218246150|ref|YP_002371521.1|	31.71	123	84	0	169	291	41	163	4e-10	70.5
2010302744	gi|227486787|ref|ZP_03917103.1|	45.61	57	31	0	22	78	119	175	1e-07	60.1
2010302745	gi|373459584|ref|ZP_09551351.1|	57	307	132	0	4	310	26	332	2e-102	377
2010302746	gi|222524167|ref|YP_002568638.1|	46.5	200	104	2	2	200	6	203	1e-45	187
2010302747	gi|222524166|ref|YP_002568637.1|	65.73	143	43	1	18	160	269	405	7e-46	187
2010302748	gi|260913834|ref|ZP_05920308.1|	68.42	57	18	0	9	65	2	58	1e-14	84
2010302749	gi|383763195|ref|YP_005442177.1|	68.72	227	70	1	1	227	373	598	4e-89	332
2010302751	gi|86606370|ref|YP_475133.1|	78.06	196	36	2	2	191	67	261	4e-78	295
2010302752	gi|332290715|ref|YP_004429324.1|	46.15	65	35	0	1	65	1	65	1e-09	67
2010302753	gi|288928760|ref|ZP_06422606.1|	38.08	407	216	10	6	388	180	574	9e-60	235
2010302754	gi|345884511|ref|ZP_08835915.1|	56.9	58	25	0	20	77	20	77	5e-14	81.6
2010302756	gi|268316660|ref|YP_003290379.1|	46.62	133	69	1	1	131	59	191	7e-26	120
2010302757	gi|347755120|ref|YP_004862684.1|	91.15	452	40	0	27	478	41	492	0	861
2010302758	gi|347755120|ref|YP_004862684.1|	82.48	274	46	2	1	273	686	958	3e-123	446
2010302759	gi|148655047|ref|YP_001275252.1|	66.67	288	93	2	113	398	108	394	6e-96	356
2010302760	gi|78187786|ref|YP_375829.1|	48.29	234	120	1	1	234	1	233	4e-53	212
2010302762	gi|407452854|ref|YP_006724579.1|	75.47	53	12	1	1	52	1	53	2e-14	83.2
2010302763	gi|383763938|ref|YP_005442920.1|	48.25	257	129	3	5	257	59	315	1e-60	238
2010302764	gi|383761038|ref|YP_005440020.1|	63.41	276	101	0	31	306	34	309	5e-83	312
2010302765	gi|304407965|ref|ZP_07389615.1|	59.18	245	100	0	46	290	47	291	2e-71	273
2010302767	gi|438003752|ref|YP_007273495.1|	46.15	312	164	3	1	311	1	309	2e-71	274
2010302768	gi|268315767|ref|YP_003289486.1|	64.93	134	47	0	2	135	4	137	2e-44	182
2010302770	gi|162452744|ref|YP_001615111.1|	46.52	359	184	3	2	359	12	363	2e-89	334
2010302772	gi|357011510|ref|ZP_09076509.1|	32.46	114	77	0	3	116	366	479	3e-09	65.9
2010302773	gi|291295218|ref|YP_003506616.1|	58.62	87	36	0	1	87	1	87	2e-21	106
2010302774	gi|429217892|ref|YP_007179536.1|	62.62	107	40	0	2	108	17	123	3e-31	138
2010302775	gi|260893909|ref|YP_003240006.1|	62.34	316	117	1	1	316	3	316	4e-112	409
2010302776	gi|20808921|ref|NP_624092.1|	48.57	455	226	4	5	456	2	451	9e-122	442
2010302777	gi|438002835|ref|YP_007272578.1|	35.32	201	127	2	11	210	119	317	3e-28	130
2010302778	gi|86606896|ref|YP_475659.1|	86.96	46	6	0	7	52	93	138	5e-14	81.6
2010302779	gi|86606896|ref|YP_475659.1|	96.36	110	4	0	1	110	140	249	2e-43	179
2010302780	gi|86606895|ref|YP_475658.1|	99.03	103	1	0	1	103	1	103	1e-49	199
2010302782	gi|193214482|ref|YP_001995681.1|	33.57	426	266	6	33	452	4	418	3e-62	244
2010302784	gi|431799252|ref|YP_007226156.1|	61.79	123	46	1	1	123	1	122	5e-39	164
2010302785	gi|428317752|ref|YP_007115634.1|	30.91	275	165	7	188	442	599	868	8e-25	120
2010302786	gi|78189686|ref|YP_380024.1|	64.18	402	141	1	1	399	181	582	2e-160	570
2010302789	gi|17158792|ref|NP_478303.1|	34.35	230	131	4	1	227	96	308	8e-20	102
2010302790	gi|410461185|ref|ZP_11314837.1|	62.16	74	28	0	2	75	1	74	2e-21	106
2010302793	gi|347754568|ref|YP_004862132.1|	96.59	205	6	1	95	298	1	205	2e-107	393
2010302794	gi|83588948|ref|YP_428957.1|	53.44	320	149	0	1	320	96	415	5e-88	329
2010302795	gi|297624763|ref|YP_003706197.1|	41.43	70	41	0	47	116	38	107	1e-10	70.1
2010302796	gi|392375126|ref|YP_003206959.1|	41.62	370	181	12	18	372	8	357	5e-43	180
2010302797	gi|383761422|ref|YP_005440404.1|	73.02	126	33	1	1	126	236	360	2e-39	165
2010302798	gi|401764999|ref|YP_006580006.1|	94.95	198	10	0	1	198	1	198	1e-104	383
2010302799	gi|419959988|ref|ZP_14476035.1|	99.46	372	2	0	1	372	199	570	0	725
2010302800	gi|420374859|ref|ZP_14874789.1|	96.63	89	3	0	1	89	1	89	2e-44	182
2010302801	gi|419959989|ref|ZP_14476036.1|	98.47	524	8	0	1	524	78	601	0	999
2010302802	gi|337745124|ref|YP_004639286.1|	46.15	182	96	1	135	316	144	323	5e-19	100
2010302804	gi|291295865|ref|YP_003507263.1|	48.96	96	48	1	2	97	3	97	4e-14	82
2010302805	gi|295695989|ref|YP_003589227.1|	42.93	198	106	3	1	191	92	289	4e-35	152
2010302807	gi|350552308|ref|ZP_08921512.1|	31.79	173	107	4	5	174	70	234	2e-12	76.6
2010302808	gi|148656781|ref|YP_001276986.1|	95.1	245	12	0	10	254	1	245	1e-131	473
2010302809	gi|148656782|ref|YP_001276987.1|	84.11	151	23	1	1	151	355	504	8e-51	203
2010302811	gi|268317704|ref|YP_003291423.1|	43.54	209	113	3	1	205	5	212	6e-39	165
2010302812	gi|212702798|ref|ZP_03310926.1|	54.55	55	25	0	11	65	9	63	1e-10	70.5
2010302813	gi|268318267|ref|YP_003291986.1|	68.63	51	16	0	1	51	314	364	5e-10	68.2
2010302814	gi|268317929|ref|YP_003291648.1|	65.52	87	29	1	1	87	128	213	2e-10	69.3
2010302820	gi|222524662|ref|YP_002569133.1|	91.77	413	34	0	20	432	20	432	0	747
2010302821	gi|222524661|ref|YP_002569132.1|	80.08	241	48	0	1	241	1	241	1e-95	353
2010302822	gi|163846843|ref|YP_001634887.1|	75.14	185	42	2	1	181	191	375	2e-68	262
2010302823	gi|148658625|ref|YP_001278830.1|	96.73	214	7	0	1	214	23	236	9e-116	420
2010302824	gi|148658626|ref|YP_001278831.1|	93.75	48	3	0	23	70	68	115	3e-17	92
2010302825	gi|297566009|ref|YP_003684981.1|	56.56	122	45	2	1	114	170	291	9e-26	120
2010302826	gi|297567826|ref|YP_003686797.1|	65.28	72	20	2	3	69	81	152	1e-19	100
2010302827	gi|260892949|ref|YP_003239046.1|	70.45	396	109	2	1	395	21	409	5e-161	572
2010302828	gi|148656773|ref|YP_001276978.1|	90.48	105	10	0	1	105	446	550	2e-39	166
2010302829	gi|148656772|ref|YP_001276977.1|	92.59	499	37	0	1	499	1	499	0	830
2010302830	gi|148656771|ref|YP_001276976.1|	95.74	469	20	0	1	469	1	469	0	743
2010302831	gi|148656770|ref|YP_001276975.1|	90.08	262	26	0	1	262	108	369	3e-125	452
2010302832	gi|148656769|ref|YP_001276974.1|	96.42	391	14	0	11	401	1	391	0	740
2010302833	gi|427415702|ref|ZP_18905885.1|	31.33	150	90	3	184	320	54	203	2e-14	85.1
2010302834	gi|124009742|ref|ZP_01694412.1|	45.26	95	51	1	10	103	1027	1121	3e-17	92.4
2010302835	gi|409198970|ref|ZP_11227633.1|	64.94	174	61	0	6	179	133	306	3e-63	245
2010302837	gi|408675461|ref|YP_006875209.1|	59.78	92	37	0	21	112	22	113	3e-24	115
2010302838	gi|404484767|ref|ZP_11019971.1|	56.43	280	120	1	4	281	3	282	6e-81	305
2010302840	gi|327404055|ref|YP_004344893.1|	37.24	145	88	2	1	143	715	858	1e-23	113
2010302841	gi|134299695|ref|YP_001113191.1|	53.19	94	42	1	115	206	363	456	3e-23	112
2010302842	gi|334124911|ref|ZP_08498905.1|	98.71	232	3	0	1	232	1	232	2e-122	442
2010302843	gi|334124912|ref|ZP_08498906.1|	95.53	179	8	0	1	179	1	179	3e-85	318
2010302844	gi|419958255|ref|ZP_14474320.1|	98.8	83	1	0	1	83	142	224	3e-39	165
2010302845	gi|334124913|ref|ZP_08498907.1|	98.22	394	7	0	1	394	1	394	0	649
2010302846	gi|386812823|ref|ZP_10100048.1|	39.55	134	74	2	2	130	6	137	1e-05	55.5
2010302848	gi|410666772|ref|YP_006919143.1|	53.45	58	27	0	2	59	386	443	1e-08	63.5
2010302849	gi|342213658|ref|ZP_08706381.1|	58.33	108	45	0	164	271	158	265	1e-21	108
2010302850	gi|163845778|ref|YP_001633822.1|	95.39	282	13	0	1	282	66	347	2e-157	559
2010302851	gi|320160158|ref|YP_004173382.1|	47.9	119	61	1	2	119	207	325	4e-23	111
2010302852	gi|386400505|ref|ZP_10085283.1|	53.14	175	79	1	2	173	5	179	4e-48	194
2010302853	gi|260587359|ref|ZP_05853272.1|	46.84	79	41	1	17	94	6	84	2e-15	85.9
2010302854	gi|428223097|ref|YP_007107267.1|	38.5	187	103	4	10	187	8	191	6e-30	134
2010302856	gi|427724734|ref|YP_007072011.1|	35.25	261	158	6	31	283	27	284	6e-34	149
2010302857	gi|108803470|ref|YP_643407.1|	31.51	238	154	4	9	242	26	258	3e-16	90.9
2010302859	gi|427724734|ref|YP_007072011.1|	37.71	236	135	6	21	247	15	247	1e-33	148
2010302860	gi|240102438|ref|YP_002958747.1|	31.25	288	191	4	3	283	1	288	1e-13	82
2010302863	gi|156742043|ref|YP_001432172.1|	40.49	163	96	1	3	164	6	168	6e-22	107
2010302865	gi|86606419|ref|YP_475182.1|	98.94	283	3	0	1	283	1	283	2e-123	446
2010302866	gi|86606418|ref|YP_475181.1|	94.07	253	15	0	1	253	225	477	4e-135	485
2010302867	gi|148655250|ref|YP_001275455.1|	87.62	509	63	0	1	509	412	920	0	854
2010302868	gi|298241599|ref|ZP_06965406.1|	47.37	57	25	1	1	52	272	328	1e-05	53.9
2010302869	gi|146278823|ref|YP_001168982.1|	53.45	58	27	0	1	58	9	66	5e-11	71.6
2010302870	gi|334704759|ref|ZP_08520625.1|	42.25	374	175	5	1	345	92	453	3e-59	233
2010302872	gi|325288862|ref|YP_004265043.1|	33.68	291	167	9	2	284	13	285	2e-24	117
2010302874	gi|218297208|ref|ZP_03497870.1|	98	50	1	0	1	50	1	50	8e-19	97.4
2010302876	gi|335039004|ref|ZP_08532195.1|	40.65	123	72	1	18	139	11	133	4e-15	85.1
2010302877	gi|222527129|ref|YP_002571600.1|	83.72	215	35	0	27	241	1	215	7e-106	387
2010302878	gi|222527128|ref|YP_002571599.1|	73.08	104	28	0	2	105	36	139	2e-41	172
2010302879	gi|222526923|ref|YP_002571394.1|	84.46	457	71	0	1	457	51	507	0	721
2010302880	gi|419958188|ref|ZP_14474253.1|	100	46	0	0	1	46	1	46	1e-17	93.6
2010302881	gi|419958187|ref|ZP_14474252.1|	99.13	231	2	0	1	231	1	231	7e-116	421
2010302882	gi|419958186|ref|ZP_14474251.1|	96.88	96	3	0	5	100	36	131	1e-37	159
2010302883	gi|334124843|ref|ZP_08498838.1|	96.97	132	4	0	1	132	180	311	6e-70	267
2010302884	gi|334124842|ref|ZP_08498837.1|	95.4	457	21	0	1	457	1	457	0	877
2010302885	gi|419958183|ref|ZP_14474248.1|	98.81	252	3	0	1	252	1	252	2e-144	516
2010302886	gi|334124840|ref|ZP_08498835.1|	96.84	190	6	0	1	190	1	190	2e-99	365
2010302887	gi|419958181|ref|ZP_14474246.1|	100	195	0	0	1	195	1	195	2e-96	355
2010302888	gi|334124838|ref|ZP_08498833.1|	100	263	0	0	45	307	45	307	1e-154	550
2010302889	gi|401764454|ref|YP_006579461.1|	97.22	72	2	0	1	72	113	184	2e-35	152
2010302891	gi|222525040|ref|YP_002569511.1|	75.18	137	34	0	4	140	1	137	3e-51	205
2010302892	gi|222525039|ref|YP_002569510.1|	81.21	314	59	0	8	321	1	314	9e-129	464
2010302893	gi|222525038|ref|YP_002569509.1|	88.09	235	28	0	1	235	1	235	2e-112	409
2010302894	gi|222525037|ref|YP_002569508.1|	87.76	335	41	0	8	342	1	335	1e-162	577
2010302895	gi|222525036|ref|YP_002569507.1|	91.3	69	6	0	1	69	317	385	9e-32	140
2010302896	gi|222525036|ref|YP_002569507.1|	92.34	235	18	0	1	235	16	250	7e-117	424
2010302897	gi|222525035|ref|YP_002569506.1|	90.52	211	20	0	1	211	127	337	1e-110	403
2010302898	gi|222525034|ref|YP_002569505.1|	89.19	185	20	0	1	185	1	185	1e-84	316
2010302899	gi|222525033|ref|YP_002569504.1|	91.02	323	29	0	100	422	14	336	1e-175	621
2010302900	gi|163847192|ref|YP_001635236.1|	83.83	334	54	0	1	334	72	405	3e-151	539
2010302901	gi|365972918|ref|YP_004954478.1|	87.84	222	27	0	1	222	1	222	6e-94	348
2010302902	gi|365972917|ref|YP_004954477.1|	99.07	108	1	0	1	108	67	174	8e-42	174
2010302903	gi|222523810|ref|YP_002568280.1|	86.53	349	47	0	2	350	7	355	3e-152	543
2010302904	gi|268318266|ref|YP_003291985.1|	59.3	86	34	1	4	88	290	375	7e-19	97.8
2010302905	gi|312144211|ref|YP_003995657.1|	30	170	119	0	139	308	2	171	8e-20	102
2010302906	gi|295695527|ref|YP_003588765.1|	52.52	238	113	0	21	258	4	241	9e-71	271
2010302907	gi|386722376|ref|YP_006188702.1|	37.17	113	61	3	36	145	519	624	8e-07	58.2
2010302911	gi|297570187|ref|YP_003691531.1|	44.61	269	139	5	21	283	77	341	9e-48	195
2010302912	gi|418067608|ref|ZP_12704946.1|	73.47	49	13	0	1	49	551	599	2e-11	73.2
2010302913	gi|302038706|ref|YP_003799028.1|	56.1	82	36	0	3	84	287	368	1e-20	103
2010302914	gi|428202387|ref|YP_007080976.1|	44.08	338	188	1	1	337	1	338	7e-77	292
2010302915	gi|409408931|ref|ZP_11257366.1|	40.96	271	148	3	4	274	1	259	3e-52	210
2010302916	gi|347754225|ref|YP_004861789.1|	46.86	239	118	4	3	237	6	239	5e-51	205
2010302917	gi|223939713|ref|ZP_03631585.1|	41.5	200	98	6	24	212	426	617	4e-24	116
2010302918	gi|401765234|ref|YP_006580241.1|	97.65	85	2	0	1	85	1	85	6e-42	174
2010302919	gi|419959894|ref|ZP_14475942.1|	97.82	275	6	0	1	275	1	275	2e-150	536
[truncated: 55,344 more rows]
