# Supplementary material for: A Metastable Equilibrium Model for the Relative Abundances of Microbial Phyla in a Hot Spring
Source: PLoS One. 2013 Sep 2;8(9):e72395. doi: 10.1371/journal.pone.0072395 (PMC3759468; doi:10.1371/journal.pone.0072395)
Supplement: Dataset S1 — BLAST output. Protein BLAST tabular output files listing first hit for each query sequence. (ZIP) [file pone.0072395.s002.zip › bisonQ_vs_refseq57.blastp_1]

2010215885	gi|333979385|ref|YP_004517330.1|	50.52	194	91	3	17	207	21	212	1e-42	177
2010215886	gi|226228016|ref|YP_002762122.1|	52.61	287	133	2	4	287	20	306	8e-51	205
2010215887	gi|357419282|ref|YP_004932274.1|	77.08	397	86	1	1	397	1	392	1e-170	604
2010215890	gi|224024269|ref|ZP_03642635.1|	40.4	198	116	2	98	293	403	600	2e-34	150
2010215891	gi|297623846|ref|YP_003705280.1|	69.57	46	14	0	2	47	96	141	3e-11	72.4
2010215892	gi|268316753|ref|YP_003290472.1|	46.99	266	122	4	15	262	6	270	3e-51	207
2010215893	gi|268316754|ref|YP_003290473.1|	62.41	141	51	1	20	158	26	166	2e-35	152
2010215894	gi|345303470|ref|YP_004825372.1|	74.36	195	50	0	1	195	173	367	3e-84	315
2010215895	gi|268316755|ref|YP_003290474.1|	56.96	158	67	1	2	158	87	244	2e-41	172
2010215897	gi|221636238|ref|YP_002524114.1|	50	52	26	0	1	52	1	52	2e-06	56.6
2010215898	gi|406833358|ref|ZP_11092952.1|	57.48	294	125	0	14	307	14	307	1e-89	334
2010215901	gi|148658210|ref|YP_001278415.1|	98.58	211	3	0	12	222	1	211	4e-90	335
2010215902	gi|148658209|ref|YP_001278414.1|	100	64	0	0	1	64	311	374	4e-30	135
2010215903	gi|148658207|ref|YP_001278412.1|	100	409	0	0	1	409	1	409	0	745
2010215904	gi|148658206|ref|YP_001278411.1|	99.58	238	1	0	1	238	1	238	1e-108	396
2010215906	gi|156744325|ref|YP_001434454.1|	47.62	210	93	2	1	209	335	528	6e-40	169
2010215908	gi|86608623|ref|YP_477385.1|	99.28	699	5	0	1	699	37	735	0	1445
2010215909	gi|86606626|ref|YP_475389.1|	91.37	255	14	1	33	287	15	261	5e-91	339
2010215910	gi|193215759|ref|YP_001996958.1|	63.17	334	123	0	1	334	1	334	1e-118	431
2010215911	gi|403378736|ref|ZP_10920793.1|	44.34	415	230	1	7	421	5	418	3e-109	400
2010215913	gi|86609327|ref|YP_478089.1|	98.49	265	4	0	3	267	77	341	4e-144	514
2010215914	gi|86609326|ref|YP_478088.1|	97.97	148	3	0	1	148	1	148	2e-73	278
2010215915	gi|148654823|ref|YP_001275028.1|	98.54	412	6	0	1	412	1314	1725	0	675
2010215916	gi|148654823|ref|YP_001275028.1|	98.17	763	14	0	1	763	1	763	0	1281
2010215917	gi|148654537|ref|YP_001274742.1|	89.85	197	20	0	1	197	60	256	2e-89	332
2010215919	gi|404404880|ref|ZP_10996464.1|	38.25	183	113	0	3	185	1	183	3e-30	135
2010215920	gi|212550982|ref|YP_002309299.1|	37.9	124	73	3	8	129	209	330	5e-12	75.1
2010215922	gi|222524438|ref|YP_002568909.1|	96.41	306	11	0	1	306	359	664	1e-156	556
2010215923	gi|222524439|ref|YP_002568910.1|	100	31	0	0	1	31	1	31	6e-09	64.7
2010215924	gi|375013643|ref|YP_004990631.1|	38.62	391	221	7	1	385	182	559	3e-71	274
2010215925	gi|148656135|ref|YP_001276340.1|	73.89	628	146	7	6	627	24	639	0	913
2010215926	gi|148656134|ref|YP_001276339.1|	98.66	448	6	0	1	448	1	448	0	927
2010215927	gi|218244941|ref|YP_002370312.1|	44.71	208	114	1	3	209	5	212	6e-48	194
2010215928	gi|76802697|ref|YP_330792.1|	34.78	138	85	2	29	166	96	228	3e-07	60.5
2010215929	gi|269837976|ref|YP_003320204.1|	46.4	472	239	8	2	468	201	663	1e-104	385
2010215930	gi|390559254|ref|ZP_10243606.1|	45.59	340	172	3	1	329	1	338	4e-68	263
2010215932	gi|284038350|ref|YP_003388280.1|	38.05	205	111	6	1	197	145	341	2e-24	117
2010215933	gi|380696870|ref|ZP_09861729.1|	30.12	405	215	15	12	393	12	371	3e-32	144
2010215934	gi|392942797|ref|ZP_10308439.1|	31.8	261	153	9	96	340	238	489	8e-06	57.8
2010215935	gi|282880582|ref|ZP_06289289.1|	64.37	87	28	1	1	87	10	93	1e-24	116
2010215937	gi|209515926|ref|ZP_03264787.1|	30.36	280	176	11	38	308	101	370	6e-17	93.2
2010215938	gi|386361532|ref|YP_006059776.1|	43.43	251	123	4	10	245	5	251	2e-38	165
2010215940	gi|386361532|ref|YP_006059776.1|	41.85	227	113	4	1	212	31	253	3e-30	137
2010215941	gi|379745761|ref|YP_005336582.1|	50	256	114	2	10	264	307	549	3e-65	253
2010215943	gi|383761738|ref|YP_005440720.1|	73.97	73	19	0	12	84	1	73	2e-18	96.3
2010215944	gi|222526559|ref|YP_002571030.1|	76.3	557	131	1	23	578	22	578	0	875
2010215945	gi|222524003|ref|YP_002568473.1|	73.63	292	77	0	20	311	140	431	1e-123	447
2010215946	gi|222524002|ref|YP_002568472.1|	75	56	14	0	1	56	36	91	5e-17	91.7
2010215947	gi|429199438|ref|ZP_19191190.1|	58.33	96	40	0	1	96	1	96	2e-24	116
2010215948	gi|332710555|ref|ZP_08430500.1|	30.38	158	92	2	1	158	93	232	5e-15	85.5
2010215950	gi|333979387|ref|YP_004517332.1|	50	76	38	0	5	80	12	87	2e-12	76.3
2010215953	gi|222525092|ref|YP_002569563.1|	65.93	182	59	2	21	199	62	243	1e-64	249
2010215954	gi|222525093|ref|YP_002569564.1|	91.67	192	16	0	1	192	1	192	3e-98	362
2010215955	gi|428205558|ref|YP_007089911.1|	59.04	188	74	3	1	186	49	235	3e-51	206
2010215959	gi|332706150|ref|ZP_08426220.1|	42.34	222	128	0	112	333	709	930	1e-42	179
2010215964	gi|336246864|ref|YP_004590574.1|	71.62	148	39	1	1	145	1	148	5e-47	191
2010215965	gi|336246865|ref|YP_004590575.1|	85.09	228	33	1	1	227	1	228	6e-102	374
2010215966	gi|336246866|ref|YP_004590576.1|	72.47	178	46	1	1	175	1	178	1e-64	249
2010215967	gi|148654438|ref|YP_001274643.1|	100	215	0	0	1	215	1	215	3e-118	428
2010215968	gi|148654437|ref|YP_001274642.1|	100	121	0	0	1	121	1	121	4e-42	174
2010215969	gi|148654436|ref|YP_001274641.1|	99.26	136	1	0	1	136	12	147	9e-72	273
2010215970	gi|148654435|ref|YP_001274640.1|	98.39	124	2	0	1	124	174	297	5e-65	251
2010215971	gi|156740305|ref|YP_001430434.1|	97.89	190	4	0	1	190	1	190	6e-104	380
2010215972	gi|220934083|ref|YP_002512982.1|	83.78	37	6	0	1	37	222	258	2e-09	66.2
2010215974	gi|410584023|ref|ZP_11321128.1|	38.25	251	134	5	3	237	6	251	9e-32	141
2010215976	gi|148654858|ref|YP_001275063.1|	99.59	490	2	0	1	490	1	490	0	981
2010215977	gi|148654859|ref|YP_001275064.1|	100	71	0	0	1	71	1	71	6e-32	141
2010215978	gi|148654860|ref|YP_001275065.1|	99.71	339	1	0	5	343	1	339	4e-173	612
2010215979	gi|148654861|ref|YP_001275066.1|	100	117	0	0	18	134	166	282	4e-27	125
2010215980	gi|148654862|ref|YP_001275067.1|	100	270	0	0	1	270	1	270	2e-132	476
2010215981	gi|148654863|ref|YP_001275068.1|	100	31	0	0	1	31	301	331	1e-08	63.5
2010215982	gi|148654864|ref|YP_001275069.1|	92.59	189	14	0	1	189	202	390	1e-99	366
2010215983	gi|148654865|ref|YP_001275070.1|	97.45	275	7	0	9	283	1	275	2e-145	519
2010215985	gi|148654866|ref|YP_001275071.1|	98.21	112	2	0	1	112	1	112	2e-58	229
2010215986	gi|227498584|ref|ZP_03928728.1|	33.33	276	162	6	6	278	25	281	6e-27	125
2010215987	gi|217978693|ref|YP_002362840.1|	50	110	55	0	4	113	8	117	7e-23	111
2010215988	gi|421076603|ref|ZP_15537585.1|	50.87	401	192	3	34	431	50	448	2e-112	410
2010215989	gi|428777557|ref|YP_007169344.1|	55.85	188	76	2	1	188	1	181	2e-49	200
2010215990	gi|222056886|ref|YP_002539248.1|	48.89	180	92	0	1	180	285	464	7e-27	124
2010215991	gi|86607677|ref|YP_476439.1|	98.39	310	5	0	81	390	1	310	5e-149	532
2010215992	gi|430746020|ref|YP_007205149.1|	47.14	454	198	5	3	414	27	480	1e-99	368
2010215993	gi|86609911|ref|YP_478673.1|	91.89	111	8	1	1	110	1	111	1e-37	160
2010215994	gi|86609910|ref|YP_478672.1|	94.81	231	12	0	1	231	1	231	1e-71	273
2010215995	gi|86607385|ref|YP_476148.1|	64.94	77	26	1	1	76	463	539	3e-14	82.4
2010215997	gi|397781344|ref|YP_006545817.1|	58.59	128	53	0	2	129	88	215	1e-33	146
2010215998	gi|296133403|ref|YP_003640650.1|	56.49	131	54	1	3	133	2	129	2e-20	102
2010216001	gi|407693808|ref|YP_006818597.1|	61.19	67	25	1	1	67	418	483	1e-17	93.6
2010216002	gi|373457076|ref|ZP_09548843.1|	49.44	269	135	1	4	271	18	286	3e-74	283
2010216003	gi|94970511|ref|YP_592559.1|	53.15	333	141	3	20	337	35	367	7e-97	358
2010216006	gi|256370877|ref|YP_003108701.1|	50.94	159	77	1	2	159	16	174	2e-23	112
2010216007	gi|256370877|ref|YP_003108701.1|	51.33	150	72	1	2	150	8	157	1e-16	90.1
2010216008	gi|383785446|ref|YP_005470016.1|	39.83	118	65	2	19	130	20	137	1e-15	87
2010216009	gi|94267135|ref|ZP_01290769.1|	63.29	79	29	0	1	79	12	90	1e-20	103
2010216010	gi|268318060|ref|YP_003291779.1|	67.24	58	19	0	1	58	1	58	4e-17	92
2010216012	gi|320159916|ref|YP_004173140.1|	72.68	388	105	1	1	387	1	388	3e-158	563
2010216013	gi|427711574|ref|YP_007060198.1|	51.28	78	38	0	1	78	1	78	2e-13	79.7
2010216014	gi|392375512|ref|YP_003207345.1|	64.12	262	94	0	1	262	5	266	2e-86	323
2010216015	gi|320106512|ref|YP_004182102.1|	60.24	327	130	0	1	327	134	460	9e-117	424
2010216016	gi|148642935|ref|YP_001273448.1|	46.93	228	116	4	1	226	1	225	6e-50	201
2010216017	gi|297566836|ref|YP_003685808.1|	61.54	91	33	1	4	94	1	89	5e-26	121
2010216018	gi|291296449|ref|YP_003507847.1|	90.78	141	13	0	1	141	359	499	2e-66	255
2010216019	gi|148655579|ref|YP_001275784.1|	85.3	347	51	0	1	347	201	547	8e-169	597
2010216020	gi|421505051|ref|ZP_15951991.1|	65.79	38	13	0	4	41	187	224	9e-07	57.4
2010216021	gi|73669832|ref|YP_305847.1|	60	145	57	1	13	156	31	175	1e-43	180
2010216022	gi|392374571|ref|YP_003206404.1|	41.32	121	54	3	78	198	86	189	1e-14	84.7
2010216027	gi|320160811|ref|YP_004174035.1|	42.7	267	138	5	1	264	30	284	6e-51	205
2010216028	gi|383457329|ref|YP_005371318.1|	45.07	213	115	2	1	211	1	213	1e-32	144
2010216029	gi|221635535|ref|YP_002523411.1|	40.95	105	62	0	4	108	27	131	1e-05	53.5
2010216030	gi|269839282|ref|YP_003323974.1|	65.23	302	102	1	3	301	9	310	6e-115	418
2010216031	gi|326334058|ref|ZP_08200287.1|	63.21	106	39	0	1	106	1	106	2e-33	145
2010216032	gi|222523403|ref|YP_002567873.1|	73	100	27	0	16	115	80	179	1e-34	149
2010216033	gi|222525389|ref|YP_002569860.1|	84.89	331	49	1	1	330	402	732	2e-148	530
2010216034	gi|219848526|ref|YP_002462959.1|	85.26	95	14	0	1	95	1	95	2e-39	166
2010216035	gi|222525387|ref|YP_002569858.1|	95.83	288	12	0	1	288	1	288	4e-145	518
2010216036	gi|344339753|ref|ZP_08770681.1|	35.71	112	57	4	155	263	72	171	5e-07	60.1
2010216039	gi|114775578|ref|ZP_01451146.1|	56.9	116	48	2	30	145	3	116	2e-27	126
2010216040	gi|114775579|ref|ZP_01451147.1|	52.44	82	35	2	19	100	21	98	4e-14	82
2010216041	gi|193215495|ref|YP_001996694.1|	61.54	247	88	3	1	246	159	399	5e-73	278
2010216042	gi|86608344|ref|YP_477106.1|	98.73	237	3	0	1	237	1	237	3e-123	445
2010216043	gi|86608345|ref|YP_477107.1|	94.86	350	18	0	23	372	58	407	0	659
2010216044	gi|86608345|ref|YP_477107.1|	93.56	295	18	1	1	295	1	294	4e-151	538
2010216045	gi|86608346|ref|YP_477108.1|	94.87	117	6	0	1	117	1	117	4e-60	234
2010216046	gi|86608347|ref|YP_477109.1|	100	37	0	0	1	37	1	37	9e-13	77.4
2010216047	gi|297566496|ref|YP_003685468.1|	77.22	79	18	0	1	79	248	326	2e-30	135
2010216048	gi|330825550|ref|YP_004388853.1|	49.09	110	53	1	8	117	1	107	2e-20	103
2010216050	gi|148657808|ref|YP_001278013.1|	96.41	223	8	0	20	242	13	235	4e-119	432
2010216051	gi|148657811|ref|YP_001278016.1|	100	106	0	0	1	106	492	597	7e-57	223
2010216053	gi|347755029|ref|YP_004862593.1|	84.85	99	15	0	1	99	89	187	1e-41	173
2010216054	gi|347755028|ref|YP_004862592.1|	91.63	263	21	1	1	263	57	318	3e-136	489
2010216056	gi|320160247|ref|YP_004173471.1|	60.45	134	53	0	13	146	3	136	2e-41	172
2010216057	gi|329927937|ref|ZP_08281965.1|	46.21	277	141	2	4	272	1	277	6e-62	242
2010216059	gi|269925931|ref|YP_003322554.1|	39.55	220	131	2	23	241	79	297	2e-32	143
2010216062	gi|303230743|ref|ZP_07317490.1|	39.9	208	111	6	5	202	3	206	6e-29	131
2010216063	gi|206891199|ref|YP_002249793.1|	49.81	263	128	3	33	293	190	450	5e-68	262
2010216064	gi|284045327|ref|YP_003395667.1|	49.37	158	80	0	1	158	251	408	2e-36	155
2010216065	gi|219848862|ref|YP_002463295.1|	71.62	296	84	0	4	299	168	463	4e-110	402
2010216066	gi|219848861|ref|YP_002463294.1|	72.86	339	89	2	1	337	1	338	7e-138	494
2010216067	gi|86609024|ref|YP_477786.1|	95.52	446	20	0	1	446	32	477	0	832
2010216068	gi|383761218|ref|YP_005440200.1|	42.11	171	94	3	1	168	205	373	2e-23	112
2010216069	gi|297565856|ref|YP_003684828.1|	73.47	98	26	0	1	98	1	98	2e-37	159
2010216071	gi|283780735|ref|YP_003371490.1|	51.15	391	187	2	40	427	4	393	7e-104	382
2010216072	gi|260893944|ref|YP_003240041.1|	54.61	141	64	0	8	148	1	141	1e-35	153
2010216079	gi|428205387|ref|YP_007089740.1|	63.36	131	48	0	12	142	3	133	3e-36	155
2010216081	gi|222527343|ref|YP_002571814.1|	88.78	205	23	0	20	224	20	224	4e-83	311
2010216082	gi|219847848|ref|YP_002462281.1|	85.98	164	23	0	1	164	1	164	1e-77	293
2010216083	gi|219847849|ref|YP_002462282.1|	80.09	221	44	0	1	221	1	221	2e-77	293
2010216084	gi|428313094|ref|YP_007124071.1|	71.98	389	104	2	1	384	143	531	2e-123	447
2010216087	gi|300864181|ref|ZP_07109069.1|	54.65	172	75	2	1	170	1	171	1e-47	194
2010216089	gi|86605348|ref|YP_474111.1|	63.37	172	61	1	1	170	19	190	2e-46	189
2010216090	gi|78044548|ref|YP_361126.1|	66.58	407	133	2	4	409	196	600	3e-161	573
2010216091	gi|86610329|ref|YP_479091.1|	98.08	312	6	0	1	312	1	312	7e-176	621
2010216092	gi|156743985|ref|YP_001434114.1|	65.43	81	28	0	1	81	164	244	1e-22	110
2010216093	gi|156743985|ref|YP_001434114.1|	66.36	107	36	0	1	107	8	114	9e-33	144
2010216094	gi|148658603|ref|YP_001278808.1|	100	73	0	0	22	94	22	94	9e-23	110
2010216095	gi|156741957|ref|YP_001432086.1|	70.31	128	37	1	7	133	253	380	8e-44	180
2010216096	gi|156741958|ref|YP_001432087.1|	70.55	163	48	0	1	163	1	163	2e-39	166
2010216097	gi|428226833|ref|YP_007110930.1|	74.82	278	66	1	1	274	726	1003	8e-118	427
2010216098	gi|46255203|ref|YP_006115.1|	49.89	453	197	8	5	432	110	557	2e-100	371
2010216100	gi|350551805|ref|ZP_08921016.1|	53.47	101	43	2	14	110	479	579	3e-23	112
2010216101	gi|83589360|ref|YP_429369.1|	43.27	208	111	3	1	201	215	422	3e-37	159
2010216102	gi|148654458|ref|YP_001274663.1|	86.81	91	12	0	2	92	931	1021	2e-29	133
2010216103	gi|320450305|ref|YP_004202401.1|	74.4	125	32	0	1	125	712	836	4e-48	194
2010216104	gi|148657443|ref|YP_001277648.1|	99.14	116	1	0	1	116	353	468	3e-60	234
2010216105	gi|148657442|ref|YP_001277647.1|	89.64	309	16	3	1	301	11	311	1e-140	504
2010216106	gi|148654435|ref|YP_001274640.1|	96.77	186	6	0	1	186	112	297	4e-91	338
2010216107	gi|156740305|ref|YP_001430434.1|	93.29	149	9	1	1	148	1	149	4e-73	277
2010216108	gi|148656340|ref|YP_001276545.1|	99.5	200	1	0	1	200	507	706	2e-110	402
2010216109	gi|347754816|ref|YP_004862380.1|	85.92	142	20	0	25	166	11	152	5e-59	231
2010216110	gi|347754435|ref|YP_004861999.1|	97.52	161	4	0	1	161	37	197	2e-87	325
2010216111	gi|347754804|ref|YP_004862368.1|	95.43	372	17	0	1	372	75	446	0	639
2010216113	gi|420150629|ref|ZP_14657786.1|	59.8	199	76	4	14	211	30	225	1e-62	244
2010216115	gi|124005224|ref|ZP_01690066.1|	42.43	436	242	3	19	454	46	472	3e-94	350
2010216116	gi|148656591|ref|YP_001276796.1|	95.12	82	4	0	1	82	178	259	3e-10	68.9
2010216118	gi|320162400|ref|YP_004175625.1|	56.6	53	23	0	2	54	4	56	2e-09	66.2
2010216119	gi|297567635|ref|YP_003686606.1|	47.22	108	53	1	3	110	144	247	2e-17	93.2
2010216120	gi|397690941|ref|YP_006528195.1|	50.98	410	184	4	1	408	63	457	3e-110	403
2010216121	gi|86608058|ref|YP_476820.1|	94.05	370	22	0	1	370	77	446	5e-177	625
2010216123	gi|86608058|ref|YP_476820.1|	97.82	229	5	0	1	229	1	229	4e-104	382
2010216124	gi|86608060|ref|YP_476822.1|	97.99	299	6	0	1	299	38	336	2e-168	595
2010216125	gi|86608061|ref|YP_476823.1|	92.09	177	12	1	1	175	1	177	3e-89	331
2010216126	gi|86608062|ref|YP_476824.1|	100	166	0	0	1	166	11	176	2e-90	335
2010216127	gi|86608064|ref|YP_476826.1|	98.11	212	4	0	1	212	15	226	3e-120	435
2010216128	gi|86608065|ref|YP_476827.1|	86.67	90	12	0	2	91	4	93	3e-35	152
2010216129	gi|86608066|ref|YP_476828.1|	98.23	113	2	0	1	113	1	113	5e-41	171
2010216131	gi|297616347|ref|YP_003701506.1|	54.15	277	125	2	3	279	9	283	2e-76	290
2010216133	gi|398831595|ref|ZP_10589773.1|	63.03	119	38	3	6	119	235	352	2e-36	155
2010216136	gi|333917256|ref|YP_004490988.1|	32.42	182	117	2	33	208	29	210	6e-16	89.4
2010216137	gi|427717161|ref|YP_007065155.1|	68.29	41	10	1	57	97	28	65	4e-06	55.1
2010216140	gi|373456414|ref|ZP_09548181.1|	36.13	119	76	0	73	191	36	154	3e-17	92.8
2010216141	gi|86609290|ref|YP_478052.1|	98.28	58	1	0	5	62	30	87	2e-25	119
2010216142	gi|86609291|ref|YP_478053.1|	98.46	195	3	0	1	195	1	195	1e-110	402
2010216143	gi|86610318|ref|YP_479080.1|	97.22	36	1	0	12	47	1	36	9e-12	74.3
2010216144	gi|86610317|ref|YP_479079.1|	98.78	164	2	0	1	164	1	164	1e-86	323
2010216148	gi|148655451|ref|YP_001275656.1|	99.75	400	1	0	1	400	1	400	0	820
2010216149	gi|148655450|ref|YP_001275655.1|	98.94	283	3	0	1	283	1	283	1e-148	530
2010216150	gi|148655449|ref|YP_001275654.1|	98.63	219	3	0	14	232	1	219	3e-108	395
2010216151	gi|148655448|ref|YP_001275653.1|	97.5	160	4	0	1	160	1	160	1e-84	315
2010216152	gi|148655449|ref|YP_001275654.1|	98.63	219	3	0	14	232	1	219	2e-120	436
2010216153	gi|148655448|ref|YP_001275653.1|	96.43	112	4	0	1	112	1	112	8e-56	220
2010216154	gi|347754318|ref|YP_004861882.1|	82.24	214	35	2	4	215	1	213	4e-92	342
2010216155	gi|86609727|ref|YP_478489.1|	100	25	0	0	25	49	1	25	4e-06	55.5
2010216156	gi|86609728|ref|YP_478490.1|	97.62	126	3	0	1	126	1	126	5e-33	144
2010216157	gi|86609729|ref|YP_478491.1|	82.65	219	37	1	1	218	51	269	2e-92	342
2010216158	gi|193215014|ref|YP_001996213.1|	79.14	302	63	0	1	302	9	310	5e-143	511
2010216159	gi|193216058|ref|YP_001997257.1|	80.45	220	41	1	1	218	12	231	3e-91	338
2010216160	gi|193216056|ref|YP_001997255.1|	54.38	331	140	6	1	324	1	327	9e-97	358
2010216161	gi|193216055|ref|YP_001997254.1|	37.5	144	89	1	1	144	1	143	1e-26	123
2010216162	gi|193216054|ref|YP_001997253.1|	35.96	114	70	2	18	128	21	134	5e-11	71.6
2010216163	gi|193216053|ref|YP_001997252.1|	78.57	56	12	0	1	56	2378	2433	6e-20	101
2010216164	gi|193216053|ref|YP_001997252.1|	61.97	518	170	6	4	497	1733	2247	1e-170	605
2010216165	gi|86608501|ref|YP_477263.1|	98.08	312	6	0	1	312	223	534	2e-171	606
2010216166	gi|86608503|ref|YP_477265.1|	98.08	260	5	0	1	260	45	304	2e-140	503
2010216167	gi|86608504|ref|YP_477266.1|	100	124	0	0	1	124	1	124	2e-66	255
2010216169	gi|86608505|ref|YP_477267.1|	98.08	468	9	0	1	468	59	526	0	938
2010216170	gi|86608505|ref|YP_477267.1|	98.67	75	1	0	1	75	526	600	2e-37	159
2010216171	gi|86608506|ref|YP_477268.1|	99.72	352	1	0	4	355	1	352	0	687
2010216172	gi|86608507|ref|YP_477269.1|	95.53	179	8	0	2	180	40	218	3e-84	314
2010216173	gi|86608508|ref|YP_477270.1|	99.37	158	1	0	1	158	1	158	1e-73	280
2010216174	gi|86610133|ref|YP_478895.1|	87.73	277	26	1	1	277	1	269	4e-138	495
2010216175	gi|193213912|ref|YP_001995111.1|	57.32	157	66	1	1	157	106	261	2e-41	172
2010216176	gi|193214332|ref|YP_001995531.1|	73.16	831	223	0	1	831	114	944	0	1261
2010216178	gi|193215015|ref|YP_001996214.1|	67.83	457	147	0	18	474	17	473	0	682
2010216179	gi|119356543|ref|YP_911187.1|	57.78	45	19	0	1	45	240	284	8e-08	60.8
2010216180	gi|193215315|ref|YP_001996514.1|	53.37	208	91	2	2	203	1	208	9e-47	191
2010216181	gi|193215316|ref|YP_001996515.1|	53.21	280	128	1	1	280	184	460	2e-80	303
2010216183	gi|158340359|ref|YP_001521715.1|	46.15	65	30	1	4	63	120	184	8e-07	57.8
2010216184	gi|337286213|ref|YP_004625686.1|	55.6	464	198	5	1	462	22	479	1e-137	494
2010216185	gi|430749262|ref|YP_007212170.1|	32.94	340	208	10	5	333	4	334	6e-23	113
2010216188	gi|146297740|ref|YP_001181511.1|	71.24	153	41	1	3	155	98	247	7e-59	230
2010216189	gi|146297740|ref|YP_001181511.1|	74.31	109	28	0	1	109	129	237	4e-38	161
2010216190	gi|269929229|ref|YP_003321550.1|	36.14	166	104	2	1	164	146	311	1e-17	93.2
2010216191	gi|269929229|ref|YP_003321550.1|	36.5	137	62	4	2	136	7	120	9e-13	77.4
2010216192	gi|373457364|ref|ZP_09549131.1|	39.86	439	248	10	21	451	20	450	2e-79	301
2010216193	gi|414078397|ref|YP_006997715.1|	51.89	106	49	1	1	106	241	344	4e-26	121
2010216195	gi|405355313|ref|ZP_11024539.1|	55.04	278	124	1	2	278	1	278	2e-79	300
2010216196	gi|429191743|ref|YP_007177421.1|	30.74	514	313	13	1	486	325	823	1e-57	229
2010216197	gi|398334927|ref|ZP_10519632.1|	40.84	191	112	1	4	193	355	545	3e-35	152
2010216198	gi|218779539|ref|YP_002430857.1|	39.64	169	96	2	1	169	577	739	7e-27	124
2010216199	gi|395223770|ref|ZP_10403285.1|	67.21	61	20	0	1	61	1	61	6e-15	84.7
2010216200	gi|193214415|ref|YP_001995614.1|	66.13	248	84	0	1	248	1	248	1e-99	367
2010216201	gi|193216331|ref|YP_001997530.1|	40.76	157	92	1	1	156	333	489	5e-28	128
2010216202	gi|193215499|ref|YP_001996698.1|	72.8	125	34	0	25	149	1	125	6e-49	197
2010216203	gi|374988571|ref|YP_004964066.1|	64.52	155	52	1	35	189	1	152	7e-35	151
2010216206	gi|193215727|ref|YP_001996926.1|	37.53	485	296	3	31	510	25	507	6e-81	306
2010216207	gi|260893535|ref|YP_003239632.1|	71.18	399	114	1	1	398	14	412	3e-152	543
2010216208	gi|218296937|ref|ZP_03497623.1|	96.95	131	4	0	1	131	1	131	2e-66	255
2010216209	gi|218296991|ref|ZP_03497677.1|	91.46	164	14	0	2	165	3	166	1e-61	239
2010216210	gi|291296690|ref|YP_003508088.1|	81.52	92	17	0	1	92	301	392	1e-26	123
2010216211	gi|86608290|ref|YP_477052.1|	93.18	176	9	1	1	176	9	181	5e-71	271
2010216212	gi|86608289|ref|YP_477051.1|	97.06	68	2	0	1	68	627	694	3e-29	132
2010216213	gi|86608884|ref|YP_477646.1|	98.18	165	3	0	1	165	1	165	4e-89	331
2010216214	gi|86608885|ref|YP_477647.1|	97.71	175	4	0	1	175	1	175	6e-95	350
2010216215	gi|86608886|ref|YP_477648.1|	97.95	195	4	0	1	195	27	221	4e-110	401
2010216216	gi|148654235|ref|YP_001274440.1|	99.04	415	4	0	1	415	1	415	0	855
2010216217	gi|148654234|ref|YP_001274439.1|	99.69	321	1	0	1	321	1	321	6e-162	575
2010216218	gi|427418034|ref|ZP_18908217.1|	33.2	241	158	2	50	288	348	587	9e-23	112
2010216219	gi|428226892|ref|YP_007110989.1|	40.94	149	82	3	31	175	90	236	2e-27	126
2010216220	gi|384438581|ref|YP_005653305.1|	77.02	322	74	0	27	348	22	343	3e-136	489
2010216221	gi|410731116|ref|YP_006973471.1|	72.51	251	68	1	22	271	21	271	2e-72	276
2010216222	gi|384438578|ref|YP_005653302.1|	67.18	131	43	0	1	131	1	131	6e-41	171
2010216223	gi|148657359|ref|YP_001277564.1|	96.73	245	8	0	16	260	1	245	1e-134	483
2010216224	gi|148657360|ref|YP_001277565.1|	90.78	206	19	0	1	206	252	457	2e-82	309
2010216225	gi|86607671|ref|YP_476433.1|	96.62	355	12	0	1	355	54	408	0	687
2010216226	gi|86607767|ref|YP_476529.1|	98.17	273	5	0	1	273	185	457	6e-145	518
2010216227	gi|148654627|ref|YP_001274832.1|	73.83	107	28	0	224	330	174	280	1e-22	112
2010216228	gi|359415283|ref|ZP_09207748.1|	51.5	266	127	1	1	266	202	465	1e-70	271
2010216230	gi|114320798|ref|YP_742481.1|	41.54	130	62	1	12	141	496	611	7e-22	108
2010216234	gi|374313158|ref|YP_005059588.1|	60	120	48	0	1	120	6	125	6e-36	154
2010216235	gi|347755957|ref|YP_004863521.1|	50	224	106	3	1	223	308	526	6e-57	225
2010216236	gi|297564800|ref|YP_003683772.1|	46.1	141	70	2	31	171	15	149	7e-17	90.9
2010216238	gi|320449453|ref|YP_004201549.1|	91.26	103	9	0	1	103	302	404	5e-47	191
2010216240	gi|86607530|ref|YP_476292.1|	98.02	101	2	0	1	101	902	1002	2e-37	159
2010216241	gi|86607529|ref|YP_476291.1|	98.33	419	7	0	1	419	1	419	0	791
2010216242	gi|373459889|ref|ZP_09551656.1|	44.26	235	128	2	1	232	67	301	3e-54	216
2010216243	gi|110596916|ref|ZP_01385206.1|	58.49	265	110	0	1	265	1	265	1e-89	334
2010216244	gi|385808795|ref|YP_005845191.1|	62.89	159	59	0	1	159	155	313	2e-49	199
2010216246	gi|304439051|ref|ZP_07398970.1|	35.44	79	51	0	15	93	13	91	7e-06	54.3
2010216247	gi|116748850|ref|YP_845537.1|	41.46	164	94	2	49	212	49	210	3e-32	143
2010216248	gi|148657886|ref|YP_001278091.1|	100	112	0	0	1	112	1	112	6e-46	187
2010216249	gi|148657885|ref|YP_001278090.1|	99.25	268	2	0	1	268	172	439	9e-129	464
2010216250	gi|347756707|ref|YP_004864270.1|	95.56	608	23	1	30	633	1	608	0	1043
2010216251	gi|347756707|ref|YP_004864270.1|	100	119	0	0	74	192	1	119	2e-65	252
2010216253	gi|347756701|ref|YP_004864264.1|	92.39	460	35	0	1	460	3	462	0	775
2010216254	gi|347756700|ref|YP_004864263.1|	90.91	121	11	0	1	121	1	121	3e-58	228
2010216255	gi|347756699|ref|YP_004864262.1|	86.29	124	17	0	1	124	1	124	5e-14	81.6
2010216256	gi|347756697|ref|YP_004864260.1|	94.2	414	24	0	1	414	1	414	0	790
2010216257	gi|347756696|ref|YP_004864259.1|	84.75	610	90	2	1	608	1	609	0	882
2010216258	gi|347756695|ref|YP_004864258.1|	84.82	303	41	1	1	298	3	305	2e-137	493
2010216259	gi|347756694|ref|YP_004864257.1|	90.11	182	14	1	2	179	43	224	1e-92	342
2010216263	gi|347756690|ref|YP_004864253.1|	95.44	482	22	0	1	482	1	482	0	933
2010216264	gi|347756686|ref|YP_004864249.1|	89.38	292	31	0	1	292	1	292	2e-136	489
2010216265	gi|347756685|ref|YP_004864248.1|	86.61	127	17	0	1	127	150	276	6e-53	210
2010216267	gi|347756684|ref|YP_004864247.1|	77.79	896	193	3	18	913	1	890	0	1267
2010216268	gi|347756681|ref|YP_004864244.1|	96.19	315	12	0	1	315	1	315	1e-176	623
2010216269	gi|347756680|ref|YP_004864243.1|	93.31	239	16	0	1	239	1	239	2e-120	436
2010216270	gi|347756679|ref|YP_004864242.1|	84.21	114	18	0	1	114	1	114	5e-46	187
2010216271	gi|347756678|ref|YP_004864241.1|	93.41	273	18	0	1	273	1	273	3e-115	419
2010216272	gi|347756677|ref|YP_004864240.1|	92.73	220	16	0	1	220	1	220	1e-117	426
2010216273	gi|347756676|ref|YP_004864239.1|	93.48	1059	69	0	2	1060	12	1070	0	1933
2010216274	gi|347756675|ref|YP_004864238.1|	91.76	522	41	1	1	522	1	520	0	786
2010216275	gi|347756674|ref|YP_004864237.1|	95.32	299	14	0	41	339	43	341	8e-141	504
2010216276	gi|347756673|ref|YP_004864236.1|	97.04	203	6	0	1	203	1	203	1e-99	366
2010216277	gi|347756669|ref|YP_004864232.1|	95.6	386	17	0	23	408	122	507	0	659
2010216278	gi|15606804|ref|NP_214184.1|	66.55	284	95	0	1	284	1	284	2e-103	380
2010216279	gi|108803069|ref|YP_643006.1|	31.74	356	206	11	69	410	60	392	4e-23	114
2010216280	gi|253702642|ref|YP_003023831.1|	32.28	127	84	1	1	125	432	558	3e-15	85.5
2010216281	gi|419958672|ref|ZP_14474733.1|	97.13	209	6	0	1	209	1	209	7e-103	377
2010216283	gi|429740782|ref|ZP_19274457.1|	42.17	83	48	0	36	118	684	766	1e-05	53.9
2010216284	gi|86607853|ref|YP_476615.1|	100	75	0	0	8	82	1	75	8e-24	114
2010216285	gi|86607854|ref|YP_476616.1|	100	291	0	0	1	291	69	359	8e-160	567
2010216286	gi|86607856|ref|YP_476618.1|	98.8	250	3	0	1	250	1	250	6e-130	468
2010216287	gi|86607857|ref|YP_476619.1|	98.25	57	1	0	1	57	569	625	5e-24	114
2010216288	gi|86607757|ref|YP_476519.1|	98.92	372	4	0	1	372	13	384	0	721
2010216289	gi|435855093|ref|YP_007316412.1|	31.16	337	227	3	7	339	143	478	3e-36	158
2010216291	gi|416355243|ref|ZP_11681793.1|	38.81	268	160	3	22	287	7	272	9e-52	208
2010216292	gi|359410755|ref|ZP_09203220.1|	57.45	141	60	0	10	150	6	146	5e-39	164
2010216293	gi|156741962|ref|YP_001432091.1|	74.19	93	24	0	1	93	1	93	2e-32	142
2010216294	gi|156741961|ref|YP_001432090.1|	87.88	132	16	0	1	132	208	339	2e-62	242
2010216295	gi|156741960|ref|YP_001432089.1|	66.85	181	60	0	23	203	102	282	4e-67	258
2010216298	gi|148657034|ref|YP_001277239.1|	96.82	848	18	1	1	839	1	848	0	1434
2010216299	gi|432599036|ref|ZP_19835307.1|	74.58	59	15	0	1	59	1	59	7e-14	81.3
2010216300	gi|410620329|ref|ZP_11331209.1|	48.59	177	91	0	1	177	25	201	5e-47	191
2010216301	gi|401762033|ref|YP_006577040.1|	98.15	108	2	0	1	108	133	240	2e-42	176
2010216304	gi|334123664|ref|ZP_08497687.1|	98.81	252	3	0	1	252	1	252	1e-143	513
2010216305	gi|345297660|ref|YP_004827018.1|	99.13	115	1	0	1	115	1	115	2e-38	162
2010216306	gi|392977393|ref|YP_006475981.1|	99.61	259	1	0	1	259	1	259	1e-150	536
2010216307	gi|365968780|ref|YP_004950341.1|	100	34	0	0	1	34	307	340	1e-10	70.1
2010216308	gi|354721849|ref|ZP_09036064.1|	98.4	250	4	0	44	293	1	250	1e-128	464
2010216309	gi|419960108|ref|ZP_14476154.1|	97.46	118	3	0	1	118	419	536	3e-63	245
2010216310	gi|148657917|ref|YP_001278122.1|	100	74	0	0	3	76	157	230	9e-37	157
2010216311	gi|148657916|ref|YP_001278121.1|	98.65	222	3	0	1	222	1	222	3e-115	418
2010216312	gi|193215647|ref|YP_001996846.1|	62.05	469	177	1	10	477	1	469	1e-165	587
2010216313	gi|354566794|ref|ZP_08985965.1|	40.69	290	150	6	4	279	333	614	7e-40	169
2010216315	gi|431796549|ref|YP_007223453.1|	37.5	128	80	0	169	296	734	861	1e-16	93.2
2010216317	gi|148657381|ref|YP_001277586.1|	100	300	0	0	1	300	6	305	3e-166	588
2010216318	gi|148657382|ref|YP_001277587.1|	98.4	312	5	0	1	312	165	476	2e-168	596
2010216319	gi|334125358|ref|ZP_08499347.1|	97.34	188	5	0	1	188	6	193	5e-107	390
2010216320	gi|419959684|ref|ZP_14475735.1|	97.74	221	5	0	1	221	116	336	3e-118	429
2010216321	gi|401675059|ref|ZP_10807053.1|	93.95	248	15	0	1	248	40	287	1e-126	456
2010216322	gi|334125353|ref|ZP_08499342.1|	98.28	116	2	0	1	116	1	116	3e-49	198
2010216323	gi|420354234|ref|ZP_14855322.1|	91.49	47	4	0	1	47	1	47	5e-20	101
2010216325	gi|438001591|ref|YP_007271334.1|	56.25	320	133	2	5	324	8	320	2e-103	380
2010216326	gi|427711528|ref|YP_007060152.1|	54.12	255	107	3	1	248	487	738	4e-68	262
2010216327	gi|359458616|ref|ZP_09247179.1|	51.46	103	49	1	1	102	24	126	2e-20	102
2010216328	gi|148657903|ref|YP_001278108.1|	100	139	0	0	1	139	55	193	5e-73	277
2010216329	gi|373850719|ref|ZP_09593520.1|	38.24	102	62	1	133	233	370	471	1e-07	62
2010216330	gi|347755474|ref|YP_004863038.1|	97.18	177	5	0	1	177	184	360	8e-80	300
2010216331	gi|347755475|ref|YP_004863039.1|	96.33	218	8	0	1	218	1	218	3e-82	309
2010216332	gi|86606600|ref|YP_475363.1|	98.69	153	2	0	5	157	151	303	2e-72	275
2010216333	gi|86606602|ref|YP_475365.1|	100	166	0	0	1	166	1	166	3e-76	288
2010216336	gi|431932718|ref|YP_007245764.1|	44.78	230	127	0	14	243	335	564	5e-47	192
2010216337	gi|254421525|ref|ZP_05035243.1|	54.03	124	55	1	82	203	107	230	2e-25	120
2010216338	gi|428201892|ref|YP_007080481.1|	67.14	70	23	0	1	70	1	70	9e-19	97.4
2010216339	gi|75911052|ref|YP_325348.1|	54.39	239	108	1	1	238	144	382	5e-57	225
2010216340	gi|86607511|ref|YP_476273.1|	96.65	567	18	1	3	569	192	757	0	1020
2010216341	gi|86607783|ref|YP_476545.1|	98.67	225	3	0	1	225	1	225	2e-125	452
2010216342	gi|86607782|ref|YP_476544.1|	99.26	135	1	0	1	135	1	135	3e-70	268
2010216343	gi|86607780|ref|YP_476542.1|	100	297	0	0	13	309	214	510	5e-154	548
2010216344	gi|148655754|ref|YP_001275959.1|	98.65	445	6	0	1	445	26	470	0	840
2010216345	gi|148655753|ref|YP_001275958.1|	93.55	124	8	0	1	124	347	470	2e-62	242
2010216347	gi|335041461|ref|ZP_08534503.1|	49.09	220	105	5	1	214	1	219	5e-50	202
2010216348	gi|383764707|ref|YP_005443689.1|	63.12	263	97	0	6	268	4	266	4e-91	339
2010216351	gi|401675644|ref|ZP_10807634.1|	99.72	357	1	0	1	357	253	609	0	726
2010216352	gi|419959806|ref|ZP_14475855.1|	98.21	392	7	0	3	394	1	392	0	790
2010216353	gi|401675646|ref|ZP_10807636.1|	100	139	0	0	1	139	1	139	1e-73	280
2010216354	gi|336247926|ref|YP_004591636.1|	99.57	234	1	0	1	234	227	460	6e-131	471
2010216355	gi|345301571|ref|YP_004830929.1|	96.67	60	2	0	1	60	1	60	7e-24	114
2010216356	gi|334121922|ref|ZP_08495965.1|	99.33	300	2	0	1	300	1	300	1e-173	613
2010216357	gi|354721474|ref|ZP_09035689.1|	100	183	0	0	1	183	331	513	6e-102	374
2010216358	gi|419959166|ref|ZP_14475223.1|	100	243	0	0	1	243	1	243	2e-108	396
2010216359	gi|419959167|ref|ZP_14475224.1|	100	55	0	0	1	55	292	346	2e-24	115
2010216360	gi|296131662|ref|YP_003638909.1|	40.54	74	44	0	1	74	1	74	3e-09	65.9
2010216361	gi|374710088|ref|ZP_09714522.1|	66.95	118	39	0	1	118	1	118	5e-43	177
2010216363	gi|419957110|ref|ZP_14473176.1|	97.11	173	5	0	11	183	126	298	2e-77	292
2010216364	gi|334124054|ref|ZP_08498063.1|	91.52	224	19	0	1	224	1	224	2e-93	346
2010216368	gi|194337671|ref|YP_002019465.1|	77.19	263	50	1	1	263	7	259	2e-112	409
2010216369	gi|193215261|ref|YP_001996460.1|	62.93	116	43	0	2	117	9	124	2e-36	155
2010216370	gi|193215260|ref|YP_001996459.1|	81.61	174	32	0	1	174	159	332	2e-67	258
2010216371	gi|86609963|ref|YP_478725.1|	91.42	338	28	1	1	337	116	453	2e-158	563
2010216372	gi|86608264|ref|YP_477026.1|	96.14	415	12	1	4	418	1	411	0	732
2010216373	gi|86608265|ref|YP_477027.1|	100	87	0	0	46	132	46	132	8e-44	180
2010216374	gi|86608266|ref|YP_477028.1|	92.78	97	7	0	19	115	1	97	4e-46	188
2010216375	gi|347754191|ref|YP_004861755.1|	43.36	143	79	1	21	161	97	239	5e-26	121
2010216376	gi|226227813|ref|YP_002761919.1|	38.33	240	115	5	46	261	58	288	2e-24	117
2010216377	gi|375012403|ref|YP_004989391.1|	62.04	137	51	1	6	142	286	421	8e-42	174
2010216379	gi|392374655|ref|YP_003206488.1|	62.6	254	95	0	31	284	1	254	4e-85	319
2010216382	gi|383764293|ref|YP_005443275.1|	88.14	388	46	0	1	388	484	871	7e-162	575
2010216383	gi|296131897|ref|YP_003639144.1|	31.7	265	139	4	1	265	174	396	3e-34	150
2010216386	gi|86609355|ref|YP_478117.1|	97.05	237	7	0	1	237	1	237	1e-128	463
2010216387	gi|334122481|ref|ZP_08496519.1|	98.82	85	1	0	1	85	233	317	2e-41	172
2010216388	gi|419957497|ref|ZP_14473563.1|	99.08	546	5	0	1	546	1	546	0	1071
2010216389	gi|334122479|ref|ZP_08496517.1|	100	44	0	0	1	44	1	44	2e-18	96.3
2010216390	gi|419957495|ref|ZP_14473561.1|	96.81	94	3	0	1	94	1	94	3e-44	181
2010216391	gi|334122477|ref|ZP_08496515.1|	95.68	185	8	0	1	185	6	190	3e-77	292
2010216392	gi|83814657|ref|YP_446340.1|	30.61	392	241	8	12	378	502	887	2e-31	141
2010216393	gi|156740428|ref|YP_001430557.1|	88.76	89	10	0	1	89	385	473	1e-41	172
2010216394	gi|156740428|ref|YP_001430557.1|	80.58	309	60	0	1	309	49	357	2e-148	530
2010216395	gi|409993405|ref|ZP_11276547.1|	30	100	63	3	31	126	29	125	3e-06	55.5
2010216396	gi|373459247|ref|ZP_09551014.1|	45.94	468	246	3	62	525	577	1041	4e-110	403
2010216397	gi|86609025|ref|YP_477787.1|	93.94	66	3	1	3	67	263	328	3e-27	125
2010216398	gi|86609026|ref|YP_477788.1|	95.74	94	4	0	1	94	28	121	7e-37	157
2010216399	gi|86609027|ref|YP_477789.1|	88.14	59	7	0	109	167	19	77	1e-21	106
2010216400	gi|86609028|ref|YP_477790.1|	77.08	96	11	2	27	121	1	86	5e-32	141
2010216401	gi|86609282|ref|YP_478044.1|	96.79	405	5	1	1	405	1	397	0	717
2010216402	gi|421763771|ref|ZP_16200563.1|	99.65	288	1	0	1	288	1	288	2e-133	479
2010216403	gi|229837792|ref|ZP_04457951.1|	100	77	0	0	1	77	14	90	1e-33	146
2010216405	gi|300815019|ref|ZP_07095244.1|	99.7	338	1	0	1	338	1	338	0	708
2010216406	gi|421782485|ref|ZP_16218940.1|	94.05	84	5	0	22	105	13	96	6e-31	137
2010216407	gi|386825861|ref|ZP_10112977.1|	90.45	178	17	0	1	178	65	242	3e-90	335
2010216408	gi|397655671|ref|YP_006496373.1|	99.7	331	1	0	1	331	67	397	0	688
2010216410	gi|269925277|ref|YP_003321900.1|	68.09	351	110	1	1	349	46	396	3e-135	486
2010216411	gi|156742474|ref|YP_001432603.1|	36.61	254	135	7	40	281	279	518	3e-17	94.4
2010216412	gi|119484876|ref|ZP_01619358.1|	56.36	110	48	0	13	122	300	409	8e-27	124
2010216413	gi|334125803|ref|ZP_08499789.1|	100	204	0	0	1	204	1	204	4e-116	421
2010216414	gi|334125804|ref|ZP_08499790.1|	98.9	182	2	0	1	182	1	182	8e-82	306
2010216415	gi|419959527|ref|ZP_14475580.1|	100	129	0	0	1	129	132	260	6e-68	260
2010216416	gi|334125806|ref|ZP_08499792.1|	99.26	270	2	0	1	270	1	270	9e-144	514
2010216417	gi|419959527|ref|ZP_14475580.1|	100	64	0	0	1	64	1	64	7e-28	127
2010216419	gi|336409435|ref|ZP_08589919.1|	44.65	159	88	0	1	159	151	309	4e-25	118
2010216420	gi|86609230|ref|YP_477992.1|	97.4	154	4	0	1	154	1	154	8e-83	310
2010216421	gi|86609231|ref|YP_477993.1|	82.92	322	52	1	18	336	926	1247	2e-141	506
2010216422	gi|224369969|ref|YP_002604133.1|	38.28	384	229	3	1	380	62	441	3e-52	211
2010216424	gi|334124278|ref|ZP_08498287.1|	98.51	403	6	0	1	403	1	403	0	821
2010216425	gi|419956922|ref|ZP_14472988.1|	96.86	223	7	0	1	223	1	223	1e-113	413
2010216426	gi|419956921|ref|ZP_14472987.1|	97.56	41	1	0	1	41	1	41	3e-15	85.9
2010216427	gi|419956920|ref|ZP_14472986.1|	97.44	312	8	0	1	312	49	360	5e-179	631
2010216428	gi|334124370|ref|ZP_08498379.1|	98.83	257	3	0	3	259	287	543	9e-148	527
2010216429	gi|419956849|ref|ZP_14472915.1|	99.52	209	1	0	1	209	94	302	6e-82	307
2010216430	gi|334124367|ref|ZP_08498376.1|	100	153	0	0	1	153	1	153	8e-83	310
2010216432	gi|196232712|ref|ZP_03131563.1|	61.23	227	88	0	1	227	65	291	2e-76	290
2010216433	gi|222526675|ref|YP_002571146.1|	62.14	206	78	0	1	206	412	617	2e-69	266
2010216434	gi|163848731|ref|YP_001636775.1|	69.01	384	119	0	1	384	1	384	4e-119	432
2010216435	gi|148657002|ref|YP_001277207.1|	98.13	107	2	0	17	123	1	107	5e-39	164
2010216436	gi|219848365|ref|YP_002462798.1|	91.04	268	24	0	1	268	119	386	3e-121	439
2010216438	gi|334123902|ref|ZP_08497916.1|	99	399	4	0	1	399	1	399	0	769
2010216439	gi|401675538|ref|ZP_10807529.1|	100	248	0	0	5	252	122	369	2e-141	505
2010216440	gi|375004110|ref|ZP_09728445.1|	87.64	461	54	2	1	461	1	458	0	832
2010216441	gi|422832689|ref|ZP_16880758.1|	91.62	179	15	0	1	179	1	179	1e-91	339
2010216442	gi|419958736|ref|ZP_14474797.1|	98.99	199	2	0	1	199	91	289	7e-92	340
2010216443	gi|419958735|ref|ZP_14474796.1|	98.51	201	3	0	1	201	606	806	2e-110	402
2010216444	gi|419958735|ref|ZP_14474796.1|	99.59	243	1	0	9	251	356	598	8e-141	504
2010216446	gi|334123893|ref|ZP_08497907.1|	100	122	0	0	1	122	1	122	1e-54	216
2010216447	gi|419958733|ref|ZP_14474794.1|	100	202	0	0	1	202	1	202	9e-112	406
2010216448	gi|334123891|ref|ZP_08497905.1|	99.46	186	1	0	1	186	1	186	5e-73	278
2010216450	gi|288550134|ref|ZP_05969397.2|	97.1	69	2	0	1	69	42	110	1e-30	136
2010216451	gi|334123889|ref|ZP_08497903.1|	100	170	0	0	1	170	1	170	4e-95	350
2010216453	gi|334123887|ref|ZP_08497901.1|	99.16	358	3	0	1	358	9	366	0	651
2010216454	gi|148656315|ref|YP_001276520.1|	100	113	0	0	39	151	1	113	5e-27	124
2010216455	gi|148656316|ref|YP_001276521.1|	99.1	111	1	0	1	111	1	111	7e-57	224
2010216456	gi|326799473|ref|YP_004317292.1|	61.13	283	109	1	1	283	297	578	3e-85	319
2010216457	gi|255531168|ref|YP_003091540.1|	58.23	158	66	0	4	161	6	163	6e-40	167
2010216459	gi|383764173|ref|YP_005443155.1|	53.01	183	85	1	3	184	3	185	1e-49	201
2010216460	gi|337286387|ref|YP_004625860.1|	47	283	139	3	110	392	124	395	8e-68	262
2010216462	gi|419957068|ref|ZP_14473134.1|	92.5	40	3	0	18	57	53	92	4e-12	75.5
2010216463	gi|334124102|ref|ZP_08498111.1|	94.34	159	9	0	1	159	94	252	3e-83	311
2010216464	gi|419957067|ref|ZP_14473133.1|	92.31	52	4	0	1	52	1	52	4e-10	68.6
2010216465	gi|419957067|ref|ZP_14473133.1|	95.09	346	17	0	1	346	85	430	0	676
2010216467	gi|241764184|ref|ZP_04762218.1|	77.7	278	62	0	1	278	1	278	2e-117	426
2010216468	gi|148655933|ref|YP_001276138.1|	91.43	70	6	0	1	70	1	70	2e-22	109
2010216469	gi|156742152|ref|YP_001432281.1|	67.24	174	56	1	1	174	1	173	9e-63	243
2010216470	gi|148655934|ref|YP_001276139.1|	99.67	304	1	0	1	304	135	438	1e-149	533
2010216471	gi|148655935|ref|YP_001276140.1|	99.55	224	1	0	1	224	1	224	3e-120	435
2010216472	gi|148655936|ref|YP_001276141.1|	98.73	79	1	0	1	79	172	250	2e-31	139
2010216473	gi|156743985|ref|YP_001434114.1|	48.65	111	57	0	2	112	134	244	9e-19	97.4
2010216474	gi|148655937|ref|YP_001276142.1|	99.07	216	2	0	1	216	1	216	5e-94	348
2010216475	gi|148655938|ref|YP_001276143.1|	100	288	0	0	42	329	1	288	2e-144	516
2010216476	gi|332666173|ref|YP_004448961.1|	32.54	126	85	0	29	154	23	148	1e-12	77.4
2010216477	gi|338732067|ref|YP_004670540.1|	40.3	134	76	1	1	130	689	822	1e-22	110
2010216479	gi|332666172|ref|YP_004448960.1|	45.16	155	85	0	97	251	70	224	4e-33	146
2010216480	gi|347755715|ref|YP_004863279.1|	58.77	211	75	2	1	209	1	201	4e-63	245
2010216482	gi|193215351|ref|YP_001996550.1|	65.71	280	96	0	1	280	1	280	5e-107	392
2010216483	gi|193215590|ref|YP_001996789.1|	47.66	256	128	1	120	375	799	1048	3e-59	234
2010216485	gi|300710250|ref|YP_003736064.1|	37.85	177	106	3	23	196	24	199	5e-23	112
2010216486	gi|148657146|ref|YP_001277351.1|	95.33	150	7	0	1	150	1	150	9e-80	300
2010216487	gi|148657145|ref|YP_001277350.1|	96.94	196	6	0	1	196	283	478	1e-88	330
2010216488	gi|411116885|ref|ZP_11389372.1|	68.14	204	65	0	1	204	289	492	2e-79	299
2010216489	gi|300865264|ref|ZP_07110078.1|	49.35	383	182	4	12	393	24	395	1e-101	374
2010216492	gi|86608225|ref|YP_476987.1|	100	89	0	0	1	89	1	89	3e-44	182
2010216494	gi|86608224|ref|YP_476986.1|	97.87	94	2	0	82	175	1	94	2e-46	189
2010216495	gi|150390106|ref|YP_001320155.1|	60.4	351	138	1	4	354	11	360	4e-129	466
2010216496	gi|332663741|ref|YP_004446529.1|	40.16	122	73	0	15	136	1	122	7e-18	94.4
2010216497	gi|430763116|ref|YP_007218973.1|	60.27	73	28	1	7	78	3	75	3e-15	85.5
2010216498	gi|217967262|ref|YP_002352768.1|	48.04	383	193	4	36	414	490	870	1e-99	368
2010216499	gi|399522617|ref|ZP_10763280.1|	49.45	182	92	0	1	182	224	405	7e-44	181
2010216501	gi|398342644|ref|ZP_10527347.1|	52.61	422	192	5	1	419	1	417	8e-129	465
2010216502	gi|189425181|ref|YP_001952358.1|	56.25	64	27	1	1	64	1	63	3e-12	75.9
2010216503	gi|87308405|ref|ZP_01090546.1|	37	100	59	3	20	116	413	511	6e-07	58.2
2010216505	gi|148654979|ref|YP_001275184.1|	96.45	141	5	0	1	141	660	800	9e-64	246
2010216506	gi|148654978|ref|YP_001275183.1|	98.02	253	5	0	17	269	248	500	1e-141	507
2010216509	gi|170079196|ref|YP_001735834.1|	36.16	365	213	7	43	406	24	369	2e-56	224
2010216510	gi|428209661|ref|YP_007094014.1|	38.9	527	307	5	349	866	377	897	5e-54	218
2010216511	gi|257062081|ref|YP_003139969.1|	34.6	211	120	5	1	193	1	211	3e-21	106
2010216512	gi|434399888|ref|YP_007133892.1|	42.4	441	250	3	2	439	477	916	5e-86	323
2010216513	gi|428225824|ref|YP_007109921.1|	65.15	373	119	2	1	362	932	1304	2e-140	503
2010216514	gi|86608977|ref|YP_477739.1|	96.76	247	8	0	1	247	8	254	2e-121	439
2010216515	gi|86608978|ref|YP_477740.1|	98.07	362	7	0	1	362	1	362	0	732
2010216516	gi|86605055|ref|YP_473818.1|	97.82	413	9	0	1	413	60	472	0	771
2010216517	gi|86605054|ref|YP_473817.1|	80.39	51	10	0	2	52	56	106	6e-12	74.7
2010216518	gi|86608980|ref|YP_477742.1|	88.41	207	15	2	1	200	15	219	4e-87	325
2010216519	gi|86608981|ref|YP_477743.1|	99.31	433	3	0	21	453	79	511	0	875
2010216520	gi|86608982|ref|YP_477744.1|	92.19	448	20	1	1	433	823	1270	0	769
2010216521	gi|86608982|ref|YP_477744.1|	98.35	790	13	0	1	790	240	1029	0	1451
2010216522	gi|86608982|ref|YP_477744.1|	98.28	174	3	0	1	174	57	230	1e-94	350
2010216523	gi|86608983|ref|YP_477745.1|	93.47	199	13	0	6	204	343	541	1e-81	306
2010216524	gi|222527239|ref|YP_002571710.1|	54.89	368	164	1	7	372	513	880	8e-84	315
2010216525	gi|415886112|ref|ZP_11547935.1|	44.52	283	154	1	9	288	18	300	5e-64	249
2010216527	gi|333977571|ref|YP_004515516.1|	42.35	281	151	6	20	292	9	286	1e-51	207
2010216528	gi|359410755|ref|ZP_09203220.1|	55.69	167	74	0	10	176	6	172	4e-46	188
2010216529	gi|148655434|ref|YP_001275639.1|	98.36	427	7	0	1	427	56	482	4e-176	622
2010216530	gi|220907866|ref|YP_002483177.1|	83.47	236	39	0	1	236	67	302	2e-115	419
2010216531	gi|220907865|ref|YP_002483176.1|	75.87	431	104	0	1	431	261	691	0	659
2010216533	gi|148657854|ref|YP_001278059.1|	93.86	277	17	0	2	278	24	300	1e-125	453
2010216534	gi|148657855|ref|YP_001278060.1|	96.12	309	12	0	1	309	1	309	3e-170	602
2010216535	gi|148657856|ref|YP_001278061.1|	98.54	206	3	0	1	206	1	206	5e-97	357
2010216536	gi|148657856|ref|YP_001278061.1|	100	54	0	0	22	75	361	414	2e-21	106
2010216537	gi|153874121|ref|ZP_02002457.1|	49.64	139	69	1	1	139	1	138	4e-32	141
2010216538	gi|148657857|ref|YP_001278062.1|	98.77	81	1	0	5	85	24	104	9e-40	167
2010216539	gi|113475028|ref|YP_721089.1|	50.38	133	59	2	1	127	8	139	6e-28	127
2010216540	gi|220908574|ref|YP_002483885.1|	55.68	176	75	1	1	173	306	481	9e-47	190
2010216541	gi|222526224|ref|YP_002570695.1|	87.69	130	16	0	1	130	222	351	5e-60	234
2010216542	gi|222525997|ref|YP_002570468.1|	76.92	247	56	1	1	246	1	247	1e-96	357
2010216543	gi|222523827|ref|YP_002568297.1|	77.24	145	33	0	1	145	325	469	6e-59	230
2010216545	gi|114331669|ref|YP_747891.1|	44.58	332	154	5	77	389	58	378	6e-68	263
2010216548	gi|312135609|ref|YP_004002947.1|	31.03	174	110	4	1	174	1	164	6e-12	76.6
2010216549	gi|365154864|ref|ZP_09351262.1|	47.24	163	82	4	1	160	1	162	5e-28	128
2010216551	gi|322421660|ref|YP_004200883.1|	45.79	107	58	0	17	123	125	231	1e-19	100
2010216552	gi|404492759|ref|YP_006716865.1|	56.77	266	113	2	13	278	18	281	6e-68	262
2010216553	gi|86607740|ref|YP_476502.1|	99.66	297	1	0	1	297	580	876	6e-173	611
2010216554	gi|86607739|ref|YP_476501.1|	82.71	133	22	1	1	132	1	133	7e-56	220
2010216555	gi|86607739|ref|YP_476501.1|	93.74	463	29	0	1	463	464	926	0	850
2010216556	gi|86607738|ref|YP_476500.1|	93.08	130	9	0	45	174	33	162	9e-45	183
2010216557	gi|86607738|ref|YP_476500.1|	98.97	97	1	0	5	101	238	334	9e-40	167
2010216558	gi|86607737|ref|YP_476499.1|	100	347	0	0	1	347	1	347	0	671
2010216559	gi|86607736|ref|YP_476498.1|	100	249	0	0	1	249	22	270	7e-135	484
2010216560	gi|86607735|ref|YP_476497.1|	100	60	0	0	1	60	1	60	2e-26	122
2010216561	gi|86607735|ref|YP_476497.1|	99.36	157	1	0	1	157	119	275	5e-74	280
2010216562	gi|86607734|ref|YP_476496.1|	98.09	209	4	0	20	228	14	222	4e-118	428
2010216563	gi|86607733|ref|YP_476495.1|	97.87	94	2	0	1	94	217	310	1e-43	179
2010216564	gi|229090941|ref|ZP_04222165.1|	98.46	195	3	0	1	195	1	195	2e-110	402
2010216565	gi|298241397|ref|ZP_06965204.1|	54.46	112	51	0	1	112	1	112	7e-30	134
2010216566	gi|148657590|ref|YP_001277795.1|	96.7	91	3	0	1	91	1	91	5e-42	174
2010216567	gi|148654548|ref|YP_001274753.1|	93.68	285	18	0	1	285	103	387	1e-133	480
2010216568	gi|148654797|ref|YP_001275002.1|	100	140	0	0	1	140	1	140	2e-74	282
2010216569	gi|148654798|ref|YP_001275003.1|	100	215	0	0	1	215	1	215	7e-124	447
2010216570	gi|148654946|ref|YP_001275151.1|	100	118	0	0	62	179	200	317	2e-58	228
2010216571	gi|148654946|ref|YP_001275151.1|	100	115	0	0	1	115	1	115	6e-44	181
2010216572	gi|148654948|ref|YP_001275153.1|	97.8	91	2	0	5	95	1	91	6e-44	181
2010216573	gi|148654946|ref|YP_001275151.1|	91.6	131	11	0	1	131	1	131	8e-43	177
2010216574	gi|148654948|ref|YP_001275153.1|	99.79	470	1	0	5	474	1	470	0	858
2010216575	gi|148655635|ref|YP_001275840.1|	98.9	182	2	0	1	182	18	199	8e-99	363
2010216576	gi|148655634|ref|YP_001275839.1|	100	88	0	0	1	88	47	134	1e-44	183
2010216577	gi|193216204|ref|YP_001997403.1|	54.36	149	66	2	1	147	1	149	6e-29	131
2010216578	gi|168704202|ref|ZP_02736479.1|	55.83	120	50	1	5	121	11	130	5e-31	138
2010216579	gi|193214867|ref|YP_001996066.1|	82.35	34	6	0	1	34	261	294	1e-07	60.1
2010216581	gi|373459076|ref|ZP_09550843.1|	42.03	138	80	0	6	143	116	253	9e-27	124
2010216583	gi|428218361|ref|YP_007102826.1|	60.11	178	71	0	229	406	585	762	1e-27	129
2010216586	gi|402841088|ref|ZP_10889546.1|	100	320	0	0	6	325	1	320	0	650
2010216587	gi|402841138|ref|ZP_10889596.1|	100	70	0	0	3	72	1	70	1e-22	110
2010216588	gi|398799628|ref|ZP_10558911.1|	78.45	116	25	0	2	117	1	116	3e-36	155
2010216589	gi|402841169|ref|ZP_10889627.1|	100	46	0	0	1	46	1	46	2e-17	93.2
2010216591	gi|402841189|ref|ZP_10889647.1|	100	60	0	0	1	60	1	60	2e-26	122
2010216592	gi|402841083|ref|ZP_10889541.1|	100	80	0	0	1	80	1	80	5e-29	131
2010216593	gi|402841165|ref|ZP_10889623.1|	100	88	0	0	1	88	1	88	1e-45	186
2010216594	gi|402842651|ref|ZP_10891061.1|	99.07	107	1	0	7	113	1	107	2e-54	215
2010216595	gi|402842652|ref|ZP_10891062.1|	100	87	0	0	23	109	1	87	4e-43	178
2010216596	gi|402845453|ref|ZP_10893793.1|	99.66	292	1	0	1	292	1	292	6e-170	601
2010216597	gi|402845443|ref|ZP_10893783.1|	100	142	0	0	67	208	1	142	7e-80	300
2010216598	gi|402845450|ref|ZP_10893790.1|	100	529	0	0	15	543	184	712	0	1102
2010216599	gi|397168015|ref|ZP_10491454.1|	91.36	81	7	0	1	81	1	81	1e-36	156
2010216600	gi|423116281|ref|ZP_17103972.1|	94.68	94	5	0	1	94	26	119	5e-28	128
2010216602	gi|402845455|ref|ZP_10893795.1|	100	46	0	0	1	46	254	299	2e-11	73.2
2010216603	gi|402845455|ref|ZP_10893795.1|	99.6	253	0	1	1	253	1	252	1e-106	390
2010216604	gi|148658412|ref|YP_001278617.1|	95.83	96	4	0	1	96	1	96	1e-45	186
2010216605	gi|148658413|ref|YP_001278618.1|	98.74	317	4	0	5	321	27	343	2e-171	606
2010216606	gi|425095221|ref|ZP_18498297.1|	65.91	132	41	1	1	128	1	132	2e-42	176
2010216607	gi|216996019|ref|YP_002333283.1|	81.97	61	11	0	1	61	1	61	2e-12	76.6
2010216608	gi|193216182|ref|YP_001997381.1|	50.22	229	106	3	1	221	398	626	9e-47	191
2010216609	gi|193216182|ref|YP_001997381.1|	64.97	334	116	1	1	334	1	333	1e-109	401
2010216610	gi|193216181|ref|YP_001997380.1|	81.19	101	19	0	1	101	1	101	3e-36	155
2010216611	gi|408490147|ref|YP_006866516.1|	41.36	324	149	11	5	316	525	819	4e-50	203
2010216612	gi|408490147|ref|YP_006866516.1|	41.77	249	135	5	5	250	3	244	2e-51	207
2010216613	gi|219847317|ref|YP_002461750.1|	46.2	184	97	1	1	182	170	353	1e-42	177
2010216614	gi|193213877|ref|YP_001995076.1|	55.76	321	142	0	1	321	1	321	1e-104	384
2010216615	gi|193213876|ref|YP_001995075.1|	62.32	69	25	1	1	69	1	68	1e-16	90.1
2010216617	gi|373456305|ref|ZP_09548072.1|	30.26	152	103	3	26	175	334	484	7e-09	66.2
2010216618	gi|193215320|ref|YP_001996519.1|	56.62	136	53	3	12	142	4	138	1e-35	153
2010216619	gi|433591779|ref|YP_007281275.1|	51.69	178	74	3	1	178	42	207	4e-42	175
2010216620	gi|193215972|ref|YP_001997171.1|	59.26	81	33	0	10	90	8	88	1e-13	80.1
2010216621	gi|196229694|ref|ZP_03128558.1|	59.91	232	93	0	2	233	111	342	4e-77	291
2010216622	gi|345857211|ref|ZP_08809656.1|	30.66	274	168	7	1	267	2	260	5e-21	107
2010216623	gi|217970077|ref|YP_002355311.1|	51.86	295	139	2	1	293	84	377	1e-70	271
2010216625	gi|148656430|ref|YP_001276635.1|	100	165	0	0	1	165	31	195	1e-64	249
2010216626	gi|148656431|ref|YP_001276636.1|	99.51	206	1	0	9	214	1	206	1e-113	413
2010216627	gi|148656431|ref|YP_001276636.1|	94.23	156	9	0	1	156	277	432	1e-75	286
2010216628	gi|148656432|ref|YP_001276637.1|	97.74	133	3	0	1	133	253	385	2e-56	222
2010216629	gi|193216166|ref|YP_001997365.1|	66.27	169	57	0	1	169	1	169	1e-59	233
2010216630	gi|193214208|ref|YP_001995407.1|	53.54	99	46	0	23	121	291	389	5e-12	75.1
2010216631	gi|354722251|ref|ZP_09036466.1|	95.83	48	2	0	1	48	1	48	6e-18	94.7
2010216632	gi|334123236|ref|ZP_08497265.1|	97.87	235	5	0	1	235	1	235	2e-113	412
2010216633	gi|334123235|ref|ZP_08497264.1|	100	97	0	0	1	97	1	97	2e-48	195
2010216634	gi|419958131|ref|ZP_14474197.1|	100	86	0	0	1	86	1	86	7e-39	164
2010216635	gi|334123232|ref|ZP_08497261.1|	97.39	115	3	0	1	115	1	115	8e-59	230
2010216636	gi|419958128|ref|ZP_14474194.1|	100	48	0	0	4	51	105	152	1e-19	100
2010216637	gi|419958127|ref|ZP_14474193.1|	98.28	174	3	0	1	174	1	174	1e-94	349
2010216638	gi|301025463|ref|ZP_07189010.1|	52.86	70	33	0	2	71	28	97	1e-10	70.1
2010216639	gi|334123224|ref|ZP_08497253.1|	100	265	0	0	1	265	1	265	5e-144	514
2010216640	gi|334123223|ref|ZP_08497252.1|	99.09	330	3	0	1	330	1	330	0	649
2010216641	gi|402494378|ref|ZP_10841120.1|	40.3	134	75	2	75	207	215	344	4e-20	102
2010216642	gi|419957481|ref|ZP_14473547.1|	100	91	0	0	16	106	250	340	4e-49	198
2010216643	gi|419957480|ref|ZP_14473546.1|	98	200	4	0	1	200	1	200	1e-106	389
2010216644	gi|419956564|ref|ZP_14472631.1|	99.09	328	3	0	1	328	1	328	0	674
2010216646	gi|86609440|ref|YP_478202.1|	98.75	321	4	0	1	321	254	574	9e-176	620
2010216647	gi|86608458|ref|YP_477220.1|	97.14	35	1	0	1	35	1	35	9e-11	70.9
2010216648	gi|86607827|ref|YP_476589.1|	92.56	215	8	1	1	215	191	397	3e-113	412
2010216649	gi|86609441|ref|YP_478203.1|	95.71	163	7	0	1	163	1	163	2e-83	311
2010216650	gi|86609385|ref|YP_478147.1|	98.4	313	5	0	1	313	3	315	3e-179	632
2010216651	gi|86609384|ref|YP_478146.1|	95.87	121	5	0	25	145	1	121	1e-61	239
2010216655	gi|381188627|ref|ZP_09896187.1|	61.9	84	32	0	1	84	1	84	2e-27	126
2010216656	gi|327402708|ref|YP_004343546.1|	33.56	146	90	3	4	142	9	154	2e-13	79.7
2010216657	gi|332665966|ref|YP_004448754.1|	35.42	192	115	5	9	200	165	347	2e-24	117
2010216658	gi|327402708|ref|YP_004343546.1|	32.64	432	214	15	11	397	402	801	2e-40	172
2010216659	gi|86609204|ref|YP_477966.1|	99.17	120	1	0	1	120	108	227	4e-53	211
2010216660	gi|86609205|ref|YP_477967.1|	100	191	0	0	37	227	1	191	1e-78	297
2010216661	gi|86609206|ref|YP_477968.1|	98.08	52	1	0	1	52	1	52	2e-20	102
2010216662	gi|384136529|ref|YP_005519243.1|	44.62	186	97	3	51	230	192	377	1e-33	147
2010216663	gi|357419282|ref|YP_004932274.1|	77.7	269	55	2	1	269	1	264	3e-108	395
2010216665	gi|347755141|ref|YP_004862705.1|	98.42	190	3	0	5	194	1	190	6e-93	344
2010216666	gi|347755142|ref|YP_004862706.1|	99.74	391	1	0	1	391	598	988	0	806
2010216667	gi|347755142|ref|YP_004862706.1|	99.71	342	1	0	1	342	30	371	3e-174	615
2010216669	gi|347755143|ref|YP_004862707.1|	91.18	465	40	1	11	475	11	474	0	768
2010216670	gi|347755144|ref|YP_004862708.1|	93.51	308	20	0	4	311	9	316	4e-169	598
2010216671	gi|347755145|ref|YP_004862709.1|	89.95	577	56	1	14	588	95	671	0	881
2010216672	gi|347755146|ref|YP_004862710.1|	95.47	353	16	0	7	359	1	353	2e-165	586
2010216673	gi|347755147|ref|YP_004862711.1|	94.01	284	17	0	1	284	1	284	2e-152	542
2010216674	gi|347755148|ref|YP_004862712.1|	93.25	237	16	0	1	237	1	237	2e-105	386
2010216675	gi|347755149|ref|YP_004862713.1|	96.35	301	11	0	1	301	12	312	4e-158	562
2010216676	gi|347755152|ref|YP_004862716.1|	74.68	1311	297	8	1	1304	15	1297	0	1643
2010216677	gi|347755153|ref|YP_004862717.1|	94.36	337	19	0	1	337	1	337	0	650
2010216678	gi|347755154|ref|YP_004862718.1|	92.87	519	37	0	2	520	1	519	0	877
2010216679	gi|347755155|ref|YP_004862719.1|	89.8	294	28	2	1	293	1	293	2e-112	410
2010216680	gi|347755156|ref|YP_004862720.1|	90.37	270	26	0	1	270	1	270	5e-116	422
2010216681	gi|347755157|ref|YP_004862721.1|	90.11	273	27	0	1	273	1	273	1e-143	513
2010216682	gi|347755158|ref|YP_004862722.1|	86.21	319	44	0	1	319	1	319	8e-161	571
2010216684	gi|347755160|ref|YP_004862724.1|	78.91	2523	517	7	1	2509	1	2522	0	3579
2010216685	gi|347755161|ref|YP_004862725.1|	80.86	533	97	3	23	551	12	543	0	802
2010216686	gi|347755162|ref|YP_004862726.1|	76.92	169	39	0	37	205	131	299	8e-64	247
2010216687	gi|347755163|ref|YP_004862727.1|	82.69	52	9	0	1	52	95	146	2e-16	89.4
2010216688	gi|347755163|ref|YP_004862727.1|	91.23	57	5	0	1	57	32	88	6e-21	104
2010216689	gi|347755166|ref|YP_004862730.1|	96.09	179	7	0	1	179	196	374	1e-94	349
2010216691	gi|347755166|ref|YP_004862730.1|	91.18	374	33	0	1	374	1	374	0	682
2010216693	gi|347755168|ref|YP_004862732.1|	90.02	481	46	1	1	479	1	481	0	769
2010216694	gi|347755169|ref|YP_004862733.1|	80.08	246	43	3	1	242	35	278	8e-96	354
2010216695	gi|347755169|ref|YP_004862733.1|	83.54	401	59	2	1	395	266	665	0	670
2010216696	gi|347755170|ref|YP_004862734.1|	84.79	217	33	0	1	217	1	217	9e-95	350
2010216697	gi|347755171|ref|YP_004862735.1|	91.1	337	30	0	1	337	92	428	2e-159	567
2010216698	gi|347755172|ref|YP_004862736.1|	90.43	439	42	0	21	459	23	461	0	798
2010216700	gi|347755173|ref|YP_004862737.1|	78.36	365	77	1	1	363	1	365	6e-144	515
2010216701	gi|347755174|ref|YP_004862738.1|	92.79	222	16	0	1	222	1	222	4e-115	418
2010216702	gi|347755175|ref|YP_004862739.1|	91.26	618	54	0	1	618	1	618	0	1183
2010216703	gi|347755176|ref|YP_004862740.1|	93.66	789	50	0	5	793	1	789	0	1483
2010216704	gi|347755177|ref|YP_004862741.1|	95.38	65	3	0	2	66	3	67	6e-28	127
2010216705	gi|347755178|ref|YP_004862742.1|	90.15	396	39	0	1	396	1	396	0	658
2010216706	gi|347755179|ref|YP_004862743.1|	74.46	184	47	0	1	184	12	195	2e-78	296
2010216707	gi|347755180|ref|YP_004862744.1|	91.44	584	49	1	24	607	1	583	0	1079
2010216708	gi|347755181|ref|YP_004862745.1|	79.73	365	74	0	7	371	1	365	7e-155	551
2010216709	gi|347755182|ref|YP_004862746.1|	75.12	213	53	0	9	221	1	213	3e-86	322
2010216711	gi|253699809|ref|YP_003020998.1|	39.17	217	130	2	4	219	2	217	2e-38	163
2010216713	gi|295695397|ref|YP_003588635.1|	65.61	442	151	1	1	441	1	442	8e-163	578
2010216714	gi|206889768|ref|YP_002248246.1|	47.24	163	65	3	1	160	1	145	1e-32	143
2010216715	gi|336112823|ref|YP_004567590.1|	55.07	138	49	1	7	144	3	127	8e-33	144
2010216716	gi|347755186|ref|YP_004862750.1|	91.46	281	24	0	50	330	1	281	3e-138	496
2010216717	gi|313673441|ref|YP_004051552.1|	63.68	212	73	4	1	212	1	208	4e-70	268
2010216718	gi|254423057|ref|ZP_05036775.1|	68.7	115	36	0	24	138	16	130	2e-34	149
2010216719	gi|269122556|ref|YP_003310733.1|	68.52	108	33	1	1	108	15	121	7e-36	154
2010216720	gi|94968277|ref|YP_590325.1|	82.86	70	12	0	3	72	3	72	2e-25	119
2010216721	gi|345858442|ref|ZP_08810835.1|	57.89	247	103	1	1	247	1	246	8e-80	301
2010216722	gi|427429399|ref|ZP_18919434.1|	47.64	212	110	1	9	219	6	217	7e-55	218
2010216723	gi|116624182|ref|YP_826338.1|	47.87	470	229	8	4	464	1	463	1e-86	325
2010216724	gi|297569403|ref|YP_003690747.1|	48.2	139	66	5	1	136	1	136	2e-20	103
2010216725	gi|373489031|ref|ZP_09579694.1|	61.69	154	57	2	1	153	1	153	9e-27	124
2010216726	gi|319789254|ref|YP_004150887.1|	61.7	94	34	1	20	113	30	121	7e-23	110
2010216727	gi|322436531|ref|YP_004218743.1|	43.93	173	87	4	1	171	1	165	2e-30	136
2010216728	gi|116624188|ref|YP_826344.1|	58.91	129	53	0	2	130	3	131	4e-31	138
2010216729	gi|296131848|ref|YP_003639095.1|	66.28	172	55	1	8	179	12	180	1e-61	239
2010216730	gi|347755188|ref|YP_004862752.1|	60.53	76	29	1	1	75	1	76	7e-17	90.9
2010216731	gi|116624192|ref|YP_826348.1|	72.8	125	31	1	1	125	1	122	7e-45	184
2010216732	gi|256830529|ref|YP_003159257.1|	60	75	29	1	9	82	14	88	7e-13	77.8
2010216734	gi|423556887|ref|ZP_17533190.1|	71.7	53	15	0	1	53	87	139	3e-14	82
2010216735	gi|345303871|ref|YP_004825773.1|	63.38	71	23	1	7	77	4	71	5e-17	91.7
2010216736	gi|225873072|ref|YP_002754531.1|	62.21	217	80	1	1	217	1	215	1e-77	293
2010216737	gi|225873073|ref|YP_002754532.1|	44.23	104	56	1	1	104	22	123	8e-17	90.9
2010216738	gi|334125432|ref|ZP_08499421.1|	95.78	308	13	0	1	308	62	369	1e-172	610
2010216739	gi|317122894|ref|YP_004102897.1|	50.3	165	75	3	4	168	7	164	3e-28	128
2010216740	gi|297624135|ref|YP_003705569.1|	35.29	119	63	3	1	117	173	279	4e-10	68.6
2010216741	gi|219849626|ref|YP_002464059.1|	70.26	343	100	2	1	342	471	812	1e-132	478
2010216742	gi|219849626|ref|YP_002464059.1|	49.28	207	99	4	1	203	827	1031	5e-49	198
2010216743	gi|289549242|ref|YP_003474230.1|	52.31	692	298	10	1	664	1	688	0	674
2010216745	gi|51891600|ref|YP_074291.1|	42.05	176	100	2	3	177	256	430	3e-30	135
2010216748	gi|15606792|ref|NP_214172.1|	50.47	638	282	12	1	609	2	634	1e-173	615
2010216752	gi|148656425|ref|YP_001276630.1|	97.09	103	3	0	1	103	1	103	8e-42	174
2010216753	gi|148656426|ref|YP_001276631.1|	98.95	191	2	0	1	191	71	261	9e-104	380
2010216754	gi|148656545|ref|YP_001276750.1|	98.29	117	2	0	1	117	138	254	4e-60	234
2010216756	gi|148656544|ref|YP_001276749.1|	98.25	114	2	0	17	130	108	221	2e-58	229
2010216757	gi|148656543|ref|YP_001276748.1|	97.78	90	2	0	1	90	12	101	6e-20	101
2010216759	gi|219850092|ref|YP_002464525.1|	43.69	103	58	0	100	202	85	187	2e-09	68.6
2010216760	gi|302036326|ref|YP_003796648.1|	41.32	455	239	6	5	450	4	439	3e-90	337
2010216762	gi|86606875|ref|YP_475638.1|	95.05	101	5	0	1	101	131	231	4e-39	165
2010216763	gi|86607861|ref|YP_476623.1|	98.06	258	5	0	1	258	1	258	1e-136	490
2010216765	gi|86607859|ref|YP_476621.1|	100	201	0	0	1	201	1	201	2e-104	382
2010216766	gi|86607858|ref|YP_476620.1|	95.47	375	17	0	1	375	20	394	1e-180	637
2010216767	gi|86607857|ref|YP_476619.1|	97.37	76	2	0	34	109	1	76	2e-28	129
2010216768	gi|86607857|ref|YP_476619.1|	99.08	435	4	0	1	435	191	625	0	763
2010216769	gi|86607856|ref|YP_476618.1|	96.41	167	6	0	1	167	1	167	7e-89	330
2010216771	gi|225174843|ref|ZP_03728840.1|	41.5	147	80	4	1	143	199	343	1e-17	94.4
2010216772	gi|157148134|ref|YP_001455453.1|	95.68	486	21	0	11	496	1	486	0	917
2010216773	gi|157148135|ref|YP_001455454.1|	98.98	392	4	0	1	392	320	711	0	719
2010216774	gi|254478556|ref|ZP_05091930.1|	56.62	355	153	1	8	362	2	355	2e-117	427
2010216775	gi|335419766|ref|ZP_08550814.1|	50	122	61	0	7	128	2	123	1e-22	110
2010216776	gi|399038475|ref|ZP_10734598.1|	67.28	162	53	0	10	171	8	169	2e-53	213
2010216777	gi|399038476|ref|ZP_10734599.1|	60.34	116	46	0	1	116	382	497	6e-34	147
2010216778	gi|319782157|ref|YP_004141633.1|	66.52	227	72	1	3	225	137	363	4e-82	308
2010216779	gi|320159689|ref|YP_004172913.1|	34.18	237	152	4	27	260	109	344	1e-24	118
2010216780	gi|262198548|ref|YP_003269757.1|	59.49	158	63	1	2	159	4	160	1e-43	179
2010216782	gi|337288655|ref|YP_004628127.1|	55.65	115	48	1	1	115	175	286	1e-29	133
2010216783	gi|163785158|ref|ZP_02179851.1|	35.43	127	67	4	5	120	50	172	1e-09	67
2010216784	gi|148657607|ref|YP_001277812.1|	94.92	59	3	0	1	59	273	331	8e-17	90.9
2010216785	gi|148657608|ref|YP_001277813.1|	97.32	112	3	0	1	112	1	112	7e-56	220
2010216786	gi|148657609|ref|YP_001277814.1|	97.87	141	3	0	1	141	1	141	5e-74	280
2010216787	gi|148657610|ref|YP_001277815.1|	95.74	258	9	1	17	272	66	323	3e-94	349
2010216788	gi|148657611|ref|YP_001277816.1|	91.75	97	8	0	8	104	262	358	1e-43	179
2010216789	gi|148657611|ref|YP_001277816.1|	92.39	197	15	0	1	197	1	197	1e-77	293
2010216790	gi|148657612|ref|YP_001277817.1|	99.6	249	1	0	1	249	67	315	1e-120	437
2010216791	gi|328952116|ref|YP_004369450.1|	46.11	180	96	1	3	182	10	188	6e-27	124
2010216792	gi|320160374|ref|YP_004173598.1|	62.24	339	125	2	1	338	1	337	1e-101	374
2010216793	gi|148657028|ref|YP_001277233.1|	52.83	318	150	0	2	319	3	320	2e-77	293
2010216796	gi|219848825|ref|YP_002463258.1|	47.18	142	64	6	1	141	144	275	3e-14	82.4
2010216797	gi|320161102|ref|YP_004174326.1|	74.71	170	42	1	3	172	6	174	1e-71	273
2010216798	gi|427724030|ref|YP_007071307.1|	31.01	503	318	14	81	565	3	494	2e-48	198
2010216799	gi|409989958|ref|ZP_11273415.1|	50	44	22	0	42	85	45	88	4e-06	55.1
2010216800	gi|148655047|ref|YP_001275252.1|	75.15	169	42	0	63	231	226	394	1e-61	241
2010216801	gi|425460727|ref|ZP_18840208.1|	64.09	259	88	2	4	260	41	296	1e-93	347
2010216803	gi|428209189|ref|YP_007093542.1|	33.61	363	213	9	60	413	62	405	2e-47	194
2010216805	gi|86608726|ref|YP_477488.1|	91.98	524	42	0	6	529	69	592	0	997
2010216807	gi|170697957|ref|ZP_02889040.1|	50.82	61	22	2	1	61	222	274	4e-07	58.5
2010216809	gi|347753888|ref|YP_004861452.1|	53.91	243	95	4	15	251	47	278	3e-57	226
2010216810	gi|75908383|ref|YP_322679.1|	51.22	41	20	0	2	42	57	97	3e-06	55.5
2010216813	gi|193215391|ref|YP_001996590.1|	74.53	322	82	0	1	322	1	322	6e-137	491
2010216814	gi|419956592|ref|ZP_14472659.1|	98.94	188	2	0	1	188	239	426	3e-104	381
2010216815	gi|334123390|ref|ZP_08497415.1|	99.29	140	1	0	32	171	521	660	2e-63	246
2010216816	gi|419956593|ref|ZP_14472660.1|	100	497	0	0	1	497	1	497	0	682
2010216817	gi|419956594|ref|ZP_14472661.1|	98.75	160	2	0	1	160	137	296	2e-89	332
2010216819	gi|148655940|ref|YP_001276145.1|	93.72	207	13	0	6	212	181	387	2e-97	359
2010216820	gi|148657085|ref|YP_001277290.1|	99.48	386	2	0	1	386	8	393	4e-172	609
2010216821	gi|148657086|ref|YP_001277291.1|	96.91	97	3	0	1	97	30	126	9e-36	153
2010216822	gi|148657086|ref|YP_001277291.1|	100	48	0	0	1	48	407	454	3e-20	102
2010216823	gi|148657087|ref|YP_001277292.1|	98.48	264	4	0	6	269	1	264	4e-149	531
2010216824	gi|148657088|ref|YP_001277293.1|	99.16	237	2	0	1	237	1	237	3e-131	472
2010216825	gi|148657089|ref|YP_001277294.1|	96.72	61	2	0	26	86	26	86	1e-26	123
2010216826	gi|148657090|ref|YP_001277295.1|	93.41	425	28	0	16	440	16	440	0	719
2010216827	gi|148657084|ref|YP_001277289.1|	98.2	388	7	0	1	388	1	388	0	694
2010216828	gi|222527150|ref|YP_002571621.1|	77.61	201	44	1	1	201	1	200	4e-64	248
2010216830	gi|86609173|ref|YP_477935.1|	99.24	131	1	0	1	131	1	131	3e-70	268
2010216831	gi|86609175|ref|YP_477937.1|	99.05	210	2	0	1	210	1	210	9e-108	393
2010216833	gi|86609176|ref|YP_477938.1|	98.72	156	2	0	1	156	14	169	2e-64	249
2010216834	gi|428213439|ref|YP_007086583.1|	47.66	128	67	0	1	128	16	143	2e-26	122
2010216837	gi|86609177|ref|YP_477939.1|	100	64	0	0	1	64	1	64	2e-28	129
2010216838	gi|86609178|ref|YP_477940.1|	99.85	666	1	0	1	666	1	666	0	1253
2010216841	gi|124010164|ref|ZP_01694822.1|	31.23	317	204	4	1	309	353	663	2e-32	144
2010216842	gi|222525553|ref|YP_002570024.1|	93.81	307	19	0	1	307	734	1040	5e-178	628
2010216843	gi|222525553|ref|YP_002570024.1|	92.81	292	21	0	1	292	749	1040	3e-167	592
2010216844	gi|222525554|ref|YP_002570025.1|	86.57	201	27	0	1	201	1	201	3e-92	342
2010216845	gi|219848431|ref|YP_002462864.1|	95	220	11	0	1	220	1	220	2e-124	449
2010216846	gi|219848430|ref|YP_002462863.1|	78.36	134	29	0	1	134	1	134	5e-56	221
2010216847	gi|222525557|ref|YP_002570028.1|	78.95	95	20	0	1	95	1	95	9e-37	157
2010216848	gi|222525557|ref|YP_002570028.1|	91.49	141	12	0	6	146	139	279	1e-61	239
2010216849	gi|222525558|ref|YP_002570029.1|	93.94	330	20	0	1	330	1	330	2e-174	616
2010216850	gi|219848427|ref|YP_002462860.1|	86.36	44	6	0	1	44	1	44	2e-14	83.2
2010216851	gi|222524938|ref|YP_002569409.1|	91	211	19	0	1	211	1	211	5e-98	361
2010216852	gi|119717751|ref|YP_924716.1|	71.86	366	102	1	16	381	5	369	2e-134	484
2010216853	gi|86607797|ref|YP_476559.1|	98.25	171	3	0	1	171	1	171	3e-81	304
2010216854	gi|86605236|ref|YP_473999.1|	95.02	281	14	0	1	281	53	333	7e-148	527
2010216855	gi|429741560|ref|ZP_19275218.1|	68.42	76	24	0	5	80	7	82	3e-28	129
2010216856	gi|390942164|ref|YP_006405925.1|	35.77	355	213	8	7	353	3	350	9e-56	222
2010216857	gi|395214731|ref|ZP_10400705.1|	67.32	257	84	0	1	257	1	257	9e-91	337
2010216858	gi|110639163|ref|YP_679372.1|	34.48	145	95	0	12	156	224	368	4e-20	102
2010216859	gi|347754303|ref|YP_004861867.1|	94.07	270	16	0	1	270	1	270	4e-124	449
2010216860	gi|347754302|ref|YP_004861866.1|	93.94	33	2	0	16	48	1	33	5e-09	65.1
2010216862	gi|401676652|ref|ZP_10808636.1|	99.41	170	1	0	2	171	272	441	1e-86	323
2010216863	gi|419957719|ref|ZP_14473785.1|	98.68	303	4	0	1	303	1	303	1e-158	563
2010216864	gi|334122723|ref|ZP_08496759.1|	99.57	234	1	0	3	236	73	306	2e-122	442
2010216865	gi|334122724|ref|ZP_08496760.1|	97.49	279	7	0	1	279	1	279	4e-141	505
2010216866	gi|148656956|ref|YP_001277161.1|	99.14	349	3	0	1	349	437	785	0	655
2010216867	gi|193215177|ref|YP_001996376.1|	55.6	545	218	6	7	547	405	929	3e-159	567
2010216868	gi|193215177|ref|YP_001996376.1|	62.03	187	71	0	3	189	149	335	8e-59	231
2010216869	gi|193215471|ref|YP_001996670.1|	63.19	326	120	0	1	326	1	326	5e-113	412
2010216870	gi|401674807|ref|ZP_10806804.1|	87.65	81	5	1	1	76	1	81	1e-33	146
2010216871	gi|334123106|ref|ZP_08497136.1|	99.63	269	1	0	1	269	1	269	7e-156	554
2010216872	gi|421908754|ref|ZP_16338589.1|	78.72	282	60	0	5	286	116	397	3e-126	456
2010216874	gi|334123105|ref|ZP_08497135.1|	100	48	0	0	1	48	181	228	2e-19	99.8
2010216875	gi|334123104|ref|ZP_08497134.1|	96.17	444	17	0	1	444	1	444	1e-162	578
2010216877	gi|121534361|ref|ZP_01666185.1|	52.17	207	98	1	3	209	48	253	7e-44	181
2010216878	gi|320160876|ref|YP_004174100.1|	65.04	226	78	1	4	229	5	229	5e-78	295
2010216879	gi|383761540|ref|YP_005440522.1|	81.21	314	59	0	1	314	5	318	5e-153	545
2010216880	gi|338810548|ref|ZP_08622796.1|	38.05	113	70	0	1	113	91	203	3e-10	68.9
2010216881	gi|347755287|ref|YP_004862851.1|	59.3	172	63	2	1	165	448	619	1e-49	199
2010216882	gi|156743985|ref|YP_001434114.1|	71.76	85	24	0	56	140	4	88	2e-26	122
2010216883	gi|148657898|ref|YP_001278103.1|	82.82	262	34	2	1	256	8	264	9e-102	374
2010216884	gi|148657896|ref|YP_001278101.1|	98.7	461	6	0	1	461	1	461	0	671
2010216885	gi|148657896|ref|YP_001278101.1|	98.82	170	2	0	1	170	1	170	3e-76	288
2010216886	gi|148657895|ref|YP_001278100.1|	94.7	151	8	0	28	178	587	737	4e-41	171
2010216887	gi|397689173|ref|YP_006526427.1|	37.36	182	107	2	3	184	2	176	6e-24	114
2010216888	gi|83815523|ref|YP_444635.1|	42.39	92	47	2	1	86	1	92	1e-10	70.5
2010216890	gi|269929342|ref|YP_003321663.1|	78.48	316	68	0	1	316	1	316	3e-150	536
2010216891	gi|386810878|ref|ZP_10098104.1|	69.86	219	66	0	1	219	1	219	4e-88	328
2010216892	gi|337285632|ref|YP_004625105.1|	59.52	289	111	1	1	289	250	532	1e-87	328
2010216893	gi|347756399|ref|YP_004863962.1|	92.39	289	22	0	1	289	1	289	1e-134	484
2010216894	gi|347756400|ref|YP_004863963.1|	89.86	69	1	1	1	69	1178	1240	6e-26	121
2010216895	gi|347756400|ref|YP_004863963.1|	95.34	579	27	0	37	615	1	579	0	973
2010216896	gi|347756402|ref|YP_004863965.1|	73.94	284	68	3	16	297	16	295	4e-98	362
2010216897	gi|347756403|ref|YP_004863966.1|	81.62	321	59	0	13	333	9	329	6e-135	485
2010216898	gi|347756153|ref|YP_004863716.1|	92.79	499	36	0	1	499	32	530	0	844
2010216899	gi|347756149|ref|YP_004863712.1|	84.62	39	4	1	3	39	26	64	1e-08	63.5
2010216900	gi|347756152|ref|YP_004863715.1|	95.7	349	15	0	1	349	1	349	4e-167	592
2010216901	gi|347756150|ref|YP_004863713.1|	93.28	238	16	0	1	238	278	515	8e-128	460
2010216902	gi|347756149|ref|YP_004863712.1|	90.83	120	9	1	3	120	26	145	1e-29	133
2010216903	gi|347754762|ref|YP_004862326.1|	94.38	267	12	2	1	265	390	655	5e-139	498
2010216904	gi|347754762|ref|YP_004862326.1|	87.38	420	41	4	1	418	1380	1789	0	720
2010216905	gi|347754762|ref|YP_004862326.1|	84.33	134	17	1	1	134	1847	1976	1e-55	219
2010216906	gi|326204617|ref|ZP_08194473.1|	41.74	115	60	3	13	125	253	362	5e-14	81.6
2010216908	gi|298247017|ref|ZP_06970822.1|	47.42	97	51	0	9	105	5	101	1e-16	90.5
2010216909	gi|254413320|ref|ZP_05027091.1|	77.48	111	25	0	1	111	292	402	2e-46	189
2010216910	gi|119492681|ref|ZP_01623860.1|	85.71	42	6	0	7	48	20	61	3e-13	79
2010216911	gi|354552644|ref|ZP_08971952.1|	52.33	86	41	0	31	116	8	93	7e-19	97.8
2010216912	gi|434393601|ref|YP_007128548.1|	69.79	652	175	5	1	631	1	651	0	927
2010216913	gi|220906936|ref|YP_002482247.1|	50.43	345	166	3	1	341	51	394	3e-88	330
2010216914	gi|17231843|ref|NP_488391.1|	74.03	77	20	0	1	77	309	385	3e-25	119
2010216915	gi|428224700|ref|YP_007108797.1|	78.63	234	50	0	1	234	1	234	3e-99	366
2010216916	gi|347756152|ref|YP_004863715.1|	91.6	131	11	0	1	131	219	349	2e-63	245
2010216917	gi|347756149|ref|YP_004863712.1|	97.15	281	7	1	1	280	273	553	1e-157	560
2010216918	gi|148655781|ref|YP_001275986.1|	98.56	209	3	0	2	210	29	237	2e-98	362
2010216919	gi|157364859|ref|YP_001471626.1|	45.03	171	91	2	116	285	439	607	3e-38	163
2010216920	gi|148655941|ref|YP_001276146.1|	97.21	179	5	0	1	179	1	179	9e-78	293
2010216922	gi|86609961|ref|YP_478723.1|	100	26	0	0	15	40	20	45	6e-06	54.7
2010216923	gi|86609962|ref|YP_478724.1|	95.02	442	20	1	1	442	1	440	0	798
2010216924	gi|86609963|ref|YP_478725.1|	91.88	382	29	1	1	380	1	382	0	648
2010216925	gi|86609963|ref|YP_478725.1|	96.43	308	11	0	1	308	201	508	2e-154	550
2010216926	gi|86609964|ref|YP_478726.1|	98.68	607	8	0	1	607	1	607	0	1159
2010216927	gi|86609965|ref|YP_478727.1|	92.27	181	6	1	1	181	1	173	2e-92	342
2010216928	gi|86609965|ref|YP_478727.1|	96.17	601	15	1	1	601	1	593	0	1150
2010216929	gi|158338555|ref|YP_001519732.1|	70.13	154	45	1	26	178	1	154	2e-58	229
2010216930	gi|222525496|ref|YP_002569967.1|	96	50	2	0	1	50	304	353	5e-21	104
2010216931	gi|222525502|ref|YP_002569973.1|	92.6	419	31	0	1	419	1	419	0	808
2010216932	gi|222525503|ref|YP_002569974.1|	98.25	57	1	0	1	57	254	310	3e-17	92.4
2010216933	gi|86607511|ref|YP_476273.1|	94.04	386	22	1	2	386	420	805	0	639
2010216934	gi|148656919|ref|YP_001277124.1|	97.74	310	7	0	1	310	65	374	2e-132	477
2010216935	gi|148654724|ref|YP_001274929.1|	100	114	0	0	1	114	1	114	2e-50	202
2010216938	gi|86607599|ref|YP_476361.1|	98.04	102	2	0	5	106	44	145	4e-52	207
2010216939	gi|86607598|ref|YP_476360.1|	99.12	228	2	0	1	228	484	711	6e-131	471
2010216940	gi|86606083|ref|YP_474846.1|	100	325	0	0	14	338	14	338	5e-161	572
2010216941	gi|149923947|ref|ZP_01912333.1|	33.19	235	145	5	1	232	1	226	1e-14	86.3
2010216942	gi|320450286|ref|YP_004202382.1|	57.89	76	32	0	37	112	2	77	6e-19	97.8
2010216943	gi|86608745|ref|YP_477507.1|	96.09	460	9	1	47	497	13	472	0	825
2010216944	gi|148656805|ref|YP_001277010.1|	100	103	0	0	1	103	1	103	3e-52	208
2010216945	gi|148656806|ref|YP_001277011.1|	100	48	0	0	1	48	932	979	8e-19	97.4
2010216946	gi|148657804|ref|YP_001278009.1|	100	456	0	0	27	482	1	456	0	878
2010216947	gi|148657803|ref|YP_001278008.1|	98.43	574	9	0	1	574	1	574	0	1019
2010216950	gi|148656813|ref|YP_001277018.1|	98.71	310	4	0	1	310	660	969	3e-169	599
2010216951	gi|148656812|ref|YP_001277017.1|	98.01	201	4	0	1	201	1	201	7e-106	387
2010216952	gi|148656811|ref|YP_001277016.1|	96	75	3	0	1	75	344	418	5e-34	148
2010216953	gi|148656811|ref|YP_001277016.1|	100	29	0	0	1	29	264	292	3e-09	65.9
2010216954	gi|148656810|ref|YP_001277015.1|	100	300	0	0	1	300	138	437	2e-176	622
2010216955	gi|372266688|ref|ZP_09502736.1|	50.94	212	99	2	14	220	33	244	9e-56	221
2010216956	gi|372266681|ref|ZP_09502729.1|	61.11	126	46	2	4	129	6	128	2e-40	169
2010216957	gi|372266681|ref|ZP_09502729.1|	48.25	143	74	0	2	144	170	312	2e-32	142
2010216958	gi|383761984|ref|YP_005440966.1|	60	75	29	1	1	74	1	75	9e-14	80.9
2010216959	gi|193216313|ref|YP_001997512.1|	44.95	465	242	3	8	470	95	547	1e-109	401
2010216961	gi|148656484|ref|YP_001276689.1|	100	140	0	0	1	140	1	140	1e-72	276
2010216962	gi|148656185|ref|YP_001276390.1|	98.41	126	2	0	7	132	45	170	7e-67	257
2010216963	gi|148656185|ref|YP_001276390.1|	99.27	274	2	0	1	274	170	443	7e-140	501
2010216964	gi|148656186|ref|YP_001276391.1|	99.38	325	2	0	1	325	285	609	1e-150	537
2010216965	gi|148656188|ref|YP_001276393.1|	97.51	361	9	0	1	361	1	361	0	665
2010216966	gi|334123155|ref|ZP_08497184.1|	99.65	285	1	0	1	285	1	285	3e-123	446
2010216967	gi|334123156|ref|ZP_08497185.1|	98.31	178	3	0	1	178	17	194	1e-98	362
2010216968	gi|86605058|ref|YP_473821.1|	99.5	202	1	0	1	202	9	210	2e-93	346
2010216969	gi|86605059|ref|YP_473822.1|	98.99	198	2	0	1	198	202	399	1e-109	399
2010216970	gi|269925456|ref|YP_003322079.1|	66.29	267	89	1	1	266	68	334	3e-98	362
2010216971	gi|156742280|ref|YP_001432409.1|	59.52	126	44	2	29	150	18	140	2e-36	156
2010216973	gi|124004406|ref|ZP_01689251.1|	64.37	87	31	0	1	87	246	332	2e-26	122
2010216974	gi|268317353|ref|YP_003291072.1|	54.06	394	160	5	10	390	13	398	2e-104	384
2010216975	gi|86607628|ref|YP_476390.1|	99.55	224	1	0	1	224	708	931	1e-125	453
2010216976	gi|148655662|ref|YP_001275867.1|	100	257	0	0	1	257	189	445	2e-137	492
2010216977	gi|148655661|ref|YP_001275866.1|	94.74	114	6	0	1	114	1	114	2e-53	212
2010216978	gi|148655660|ref|YP_001275865.1|	99.15	118	1	0	1	118	400	517	2e-60	235
2010216980	gi|148654548|ref|YP_001274753.1|	88.44	173	20	0	1	173	215	387	4e-73	277
2010216984	gi|86609406|ref|YP_478168.1|	98.66	149	2	0	1	149	32	180	3e-59	232
2010216985	gi|86609405|ref|YP_478167.1|	93.51	185	11	1	4	187	341	525	2e-89	332
2010216986	gi|148654341|ref|YP_001274546.1|	95.65	138	6	0	18	155	17	154	2e-71	272
2010216988	gi|148654432|ref|YP_001274637.1|	96.67	270	9	0	1	270	28	297	2e-131	473
2010216989	gi|94968543|ref|YP_590591.1|	47.46	59	31	0	3	61	5	63	2e-06	56.2
2010216990	gi|116624896|ref|YP_827052.1|	53.69	203	90	1	1	203	356	554	2e-51	206
2010216992	gi|347756054|ref|YP_004863617.1|	97.65	810	19	0	1	810	248	1057	0	1536
2010216993	gi|347756055|ref|YP_004863618.1|	90.68	547	51	0	56	602	3	549	0	931
2010216994	gi|347756056|ref|YP_004863619.1|	89.27	578	62	0	32	609	36	613	0	1040
2010216995	gi|347756057|ref|YP_004863620.1|	97.77	269	6	0	1	269	1	269	2e-152	542
2010216996	gi|347756058|ref|YP_004863621.1|	97.19	499	14	0	1	499	1	499	0	993
2010216997	gi|347756059|ref|YP_004863622.1|	93.38	287	19	0	28	314	1	287	9e-139	498
2010216999	gi|347756371|ref|YP_004863934.1|	91.99	487	39	0	1	487	1	487	0	889
2010217000	gi|347756371|ref|YP_004863934.1|	96.08	51	2	0	1	51	492	542	3e-19	99
2010217001	gi|347756370|ref|YP_004863933.1|	87.73	163	20	0	27	189	1	163	5e-80	301
2010217002	gi|347756369|ref|YP_004863932.1|	91.71	422	33	1	16	435	1	422	0	738
2010217003	gi|350562318|ref|ZP_08931153.1|	30.97	155	86	4	24	157	64	218	4e-08	64.3
2010217004	gi|347756368|ref|YP_004863931.1|	93.96	149	9	0	1	149	1	149	1e-78	296
2010217005	gi|347756367|ref|YP_004863930.1|	95.44	417	19	0	1	417	1	417	0	818
2010217006	gi|347756366|ref|YP_004863929.1|	83.48	442	71	1	3	444	1	440	0	691
2010217007	gi|347756365|ref|YP_004863928.1|	93.83	243	15	0	1	243	7	249	3e-121	439
2010217008	gi|347756364|ref|YP_004863927.1|	96.65	478	16	0	1	478	1	478	0	940
2010217010	gi|347756362|ref|YP_004863925.1|	85.26	156	18	2	4	155	1	155	4e-65	251
2010217011	gi|347756360|ref|YP_004863923.1|	96.01	326	13	0	1	326	1	326	6e-176	621
2010217012	gi|347756359|ref|YP_004863922.1|	90.21	235	23	0	1	235	1	235	5e-111	404
2010217013	gi|347756358|ref|YP_004863921.1|	92.95	454	32	0	1	454	1	454	0	710
2010217014	gi|347756357|ref|YP_004863920.1|	93.86	114	7	0	1	114	1	114	1e-54	216
2010217015	gi|347756356|ref|YP_004863919.1|	88.5	339	36	2	1	339	1	336	4e-159	565
2010217016	gi|347756354|ref|YP_004863917.1|	81.3	123	23	0	1	123	1	123	6e-45	184
2010217017	gi|347756354|ref|YP_004863917.1|	96.1	487	19	0	1	487	211	697	0	850
2010217018	gi|347756354|ref|YP_004863917.1|	95.04	141	7	0	1	141	750	890	2e-59	232
2010217019	gi|347756354|ref|YP_004863917.1|	96.52	775	27	0	30	804	404	1178	0	1376
2010217020	gi|347756354|ref|YP_004863917.1|	92.13	89	7	0	4	92	1090	1178	4e-39	165
2010217021	gi|347756353|ref|YP_004863916.1|	97.7	217	5	0	1	217	253	469	5e-119	431
2010217022	gi|347756353|ref|YP_004863916.1|	91.67	204	17	0	7	210	1	204	4e-66	256
2010217023	gi|347756352|ref|YP_004863915.1|	79.13	115	24	0	1	115	1	115	5e-47	191
2010217024	gi|347756353|ref|YP_004863916.1|	86.87	259	34	0	7	265	1	259	2e-98	363
2010217025	gi|347756352|ref|YP_004863915.1|	83.61	427	70	0	1	427	1	427	0	692
2010217026	gi|347756351|ref|YP_004863914.1|	91.1	146	13	0	1	146	35	180	2e-74	282
2010217027	gi|347756349|ref|YP_004863912.1|	93.08	260	18	0	1	260	30	289	2e-101	373
2010217028	gi|410730970|ref|YP_006973325.1|	50.9	277	114	5	50	304	40	316	4e-62	243
2010217029	gi|347755998|ref|YP_004863561.1|	84.79	493	75	0	21	513	35	527	0	724
2010217030	gi|347755999|ref|YP_004863562.1|	97.01	268	8	0	1	268	52	319	3e-119	432
2010217031	gi|222525156|ref|YP_002569627.1|	86.02	830	92	4	7	820	1	822	0	1417
2010217032	gi|347756004|ref|YP_004863567.1|	88.14	472	56	0	1	472	113	584	0	793
2010217034	gi|320159730|ref|YP_004172954.1|	63.93	61	22	0	8	68	6	66	4e-15	85.1
2010217035	gi|347754804|ref|YP_004862368.1|	93.05	446	31	0	1	446	1	446	0	789
2010217036	gi|347754007|ref|YP_004861571.1|	84.81	79	12	0	1	79	21	99	5e-30	134
2010217038	gi|347756006|ref|YP_004863569.1|	91.07	403	36	0	1	403	1	403	0	638
2010217039	gi|347756007|ref|YP_004863570.1|	94.39	659	35	1	1	657	1	659	0	1146
2010217040	gi|347756007|ref|YP_004863570.1|	93.47	337	22	0	1	337	775	1111	1e-166	590
2010217041	gi|347756008|ref|YP_004863571.1|	82.56	86	15	0	48	133	45	130	1e-34	150
2010217042	gi|347756009|ref|YP_004863572.1|	95.45	176	8	0	3	178	1	176	2e-95	352
2010217043	gi|347756009|ref|YP_004863572.1|	96.82	377	12	0	1	377	171	547	0	740
2010217044	gi|347756605|ref|YP_004864168.1|	89.19	1240	134	0	23	1262	1	1240	0	2000
2010217046	gi|347756604|ref|YP_004864167.1|	94.12	34	2	0	2	35	3	36	6e-10	68.2
2010217047	gi|347756603|ref|YP_004864166.1|	97.56	369	9	0	52	420	1	369	0	717
2010217048	gi|347756602|ref|YP_004864165.1|	92.71	288	20	1	1	288	1	287	5e-130	468
2010217049	gi|347756601|ref|YP_004864164.1|	95.04	141	7	0	1	141	1	141	3e-69	265
2010217050	gi|347756600|ref|YP_004864163.1|	84.75	400	52	2	46	436	28	427	3e-180	636
2010217053	gi|219847306|ref|YP_002461739.1|	38.11	551	276	10	21	523	482	1015	1e-36	160
2010217054	gi|148655675|ref|YP_001275880.1|	97.71	262	6	0	1	262	22	283	1e-146	523
2010217055	gi|148655674|ref|YP_001275879.1|	97.79	272	6	0	13	284	50	321	3e-137	492
2010217056	gi|148657971|ref|YP_001278176.1|	96.97	330	10	0	53	382	1	330	3e-137	493
2010217057	gi|148657970|ref|YP_001278175.1|	98.38	370	6	0	1	370	1	370	9e-176	621
2010217058	gi|148657968|ref|YP_001278173.1|	99.22	256	2	0	1	256	1	256	8e-133	477
2010217059	gi|148657967|ref|YP_001278172.1|	100	257	0	0	1	257	22	278	1e-137	493
2010217060	gi|410693075|ref|YP_003623696.1|	59.28	221	90	0	5	225	41	261	8e-69	264
2010217063	gi|347755402|ref|YP_004862966.1|	68.29	41	13	0	1	41	29	69	2e-06	56.2
2010217065	gi|86609755|ref|YP_478517.1|	96.55	58	2	0	32	89	1	58	4e-24	115
2010217066	gi|86608432|ref|YP_477194.1|	96	50	2	0	52	101	9	58	1e-20	103
2010217067	gi|86608431|ref|YP_477193.1|	96.55	116	4	0	1	116	1	116	3e-46	188
2010217068	gi|289549341|ref|YP_003474329.1|	53.85	130	57	1	1	130	19	145	8e-39	164
2010217069	gi|163781550|ref|ZP_02176550.1|	65.82	79	27	0	25	103	2	80	4e-11	72
2010217072	gi|193214352|ref|YP_001995551.1|	46.78	171	90	1	13	182	13	183	4e-43	178
2010217073	gi|430747603|ref|YP_007206732.1|	70.09	117	35	0	5	121	118	234	1e-33	147
2010217074	gi|193214011|ref|YP_001995210.1|	75.5	151	37	0	1	151	1	151	2e-63	245
2010217075	gi|311031227|ref|ZP_07709317.1|	31.67	180	122	1	5	183	88	267	6e-23	111
2010217076	gi|78186582|ref|YP_374625.1|	75	40	10	0	2	41	7	46	8e-08	61.2
2010217077	gi|419957138|ref|ZP_14473204.1|	97.12	278	8	0	1	278	1	278	1e-148	530
2010217078	gi|193215216|ref|YP_001996415.1|	63.89	180	65	0	1	180	19	198	4e-56	221
2010217080	gi|148658440|ref|YP_001278645.1|	93.22	236	16	0	1	236	1	236	4e-110	402
2010217081	gi|148658441|ref|YP_001278646.1|	85.99	421	58	1	1	420	1	421	0	660
2010217082	gi|148658441|ref|YP_001278646.1|	100	214	0	0	1	214	427	640	4e-120	434
2010217083	gi|148658442|ref|YP_001278647.1|	100	191	0	0	1	191	1	191	3e-99	365
2010217085	gi|347754040|ref|YP_004861604.1|	87.82	238	29	0	10	247	1	238	2e-109	400
2010217086	gi|347754038|ref|YP_004861602.1|	89.15	1115	112	3	2	1107	13	1127	0	1971
2010217087	gi|347754037|ref|YP_004861601.1|	81.89	243	44	0	8	250	43	285	2e-100	370
2010217089	gi|347754025|ref|YP_004861589.1|	89.19	111	12	0	1	111	1	111	1e-29	133
2010217090	gi|347754035|ref|YP_004861599.1|	92.09	139	11	0	1	139	10	148	5e-70	267
2010217091	gi|347754034|ref|YP_004861598.1|	95.62	251	10	1	1	250	242	492	1e-133	480
2010217092	gi|347754033|ref|YP_004861597.1|	81.4	43	8	0	6	48	1	43	3e-11	72.4
2010217093	gi|347754032|ref|YP_004861596.1|	88.89	306	34	0	1	306	1	306	3e-137	493
2010217094	gi|347754031|ref|YP_004861595.1|	72.56	164	39	2	1	159	1	163	9e-49	197
2010217095	gi|347754031|ref|YP_004861595.1|	66.85	184	51	3	2	178	201	381	3e-49	199
2010217096	gi|347754030|ref|YP_004861594.1|	85.48	372	54	0	14	385	3	374	9e-177	624
2010217097	gi|347754029|ref|YP_004861593.1|	87.92	240	29	0	1	240	1	240	2e-110	402
2010217098	gi|347754028|ref|YP_004861592.1|	93.62	376	24	0	6	381	1	376	0	722
2010217099	gi|347754027|ref|YP_004861591.1|	90.16	488	47	1	14	501	41	527	0	920
2010217100	gi|347754026|ref|YP_004861590.1|	84.81	1626	242	3	1	1621	36	1661	0	2514
2010217101	gi|347754024|ref|YP_004861588.1|	83.15	742	125	0	1	742	22	763	0	1126
2010217102	gi|347754023|ref|YP_004861587.1|	87.72	668	77	3	1	665	1	666	0	1138
2010217103	gi|347754022|ref|YP_004861586.1|	92.83	321	23	0	1	321	1	321	9e-162	574
2010217104	gi|347754017|ref|YP_004861581.1|	90.49	631	60	0	15	645	13	643	0	1176
2010217105	gi|347754016|ref|YP_004861580.1|	88.48	165	19	0	1	165	1	165	1e-62	243
2010217106	gi|347754014|ref|YP_004861578.1|	91.45	117	10	0	1	117	1	117	3e-45	185
2010217107	gi|347754013|ref|YP_004861577.1|	75.16	153	35	3	1	153	1	150	1e-56	223
2010217108	gi|347754012|ref|YP_004861576.1|	93.44	61	4	0	1	61	138	198	1e-25	120
2010217109	gi|347754012|ref|YP_004861576.1|	98.59	71	1	0	42	112	30	100	4e-35	151
2010217110	gi|347755348|ref|YP_004862912.1|	86.67	60	8	0	1	60	1	60	5e-23	111
2010217111	gi|347754011|ref|YP_004861575.1|	91.32	265	23	0	21	285	31	295	6e-129	465
2010217112	gi|347754010|ref|YP_004861574.1|	94.41	143	8	0	1	143	1	143	7e-63	243
2010217114	gi|347754010|ref|YP_004861574.1|	91.53	236	20	0	17	252	160	395	4e-121	438
2010217115	gi|347754009|ref|YP_004861573.1|	90.8	326	30	0	70	395	1	326	1e-143	514
2010217116	gi|347754008|ref|YP_004861572.1|	85.71	42	6	0	1	42	3	44	4e-13	78.6
2010217117	gi|347754005|ref|YP_004861569.1|	89.64	280	29	0	1	280	1	280	2e-146	522
2010217118	gi|347754004|ref|YP_004861568.1|	62.04	353	120	4	21	364	14	361	9e-96	355
2010217119	gi|347754003|ref|YP_004861567.1|	78.67	422	90	0	1	422	1	422	6e-164	582
2010217120	gi|347754002|ref|YP_004861566.1|	91.05	592	53	0	1	592	1	592	0	955
2010217121	gi|347754000|ref|YP_004861564.1|	91.75	206	16	1	1	206	1	205	3e-77	292
2010217122	gi|347753999|ref|YP_004861563.1|	93.41	91	6	0	25	115	27	117	7e-43	177
2010217123	gi|347753998|ref|YP_004861562.1|	82.14	84	15	0	5	88	4	87	2e-22	109
2010217124	gi|347753997|ref|YP_004861561.1|	71.31	251	72	0	9	259	10	260	2e-90	337
2010217125	gi|347753996|ref|YP_004861560.1|	91.74	448	37	0	1	448	1	448	0	818
2010217126	gi|347753995|ref|YP_004861559.1|	86.67	225	30	0	4	228	3	227	2e-85	319
2010217128	gi|347753993|ref|YP_004861557.1|	78.87	336	69	1	1	336	98	431	5e-144	515
2010217129	gi|347753992|ref|YP_004861556.1|	80.32	371	72	1	1	371	1	370	1e-146	524
2010217130	gi|347753991|ref|YP_004861555.1|	86.73	211	27	1	1	211	1	210	9e-92	340
2010217131	gi|347753990|ref|YP_004861554.1|	93.78	241	15	0	1	241	151	391	7e-132	474
2010217132	gi|347753988|ref|YP_004861552.1|	92.07	479	38	0	1	479	1	479	0	895
2010217133	gi|347753987|ref|YP_004861551.1|	95.63	458	20	0	1	458	1	458	0	878
2010217134	gi|347753986|ref|YP_004861550.1|	79.06	363	76	0	1	363	1	363	3e-153	546
2010217135	gi|347753985|ref|YP_004861549.1|	75.38	65	16	0	1	65	29	93	6e-22	107
2010217136	gi|347753984|ref|YP_004861548.1|	64.18	349	121	3	1	346	1	348	7e-102	375
2010217137	gi|347753983|ref|YP_004861547.1|	82.06	407	72	1	1	407	13	418	4e-164	582
2010217139	gi|347753982|ref|YP_004861546.1|	70.87	666	174	4	1	665	7	653	0	811
2010217140	gi|347753981|ref|YP_004861545.1|	83.11	148	23	1	1	146	1	148	4e-26	121
2010217141	gi|347753980|ref|YP_004861544.1|	81.21	149	28	0	3	151	44	192	1e-68	263
2010217142	gi|347753979|ref|YP_004861543.1|	76.67	210	49	0	4	213	1	210	1e-75	287
2010217143	gi|347753977|ref|YP_004861541.1|	91.6	250	21	0	1	250	1	250	2e-132	476
2010217144	gi|347753976|ref|YP_004861540.1|	92.61	406	30	0	1	406	1	406	0	685
2010217146	gi|347755348|ref|YP_004862912.1|	85	60	9	0	1	60	1	60	6e-22	107
2010217147	gi|347753973|ref|YP_004861537.1|	85.06	241	36	0	1	241	15	255	7e-79	298
2010217148	gi|347753972|ref|YP_004861536.1|	96.45	451	16	0	1	451	9	459	0	867
2010217149	gi|347753971|ref|YP_004861535.1|	94.16	377	22	0	1	377	1	377	0	754
2010217150	gi|347753970|ref|YP_004861534.1|	76.42	827	179	3	2	822	4	820	0	1036
2010217151	gi|347753969|ref|YP_004861533.1|	93.68	285	18	0	1	285	1	285	2e-118	430
2010217152	gi|347753968|ref|YP_004861532.1|	90.91	99	9	0	1	99	417	515	4e-46	187
2010217153	gi|347753969|ref|YP_004861533.1|	90	100	10	0	23	122	186	285	1e-35	153
2010217154	gi|347753968|ref|YP_004861532.1|	90.25	513	49	1	3	515	4	515	0	736
2010217155	gi|347753967|ref|YP_004861531.1|	93.28	536	36	0	1	536	1	536	0	924
2010217156	gi|347753966|ref|YP_004861530.1|	97.25	255	6	1	42	296	18	271	1e-107	394
2010217157	gi|347753966|ref|YP_004861530.1|	97.05	271	8	0	1	271	317	587	1e-141	506
2010217158	gi|347753965|ref|YP_004861529.1|	89.09	339	37	0	40	378	1	339	6e-161	572
2010217159	gi|347753964|ref|YP_004861528.1|	91.02	412	37	0	1	412	1	412	0	691
2010217160	gi|347753962|ref|YP_004861526.1|	93.71	493	31	0	1	493	56	548	0	909
2010217161	gi|347753961|ref|YP_004861525.1|	94.49	1398	77	0	5	1402	4	1401	0	2627
2010217162	gi|347753960|ref|YP_004861524.1|	95.86	531	22	0	31	561	949	1479	0	936
2010217163	gi|347753960|ref|YP_004861524.1|	98.62	579	8	0	1	579	586	1164	0	1109
2010217164	gi|347753960|ref|YP_004861524.1|	92.06	579	46	0	1	579	1	579	0	1123
2010217165	gi|347753959|ref|YP_004861523.1|	85.38	130	18	1	1	129	3	132	1e-32	143
2010217166	gi|347753958|ref|YP_004861522.1|	81.05	95	18	0	5	99	84	178	5e-37	157
2010217167	gi|347753958|ref|YP_004861522.1|	70.27	37	11	0	21	57	7	43	3e-06	55.8
2010217168	gi|347753957|ref|YP_004861521.1|	93.39	227	15	0	4	230	1	227	2e-118	429
2010217169	gi|347753956|ref|YP_004861520.1|	97.87	141	3	0	1	141	1	141	4e-75	284
2010217170	gi|347753955|ref|YP_004861519.1|	88.79	116	13	0	1	116	72	187	3e-54	215
2010217171	gi|193213945|ref|YP_001995144.1|	47.58	330	173	0	1	330	237	566	6e-80	302
2010217172	gi|193213942|ref|YP_001995141.1|	53.74	294	135	1	1	294	458	750	5e-93	345
2010217174	gi|148655956|ref|YP_001276161.1|	99.39	165	1	0	1	165	1	165	1e-62	243
2010217175	gi|148655955|ref|YP_001276160.1|	94.74	152	8	0	1	152	1	152	6e-71	270
2010217176	gi|148655955|ref|YP_001276160.1|	91.8	61	4	1	1	60	153	213	8e-24	114
2010217177	gi|86608252|ref|YP_477014.1|	93.55	310	19	1	1	309	1	310	3e-147	526
2010217178	gi|149922578|ref|ZP_01911008.1|	40.72	447	223	9	1	420	37	468	1e-86	325
2010217179	gi|222526879|ref|YP_002571350.1|	89.72	282	29	0	1	282	112	393	1e-143	513
2010217180	gi|222526880|ref|YP_002571351.1|	81.76	340	62	0	1	340	1	340	3e-130	469
2010217181	gi|86607981|ref|YP_476743.1|	98.82	338	4	0	14	351	1	338	0	665
2010217182	gi|86607982|ref|YP_476744.1|	100	47	0	0	16	62	495	541	2e-18	96.3
2010217183	gi|419959346|ref|ZP_14475401.1|	100	265	0	0	1	265	1	265	2e-121	440
2010217184	gi|392980039|ref|YP_006478627.1|	100	91	0	0	1	91	511	601	8e-47	190
2010217185	gi|86605994|ref|YP_474757.1|	100	169	0	0	1	169	1	169	1e-76	289
2010217186	gi|86605995|ref|YP_474758.1|	100	66	0	0	1	66	6	71	8e-29	130
2010217187	gi|86608389|ref|YP_477151.1|	92.58	283	21	0	2	284	1	283	5e-84	315
2010217188	gi|148655222|ref|YP_001275427.1|	87.58	459	57	0	1	459	4474	4932	0	665
2010217189	gi|148656941|ref|YP_001277146.1|	92.94	411	29	0	1	411	1	411	2e-180	637
2010217190	gi|148656940|ref|YP_001277145.1|	98.38	432	7	0	1	432	1	432	0	799
2010217191	gi|148656939|ref|YP_001277144.1|	99.51	203	1	0	1	203	406	608	1e-94	350
2010217193	gi|148656937|ref|YP_001277142.1|	99.64	278	1	0	1	278	78	355	3e-154	548
2010217194	gi|148656936|ref|YP_001277141.1|	98.41	63	1	0	1	63	237	299	3e-26	122
2010217195	gi|148657655|ref|YP_001277860.1|	97.87	94	2	0	1	94	15	108	1e-48	196
2010217196	gi|148655048|ref|YP_001275253.1|	89.04	365	40	0	1	365	1	365	4e-158	562
2010217197	gi|320159630|ref|YP_004172854.1|	66.34	101	34	0	1	101	1	101	7e-26	120
2010217198	gi|320159629|ref|YP_004172853.1|	68.5	327	103	0	14	340	44	370	2e-114	417
2010217199	gi|320159628|ref|YP_004172852.1|	68.64	220	69	0	1	220	1	220	1e-84	317
2010217200	gi|219849456|ref|YP_002463889.1|	89.08	119	13	0	1	119	87	205	9e-57	223
2010217201	gi|222525345|ref|YP_002569816.1|	90.8	326	30	0	1	326	1	326	7e-154	548
2010217202	gi|222525341|ref|YP_002569812.1|	91.4	349	30	0	1	349	20	368	5e-147	525
2010217203	gi|222525342|ref|YP_002569813.1|	86.86	175	22	1	1	174	1	175	1e-83	312
2010217204	gi|168699295|ref|ZP_02731572.1|	65.75	73	25	0	5	77	8	80	3e-12	75.9
2010217205	gi|418966411|ref|ZP_13518152.1|	41.58	279	155	5	2	276	21	295	7e-56	222
2010217206	gi|438003857|ref|YP_007273600.1|	57.14	119	51	0	4	122	1	119	4e-36	155
2010217207	gi|408404270|ref|YP_006862253.1|	65.57	122	42	0	29	150	11	132	2e-40	169
2010217208	gi|193213785|ref|YP_001994984.1|	51	100	44	3	1	96	1	99	2e-15	86.3
2010217209	gi|196231669|ref|ZP_03130526.1|	53.73	134	58	2	2	131	172	305	6e-32	140
2010217212	gi|86607885|ref|YP_476647.1|	99.01	303	3	0	16	318	16	318	7e-158	561
2010217213	gi|86606245|ref|YP_475008.1|	100	349	0	0	1	349	1	349	9e-131	471
2010217214	gi|86607887|ref|YP_476649.1|	98.82	508	6	0	1	508	13	520	0	908
2010217215	gi|86607888|ref|YP_476650.1|	100	239	0	0	1	239	104	342	5e-136	488
2010217216	gi|86607879|ref|YP_476641.1|	92.31	65	5	0	1	65	524	588	5e-28	128
2010217217	gi|86607878|ref|YP_476640.1|	99.41	341	2	0	1	341	1	341	0	699
2010217218	gi|86607878|ref|YP_476640.1|	100	214	0	0	1	214	369	582	8e-116	420
2010217219	gi|189485668|ref|YP_001956609.1|	50.36	139	68	1	8	145	8	146	7e-31	137
2010217220	gi|197119625|ref|YP_002140052.1|	35.48	248	151	4	37	278	31	275	4e-39	166
2010217221	gi|260893020|ref|YP_003239117.1|	51.24	201	97	1	3	202	2	202	5e-55	218
2010217222	gi|158522992|ref|YP_001530862.1|	39.23	130	69	4	21	142	19	146	4e-14	82
2010217223	gi|219847364|ref|YP_002461797.1|	63.87	238	86	0	25	262	7	244	1e-58	231
2010217224	gi|347754025|ref|YP_004861589.1|	90.09	111	11	0	1	111	1	111	3e-30	135
2010217226	gi|391230421|ref|ZP_10266627.1|	38.1	84	45	2	26	103	31	113	2e-07	61.6
2010217227	gi|302390385|ref|YP_003826206.1|	64.04	317	111	1	1	314	77	393	3e-106	390
2010217229	gi|433636262|ref|YP_007269889.1|	51.25	80	39	0	2	81	343	422	3e-16	89
2010217231	gi|386393580|ref|ZP_10078361.1|	40.48	415	238	2	1	406	1	415	1e-71	275
2010217232	gi|302390695|ref|YP_003826516.1|	62.45	538	200	1	4	539	3	540	0	695
2010217234	gi|320161264|ref|YP_004174488.1|	79.26	323	67	0	3	325	1	323	3e-142	509
2010217236	gi|320161001|ref|YP_004174225.1|	52.47	223	101	4	50	271	544	762	2e-58	230
2010217237	gi|310658802|ref|YP_003936523.1|	76.92	39	9	0	3	41	5	43	5e-11	71.6
2010217238	gi|219848089|ref|YP_002462522.1|	58.96	173	66	2	2	174	183	350	9e-42	174
2010217239	gi|148266331|ref|YP_001233037.1|	35.44	206	125	1	29	226	588	793	2e-23	114
2010217241	gi|336312243|ref|ZP_08567196.1|	36.27	102	45	2	14	113	332	415	6e-09	64.7
2010217243	gi|86607939|ref|YP_476701.1|	94.14	239	14	0	1	239	37	275	3e-128	462
2010217244	gi|86607938|ref|YP_476700.1|	100	154	0	0	1	154	1	154	5e-80	300
2010217245	gi|86607937|ref|YP_476699.1|	100	63	0	0	1	63	193	255	1e-15	87.4
2010217247	gi|86607935|ref|YP_476697.1|	99.04	104	1	0	1	104	1	104	1e-43	179
2010217251	gi|387793237|ref|YP_006258302.1|	46.03	189	91	1	1	178	1	189	3e-39	165
2010217252	gi|436838529|ref|YP_007323745.1|	44.35	115	59	2	1	110	19	133	4e-15	85.1
2010217254	gi|126663485|ref|ZP_01734482.1|	48.28	174	81	4	1	168	276	446	3e-27	125
2010217257	gi|347754353|ref|YP_004861917.1|	85.25	217	32	0	5	221	1	217	8e-64	248
2010217258	gi|347754354|ref|YP_004861918.1|	87.85	181	22	0	2	182	287	467	1e-72	276
2010217260	gi|304403683|ref|ZP_07385345.1|	46.39	97	51	1	1	97	67	162	3e-11	72.4
2010217261	gi|397690001|ref|YP_006527255.1|	57.94	233	94	1	1	229	135	367	2e-72	277
2010217262	gi|86609928|ref|YP_478690.1|	98.13	214	4	0	1	214	1	214	4e-115	418
2010217263	gi|269838047|ref|YP_003320275.1|	63.01	365	131	3	1	363	10	372	5e-126	456
2010217264	gi|386813075|ref|ZP_10100300.1|	33.92	227	131	6	8	234	7	214	7e-29	132
2010217265	gi|119357686|ref|YP_912330.1|	38.36	305	185	3	1	304	36	338	2e-49	201
2010217269	gi|354603437|ref|ZP_09021435.1|	46.56	262	117	5	2	262	137	376	5e-52	209
2010217271	gi|149277311|ref|ZP_01883453.1|	36.84	95	60	0	5	99	30	124	9e-14	80.9
2010217273	gi|167751796|ref|ZP_02423923.1|	41.88	437	222	8	18	453	5	410	7e-82	309
2010217275	gi|347755054|ref|YP_004862618.1|	96.48	227	8	0	1	227	1	227	1e-106	390
2010217276	gi|347755055|ref|YP_004862619.1|	95.71	163	7	0	1	163	201	363	5e-87	324
2010217277	gi|138894997|ref|YP_001125450.1|	36	175	112	0	2	176	5	179	2e-26	122
2010217278	gi|219849387|ref|YP_002463820.1|	40.93	259	153	0	11	269	4	262	1e-32	145
2010217279	gi|148655066|ref|YP_001275271.1|	34.55	356	178	12	2	343	1	315	2e-25	121
2010217282	gi|254482009|ref|ZP_05095251.1|	41.27	332	165	5	14	342	126	430	6e-60	236
2010217283	gi|291280471|ref|YP_003497306.1|	51.56	128	62	0	1	128	1	128	1e-25	120
2010217284	gi|374583994|ref|ZP_09657086.1|	64.88	168	56	1	2	169	137	301	7e-52	207
2010217285	gi|222100661|ref|YP_002535229.1|	47.54	61	32	0	16	76	4	64	8e-08	61.2
2010217286	gi|374583992|ref|ZP_09657084.1|	48.94	329	164	3	1	328	23	348	4e-61	239
2010217288	gi|374583991|ref|ZP_09657083.1|	63.91	230	83	0	3	232	294	523	2e-81	306
2010217289	gi|285018627|ref|YP_003376338.1|	39.08	87	51	2	26	110	159	245	2e-06	56.6
2010217291	gi|347754085|ref|YP_004861649.1|	100	36	0	0	1	36	395	430	2e-12	76.6
2010217292	gi|347754085|ref|YP_004861649.1|	85.98	321	45	0	1	321	1	321	1e-141	507
2010217294	gi|427419534|ref|ZP_18909717.1|	42.74	124	71	0	1	124	1	124	3e-20	102
2010217295	gi|148654648|ref|YP_001274853.1|	87.88	33	4	0	1	33	1	33	6e-07	58.2
2010217296	gi|148654647|ref|YP_001274852.1|	100	64	0	0	1	64	1	64	2e-15	86.3
2010217298	gi|148654646|ref|YP_001274851.1|	96.03	252	5	1	36	282	1	252	2e-124	449
2010217299	gi|148654645|ref|YP_001274850.1|	95.7	256	11	0	1	256	4	259	2e-115	419
2010217301	gi|148654626|ref|YP_001274831.1|	86.73	113	15	0	1	113	663	775	7e-46	187
2010217302	gi|148658509|ref|YP_001278714.1|	91.72	145	11	1	15	158	285	429	1e-67	259
2010217303	gi|320104007|ref|YP_004179598.1|	51.48	371	173	5	25	392	28	394	6e-93	346
2010217304	gi|189218604|ref|YP_001939245.1|	41.11	377	220	1	40	414	156	532	6e-63	246
2010217305	gi|148655529|ref|YP_001275734.1|	92.7	137	10	0	1	137	21	157	1e-68	263
2010217306	gi|156741817|ref|YP_001431946.1|	74	50	13	0	10	59	203	252	1e-13	80.1
2010217310	gi|385811733|ref|YP_005848129.1|	45.74	352	188	2	32	381	47	397	2e-79	301
2010217312	gi|86608956|ref|YP_477718.1|	97.68	345	8	0	1	345	187	531	0	659
2010217313	gi|86607058|ref|YP_475821.1|	99.25	266	2	0	1	266	250	515	3e-149	531
2010217314	gi|160942115|ref|ZP_02089430.1|	35.58	104	67	0	1	104	190	293	6e-14	81.3
2010217316	gi|385811734|ref|YP_005848130.1|	34.14	454	271	14	5	439	424	868	7e-65	253
2010217317	gi|385811734|ref|YP_005848130.1|	45.64	298	150	5	2	297	1355	1642	4e-59	233
2010217320	gi|148654675|ref|YP_001274880.1|	94.44	90	5	0	1	90	14	103	2e-42	176
2010217321	gi|148654676|ref|YP_001274881.1|	95.49	355	16	0	17	371	17	371	9e-169	597
2010217322	gi|148654677|ref|YP_001274882.1|	100	160	0	0	1	160	1	160	2e-76	288
2010217323	gi|148654678|ref|YP_001274883.1|	99.14	232	2	0	1	232	1	232	1e-123	447
2010217324	gi|148654679|ref|YP_001274884.1|	100	52	0	0	1	52	285	336	3e-22	108
2010217325	gi|149176706|ref|ZP_01855317.1|	36.92	195	100	5	74	258	583	764	4e-22	110
2010217326	gi|334126234|ref|ZP_08500213.1|	95.7	302	13	0	3	304	28	329	6e-169	597
2010217327	gi|86605773|ref|YP_474536.1|	97.08	240	7	0	5	244	139	378	2e-138	496
2010217329	gi|86605776|ref|YP_474539.1|	99.14	116	1	0	1	116	657	772	5e-59	231
2010217330	gi|291295055|ref|YP_003506453.1|	91.54	130	11	0	1	130	17	146	3e-63	245
2010217331	gi|410688873|ref|YP_006962335.1|	49.71	171	77	2	3	164	5	175	1e-38	163
2010217332	gi|222523695|ref|YP_002568165.1|	88.17	169	20	0	1	169	47	215	6e-67	258
2010217333	gi|222523694|ref|YP_002568164.1|	78.97	214	45	0	1	214	1	214	3e-71	273
2010217334	gi|86608938|ref|YP_477700.1|	98.53	341	5	0	18	358	187	527	3e-167	592
2010217337	gi|148658425|ref|YP_001278630.1|	100	113	0	0	1	113	394	506	1e-50	203
2010217338	gi|148658426|ref|YP_001278631.1|	96.82	157	5	0	1	157	1	157	8e-83	310
2010217339	gi|148658426|ref|YP_001278631.1|	98.7	154	2	0	1	154	179	332	3e-81	304
2010217340	gi|148658427|ref|YP_001278632.1|	99.71	345	1	0	7	351	751	1095	3e-171	605
2010217341	gi|392961638|ref|ZP_10327093.1|	47.09	206	106	2	63	268	69	271	2e-43	181
2010217342	gi|261406428|ref|YP_003242669.1|	51.35	148	69	1	13	160	1	145	1e-40	170
2010217343	gi|251799898|ref|YP_003014629.1|	48.09	235	80	8	1	208	154	373	2e-49	200
2010217344	gi|357419022|ref|YP_004932014.1|	38	250	128	3	28	254	25	270	5e-18	96.3
2010217345	gi|302389169|ref|YP_003824990.1|	56.44	388	162	5	3	387	2	385	7e-119	432
2010217346	gi|410584249|ref|ZP_11321354.1|	72.31	242	64	1	1	239	1	242	2e-100	370
2010217348	gi|83589713|ref|YP_429722.1|	43.18	132	75	0	7	138	2	133	6e-19	98.2
2010217350	gi|148657890|ref|YP_001278095.1|	100	60	0	0	1	60	1	60	5e-27	124
2010217351	gi|148657889|ref|YP_001278094.1|	97.25	255	7	0	17	271	41	295	3e-138	495
2010217353	gi|148657888|ref|YP_001278093.1|	100	54	0	0	1	54	176	229	3e-10	68.9
2010217354	gi|148657887|ref|YP_001278092.1|	92.37	131	10	0	1	131	1	131	3e-45	185
2010217355	gi|148657886|ref|YP_001278091.1|	97.55	204	5	0	1	204	1	204	6e-96	354
2010217356	gi|148657885|ref|YP_001278090.1|	92.5	80	6	0	1	80	360	439	3e-26	122
2010217357	gi|148654335|ref|YP_001274540.1|	98.79	248	3	0	1	248	143	390	2e-139	499
2010217358	gi|148654335|ref|YP_001274540.1|	95.09	265	12	1	1	265	522	785	6e-133	478
2010217359	gi|148654334|ref|YP_001274539.1|	92.16	102	8	0	2	103	1	102	3e-46	188
2010217360	gi|148654335|ref|YP_001274540.1|	88.74	222	25	0	1	222	556	777	4e-104	381
2010217361	gi|148654334|ref|YP_001274539.1|	95.05	424	21	0	2	425	1	424	0	758
2010217362	gi|148654945|ref|YP_001275150.1|	90.39	583	56	0	1	583	1	583	0	1026
2010217363	gi|148654944|ref|YP_001275149.1|	99.78	453	1	0	1	453	1	453	0	841
2010217364	gi|148654943|ref|YP_001275148.1|	98.55	138	2	0	1	138	76	213	1e-72	276
2010217366	gi|156741230|ref|YP_001431359.1|	83.85	260	42	0	1	260	1	260	3e-124	449
2010217367	gi|148654941|ref|YP_001275146.1|	96.6	353	12	0	1	353	1	353	1e-169	600
2010217368	gi|119511586|ref|ZP_01630693.1|	54.89	266	120	0	1	266	1	266	1e-83	314
2010217369	gi|335420619|ref|ZP_08551656.1|	38.73	173	103	3	37	208	32	202	2e-22	110
2010217371	gi|268317352|ref|YP_003291071.1|	68.09	235	72	1	2	233	3	237	4e-89	332
2010217372	gi|399926348|ref|ZP_10783706.1|	33.53	340	223	3	18	355	8	346	8e-54	216
2010217373	gi|374587964|ref|ZP_09661054.1|	53.5	200	85	2	2	201	3	194	9e-50	201
2010217374	gi|334125100|ref|ZP_08499094.1|	99.37	477	3	0	1	477	1	477	0	810
2010217375	gi|419958883|ref|ZP_14474941.1|	99.46	367	2	0	1	367	110	476	0	680
2010217376	gi|419958884|ref|ZP_14474942.1|	98.67	375	5	0	18	392	18	392	0	752
2010217377	gi|334125107|ref|ZP_08499101.1|	98.21	223	4	0	1	223	1	223	5e-104	381
2010217378	gi|419958886|ref|ZP_14474944.1|	99.53	213	1	0	1	213	146	358	1e-119	432
2010217379	gi|288549933|ref|ZP_05968676.2|	97.48	119	3	0	1	119	1	119	2e-64	249
2010217380	gi|419958887|ref|ZP_14474945.1|	100	372	0	0	1	372	1	372	0	726
2010217381	gi|419958888|ref|ZP_14474946.1|	97.5	320	7	1	1	320	17	335	4e-147	525
2010217382	gi|148656593|ref|YP_001276798.1|	96.55	319	11	0	15	333	83	401	6e-172	608
2010217383	gi|419958502|ref|ZP_14474566.1|	97.59	83	2	0	1	83	256	338	5e-39	164
2010217384	gi|334124513|ref|ZP_08498518.1|	94.53	329	14	1	1	325	392	720	8e-175	617
2010217385	gi|419958502|ref|ZP_14474566.1|	100	127	0	0	1	127	751	877	4e-68	261
2010217388	gi|419958501|ref|ZP_14474565.1|	95.49	133	6	0	1	133	347	479	1e-70	269
2010217389	gi|334124515|ref|ZP_08498520.1|	100	79	0	0	1	79	1	79	8e-39	164
2010217390	gi|419958499|ref|ZP_14474563.1|	92.31	117	9	0	6	122	98	214	2e-58	229
2010217391	gi|148657141|ref|YP_001277346.1|	75.57	131	32	0	1	131	27	157	3e-50	201
2010217392	gi|148657142|ref|YP_001277347.1|	94.61	167	9	0	13	179	172	338	6e-61	237
2010217394	gi|148655048|ref|YP_001275253.1|	90.68	279	26	0	1	279	50	328	1e-102	377
2010217395	gi|148657170|ref|YP_001277375.1|	95.33	257	12	0	3	259	4	260	5e-124	448
2010217396	gi|383762377|ref|YP_005441359.1|	99.65	286	1	0	1	286	208	493	8e-139	497
2010217397	gi|148655508|ref|YP_001275713.1|	92.91	649	46	0	1	649	1	649	0	1116
2010217398	gi|148655498|ref|YP_001275703.1|	93.43	137	9	0	1	137	1	137	2e-57	225
2010217399	gi|148655497|ref|YP_001275702.1|	93.92	148	9	0	1	148	125	272	3e-57	225
2010217400	gi|148655496|ref|YP_001275701.1|	94.04	218	13	0	1	218	1	218	4e-78	295
2010217401	gi|392373566|ref|YP_003205399.1|	44.98	229	115	5	1	226	467	687	9e-43	178
2010217403	gi|148655860|ref|YP_001276065.1|	96.61	59	2	0	2	60	97	155	2e-25	119
2010217404	gi|148655861|ref|YP_001276066.1|	97.4	192	5	0	1	192	268	459	4e-104	381
2010217405	gi|148655862|ref|YP_001276067.1|	100	46	0	0	1	46	1	46	6e-19	98.2
2010217406	gi|148655863|ref|YP_001276068.1|	99.14	350	3	0	1	350	1	350	0	691
2010217408	gi|148655865|ref|YP_001276070.1|	99.75	394	1	0	1	394	10	403	0	800
2010217409	gi|148655866|ref|YP_001276071.1|	100	36	0	0	1	36	1	36	1e-13	80.5
2010217410	gi|86608951|ref|YP_477713.1|	97.56	41	1	0	1	41	82	122	6e-14	81.3
2010217411	gi|86608952|ref|YP_477714.1|	94.86	175	9	0	1	175	1	175	5e-95	350
2010217412	gi|86608953|ref|YP_477715.1|	98.9	181	2	0	1	181	1	181	1e-101	372
2010217413	gi|86608954|ref|YP_477716.1|	98.47	131	2	0	1	131	1	131	7e-68	260
2010217414	gi|222523857|ref|YP_002568327.1|	94.98	299	15	0	1	299	1	299	6e-169	598
2010217415	gi|383761442|ref|YP_005440424.1|	45.11	184	93	4	5	183	873	1053	5e-32	142
2010217416	gi|428320881|ref|YP_007118763.1|	70.69	58	17	0	3	60	2	59	9e-18	94
2010217417	gi|86608689|ref|YP_477451.1|	97.67	43	1	0	1	43	107	149	1e-08	63.5
2010217418	gi|86608688|ref|YP_477450.1|	97.18	177	5	0	1	177	1	177	1e-84	316
2010217420	gi|254480508|ref|ZP_05093755.1|	33.33	111	72	1	228	336	561	671	1e-05	56.2
2010217421	gi|410666648|ref|YP_006919019.1|	50.34	298	147	1	1	298	7	303	2e-59	234
2010217422	gi|336319743|ref|YP_004599711.1|	53.41	249	105	5	4	243	171	417	3e-64	250
2010217423	gi|406663763|ref|ZP_11071788.1|	70.05	424	122	2	15	438	8	426	2e-170	603
2010217425	gi|301063383|ref|ZP_07203922.1|	33.84	263	166	5	21	276	19	280	2e-36	157
2010217426	gi|86607708|ref|YP_476470.1|	94.29	35	2	0	1	35	1	35	4e-09	65.5
2010217427	gi|86607707|ref|YP_476469.1|	96.52	115	4	0	88	202	6	120	4e-57	225
2010217428	gi|86607706|ref|YP_476468.1|	98.61	144	2	0	1	144	1	144	1e-67	259
2010217429	gi|376006805|ref|ZP_09784020.1|	34.74	285	155	12	306	575	313	581	8e-15	87.4
2010217433	gi|329925120|ref|ZP_08280064.1|	39.78	93	54	1	78	170	181	271	2e-09	67.8
2010217436	gi|86609146|ref|YP_477908.1|	95.88	194	8	0	1	194	119	312	5e-90	334
2010217437	gi|86609147|ref|YP_477909.1|	97.28	257	7	0	13	269	13	269	9e-117	424
2010217438	gi|86605336|ref|YP_474099.1|	94.74	209	11	0	6	214	189	397	1e-104	383
2010217439	gi|241665235|ref|YP_002983594.1|	44.05	84	47	0	2	85	20	103	7e-14	81.3
2010217440	gi|404395352|ref|ZP_10987153.1|	66.98	106	35	0	22	127	1	106	4e-33	145
2010217441	gi|126661017|ref|ZP_01732103.1|	70	150	45	0	3	152	2	151	3e-60	234
2010217443	gi|332706724|ref|ZP_08426785.1|	61.22	49	18	1	6	53	54	102	5e-09	65.1
2010217447	gi|332982531|ref|YP_004463972.1|	62.68	410	150	2	2	409	7	415	4e-152	543
2010217448	gi|374584323|ref|ZP_09657415.1|	34.02	194	111	3	1	184	248	434	6e-26	121
2010217449	gi|148654841|ref|YP_001275046.1|	100	93	0	0	1	93	88	180	2e-47	192
2010217450	gi|148654840|ref|YP_001275045.1|	98.56	208	3	0	1	208	1	208	3e-94	348
2010217451	gi|148654838|ref|YP_001275043.1|	85.58	104	15	0	1	104	54	157	4e-39	164
2010217452	gi|119356483|ref|YP_911127.1|	61.25	160	62	0	1	160	1	160	4e-42	175
2010217453	gi|156740430|ref|YP_001430559.1|	74.7	83	21	0	1	83	1	83	1e-28	130
2010217454	gi|148656140|ref|YP_001276345.1|	92.78	180	13	0	9	188	1290	1469	2e-42	177
2010217455	gi|116625653|ref|YP_827809.1|	65.62	192	66	0	26	217	451	642	3e-69	266
2010217456	gi|383762006|ref|YP_005440988.1|	52.47	162	76	1	9	170	5	165	3e-27	126
2010217457	gi|148658508|ref|YP_001278713.1|	96.81	188	6	0	3	190	147	334	1e-91	339
2010217458	gi|148658507|ref|YP_001278712.1|	96.94	360	11	0	1	360	1	360	0	682
2010217459	gi|148658506|ref|YP_001278711.1|	97.44	78	2	0	1	78	1	78	3e-38	162
2010217460	gi|148658505|ref|YP_001278710.1|	89.22	371	16	3	1	371	26	372	0	647
2010217461	gi|341582501|ref|YP_004762993.1|	40.32	124	68	2	34	154	49	169	6e-19	99
2010217463	gi|114566927|ref|YP_754081.1|	32.47	231	139	8	1	225	55	274	4e-18	96.3
2010217464	gi|148656570|ref|YP_001276775.1|	99.4	166	1	0	1	166	39	204	2e-70	268
2010217465	gi|374586030|ref|ZP_09659122.1|	45.08	122	67	0	1	122	3	124	5e-27	124
2010217466	gi|374586031|ref|ZP_09659123.1|	70.11	87	26	0	1	87	1	87	6e-28	127
2010217467	gi|374586032|ref|ZP_09659124.1|	83.33	192	32	0	1	192	67	258	5e-82	308
2010217468	gi|374587808|ref|ZP_09660900.1|	58.8	216	87	1	29	244	23	236	4e-69	265
2010217472	gi|268317901|ref|YP_003291620.1|	72.46	69	19	0	6	74	1	69	2e-21	106
2010217473	gi|268317963|ref|YP_003291682.1|	63.21	299	109	1	17	315	15	312	3e-84	317
2010217475	gi|323497051|ref|ZP_08102074.1|	32.24	366	195	7	9	325	196	557	2e-42	178
2010217476	gi|148655021|ref|YP_001275226.1|	98.81	168	2	0	1	168	146	313	2e-93	345
2010217477	gi|148655020|ref|YP_001275225.1|	98.49	530	8	0	1	530	1	530	0	1084
2010217479	gi|148658556|ref|YP_001278761.1|	99.5	201	1	0	1	201	1	201	6e-83	311
2010217480	gi|148655019|ref|YP_001275224.1|	99.61	255	1	0	1	255	1	255	5e-148	528
2010217481	gi|148655018|ref|YP_001275223.1|	98.86	88	1	0	1	88	250	337	2e-43	179
2010217483	gi|148655017|ref|YP_001275222.1|	96.95	197	6	0	13	209	1	197	8e-105	384
2010217484	gi|148655016|ref|YP_001275221.1|	96.81	407	9	1	1	403	1	407	0	795
2010217485	gi|148655015|ref|YP_001275220.1|	97.08	137	4	0	1	137	51	187	1e-71	272
2010217486	gi|148655015|ref|YP_001275220.1|	97.73	176	4	0	1	176	250	425	8e-100	366
2010217487	gi|148655014|ref|YP_001275219.1|	96.72	549	18	0	1	549	327	875	0	1026
2010217488	gi|156743985|ref|YP_001434114.1|	70.15	67	20	0	1	67	8	74	5e-17	91.7
2010217489	gi|383764191|ref|YP_005443173.1|	99.07	215	2	0	11	225	1	215	3e-112	409
2010217490	gi|148656468|ref|YP_001276673.1|	96.33	218	8	0	1	218	604	821	2e-95	353
2010217491	gi|148656470|ref|YP_001276675.1|	98.56	139	2	0	1	139	121	259	5e-73	277
2010217492	gi|430744235|ref|YP_007203364.1|	43.69	222	117	5	34	250	413	631	8e-34	149
2010217493	gi|148657032|ref|YP_001277237.1|	85.28	265	34	2	1	265	1	260	2e-70	270
2010217494	gi|148657032|ref|YP_001277237.1|	97.08	240	7	0	1	240	276	515	8e-88	327
2010217495	gi|347754420|ref|YP_004861984.1|	93.28	372	25	0	1	372	75	446	0	640
2010217496	gi|46445859|ref|YP_007224.1|	70.34	145	43	0	9	153	493	637	5e-59	231
2010217498	gi|271968620|ref|YP_003342816.1|	56.67	60	26	0	1	60	260	319	4e-11	72
2010217499	gi|347754572|ref|YP_004862136.1|	40.36	332	169	2	1	304	276	606	2e-52	210
2010217500	gi|116620054|ref|YP_822210.1|	60.21	289	113	1	3	289	18	306	2e-103	380
2010217502	gi|375147608|ref|YP_005010049.1|	43.04	158	90	0	28	185	219	376	1e-25	120
2010217504	gi|409399640|ref|ZP_11249910.1|	63.46	52	19	0	10	61	21	72	1e-10	70.5
2010217505	gi|345303662|ref|YP_004825564.1|	74.23	260	67	0	1	260	57	316	1e-93	347
2010217506	gi|222524661|ref|YP_002569132.1|	80.08	241	48	0	1	241	1	241	2e-95	352
2010217507	gi|163846843|ref|YP_001634887.1|	73.73	118	29	1	2	117	258	375	1e-35	153
2010217509	gi|419958714|ref|ZP_14474775.1|	98.83	342	4	0	2	343	180	521	0	709
2010217510	gi|365968584|ref|YP_004950145.1|	99.12	113	1	0	3	115	4	116	5e-51	204
2010217511	gi|419958712|ref|ZP_14474773.1|	100	152	0	0	1	152	1	152	2e-82	308
2010217512	gi|419958711|ref|ZP_14474772.1|	98.69	153	2	0	1	153	1	153	7e-83	310
2010217513	gi|338812771|ref|ZP_08624928.1|	68.66	268	84	0	1	268	66	333	9e-109	397
2010217517	gi|269836885|ref|YP_003319113.1|	45.76	59	32	0	1	59	485	543	2e-06	56.6
2010217518	gi|218133598|ref|ZP_03462402.1|	60.23	88	34	1	1	87	12	99	9e-23	110
2010217519	gi|395221167|ref|ZP_10402876.1|	43.59	312	173	3	33	344	1	309	7e-68	262
2010217520	gi|386361520|ref|YP_006059764.1|	86.13	137	19	0	7	143	163	299	5e-65	251
2010217521	gi|386361521|ref|YP_006059765.1|	65.69	102	35	0	1	102	1	102	4e-31	138
2010217523	gi|340350078|ref|ZP_08673079.1|	31.02	245	140	12	18	253	18	242	2e-16	91.3
2010217524	gi|404447776|ref|ZP_11012770.1|	32.85	487	279	11	1	473	394	846	6e-57	226
2010217525	gi|347756895|ref|YP_004864457.1|	42.5	240	134	1	4	239	223	462	5e-33	146
2010217526	gi|222526102|ref|YP_002570573.1|	75.06	401	98	1	1	401	190	588	1e-134	484
2010217527	gi|222526102|ref|YP_002570573.1|	84.52	672	104	0	6	677	1053	1724	0	1111
2010217528	gi|225874394|ref|YP_002755853.1|	67.88	137	44	0	3	139	2	138	3e-47	192
2010217529	gi|223477886|ref|YP_002582312.1|	61.19	134	52	0	4	137	15	148	7e-31	137
2010217530	gi|298675118|ref|YP_003726868.1|	56.16	73	32	0	2	74	22	94	1e-10	70.5
2010217532	gi|429221352|ref|YP_007182996.1|	66.36	107	35	1	1	107	126	231	3e-34	149
2010217533	gi|313125573|ref|YP_004035837.1|	31.72	227	132	3	1	227	3	206	5e-15	85.9
2010217535	gi|149173391|ref|ZP_01852021.1|	43.62	149	75	3	21	168	6	146	1e-24	117
2010217536	gi|222524119|ref|YP_002568590.1|	90	80	8	0	1	80	639	718	1e-35	153
2010217537	gi|86609091|ref|YP_477853.1|	100	23	0	0	1	23	15	37	1e-05	53.9
2010217538	gi|86609090|ref|YP_477852.1|	95.52	424	19	0	1	424	1	424	0	776
2010217539	gi|86609088|ref|YP_477850.1|	98.5	133	2	0	1	133	1	133	2e-73	278
2010217541	gi|312126518|ref|YP_003991392.1|	36.8	337	209	3	1	336	1	334	2e-59	234
2010217542	gi|163783804|ref|ZP_02178787.1|	75.14	185	46	0	2	186	271	455	4e-79	298
2010217543	gi|394990590|ref|ZP_10383422.1|	69.89	186	55	1	3	188	2	186	3e-72	275
2010217544	gi|163783804|ref|ZP_02178787.1|	66.51	439	139	2	25	463	25	455	4e-140	503
2010217547	gi|296132245|ref|YP_003639492.1|	55.07	69	31	0	1	69	420	488	4e-12	75.1
2010217548	gi|20807414|ref|NP_622585.1|	52.52	278	129	3	30	306	3	278	1e-70	271
2010217550	gi|269926912|ref|YP_003323535.1|	41.82	220	121	3	1	214	1	219	4e-42	176
2010217551	gi|86607628|ref|YP_476390.1|	99.07	216	2	0	1	216	716	931	8e-121	437
2010217552	gi|86607627|ref|YP_476389.1|	100	86	0	0	1	86	1	86	1e-43	179
2010217553	gi|86607626|ref|YP_476388.1|	100	98	0	0	1	98	1	98	4e-50	201
2010217554	gi|86607625|ref|YP_476387.1|	99.55	223	1	0	12	234	1	223	4e-112	408
2010217556	gi|86607624|ref|YP_476386.1|	95.38	130	6	0	1	130	13	142	5e-67	257
2010217557	gi|86607623|ref|YP_476385.1|	99.76	409	1	0	1	409	1	409	0	778
2010217558	gi|86607622|ref|YP_476384.1|	97.6	167	4	0	1	167	107	273	7e-92	340
2010217559	gi|86605036|ref|YP_473799.1|	74.77	222	54	1	15	234	1	222	8e-91	338
2010217560	gi|354568119|ref|ZP_08987285.1|	49.78	446	204	7	4	436	87	525	2e-113	414
2010217564	gi|328952619|ref|YP_004369953.1|	39.85	266	150	5	11	269	143	405	8e-46	188
2010217565	gi|325958637|ref|YP_004290103.1|	45	60	33	0	173	232	1311	1370	8e-06	55.5
2010217568	gi|222523707|ref|YP_002568177.1|	93.1	116	8	0	22	137	22	137	5e-38	161
2010217569	gi|222523688|ref|YP_002568158.1|	92.97	256	18	0	1	256	1	256	2e-131	473
2010217570	gi|222523689|ref|YP_002568159.1|	90.52	116	11	0	1	116	931	1046	7e-45	184
2010217572	gi|307151875|ref|YP_003887259.1|	59.04	83	33	1	4	85	78	160	1e-20	103
2010217573	gi|428304461|ref|YP_007141286.1|	46.52	230	123	0	11	240	17	246	3e-42	176
2010217574	gi|309790689|ref|ZP_07685240.1|	59.59	146	59	0	1	146	63	208	6e-33	144
2010217575	gi|148654585|ref|YP_001274790.1|	87.92	240	29	0	1	240	253	492	8e-99	364
2010217576	gi|148654585|ref|YP_001274790.1|	98.61	144	2	0	1	144	1	144	3e-58	228
2010217577	gi|148654584|ref|YP_001274789.1|	98.81	168	2	0	16	183	1	168	7e-92	340
2010217578	gi|386855844|ref|YP_006260021.1|	60.24	83	33	0	8	90	177	259	3e-10	68.9
2010217579	gi|86608210|ref|YP_476972.1|	95.98	224	9	0	1	224	1	224	1e-99	367
2010217580	gi|86608211|ref|YP_476973.1|	98.52	405	6	0	1	405	1	405	0	755
2010217581	gi|86608212|ref|YP_476974.1|	99.58	240	1	0	1	240	90	329	9e-133	477
2010217582	gi|86608213|ref|YP_476975.1|	98.21	112	2	0	77	188	16	127	4e-58	228
2010217583	gi|220910508|ref|YP_002485819.1|	64.31	339	118	1	1	339	20	355	2e-102	377
2010217584	gi|86608214|ref|YP_476976.1|	97.2	321	9	0	1	321	34	354	5e-169	598
2010217585	gi|86608215|ref|YP_476977.1|	98.23	282	5	0	1	282	148	429	8e-137	491
2010217586	gi|86608215|ref|YP_476977.1|	99.53	429	2	0	1	429	1	429	0	789
2010217587	gi|86608216|ref|YP_476978.1|	97.87	376	8	0	1	376	59	434	0	688
2010217588	gi|86608217|ref|YP_476979.1|	98.58	351	5	0	17	367	54	404	0	644
2010217589	gi|86608218|ref|YP_476980.1|	98.65	966	13	0	15	980	1	966	0	1905
2010217591	gi|86608218|ref|YP_476980.1|	99.31	435	3	0	1	435	703	1137	0	875
2010217592	gi|86608219|ref|YP_476981.1|	100	333	0	0	3	335	1	333	1e-171	607
2010217593	gi|86608220|ref|YP_476982.1|	100	98	0	0	1	98	1	98	9e-50	200
2010217594	gi|86608221|ref|YP_476983.1|	99.48	191	1	0	1	191	1	191	1e-89	332
2010217595	gi|86608222|ref|YP_476984.1|	100	129	0	0	1	129	123	251	1e-65	253
2010217596	gi|383789224|ref|YP_005473793.1|	57.67	163	69	0	2	164	346	508	2e-48	196
2010217597	gi|334143957|ref|YP_004537113.1|	35.51	214	113	6	31	224	59	267	2e-18	97.8
2010217599	gi|384134542|ref|YP_005517256.1|	36.67	409	197	9	2	351	227	632	1e-62	245
2010217600	gi|148658229|ref|YP_001278434.1|	48.63	730	342	9	12	737	22	722	0	653
2010217601	gi|292492628|ref|YP_003528067.1|	69.1	233	71	1	7	239	758	989	7e-99	364
2010217602	gi|94970029|ref|YP_592077.1|	63.1	168	61	1	9	175	16	183	1e-48	196
2010217603	gi|148658650|ref|YP_001278855.1|	94.85	291	15	0	1	291	166	456	1e-151	540
2010217604	gi|148658281|ref|YP_001278486.1|	100	180	0	0	1	180	308	487	1e-100	369
2010217605	gi|148658280|ref|YP_001278485.1|	98.56	278	4	0	1	278	1	278	3e-143	512
2010217606	gi|332712410|ref|ZP_08432337.1|	38.97	136	81	1	1	136	193	326	6e-21	105
2010217610	gi|148656408|ref|YP_001276613.1|	92.96	199	14	0	1	199	1	199	1e-106	389
2010217611	gi|332712410|ref|ZP_08432337.1|	42.01	219	125	1	2	220	115	331	6e-43	179
2010217612	gi|383763742|ref|YP_005442724.1|	70.73	41	11	1	15	54	407	447	4e-09	65.5
2010217613	gi|196228227|ref|ZP_03127094.1|	39.39	358	202	5	1	350	471	821	2e-62	244
2010217614	gi|148656138|ref|YP_001276343.1|	99.15	469	4	0	1	469	1	469	0	915
2010217615	gi|148656139|ref|YP_001276344.1|	97.22	144	4	0	1	144	429	572	4e-77	291
2010217616	gi|225851006|ref|YP_002731240.1|	37.86	515	310	4	7	518	118	625	5e-73	280
2010217617	gi|254415444|ref|ZP_05029205.1|	45.52	145	78	1	11	155	2	145	1e-29	133
2010217619	gi|404329489|ref|ZP_10969937.1|	61.21	116	44	1	2	116	117	232	2e-34	149
2010217620	gi|385809249|ref|YP_005845645.1|	56.9	174	75	0	1	174	169	342	2e-54	216
2010217621	gi|148656716|ref|YP_001276921.1|	95.61	205	9	0	1	205	1	205	8e-106	387
2010217622	gi|148656715|ref|YP_001276920.1|	98.73	237	3	0	1	237	242	478	1e-134	483
2010217624	gi|37522434|ref|NP_925811.1|	48.81	252	126	2	1	252	145	393	2e-52	210
2010217625	gi|398883099|ref|ZP_10638059.1|	58.64	220	91	0	1	220	1	220	3e-70	269
2010217626	gi|74318652|ref|YP_316392.1|	30.8	250	155	6	233	472	408	649	3e-18	98.2
2010217627	gi|309791282|ref|ZP_07685813.1|	34.06	138	87	3	20	156	26	160	3e-09	66.2
2010217628	gi|309791282|ref|ZP_07685813.1|	49.53	214	104	2	16	229	469	678	4e-43	179
2010217629	gi|159901016|ref|YP_001547263.1|	31.76	296	175	9	2	283	224	506	5e-16	89.7
2010217630	gi|419960222|ref|ZP_14476266.1|	99.25	267	2	0	1	267	101	367	2e-155	552
2010217631	gi|220909384|ref|YP_002484695.1|	83.8	179	29	0	1	179	122	300	4e-81	304
2010217632	gi|354565512|ref|ZP_08984687.1|	74.47	94	24	0	1	94	1	94	5e-33	144
2010217633	gi|428212637|ref|YP_007085781.1|	64.58	96	34	0	1	96	289	384	3e-31	138
2010217634	gi|148657390|ref|YP_001277595.1|	98.68	152	2	0	1	152	1	152	2e-72	275
2010217635	gi|148657389|ref|YP_001277594.1|	99.02	205	2	0	1	205	5	209	5e-86	322
2010217636	gi|156743695|ref|YP_001433824.1|	85.48	124	18	0	1	124	1	124	2e-40	169
2010217637	gi|148657387|ref|YP_001277592.1|	94.57	221	12	0	1	221	1	221	1e-97	360
2010217638	gi|148657386|ref|YP_001277591.1|	98.43	255	4	0	1	255	51	305	3e-100	369
2010217639	gi|148656521|ref|YP_001276726.1|	100	98	0	0	1	98	559	656	3e-52	208
2010217640	gi|148656520|ref|YP_001276725.1|	99.6	249	1	0	1	249	1	249	1e-130	470
2010217641	gi|148656519|ref|YP_001276724.1|	98.64	664	9	0	1	664	1	664	0	1273
2010217642	gi|148656519|ref|YP_001276724.1|	90.91	33	3	0	1	33	439	471	3e-08	62.4
2010217644	gi|148656518|ref|YP_001276723.1|	99.31	435	3	0	1	435	1	435	0	844
2010217645	gi|148656517|ref|YP_001276722.1|	98.08	313	6	0	1	313	1	313	6e-152	541
2010217646	gi|148656516|ref|YP_001276721.1|	99.04	311	3	0	13	323	32	342	6e-174	614
2010217648	gi|383761583|ref|YP_005440565.1|	98.35	243	4	0	1	243	187	429	8e-115	417
2010217649	gi|347754194|ref|YP_004861758.1|	92.8	486	35	0	16	501	1	486	0	836
2010217650	gi|148657838|ref|YP_001278043.1|	97.78	90	2	0	1	90	707	796	4e-44	181
2010217651	gi|148657839|ref|YP_001278044.1|	99.13	230	2	0	1	230	1	230	1e-103	380
2010217652	gi|148657840|ref|YP_001278045.1|	99.49	196	1	0	1	196	328	523	1e-71	273
2010217653	gi|148657842|ref|YP_001278047.1|	99.78	465	1	0	1	465	1	465	0	952
2010217654	gi|148657843|ref|YP_001278048.1|	95.37	324	15	0	1	324	11	334	4e-170	602
2010217655	gi|148657844|ref|YP_001278049.1|	98.18	329	6	0	1	329	1	329	6e-174	614
2010217656	gi|148654889|ref|YP_001275094.1|	96.24	213	8	0	18	230	23	235	2e-100	370
2010217657	gi|148654888|ref|YP_001275093.1|	97.12	243	7	0	1	243	827	1069	1e-106	390
2010217659	gi|148657846|ref|YP_001278051.1|	91.38	58	5	0	5	62	25	82	2e-17	93.2
2010217660	gi|148657846|ref|YP_001278051.1|	96.61	118	4	0	1	118	104	221	2e-50	202
2010217661	gi|148657847|ref|YP_001278052.1|	98.14	215	4	0	1	215	291	505	2e-121	439
2010217663	gi|222530638|ref|YP_002574520.1|	37.16	148	88	2	1	145	2	147	2e-25	119
2010217664	gi|309792583|ref|ZP_07687045.1|	43.08	130	73	1	92	221	197	325	4e-24	116
2010217665	gi|86609675|ref|YP_478437.1|	97.34	489	13	0	1	489	135	623	0	949
2010217667	gi|333979497|ref|YP_004517442.1|	48.46	260	127	2	1	260	1	253	7e-62	242
2010217668	gi|320161019|ref|YP_004174243.1|	74.91	275	69	0	6	280	4	278	6e-113	411
2010217669	gi|305663098|ref|YP_003859386.1|	59.09	66	27	0	3	68	10	75	5e-15	85.1
2010217670	gi|148658462|ref|YP_001278667.1|	99.49	196	1	0	1	196	1	196	2e-107	392
2010217671	gi|298529433|ref|ZP_07016836.1|	61.35	251	97	0	2	252	3	253	2e-87	327
2010217672	gi|288560594|ref|YP_003424080.1|	37.14	70	44	0	3	72	137	206	9e-10	67.4
2010217673	gi|419958298|ref|ZP_14474362.1|	91.49	94	8	0	1	94	1	94	5e-45	184
2010217674	gi|419958297|ref|ZP_14474361.1|	99.29	280	2	0	1	280	1	280	5e-141	504
2010217675	gi|354723927|ref|ZP_09038142.1|	99.56	225	1	0	1	225	260	484	1e-129	466
2010217676	gi|392979834|ref|YP_006478422.1|	88.03	117	14	0	1	117	1	117	2e-55	219
2010217678	gi|189347883|ref|YP_001944412.1|	55.38	251	112	0	18	268	16	266	3e-70	270
2010217680	gi|23099435|ref|NP_692901.1|	41.49	94	48	3	4	93	49	139	2e-10	69.7
2010217681	gi|28210071|ref|NP_781015.1|	44.64	224	111	4	17	237	26	239	3e-40	169
2010217682	gi|385808806|ref|YP_005845202.1|	37.63	396	218	12	37	422	44	420	2e-53	214
2010217683	gi|385811044|ref|YP_005847440.1|	62.07	58	22	0	2	59	747	804	1e-14	83.6
2010217684	gi|193214920|ref|YP_001996119.1|	62.83	191	68	1	1	188	226	416	2e-71	272
2010217685	gi|193214920|ref|YP_001996119.1|	52.55	137	65	0	49	185	12	148	3e-39	166
2010217686	gi|193214140|ref|YP_001995339.1|	36.39	294	177	4	22	306	27	319	2e-39	167
2010217687	gi|419726580|ref|ZP_14253602.1|	42.92	233	126	2	2	234	16	241	5e-37	159
2010217688	gi|414077030|ref|YP_006996348.1|	53.32	392	179	3	4	395	98	485	7e-113	412
2010217689	gi|347754721|ref|YP_004862285.1|	93.41	91	6	0	9	99	1	91	6e-42	174
2010217690	gi|148654330|ref|YP_001274535.1|	86.97	238	31	0	1	238	248	485	4e-113	411
2010217691	gi|390439693|ref|ZP_10228073.1|	71.62	511	112	6	1	486	24	526	0	743
2010217693	gi|220907512|ref|YP_002482823.1|	76.76	1024	222	5	1	1022	1	1010	0	1494
2010217695	gi|86608538|ref|YP_477300.1|	98.55	69	1	0	1	69	411	479	1e-33	146
2010217697	gi|86608538|ref|YP_477300.1|	99.65	289	1	0	5	293	191	479	1e-170	603
2010217698	gi|86609465|ref|YP_478227.1|	98.29	234	4	0	1	234	1	234	8e-132	474
2010217699	gi|86609464|ref|YP_478226.1|	99.29	424	3	0	1	424	1	424	0	843
2010217700	gi|86609463|ref|YP_478225.1|	95.98	323	13	0	1	323	1	323	1e-133	481
2010217701	gi|86609463|ref|YP_478225.1|	99.48	385	2	0	56	440	1	385	8e-174	615
2010217702	gi|86606568|ref|YP_475331.1|	100	248	0	0	1	248	1	248	2e-96	356
2010217703	gi|37523730|ref|NP_927107.1|	35.71	154	72	4	5	148	7	143	4e-14	82.8
2010217707	gi|268316623|ref|YP_003290342.1|	58.51	388	153	3	4	388	1	383	2e-120	437
2010217709	gi|148656295|ref|YP_001276500.1|	95.69	232	10	0	1	232	88	319	5e-115	417
2010217710	gi|219849363|ref|YP_002463796.1|	37.16	261	154	6	8	264	155	409	2e-38	164
2010217711	gi|86610162|ref|YP_478924.1|	95.65	276	11	1	1	275	1	276	1e-125	453
2010217712	gi|434391742|ref|YP_007126689.1|	33.12	160	89	6	46	189	66	223	8e-12	75.1
2010217713	gi|430746886|ref|YP_007206015.1|	38.04	92	55	1	3	92	148	239	4e-07	58.5
2010217716	gi|374296180|ref|YP_005046371.1|	47.48	377	189	5	2	377	11	379	5e-81	306
2010217719	gi|148657025|ref|YP_001277230.1|	46.95	164	86	1	133	295	30	193	1e-37	162
2010217720	gi|320161351|ref|YP_004174575.1|	55.56	54	20	1	1	54	129	178	9e-08	60.8
2010217721	gi|320159933|ref|YP_004173157.1|	59.7	335	127	2	3	334	4	333	1e-96	357
2010217722	gi|15606437|ref|NP_213817.1|	40	165	97	2	17	180	13	176	2e-28	130
2010217724	gi|148655857|ref|YP_001276062.1|	100	259	0	0	1	259	159	417	3e-137	492
2010217725	gi|148655858|ref|YP_001276063.1|	95.41	109	5	0	1	109	1	109	1e-52	209
2010217726	gi|219847569|ref|YP_002462002.1|	93.55	124	8	0	1	124	1	124	5e-65	251
2010217727	gi|222526748|ref|YP_002571219.1|	82.17	129	22	1	1	129	32	159	6e-50	200
2010217728	gi|222526754|ref|YP_002571225.1|	73.89	157	40	1	4	159	12	168	6e-51	204
2010217729	gi|334123200|ref|ZP_08497229.1|	96.73	153	5	0	1	153	215	367	8e-75	283
2010217730	gi|419958101|ref|ZP_14474167.1|	100	156	0	0	1	156	1	156	7e-82	306
2010217731	gi|401678842|ref|ZP_10810796.1|	99.01	101	1	0	1	101	1	101	9e-51	203
2010217732	gi|334123196|ref|ZP_08497225.1|	97.83	276	6	0	1	276	1	276	7e-158	560
2010217733	gi|193215750|ref|YP_001996949.1|	61.72	337	129	0	1	337	27	363	3e-122	443
2010217734	gi|436838653|ref|YP_007323869.1|	48.87	311	131	6	43	336	7	306	6e-77	292
2010217735	gi|193215590|ref|YP_001996789.1|	53.89	180	79	1	1	180	874	1049	1e-47	193
2010217736	gi|124005889|ref|ZP_01690727.1|	30.36	280	180	5	18	292	22	291	4e-25	120
2010217737	gi|385809661|ref|YP_005846057.1|	33.2	518	229	22	41	459	26	525	1e-45	189
2010217738	gi|322421781|ref|YP_004201004.1|	42.15	223	97	7	8	219	122	323	9e-26	121
2010217739	gi|86606386|ref|YP_475149.1|	93.88	49	3	0	8	56	5	53	7e-18	94.4
2010217740	gi|86606385|ref|YP_475148.1|	98.47	326	5	0	1	326	1	326	0	646
2010217741	gi|86609374|ref|YP_478136.1|	72.63	95	25	1	1	94	337	431	3e-29	132
2010217742	gi|428227260|ref|YP_007111357.1|	81.25	256	48	0	1	256	707	962	4e-125	451
2010217743	gi|221632747|ref|YP_002521969.1|	59.65	736	288	4	5	734	5	737	0	856
2010217746	gi|226225702|ref|YP_002759808.1|	62.25	151	57	0	1	151	131	281	5e-43	177
2010217747	gi|392374821|ref|YP_003206654.1|	43.94	264	135	6	25	277	29	290	2e-56	223
2010217751	gi|385810022|ref|YP_005846418.1|	36.74	313	182	5	1	306	307	610	6e-50	202
2010217752	gi|86609499|ref|YP_478261.1|	98.92	372	4	0	1	372	149	520	9e-170	601
2010217753	gi|148655667|ref|YP_001275872.1|	97.76	446	8	1	1	446	1	444	0	662
2010217755	gi|148655666|ref|YP_001275871.1|	100	134	0	0	1	134	97	230	1e-46	190
2010217756	gi|148655666|ref|YP_001275871.1|	91.27	275	24	0	7	281	659	933	5e-111	405
2010217758	gi|148657870|ref|YP_001278075.1|	89.53	191	20	0	6	196	848	1038	2e-95	352
2010217759	gi|156743985|ref|YP_001434114.1|	42.45	106	56	1	1	106	178	278	3e-13	79
2010217760	gi|425464096|ref|ZP_18843418.1|	46.25	80	43	0	1	80	71	150	3e-12	75.9
2010217762	gi|421610261|ref|ZP_16051439.1|	42.11	190	108	2	22	209	74	263	4e-34	149
2010217763	gi|21674447|ref|NP_662512.1|	44.44	108	60	0	115	222	420	527	8e-16	89
2010217764	gi|392392897|ref|YP_006429499.1|	57.58	66	27	1	2	66	445	510	3e-09	65.9
2010217765	gi|332981783|ref|YP_004463224.1|	47.56	82	40	2	20	100	848	927	4e-13	78.6
2010217768	gi|148655508|ref|YP_001275713.1|	93.63	314	20	0	1	314	506	819	1e-164	583
2010217771	gi|373457913|ref|ZP_09549680.1|	56.05	248	108	1	1	247	1	248	1e-78	297
2010217772	gi|389877910|ref|YP_006371475.1|	54.11	316	142	3	2	316	142	455	1e-89	334
2010217773	gi|156740588|ref|YP_001430717.1|	93.72	223	14	0	1	223	110	332	1e-105	387
2010217774	gi|148657948|ref|YP_001278153.1|	98	100	2	0	1	100	1	100	9e-51	203
2010217775	gi|148657947|ref|YP_001278152.1|	100	283	0	0	1	283	1	283	1e-137	493
2010217776	gi|148657947|ref|YP_001278152.1|	99.17	240	2	0	1	240	294	533	6e-135	484
2010217777	gi|291295485|ref|YP_003506883.1|	78.46	130	28	0	1	130	345	474	3e-32	142
2010217778	gi|220917159|ref|YP_002492463.1|	49.2	187	94	1	1	187	1	186	4e-43	178
2010217779	gi|302036149|ref|YP_003796471.1|	36.46	362	207	9	474	822	249	600	9e-41	174
2010217780	gi|169830258|ref|YP_001716240.1|	68.09	47	15	0	2	48	178	224	8e-09	64.3
2010217781	gi|222100206|ref|YP_002534774.1|	30.84	428	268	9	410	822	322	736	3e-43	182
2010217783	gi|332981840|ref|YP_004463281.1|	48.15	243	122	3	1	242	2	241	5e-60	235
2010217784	gi|397690243|ref|YP_006527497.1|	30	130	90	1	12	141	559	687	7e-10	67.8
2010217785	gi|162454476|ref|YP_001616843.1|	39.73	146	84	3	4	149	182	323	6e-17	91.3
2010217787	gi|206896394|ref|YP_002247837.1|	46.88	128	67	1	1	127	115	242	2e-27	125
2010217788	gi|148656770|ref|YP_001276975.1|	98.78	327	4	0	7	333	43	369	1e-176	624
2010217789	gi|148656769|ref|YP_001276974.1|	99.41	169	1	0	11	179	1	169	6e-84	314
2010217790	gi|218248380|ref|YP_002373751.1|	43.48	69	31	1	1	69	276	336	1e-07	60.5
2010217791	gi|218248989|ref|YP_002374360.1|	62.29	236	84	1	2	232	1	236	1e-78	297
2010217792	gi|218440108|ref|YP_002378437.1|	54.61	141	64	0	18	158	11	151	2e-32	142
2010217794	gi|383763791|ref|YP_005442773.1|	47.46	118	56	2	6	120	166	280	4e-24	115
2010217795	gi|383763791|ref|YP_005442773.1|	42.42	66	38	0	1	66	67	132	2e-07	59.7
2010217796	gi|148654530|ref|YP_001274735.1|	82.89	228	25	1	1	228	1	214	7e-103	377
2010217797	gi|354567214|ref|ZP_08986384.1|	76.79	474	104	2	1	469	4	476	0	657
2010217798	gi|337285596|ref|YP_004625069.1|	53.12	192	89	1	1	191	2	193	9e-51	204
2010217799	gi|337285595|ref|YP_004625068.1|	56.76	74	31	1	1	73	2	75	4e-17	92
2010217800	gi|183219606|ref|YP_001837602.1|	49.62	131	52	2	40	164	26	148	5e-17	91.3
2010217802	gi|187478005|ref|YP_786029.1|	39.34	211	122	3	4	212	3	209	8e-22	108
2010217805	gi|20089734|ref|NP_615809.1|	34.07	273	160	11	18	282	791	1051	2e-14	85.1
2010217806	gi|296109904|ref|YP_003616853.1|	69.81	53	15	1	2	54	144	195	4e-14	82
2010217807	gi|261403173|ref|YP_003247397.1|	60.37	164	65	0	1	164	232	395	2e-53	213
2010217809	gi|392375162|ref|YP_003206995.1|	55.69	167	74	0	3	169	2	168	7e-49	197
2010217811	gi|330821080|ref|YP_004349942.1|	41.46	82	40	1	7	80	20	101	1e-07	60.1
2010217812	gi|86609620|ref|YP_478382.1|	92.79	416	14	2	1	416	1	400	0	793
2010217814	gi|366163083|ref|ZP_09462838.1|	37.97	79	49	0	182	260	998	1076	2e-06	57.8
2010217815	gi|302526621|ref|ZP_07278963.1|	41.38	116	67	1	28	143	332	446	1e-12	77
2010217819	gi|86607846|ref|YP_476608.1|	100	301	0	0	1	301	1	301	9e-176	620
2010217820	gi|86607847|ref|YP_476609.1|	98.7	77	1	0	1	77	1	77	5e-35	151
2010217823	gi|386774991|ref|ZP_10097369.1|	43.24	148	78	2	44	190	262	404	7e-24	114
2010217824	gi|219849623|ref|YP_002464056.1|	84.82	336	51	0	1	336	73	408	7e-168	594
2010217825	gi|219849624|ref|YP_002464057.1|	72.31	195	54	0	1	195	1	195	7e-77	290
2010217826	gi|114704433|ref|ZP_01437341.1|	51.32	76	37	0	1	76	1	76	7e-15	84.3
2010217828	gi|225181340|ref|ZP_03734784.1|	37.61	117	72	1	2	117	57	173	7e-16	87.8
2010217829	gi|345017320|ref|YP_004819673.1|	34.85	66	43	0	1	66	2	67	6e-07	60.1
2010217831	gi|163846060|ref|YP_001634104.1|	72.53	273	75	0	1	273	170	442	2e-90	337
2010217832	gi|222523793|ref|YP_002568263.1|	75.86	58	14	0	1	58	130	187	1e-15	87
2010217834	gi|347754096|ref|YP_004861660.1|	96.45	197	7	0	7	203	636	832	8e-107	390
2010217835	gi|347754095|ref|YP_004861659.1|	95.38	65	3	0	1	65	408	472	3e-29	132
2010217836	gi|347754095|ref|YP_004861659.1|	93.1	348	24	0	1	348	1	348	3e-177	625
2010217837	gi|347754094|ref|YP_004861658.1|	87.73	269	21	2	1	261	1	265	6e-114	415
2010217838	gi|347754091|ref|YP_004861655.1|	88.55	166	19	0	1	166	1	166	6e-71	270
2010217839	gi|347755015|ref|YP_004862579.1|	71.01	345	86	3	198	537	30	365	1e-124	452
2010217841	gi|282901754|ref|ZP_06309669.1|	71.36	220	63	0	43	262	34	253	2e-88	330
2010217842	gi|408674987|ref|YP_006874735.1|	49.67	306	146	3	3	308	10	307	1e-82	311
2010217843	gi|385809371|ref|YP_005845767.1|	64.1	39	14	0	1	39	53	91	5e-07	58.5
2010217844	gi|320108179|ref|YP_004183769.1|	39.63	429	230	8	6	408	9	434	1e-66	258
2010217845	gi|156740634|ref|YP_001430763.1|	75.24	105	26	0	3	107	2	106	1e-36	156
2010217846	gi|334135641|ref|ZP_08509124.1|	66.2	71	24	0	1	71	1	71	1e-21	107
2010217847	gi|222525229|ref|YP_002569700.1|	82.43	74	13	0	12	85	42	115	2e-28	129
2010217848	gi|219848469|ref|YP_002462902.1|	90.67	75	7	0	1	75	1	75	1e-32	143
2010217849	gi|222525227|ref|YP_002569698.1|	87.98	391	47	0	1	391	1	391	0	681
2010217853	gi|428206437|ref|YP_007090790.1|	81	200	38	0	4	203	687	886	4e-95	351
2010217855	gi|22299928|ref|NP_683175.1|	58.02	131	52	2	1	131	1	128	1e-33	146
2010217856	gi|186687157|ref|YP_001870300.1|	50	176	85	1	1	173	2	177	4e-42	175
2010217857	gi|148656576|ref|YP_001276781.1|	30.16	126	84	2	26	150	197	319	1e-10	70.5
2010217858	gi|222525004|ref|YP_002569475.1|	82.94	299	51	0	1	299	448	746	2e-136	489
2010217859	gi|222525005|ref|YP_002569476.1|	87.59	290	36	0	5	294	1	290	7e-112	408
2010217860	gi|219853285|ref|YP_002467717.1|	60.94	256	100	0	1	256	144	399	2e-86	323
2010217861	gi|383763330|ref|YP_005442312.1|	63.68	391	133	3	2	386	32	419	4e-126	456
2010217862	gi|86607518|ref|YP_476280.1|	84.15	492	36	7	1	486	15	470	0	719
2010217863	gi|86607144|ref|YP_475907.1|	95.07	406	20	0	1	406	1	406	1e-150	537
2010217864	gi|222524219|ref|YP_002568690.1|	80.16	368	73	0	1	368	1	368	1e-152	544
2010217865	gi|163846443|ref|YP_001634487.1|	96.97	165	5	0	1	165	1	165	1e-88	329
2010217866	gi|334123432|ref|ZP_08497457.1|	99.55	673	3	0	1	673	191	863	0	1400
2010217867	gi|296101279|ref|YP_003611425.1|	100	181	0	0	1	181	1	181	5e-93	344
2010217868	gi|334123433|ref|ZP_08497458.1|	100	231	0	0	1	231	1	231	1e-129	467
2010217869	gi|419956633|ref|ZP_14472700.1|	96.81	188	6	0	1	188	1	188	9e-82	306
2010217870	gi|419956633|ref|ZP_14472700.1|	99.63	272	1	0	1	272	185	456	5e-145	518
2010217871	gi|195941201|ref|ZP_03086583.1|	95.85	241	10	0	1	241	76	316	3e-138	495
2010217872	gi|334123437|ref|ZP_08497462.1|	98.59	284	4	0	1	284	1	284	1e-159	566
2010217873	gi|419956639|ref|ZP_14472706.1|	96.55	145	5	0	1	145	1	145	5e-70	267
2010217874	gi|419956640|ref|ZP_14472707.1|	98.91	459	5	0	1	459	1	459	0	882
2010217875	gi|419956641|ref|ZP_14472708.1|	97.35	339	9	0	1	339	56	394	1e-142	511
2010217876	gi|401677427|ref|ZP_10809402.1|	99.71	347	1	0	1	347	1	347	0	715
2010217877	gi|148656760|ref|YP_001276965.1|	95.79	736	31	0	1	736	98	833	0	896
2010217878	gi|148656759|ref|YP_001276964.1|	93.93	247	8	1	11	250	11	257	2e-129	466
2010217879	gi|148656758|ref|YP_001276963.1|	96.32	299	11	0	1	299	1	299	2e-142	509
2010217880	gi|148656757|ref|YP_001276962.1|	100	70	0	0	1	70	364	433	2e-34	149
2010217881	gi|148656756|ref|YP_001276961.1|	99.08	325	3	0	1	325	81	405	3e-175	619
2010217883	gi|148656755|ref|YP_001276960.1|	93.36	226	15	0	25	250	101	326	2e-107	393
2010217884	gi|148656755|ref|YP_001276960.1|	97.42	271	7	0	1	271	1	271	3e-119	432
2010217885	gi|148656754|ref|YP_001276959.1|	85.66	279	40	0	1	279	77	355	9e-102	374
2010217886	gi|148656753|ref|YP_001276958.1|	90.19	214	19	1	3	216	717	928	9e-85	317
2010217888	gi|86609045|ref|YP_477807.1|	97.31	335	9	0	21	355	1	335	1e-174	617
2010217889	gi|86607628|ref|YP_476390.1|	99.6	745	3	0	1	745	187	931	0	1433
2010217890	gi|148658589|ref|YP_001278794.1|	98.91	276	3	0	1	276	1	276	3e-153	545
2010217891	gi|148658588|ref|YP_001278793.1|	100	249	0	0	1	249	1	249	9e-128	460
2010217892	gi|148658586|ref|YP_001278791.1|	97.62	126	3	0	2	127	1	126	7e-55	217
2010217893	gi|148658587|ref|YP_001278792.1|	97.24	254	7	0	1	254	23	276	5e-140	501
2010217894	gi|284045080|ref|YP_003395420.1|	49.61	385	186	2	22	398	27	411	3e-93	347
2010217896	gi|148654554|ref|YP_001274759.1|	100	114	0	0	1	114	138	251	5e-61	237
2010217897	gi|148654553|ref|YP_001274758.1|	100	109	0	0	1	109	1	109	5e-58	228
2010217898	gi|148654552|ref|YP_001274757.1|	100	121	0	0	1	121	1	121	3e-54	215
2010217899	gi|148654551|ref|YP_001274756.1|	95.65	138	6	0	1	138	1	138	1e-62	243
2010217901	gi|148655268|ref|YP_001275473.1|	53.44	262	109	4	1	256	110	364	1e-60	238
2010217903	gi|310643513|ref|YP_003948271.1|	45.21	73	40	0	3	75	2	74	2e-11	73.2
2010217904	gi|146312799|ref|YP_001177873.1|	91.35	185	15	1	1	184	1	185	3e-87	325
2010217905	gi|334125309|ref|ZP_08499299.1|	100	105	0	0	1	105	296	400	7e-54	214
2010217906	gi|334125312|ref|ZP_08499302.1|	100	172	0	0	1	172	1	172	2e-87	325
2010217907	gi|401764921|ref|YP_006579928.1|	96.15	52	2	0	1	52	280	331	2e-21	105
2010217908	gi|424778284|ref|ZP_18205234.1|	67.83	115	36	1	2	115	3	117	1e-38	163
2010217909	gi|388455892|ref|ZP_10138187.1|	45.42	240	121	3	1	238	129	360	2e-48	197
2010217911	gi|320159601|ref|YP_004172825.1|	61.49	309	114	1	2	310	9	312	2e-100	370
2010217912	gi|383762257|ref|YP_005441239.1|	52.46	183	78	5	1	177	109	288	4e-25	118
2010217913	gi|423324639|ref|ZP_17302480.1|	59.82	336	135	0	49	384	54	389	2e-124	450
2010217914	gi|406662927|ref|ZP_11071008.1|	61.75	217	81	1	1	215	1	217	2e-60	236
2010217915	gi|88705724|ref|ZP_01103434.1|	48.86	88	45	0	4	91	3	90	3e-13	79
2010217916	gi|390444729|ref|ZP_10232501.1|	50	384	179	5	1	380	126	500	3e-97	360
2010217918	gi|222524755|ref|YP_002569226.1|	97.72	351	7	1	1	350	1	351	0	690
2010217920	gi|162452003|ref|YP_001614370.1|	59.26	486	188	5	1	484	1	478	4e-166	589
2010217921	gi|159900962|ref|YP_001547209.1|	57.41	54	23	0	2	55	481	534	3e-07	59.3
2010217922	gi|222523471|ref|YP_002567941.1|	69.46	298	90	1	1	297	43	340	2e-120	436
2010217923	gi|392413622|ref|YP_006450229.1|	38.86	350	197	6	12	361	4	336	5e-60	236
2010217924	gi|148655756|ref|YP_001275961.1|	97.3	185	5	0	1	185	1	185	2e-80	302
2010217925	gi|148655755|ref|YP_001275960.1|	95.9	195	8	0	1	195	516	710	3e-107	392
2010217927	gi|421914301|ref|ZP_16343950.1|	100	210	0	0	1	210	1	210	1e-120	436
2010217928	gi|334125957|ref|ZP_08499940.1|	99.25	134	1	0	1	134	1	134	3e-72	275
2010217929	gi|345301200|ref|YP_004830558.1|	100	117	0	0	1	117	173	289	1e-62	243
2010217930	gi|86608959|ref|YP_477721.1|	99.69	324	1	0	4	327	280	603	0	658
2010217931	gi|86607058|ref|YP_475821.1|	97.17	106	3	0	27	132	410	515	2e-50	202
2010217932	gi|86608956|ref|YP_477718.1|	97	367	11	0	9	375	165	531	0	700
2010217933	gi|86608955|ref|YP_477717.1|	96.44	225	8	0	1	225	65	289	6e-124	447
2010217934	gi|347756114|ref|YP_004863677.1|	95.6	250	11	0	1	250	1	250	5e-102	375
2010217935	gi|347756116|ref|YP_004863679.1|	92.64	258	19	0	1	258	383	640	2e-125	452
2010217936	gi|222526480|ref|YP_002570951.1|	67.05	88	25	1	1	88	1	84	2e-26	122
2010217937	gi|148658106|ref|YP_001278311.1|	62.88	132	48	1	26	157	122	252	7e-33	144
2010217938	gi|347756117|ref|YP_004863680.1|	93.62	549	35	0	1	549	683	1231	0	916
2010217939	gi|347756117|ref|YP_004863680.1|	93.51	555	36	0	1	555	16	570	0	1066
2010217940	gi|347756118|ref|YP_004863681.1|	95.81	167	7	0	1	167	1	167	1e-86	322
2010217941	gi|347756119|ref|YP_004863682.1|	95.41	414	19	0	1	414	1	414	0	822
2010217942	gi|347756120|ref|YP_004863683.1|	95.36	151	7	0	1	151	1	151	4e-75	284
2010217943	gi|347756121|ref|YP_004863684.1|	86.59	246	33	0	1	246	22	267	7e-96	354
2010217944	gi|347756122|ref|YP_004863685.1|	94.52	511	28	0	100	610	16	526	0	988
2010217945	gi|347756122|ref|YP_004863685.1|	86.52	89	12	0	17	105	576	664	5e-27	124
2010217946	gi|347756123|ref|YP_004863686.1|	84.35	262	41	0	1	262	95	356	4e-112	409
2010217947	gi|347756124|ref|YP_004863687.1|	76.42	352	83	0	15	366	20	371	2e-157	560
2010217948	gi|347756125|ref|YP_004863688.1|	90.77	65	6	0	1	65	1	65	2e-27	126
2010217949	gi|347756125|ref|YP_004863688.1|	91.01	367	33	0	1	367	67	433	1e-160	570
2010217950	gi|347756126|ref|YP_004863689.1|	78.24	170	37	0	1	170	1	170	9e-61	236
2010217951	gi|347756127|ref|YP_004863690.1|	77.48	111	21	2	1	111	34	140	3e-42	175
2010217952	gi|347756128|ref|YP_004863691.1|	88.89	180	20	0	19	198	1	180	1e-91	339
2010217953	gi|347756129|ref|YP_004863692.1|	89.91	109	11	0	1	109	1	109	9e-51	203
2010217954	gi|347756129|ref|YP_004863692.1|	94.78	115	6	0	3	117	140	254	5e-57	224
2010217955	gi|347756130|ref|YP_004863693.1|	89.36	752	80	0	1	752	15	766	0	1226
2010217956	gi|347756131|ref|YP_004863694.1|	96.21	396	15	0	1	396	27	422	0	786
2010217957	gi|347756132|ref|YP_004863695.1|	90.76	119	11	0	1	119	1	119	8e-56	220
2010217958	gi|347756135|ref|YP_004863698.1|	100	45	0	0	1	45	148	192	1e-18	97.1
2010217959	gi|347756132|ref|YP_004863695.1|	88.24	119	14	0	17	135	1	119	2e-53	212
2010217960	gi|347756135|ref|YP_004863698.1|	95.31	192	9	0	1	192	1	192	1e-102	376
2010217961	gi|347756136|ref|YP_004863699.1|	96.72	488	16	0	1	488	1	488	0	952
2010217962	gi|347756137|ref|YP_004863700.1|	97.61	251	6	0	26	276	1	251	3e-129	466
2010217963	gi|347756138|ref|YP_004863701.1|	93	357	25	0	2	358	1	357	6e-175	618
2010217964	gi|347756140|ref|YP_004863703.1|	92.57	646	46	1	2	645	11	656	0	1142
2010217965	gi|156740634|ref|YP_001430763.1|	49.17	181	86	2	9	186	11	188	1e-38	163
2010217966	gi|399520581|ref|ZP_10761353.1|	66.67	42	12	1	2	43	8	47	4e-08	62
2010217967	gi|347754085|ref|YP_004861649.1|	82.18	174	31	0	6	179	1	174	5e-64	247
2010217968	gi|222524958|ref|YP_002569429.1|	89.95	209	21	0	1	209	1	209	9e-109	397
2010217969	gi|222524960|ref|YP_002569431.1|	95.41	392	18	0	1	392	5	396	0	724
2010217970	gi|222524961|ref|YP_002569432.1|	85.77	260	37	0	27	286	47	306	3e-123	446
2010217971	gi|222524317|ref|YP_002568788.1|	97.73	485	11	0	1	485	4	488	0	895
2010217972	gi|148654297|ref|YP_001274502.1|	91.3	92	8	0	6	97	669	760	1e-27	126
2010217973	gi|148654296|ref|YP_001274501.1|	94.74	171	9	0	1	171	23	193	6e-79	297
2010217974	gi|148654295|ref|YP_001274500.1|	99.21	253	2	0	1	253	54	306	5e-148	528
2010217976	gi|148654295|ref|YP_001274500.1|	98.05	359	7	0	1	359	225	583	0	719
2010217977	gi|148654294|ref|YP_001274499.1|	91.78	73	6	0	1	73	1	73	2e-07	59.7
2010217978	gi|320162347|ref|YP_004175572.1|	60.48	124	49	0	17	140	18	141	6e-38	160
2010217979	gi|339627361|ref|YP_004719004.1|	58.72	298	120	3	7	304	2	296	7e-94	348
2010217981	gi|148658395|ref|YP_001278600.1|	99.5	403	2	0	1	403	123	525	0	758
2010217982	gi|148658393|ref|YP_001278598.1|	99.77	429	1	0	1	429	23	451	0	815
2010217983	gi|148658392|ref|YP_001278597.1|	99.2	125	1	0	1	125	1	125	1e-64	249
2010217986	gi|148658390|ref|YP_001278595.1|	99.76	413	1	0	74	486	1	413	0	812
2010217987	gi|148658389|ref|YP_001278594.1|	97.52	202	5	0	1	202	1	202	6e-111	404
2010217988	gi|148658388|ref|YP_001278593.1|	98.81	335	4	0	25	359	1	335	1e-179	634
2010217989	gi|148658388|ref|YP_001278593.1|	98.83	171	2	0	25	195	1	171	3e-92	342
2010217990	gi|148658511|ref|YP_001278716.1|	94.75	343	18	0	1	343	20	362	0	652
2010217991	gi|156740795|ref|YP_001430924.1|	88.64	264	30	0	1	264	1	264	3e-118	429
2010217993	gi|383765607|ref|YP_005444588.1|	43.35	173	87	3	1	166	26	194	4e-31	139
2010217994	gi|86605334|ref|YP_474097.1|	98.47	392	6	0	5	396	1	392	0	793
2010217995	gi|86607539|ref|YP_476301.1|	99.54	217	1	0	1	217	447	663	5e-125	451
2010217996	gi|86605331|ref|YP_474094.1|	98.81	253	3	0	1	253	28	280	4e-146	521
2010217997	gi|86605332|ref|YP_474095.1|	89.78	137	14	0	1	137	1	137	1e-65	253
2010217998	gi|86605334|ref|YP_474097.1|	97.86	140	3	0	5	144	1	140	2e-77	292
2010217999	gi|86605334|ref|YP_474097.1|	98.12	160	3	0	1	160	552	711	4e-91	337
2010218000	gi|86605335|ref|YP_474098.1|	98.16	163	3	0	1	163	1	163	4e-89	331
2010218001	gi|148655158|ref|YP_001275363.1|	94.85	291	15	0	10	300	1	291	6e-114	415
2010218003	gi|365876559|ref|ZP_09416078.1|	62.34	385	145	0	2	386	78	462	1e-141	507
2010218005	gi|222524506|ref|YP_002568977.1|	93.68	174	11	0	1	174	50	223	4e-91	337
2010218006	gi|222524505|ref|YP_002568976.1|	97.35	113	3	0	26	138	26	138	9e-58	226
2010218007	gi|148657325|ref|YP_001277530.1|	100	116	0	0	1	116	9	124	8e-53	210
2010218008	gi|148657326|ref|YP_001277531.1|	99.4	167	1	0	1	167	18	184	1e-93	345
2010218009	gi|390566099|ref|ZP_10246612.1|	54.46	404	183	1	1	404	62	464	4e-100	370
2010218011	gi|148657328|ref|YP_001277533.1|	100	292	0	0	1	292	153	444	7e-167	591
2010218012	gi|148656749|ref|YP_001276954.1|	97.81	228	5	0	1	228	363	590	2e-122	443
2010218013	gi|156744325|ref|YP_001434454.1|	49.25	67	34	0	1	67	475	541	8e-08	60.8
2010218015	gi|148654287|ref|YP_001274492.1|	94.74	114	6	0	1	114	17	130	3e-59	231
2010218016	gi|148654481|ref|YP_001274686.1|	92.23	103	8	0	4	106	173	275	2e-49	199
2010218017	gi|148656514|ref|YP_001276719.1|	98.62	434	6	0	1	434	1	434	0	803
2010218018	gi|148656513|ref|YP_001276718.1|	98.67	377	5	0	1	377	30	406	0	770
2010218019	gi|148656511|ref|YP_001276716.1|	96.59	791	27	0	1	791	1	791	0	1458
2010218020	gi|148656510|ref|YP_001276715.1|	97.43	389	10	0	1	389	14	402	0	786
2010218021	gi|148656509|ref|YP_001276714.1|	100	140	0	0	1	140	261	400	7e-65	250
2010218022	gi|148656509|ref|YP_001276714.1|	96.51	86	3	0	6	91	1	86	5e-41	171
2010218023	gi|148656508|ref|YP_001276713.1|	99.43	349	2	0	1	349	1	349	0	713
2010218024	gi|148656507|ref|YP_001276712.1|	100	256	0	0	17	272	1	256	7e-150	534
2010218025	gi|256425218|ref|YP_003125871.1|	30.61	196	129	5	1	193	34	225	1e-18	97.1
2010218026	gi|374373986|ref|ZP_09631645.1|	39.81	216	121	2	1	207	3	218	9e-39	164
2010218027	gi|148654313|ref|YP_001274518.1|	80.5	282	48	1	2	283	668	942	8e-75	285
2010218028	gi|148654313|ref|YP_001274518.1|	83.23	620	99	3	1	616	1	619	0	956
2010218029	gi|193215590|ref|YP_001996789.1|	47.06	238	119	1	5	235	811	1048	2e-54	217
2010218030	gi|332708569|ref|ZP_08428543.1|	35.62	160	103	0	2	161	146	305	1e-17	95.5
2010218031	gi|86607731|ref|YP_476493.1|	95.65	161	7	0	1	161	237	397	2e-88	328
2010218032	gi|86608215|ref|YP_476977.1|	99.15	235	2	0	1	235	195	429	2e-109	399
2010218034	gi|222526163|ref|YP_002570634.1|	34.81	158	94	4	7	159	6	159	2e-20	102
2010218035	gi|425451582|ref|ZP_18831403.1|	55.23	239	84	5	1	235	222	441	2e-68	263
2010218036	gi|219847897|ref|YP_002462330.1|	47.02	302	153	4	1	297	110	409	8e-81	305
2010218037	gi|320159818|ref|YP_004173042.1|	48.88	178	90	1	2	179	405	581	1e-39	167
2010218039	gi|148657077|ref|YP_001277282.1|	98.48	132	2	0	1	132	1	132	2e-61	239
2010218040	gi|148657078|ref|YP_001277283.1|	95.53	179	8	0	1	179	213	391	1e-84	315
2010218041	gi|347756527|ref|YP_004864090.1|	76.44	208	49	0	4	211	375	582	4e-90	335
2010218043	gi|385811484|ref|YP_005847880.1|	44.97	149	69	3	19	154	218	366	3e-28	129
2010218044	gi|75908755|ref|YP_323051.1|	53.26	276	115	6	3	274	225	490	2e-71	274
2010218045	gi|148657319|ref|YP_001277524.1|	99.09	220	2	0	1	220	283	502	2e-76	290
2010218046	gi|148657320|ref|YP_001277525.1|	97.5	80	2	0	1	80	31	110	1e-38	163
2010218048	gi|427731877|ref|YP_007078114.1|	44.75	295	143	3	1	279	217	507	3e-65	253
2010218049	gi|86608365|ref|YP_477127.1|	87.68	414	46	1	2	410	1100	1513	0	715
2010218051	gi|385809194|ref|YP_005845590.1|	66.34	202	67	1	23	224	3	203	1e-76	290
2010218052	gi|397690621|ref|YP_006527875.1|	63.45	145	50	1	1	145	292	433	8e-44	180
2010218053	gi|385809202|ref|YP_005845598.1|	30.79	302	191	7	14	301	6	303	2e-36	157
2010218054	gi|254413254|ref|ZP_05027025.1|	31.25	192	126	3	1	190	883	1070	7e-17	93.2
2010218055	gi|220929503|ref|YP_002506412.1|	30.83	360	233	8	32	388	38	384	1e-35	156
2010218060	gi|121533768|ref|ZP_01665595.1|	59.83	473	175	5	27	497	3	462	5e-156	556
2010218064	gi|347754156|ref|YP_004861720.1|	90.69	247	23	0	1	247	897	1143	8e-126	454
2010218066	gi|385808919|ref|YP_005845315.1|	40.62	192	106	2	45	229	22	212	8e-28	129
2010218067	gi|148654990|ref|YP_001275195.1|	99.52	208	1	0	1	208	66	273	2e-118	428
2010218068	gi|156741209|ref|YP_001431338.1|	84.08	157	23	1	1	157	130	284	1e-70	269
2010218070	gi|332710876|ref|ZP_08430813.1|	41.1	73	43	0	22	94	39	111	2e-09	66.6
2010218071	gi|298243076|ref|ZP_06966883.1|	41.77	158	89	1	171	328	4	158	2e-23	114
2010218072	gi|220917030|ref|YP_002492334.1|	32.52	163	104	5	8	165	772	933	5e-11	72
2010218074	gi|53803904|ref|YP_114191.1|	30.23	215	124	5	64	259	489	696	9e-16	88.6
2010218075	gi|383761771|ref|YP_005440753.1|	34.02	241	144	5	20	253	14	246	3e-14	83.6
2010218076	gi|302389308|ref|YP_003825129.1|	66.34	309	100	2	1	308	31	336	3e-105	386
2010218077	gi|338731194|ref|YP_004660586.1|	32.93	82	53	1	6	87	4	83	3e-06	55.5
2010218078	gi|147679027|ref|YP_001213242.1|	39.09	197	115	4	8	200	4	199	2e-27	127
2010218079	gi|169826803|ref|YP_001696961.1|	48.57	70	36	0	10	79	175	244	6e-14	81.3
2010218080	gi|404368899|ref|ZP_10974246.1|	40.67	150	75	2	7	153	2	140	7e-24	114
2010218081	gi|392397955|ref|YP_006434556.1|	44.87	78	43	0	20	97	12	89	4e-11	72
2010218082	gi|193216077|ref|YP_001997276.1|	37.57	173	98	2	5	172	2	169	3e-27	125
2010218083	gi|383763691|ref|YP_005442673.1|	58	50	21	0	1	50	277	326	2e-09	66.2
2010218084	gi|419958397|ref|ZP_14474461.1|	98.96	192	2	0	1	192	1	192	5e-109	397
2010218085	gi|334124632|ref|ZP_08498632.1|	100	119	0	0	1	119	1	119	3e-63	244
2010218086	gi|419958400|ref|ZP_14474464.1|	97.35	340	9	0	1	340	3	342	3e-148	530
2010218087	gi|401764237|ref|YP_006579244.1|	97.87	47	1	0	1	47	121	167	7e-17	91.3
2010218088	gi|419958402|ref|ZP_14474466.1|	99.28	419	3	0	1	419	1	419	0	770
2010218089	gi|419958403|ref|ZP_14474467.1|	100	67	0	0	1	67	1	67	1e-29	133
2010218090	gi|401675873|ref|ZP_10807860.1|	90.82	98	9	0	1	98	93	190	2e-25	119
2010218091	gi|334124624|ref|ZP_08498624.1|	90.11	182	17	1	1	181	1	182	2e-86	322
2010218092	gi|334124623|ref|ZP_08498623.1|	81.36	59	11	0	1	59	1	59	2e-13	79.7
2010218093	gi|148657472|ref|YP_001277677.1|	96.36	110	4	0	1	110	1	110	1e-54	216
2010218094	gi|148657470|ref|YP_001277675.1|	96.19	578	22	0	1	578	42	619	0	1105
2010218095	gi|148657468|ref|YP_001277673.1|	87.5	32	4	0	7	38	1	32	3e-06	55.8
2010218096	gi|148657467|ref|YP_001277672.1|	96.58	292	5	1	1	292	141	427	3e-135	486
2010218097	gi|334121795|ref|ZP_08495842.1|	100	82	0	0	1	82	177	258	5e-39	164
2010218098	gi|334121794|ref|ZP_08495841.1|	99.42	342	2	0	1	342	1	342	0	667
2010218099	gi|296105352|ref|YP_003615498.1|	100	80	0	0	1	80	226	305	2e-39	166
2010218100	gi|419959644|ref|ZP_14475696.1|	100	288	0	0	1	288	179	466	1e-167	593
2010218101	gi|330001335|ref|ZP_08303952.1|	58.96	173	71	0	1	173	1	173	3e-54	215
2010218102	gi|419959645|ref|ZP_14475697.1|	100	88	0	0	1	88	125	212	5e-44	181
2010218103	gi|419959646|ref|ZP_14475698.1|	99.16	119	1	0	1	119	1	119	8e-52	207
2010218104	gi|334121789|ref|ZP_08495836.1|	99.71	348	1	0	1	348	19	366	0	729
2010218105	gi|219847788|ref|YP_002462221.1|	79.75	242	49	0	2	243	75	316	9e-99	364
2010218106	gi|222526564|ref|YP_002571035.1|	96.99	299	9	0	47	345	1	299	2e-160	570
2010218109	gi|148654764|ref|YP_001274969.1|	99.73	377	1	0	1	377	23	399	8e-180	634
2010218110	gi|148654763|ref|YP_001274968.1|	99.76	422	1	0	1	422	1	422	0	784
2010218111	gi|148654762|ref|YP_001274967.1|	99.12	228	2	0	1	228	1	228	6e-127	457
2010218112	gi|148654924|ref|YP_001275129.1|	100	189	0	0	1	189	1	189	1e-72	276
2010218116	gi|22299795|ref|NP_683042.1|	69.51	82	25	0	7	88	348	429	2e-23	112
2010218117	gi|427707756|ref|YP_007050133.1|	53.74	214	97	2	4	216	5	217	6e-58	228
2010218118	gi|188586060|ref|YP_001917605.1|	48.28	116	60	0	6	121	139	254	6e-19	97.8
2010218119	gi|320160247|ref|YP_004173471.1|	62.69	134	50	0	13	146	3	136	2e-42	176
2010218120	gi|392374663|ref|YP_003206496.1|	73.83	149	39	0	22	170	18	166	9e-63	244
2010218123	gi|427711826|ref|YP_007060450.1|	55.93	329	135	3	3	321	5	333	5e-93	345
2010218124	gi|81299468|ref|YP_399676.1|	84.38	32	5	0	1	32	72	103	3e-07	59.3
2010218125	gi|86610017|ref|YP_478779.1|	98.44	64	1	0	1	64	1	64	4e-29	131
2010218127	gi|86608269|ref|YP_477031.1|	98.11	264	5	0	1	264	1	264	3e-139	498
2010218128	gi|86608270|ref|YP_477032.1|	98.89	90	1	0	1	90	267	356	2e-36	155
2010218129	gi|405377376|ref|ZP_11031319.1|	32	225	132	5	63	275	284	499	2e-17	94.7
2010218132	gi|347756093|ref|YP_004863656.1|	94.24	295	17	0	1	295	159	453	9e-132	474
2010218133	gi|347756101|ref|YP_004863664.1|	88.42	285	31	1	10	292	2	286	7e-137	491
2010218134	gi|347756102|ref|YP_004863665.1|	96.01	551	22	0	1	551	1	551	0	1106
2010218136	gi|347756109|ref|YP_004863672.1|	80	105	21	0	1	105	480	584	3e-43	178
2010218137	gi|347756110|ref|YP_004863673.1|	90.89	1679	146	5	1	1674	1	1677	0	2902
2010218138	gi|347756111|ref|YP_004863674.1|	85.47	578	84	0	1	578	1	578	0	952
2010218139	gi|218441752|ref|YP_002380081.1|	51.87	401	193	0	3	403	4	404	1e-124	451
2010218140	gi|347756112|ref|YP_004863675.1|	96.94	523	16	0	1	523	737	1259	0	915
2010218141	gi|347756112|ref|YP_004863675.1|	96.9	613	19	0	6	618	647	1259	0	1122
2010218142	gi|219850265|ref|YP_002464698.1|	66.67	48	16	0	57	104	2	49	4e-11	72
2010218143	gi|156741321|ref|YP_001431450.1|	100	42	0	0	2	43	1	42	7e-17	91.3
2010218144	gi|148657654|ref|YP_001277859.1|	98.4	312	5	0	1	312	1	312	2e-180	636
2010218145	gi|383763903|ref|YP_005442885.1|	46.9	145	74	2	13	155	149	292	1e-15	87
2010218146	gi|193216183|ref|YP_001997382.1|	62.14	103	39	0	19	121	1390	1492	5e-29	131
2010218147	gi|193215568|ref|YP_001996767.1|	67.88	193	62	0	4	196	2	194	5e-76	288
2010218148	gi|193215567|ref|YP_001996766.1|	57.89	76	27	1	8	78	6	81	1e-12	77
2010218151	gi|148658686|ref|YP_001278891.1|	97.4	77	2	0	1	77	1	77	5e-37	158
2010218152	gi|148657486|ref|YP_001277691.1|	90.2	153	15	0	1	153	199	351	9e-78	293
2010218153	gi|148654616|ref|YP_001274821.1|	93.94	132	8	0	1	132	1	132	4e-69	265
2010218154	gi|148654287|ref|YP_001274492.1|	82.08	173	31	0	43	215	177	349	3e-77	292
2010218155	gi|148658497|ref|YP_001278702.1|	80.71	197	38	0	1	197	94	290	5e-90	334
2010218156	gi|148658498|ref|YP_001278703.1|	98.91	92	1	0	1	92	26	117	8e-45	184
2010218157	gi|148655048|ref|YP_001275253.1|	92.6	365	27	0	1	365	1	365	3e-157	559
2010218158	gi|148654661|ref|YP_001274866.1|	88.89	126	14	0	1	126	134	259	2e-50	202
2010218159	gi|86608449|ref|YP_477211.1|	100	166	0	0	15	180	1	166	1e-83	312
2010218160	gi|86608447|ref|YP_477209.1|	100	63	0	0	1	63	1	63	2e-27	125
2010218161	gi|86608446|ref|YP_477208.1|	99.14	116	1	0	1	116	22	137	4e-51	204
2010218162	gi|86609236|ref|YP_477998.1|	92.62	122	9	0	2	123	62	183	3e-52	208
2010218163	gi|86609237|ref|YP_477999.1|	99.15	351	3	0	1	351	1	351	0	706
2010218165	gi|86609239|ref|YP_478001.1|	98.41	252	4	0	4	255	1	252	2e-132	476
2010218166	gi|374585926|ref|ZP_09659018.1|	58	150	63	0	1	150	1	150	7e-47	190
2010218167	gi|167629339|ref|YP_001679838.1|	55.1	98	44	0	3	100	5	102	5e-21	104
2010218169	gi|86608443|ref|YP_477205.1|	99.35	154	1	0	14	167	1	154	9e-75	283
2010218170	gi|86608442|ref|YP_477204.1|	99.03	103	1	0	31	133	31	133	2e-53	212
2010218171	gi|86608441|ref|YP_477203.1|	98.31	177	3	0	1	177	1	177	2e-81	305
2010218173	gi|345009545|ref|YP_004811899.1|	37.84	148	76	3	10	141	87	234	1e-14	84
2010218174	gi|332983092|ref|YP_004464533.1|	51.77	282	130	3	9	289	23	299	7e-75	285
2010218175	gi|302390208|ref|YP_003826029.1|	60.76	423	158	4	15	436	241	656	5e-140	503
2010218176	gi|254414796|ref|ZP_05028560.1|	42.14	140	67	2	1	139	36	162	2e-24	115
2010218178	gi|87310517|ref|ZP_01092646.1|	60.27	224	89	0	1	224	236	459	2e-68	263
2010218179	gi|255531491|ref|YP_003091863.1|	70.55	292	86	0	9	300	40	331	1e-113	414
2010218180	gi|148655454|ref|YP_001275659.1|	94.87	39	2	0	1	39	1	39	2e-12	76.6
2010218181	gi|148655453|ref|YP_001275658.1|	98.99	198	2	0	1	198	1	198	2e-100	369
2010218182	gi|148655452|ref|YP_001275657.1|	97.62	84	2	0	12	95	1	84	2e-42	175
2010218183	gi|193215645|ref|YP_001996844.1|	72.79	305	83	0	1	305	110	414	5e-121	438
2010218184	gi|375109076|ref|ZP_09755330.1|	42.06	252	142	2	6	254	182	432	1e-45	187
2010218185	gi|344202821|ref|YP_004787964.1|	39.51	286	167	4	11	293	27	309	9e-45	185
2010218186	gi|335040129|ref|ZP_08533265.1|	49.16	358	174	3	41	391	42	398	1e-82	311
2010218188	gi|392407384|ref|YP_006443992.1|	57.89	76	31	1	1	76	534	608	2e-16	89.4
2010218189	gi|148655557|ref|YP_001275762.1|	47.46	177	90	3	10	184	8	183	1e-30	136
2010218190	gi|347756064|ref|YP_004863627.1|	59.71	139	56	0	2	140	183	321	2e-36	155
2010218191	gi|86607639|ref|YP_476401.1|	98.59	284	4	0	1	284	705	988	6e-147	524
2010218193	gi|86609355|ref|YP_478117.1|	86.05	86	11	1	1	85	1	86	7e-33	144
2010218195	gi|148658617|ref|YP_001278822.1|	99.39	163	1	0	1	163	291	453	9e-86	320
2010218196	gi|148658616|ref|YP_001278821.1|	98.56	209	3	0	1	209	1	209	5e-111	404
2010218197	gi|334122653|ref|ZP_08496689.1|	98.99	198	2	0	1	198	96	293	3e-109	398
2010218198	gi|329998489|ref|ZP_08303126.1|	44.19	86	48	0	1	86	109	194	7e-14	81.3
2010218199	gi|334122654|ref|ZP_08496690.1|	95.88	97	4	0	1	97	1	97	8e-46	187
2010218200	gi|86607596|ref|YP_476358.1|	99.08	217	2	0	8	224	1	217	2e-123	446
2010218203	gi|431797758|ref|YP_007224662.1|	31.17	231	157	1	5	233	6	236	5e-22	109
2010218206	gi|268317929|ref|YP_003291648.1|	44.26	296	112	6	88	334	66	357	1e-34	152
2010218207	gi|428780757|ref|YP_007172543.1|	65.41	133	45	1	79	211	1	132	4e-46	188
2010218208	gi|397689348|ref|YP_006526602.1|	64.74	173	61	0	1	173	1	173	1e-62	243
2010218209	gi|189346069|ref|YP_001942598.1|	81.87	182	32	1	1	182	1	181	9e-86	320
2010218210	gi|193214536|ref|YP_001995735.1|	69.8	202	61	0	1	202	1	202	2e-79	299
2010218211	gi|313674469|ref|YP_004052465.1|	41.46	164	94	2	9	172	1	162	3e-28	128
2010218212	gi|193215094|ref|YP_001996293.1|	58.82	204	84	0	1	204	1	204	2e-53	213
2010218213	gi|193214416|ref|YP_001995615.1|	74.51	153	39	0	1	153	136	288	4e-49	198
2010218215	gi|193213936|ref|YP_001995135.1|	52.83	159	72	2	28	183	28	186	3e-32	142
2010218216	gi|108803994|ref|YP_643931.1|	39.39	198	113	4	1	195	74	267	2e-34	149
2010218218	gi|86610351|ref|YP_479113.1|	100	137	0	0	1	137	1	137	3e-74	281
2010218219	gi|86610350|ref|YP_479112.1|	99.13	230	2	0	3	232	79	308	1e-97	360
2010218220	gi|148657653|ref|YP_001277858.1|	95.61	319	14	0	14	332	96	414	2e-171	606
2010218221	gi|86608261|ref|YP_477023.1|	98.48	197	3	0	5	201	142	338	7e-112	407
2010218223	gi|350564510|ref|ZP_08933327.1|	52.31	65	31	0	12	76	8	72	4e-13	78.6
2010218224	gi|383788654|ref|YP_005473223.1|	40.62	128	74	2	35	162	47	172	4e-24	115
2010218225	gi|302389961|ref|YP_003825782.1|	56.67	150	65	0	1	150	34	183	7e-40	168
2010218226	gi|410667677|ref|YP_006920048.1|	67.54	114	37	0	1	114	1	114	1e-31	140
2010218227	gi|254446949|ref|ZP_05060416.1|	40.86	93	53	1	3	93	4	96	3e-11	72.4
2010218228	gi|86610220|ref|YP_478982.1|	92.21	321	25	0	1	321	25	345	4e-160	568
2010218230	gi|268318267|ref|YP_003291986.1|	34.42	337	175	13	2	307	41	362	2e-25	120
2010218231	gi|347754897|ref|YP_004862461.1|	83.92	143	23	0	1	143	1	143	5e-49	197
2010218233	gi|397690480|ref|YP_006527734.1|	66.67	54	18	0	1	54	258	311	1e-13	80.5
2010218234	gi|193215788|ref|YP_001996987.1|	64.04	178	64	0	6	183	2	179	1e-63	246
2010218235	gi|148654567|ref|YP_001274772.1|	89.64	280	28	1	32	311	31	309	8e-94	348
2010218236	gi|148654568|ref|YP_001274773.1|	98.82	254	3	0	1	254	1	254	1e-145	520
2010218237	gi|148654570|ref|YP_001274775.1|	97.07	205	6	0	1	205	22	226	4e-76	288
2010218238	gi|148654571|ref|YP_001274776.1|	93.98	83	5	0	10	92	1	83	3e-36	155
2010218239	gi|148654572|ref|YP_001274777.1|	92.97	128	9	0	1	128	429	556	2e-47	192
2010218240	gi|86610312|ref|YP_479074.1|	98.8	502	6	0	6	507	1	502	0	975
2010218241	gi|86610311|ref|YP_479073.1|	98.63	292	4	0	1	292	112	403	1e-139	500
2010218242	gi|86610311|ref|YP_479073.1|	99.41	340	2	0	1	340	1	340	5e-180	635
2010218243	gi|86610310|ref|YP_479072.1|	99.48	388	2	0	33	420	70	457	2e-146	523
2010218245	gi|86610309|ref|YP_479071.1|	100	111	0	0	1	111	1	111	4e-55	218
2010218246	gi|86610310|ref|YP_479072.1|	99.35	309	2	0	33	341	70	378	8e-101	372
2010218248	gi|86610309|ref|YP_479071.1|	98.4	125	2	0	1	125	1	125	3e-62	241
2010218249	gi|86610308|ref|YP_479070.1|	98.91	274	3	0	1	274	16	289	1e-139	500
2010218250	gi|86610307|ref|YP_479069.1|	97.14	140	4	0	1	140	98	237	1e-59	233
2010218251	gi|86610305|ref|YP_479067.1|	99.55	221	1	0	1	221	1	221	2e-124	449
2010218252	gi|86610304|ref|YP_479066.1|	99.39	326	2	0	1	326	10	335	5e-180	635
2010218254	gi|86610303|ref|YP_479065.1|	100	271	0	0	1	271	26	296	8e-159	563
2010218256	gi|86610303|ref|YP_479065.1|	98.26	115	2	0	1	115	182	296	8e-63	243
2010218257	gi|86610302|ref|YP_479064.1|	95.89	632	25	1	1	631	1	632	0	1170
2010218260	gi|291294444|ref|YP_003505842.1|	90	30	3	0	1	30	519	548	4e-07	58.5
2010218261	gi|291295593|ref|YP_003506991.1|	50.55	91	45	0	1	91	19	109	6e-21	104
2010218264	gi|429089784|ref|ZP_19152516.1|	98.18	110	2	0	1	110	20	129	2e-57	225
2010218265	gi|419959734|ref|ZP_14475785.1|	99.57	234	1	0	1	234	1	234	5e-126	454
2010218266	gi|86609231|ref|YP_477993.1|	86.07	840	117	0	1	840	36	875	0	1391
2010218267	gi|347754194|ref|YP_004861758.1|	91.9	457	37	0	1	457	1	457	0	755
2010218268	gi|22299534|ref|NP_682781.1|	71.13	97	28	0	1	97	4	100	7e-36	154
2010218269	gi|22299533|ref|NP_682780.1|	56.25	128	55	1	1	127	1	128	1e-35	153
2010218271	gi|20094129|ref|NP_613976.1|	39.58	144	80	2	21	164	369	505	1e-18	97.4
2010218273	gi|289191865|ref|YP_003457806.1|	43.92	189	97	5	1	182	1	187	1e-38	163
2010218276	gi|319789118|ref|YP_004150751.1|	76.29	194	46	0	6	199	6	199	7e-83	310
2010218278	gi|289577855|ref|YP_003476482.1|	66	403	132	2	4	405	11	409	1e-151	541
2010218280	gi|218291467|ref|ZP_03495374.1|	34.88	324	207	2	1	320	1	324	5e-57	226
2010218281	gi|374334934|ref|YP_005091621.1|	46.51	301	155	3	1	300	1	296	1e-66	258
2010218283	gi|383786784|ref|YP_005471353.1|	45.45	66	36	0	19	84	21	86	1e-10	72.8
2010218284	gi|222523912|ref|YP_002568382.1|	80.52	267	52	0	1	267	167	433	3e-119	432
2010218285	gi|428218222|ref|YP_007102687.1|	52.46	284	128	1	1	277	123	406	2e-72	276
2010218286	gi|428218359|ref|YP_007102824.1|	55.84	308	130	1	2	303	11	318	3e-94	349
2010218287	gi|307152566|ref|YP_003887950.1|	66.07	56	19	0	22	77	1	56	4e-13	78.6
2010218288	gi|428217117|ref|YP_007101582.1|	76.13	155	36	1	1	155	1	154	4e-65	251
2010218289	gi|428217739|ref|YP_007102204.1|	47.17	106	54	2	31	134	225	330	2e-23	113
2010218291	gi|222525135|ref|YP_002569606.1|	45.31	192	99	3	34	225	307	492	7e-36	155
2010218292	gi|320160581|ref|YP_004173805.1|	50	222	99	5	18	236	21	233	1e-44	184
2010218293	gi|320160580|ref|YP_004173804.1|	49.45	182	88	2	1	181	1	179	2e-36	157
2010218295	gi|219848364|ref|YP_002462797.1|	91.71	410	33	1	1	409	228	637	0	683
2010218296	gi|222525113|ref|YP_002569584.1|	80.69	145	28	0	1	145	1	145	2e-52	209
2010218297	gi|222525111|ref|YP_002569582.1|	83.03	218	37	0	20	237	1	218	7e-73	278
2010218299	gi|222524086|ref|YP_002568557.1|	87.33	150	19	0	1	150	2	151	2e-39	165
2010218300	gi|222524088|ref|YP_002568559.1|	82.05	234	42	0	1	234	158	391	2e-84	316
2010218301	gi|148658538|ref|YP_001278743.1|	100	89	0	0	11	99	113	201	2e-36	156
2010218302	gi|148658539|ref|YP_001278744.1|	95.11	266	13	0	1	266	1	266	1e-82	310
2010218304	gi|148658544|ref|YP_001278749.1|	88.24	102	12	0	1	102	1	102	6e-27	124
2010218305	gi|148658545|ref|YP_001278750.1|	99.34	305	2	0	1	305	475	779	2e-127	459
2010218306	gi|419956694|ref|ZP_14472761.1|	100	109	0	0	1	109	51	159	6e-59	230
2010218307	gi|419956693|ref|ZP_14472760.1|	100	131	0	0	1	131	152	282	6e-74	280
2010218308	gi|419956690|ref|ZP_14472757.1|	99.36	157	1	0	1	157	172	328	4e-85	317
2010218309	gi|419956691|ref|ZP_14472758.1|	100	273	0	0	1	273	1	273	4e-159	565
2010218310	gi|419956692|ref|ZP_14472759.1|	100	125	0	0	1	125	1	125	1e-59	233
2010218311	gi|419956695|ref|ZP_14472762.1|	99.12	457	4	0	1	457	165	621	0	767
2010218312	gi|334123002|ref|ZP_08497034.1|	99.51	411	2	0	1	411	1	411	0	757
2010218313	gi|419957977|ref|ZP_14474043.1|	91.3	115	10	0	1	115	1	115	1e-56	223
2010218314	gi|401762634|ref|YP_006577641.1|	98.9	91	1	0	1	91	251	341	9e-47	190
2010218315	gi|419957976|ref|ZP_14474042.1|	95	380	19	0	1	380	1	380	0	753
2010218316	gi|334122999|ref|ZP_08497031.1|	100	173	0	0	1	173	1	173	7e-88	327
2010218317	gi|419957975|ref|ZP_14474041.1|	98.31	118	2	0	22	139	206	323	6e-62	240
2010218318	gi|419957974|ref|ZP_14474040.1|	99.03	414	4	0	1	414	1	414	0	774
2010218319	gi|419957973|ref|ZP_14474039.1|	99.57	233	1	0	1	233	246	478	6e-130	467
2010218320	gi|147678193|ref|YP_001212408.1|	51.74	201	95	2	1	201	1	199	4e-45	185
2010218321	gi|78188282|ref|YP_378620.1|	44.07	236	120	3	4	237	8	233	1e-47	194
2010218322	gi|374632184|ref|ZP_09704558.1|	34.21	114	51	3	33	145	35	125	8e-08	61.2
2010218323	gi|148656713|ref|YP_001276918.1|	81.28	203	38	0	1	203	1	203	1e-73	280
2010218324	gi|148656714|ref|YP_001276919.1|	71.93	285	73	4	1	281	70	351	1e-97	360
2010218325	gi|148656618|ref|YP_001276823.1|	99.41	507	3	0	1	507	1	507	0	1048
2010218326	gi|148656617|ref|YP_001276822.1|	98.75	558	7	0	1	558	1	558	0	1030
2010218327	gi|148656616|ref|YP_001276821.1|	100	98	0	0	1	98	330	427	3e-46	188
2010218328	gi|148656616|ref|YP_001276821.1|	99.41	339	2	0	1	339	1	339	0	637
2010218329	gi|148656615|ref|YP_001276820.1|	100	85	0	0	1	85	40	124	1e-36	156
2010218330	gi|419958242|ref|ZP_14474307.1|	98.98	98	1	0	1	98	767	864	2e-37	159
2010218331	gi|419958241|ref|ZP_14474306.1|	98.39	310	5	0	1	310	1	310	2e-161	573
2010218332	gi|334124899|ref|ZP_08498894.1|	98.32	297	5	0	22	318	652	948	2e-172	609
2010218333	gi|401675702|ref|ZP_10807691.1|	100	104	0	0	1	104	113	216	2e-51	206
2010218334	gi|374585901|ref|ZP_09658993.1|	41.97	274	155	4	2	273	1	272	1e-55	221
2010218335	gi|374585904|ref|ZP_09658996.1|	51.06	94	46	0	34	127	42	135	8e-21	104
2010218336	gi|374585906|ref|ZP_09658998.1|	40.09	212	125	2	1	211	1	211	2e-33	147
2010218337	gi|374585905|ref|ZP_09658997.1|	32.61	184	104	6	54	231	57	226	4e-13	79.7
2010218338	gi|222524056|ref|YP_002568526.1|	72.14	323	90	0	1	323	358	680	6e-120	435
2010218339	gi|307150154|ref|YP_003885538.1|	62.58	155	53	1	11	160	12	166	5e-52	207
2010218340	gi|427712092|ref|YP_007060716.1|	40.41	537	245	10	54	584	1962	2429	9e-99	366
2010218341	gi|148657652|ref|YP_001277857.1|	93.75	64	4	0	18	81	1	64	3e-22	108
2010218342	gi|148657651|ref|YP_001277856.1|	100	170	0	0	1	170	19	188	2e-92	342
[truncated: 64,490 more rows]
