# Supplementary material for: A Metastable Equilibrium Model for the Relative Abundances of Microbial Phyla in a Hot Spring
Source: PLoS One. 2013 Sep 2;8(9):e72395. doi: 10.1371/journal.pone.0072395 (PMC3759468; doi:10.1371/journal.pone.0072395)
Supplement: Dataset S1 — BLAST output. Protein BLAST tabular output files listing first hit for each query sequence. (ZIP) [file pone.0072395.s002.zip › bisonR_vs_refseq57.blastp_1]

2010172122	gi|218294897|ref|ZP_03495751.1|	96.68	211	7	0	1	211	54	264	1e-110	403
2010172123	gi|218294896|ref|ZP_03495750.1|	98.94	189	2	0	1	189	1	189	5e-99	364
2010172124	gi|55981386|ref|YP_144683.1|	81.44	97	18	0	1	97	477	573	4e-38	161
2010172125	gi|218294896|ref|ZP_03495750.1|	92.22	167	13	0	1	167	1	167	6e-79	297
2010172126	gi|386360076|ref|YP_006058321.1|	88.83	573	64	0	1	573	1	573	0	974
2010172127	gi|386360075|ref|YP_006058320.1|	91.62	167	14	0	5	171	23	189	1e-87	326
2010172128	gi|386360076|ref|YP_006058321.1|	90.27	226	22	0	1	226	1	226	3e-96	355
2010172129	gi|386360075|ref|YP_006058320.1|	94.19	172	10	0	19	190	18	189	7e-93	343
2010172130	gi|386360074|ref|YP_006058319.1|	92.83	223	16	0	1	223	35	257	3e-121	439
2010172131	gi|288819043|ref|YP_003433391.1|	91.67	276	23	0	1	276	323	598	1e-151	540
2010172132	gi|218297208|ref|ZP_03497870.1|	96.12	103	4	0	1	103	1	103	1e-47	193
2010172133	gi|381191270|ref|ZP_09898780.1|	79.02	143	22	1	1	143	1	135	1e-58	229
2010172134	gi|218295185|ref|ZP_03496021.1|	98.21	615	11	0	1	615	1	615	0	1137
2010172135	gi|218295184|ref|ZP_03496020.1|	99.22	384	3	0	1	384	1	384	2e-129	467
2010172137	gi|218295183|ref|ZP_03496019.1|	98.55	345	5	0	1	345	1	345	2e-139	500
2010172138	gi|218295182|ref|ZP_03496018.1|	99.62	260	1	0	1	260	64	323	1e-141	506
2010172139	gi|218295182|ref|ZP_03496018.1|	99	299	3	0	3	301	1	299	1e-162	577
2010172140	gi|218295181|ref|ZP_03496017.1|	94.55	55	3	0	18	72	206	260	3e-22	108
2010172141	gi|218295180|ref|ZP_03496016.1|	97.67	301	7	0	1	301	2	302	6e-151	538
2010172142	gi|46198349|ref|YP_004016.1|	85.19	135	20	0	15	149	18	152	5e-62	240
2010172143	gi|218295180|ref|ZP_03496016.1|	99.31	145	1	0	1	145	158	302	5e-76	287
2010172144	gi|55980378|ref|YP_143675.1|	86.35	271	37	0	15	285	18	288	2e-134	483
2010172145	gi|384430606|ref|YP_005639966.1|	66.2	216	70	2	6	218	6	221	3e-58	229
2010172147	gi|20089411|ref|NP_615486.1|	31.45	318	199	8	1	315	225	526	7e-31	139
2010172148	gi|374710687|ref|ZP_09715121.1|	50.91	328	159	2	3	330	2	327	1e-83	315
2010172149	gi|116619406|ref|YP_821562.1|	32.41	108	73	0	249	356	63	170	7e-07	60.5
2010172152	gi|168703321|ref|ZP_02735598.1|	56.73	453	192	3	2	451	5	456	8e-141	505
2010172155	gi|386812823|ref|ZP_10100048.1|	48.18	110	47	3	1	103	6	112	5e-07	60.5
2010172156	gi|302390385|ref|YP_003826206.1|	64.77	369	126	2	1	365	25	393	3e-133	480
2010172158	gi|57641644|ref|YP_184122.1|	41.61	137	75	2	19	155	2	133	4e-21	105
2010172161	gi|289548996|ref|YP_003473984.1|	74.83	433	109	0	1	433	196	628	0	667
2010172162	gi|221632581|ref|YP_002521802.1|	97.78	45	1	0	17	61	1	45	2e-16	89.7
2010172163	gi|221632582|ref|YP_002521803.1|	98.51	134	2	0	1	134	1	134	7e-54	214
2010172164	gi|218296474|ref|ZP_03497202.1|	90.65	278	26	0	1	278	58	335	1e-144	516
2010172165	gi|218296892|ref|ZP_03497587.1|	98.48	198	3	0	5	202	63	260	5e-101	370
2010172166	gi|218296893|ref|ZP_03497588.1|	96.17	287	11	0	23	309	23	309	2e-119	433
2010172167	gi|218296894|ref|ZP_03497589.1|	99.08	434	4	0	1	434	1	434	0	843
2010172168	gi|381190399|ref|ZP_09897921.1|	86.54	52	7	0	1	52	1	52	4e-11	72
2010172169	gi|218296894|ref|ZP_03497589.1|	96.23	292	11	0	1	292	143	434	3e-151	539
2010172170	gi|386360817|ref|YP_006059062.1|	89.54	325	34	0	1	325	1	325	1e-69	268
2010172171	gi|390945494|ref|YP_006409254.1|	30.68	88	59	2	69	156	57	142	2e-06	56.6
2010172172	gi|119358044|ref|YP_912688.1|	66.03	156	53	0	4	159	89	244	2e-52	209
2010172175	gi|218295237|ref|ZP_03496073.1|	88.24	34	4	0	13	46	1	34	4e-08	62
2010172176	gi|218295236|ref|ZP_03496072.1|	98.36	427	7	0	1	427	1	427	0	812
2010172177	gi|333980643|ref|YP_004518588.1|	47.47	198	103	1	1	198	1	197	3e-40	169
2010172178	gi|339500045|ref|YP_004698080.1|	68.33	60	18	1	30	89	52	110	5e-13	78.2
2010172179	gi|297618490|ref|YP_003703649.1|	56.31	103	44	1	4	105	3	105	3e-26	122
2010172182	gi|333978620|ref|YP_004516565.1|	75.2	250	62	0	21	270	4	253	5e-110	402
2010172184	gi|253702582|ref|YP_003023771.1|	45.73	363	192	3	1	358	95	457	3e-65	253
2010172186	gi|291295250|ref|YP_003506648.1|	42.86	133	76	0	1	133	142	274	2e-23	112
2010172187	gi|328951199|ref|YP_004368534.1|	84.83	145	22	0	1	145	1	145	2e-52	209
2010172189	gi|46198509|ref|YP_004176.1|	96.76	309	10	0	1	309	1	309	8e-156	554
2010172190	gi|218295586|ref|ZP_03496382.1|	96.11	1286	50	0	1	1286	1379	2664	0	1993
2010172191	gi|333980300|ref|YP_004518245.1|	46.81	329	154	8	1	325	52	363	1e-64	251
2010172192	gi|333980299|ref|YP_004518244.1|	49.54	109	51	1	1	105	1	109	7e-22	107
2010172194	gi|383763276|ref|YP_005442258.1|	48.34	633	303	10	2	617	8	633	1e-151	542
2010172196	gi|385809103|ref|YP_005845499.1|	53.09	469	209	5	4	465	2	466	7e-127	459
2010172199	gi|385809103|ref|YP_005845499.1|	61.54	130	50	0	4	133	2	131	2e-37	159
2010172200	gi|37520663|ref|NP_924040.1|	60.17	467	185	1	10	476	9	474	3e-172	610
2010172201	gi|337285532|ref|YP_004625005.1|	60.54	147	57	1	22	167	22	168	9e-41	170
2010172202	gi|195952963|ref|YP_002121253.1|	48.08	52	27	0	9	60	200	251	3e-07	59.3
2010172203	gi|222111212|ref|YP_002553476.1|	45.24	84	46	0	2	85	290	373	2e-12	75.9
2010172204	gi|384432037|ref|YP_005641397.1|	48.31	296	135	5	7	287	252	544	1e-50	204
2010172205	gi|218296089|ref|ZP_03496858.1|	97.63	464	11	0	1	464	1	464	0	857
2010172206	gi|384440433|ref|YP_005655157.1|	83.85	322	51	1	1	322	133	453	2e-136	489
2010172207	gi|386359627|ref|YP_006057872.1|	94.7	132	7	0	1	132	1	132	3e-62	241
2010172208	gi|218296091|ref|ZP_03496860.1|	100	40	0	0	1	40	1	40	2e-14	82.8
2010172209	gi|218296092|ref|ZP_03496861.1|	99.69	324	1	0	1	324	1	324	3e-168	595
2010172210	gi|218296093|ref|ZP_03496862.1|	98.08	261	5	0	10	270	107	367	1e-147	526
2010172211	gi|427720862|ref|YP_007068856.1|	59.09	66	27	0	1	66	1490	1555	4e-14	82
2010172212	gi|333978833|ref|YP_004516778.1|	42.9	902	484	13	28	920	29	908	0	710
2010172213	gi|375091513|ref|ZP_09737803.1|	43.28	67	38	0	11	77	356	422	6e-09	64.7
2010172214	gi|333978833|ref|YP_004516778.1|	49.02	610	293	6	2	610	316	908	1e-171	608
2010172215	gi|78042851|ref|YP_359233.1|	55.53	425	185	3	1	424	1	422	1e-96	358
2010172216	gi|298252386|ref|ZP_06976187.1|	53.97	63	29	0	14	76	139	201	1e-11	73.6
2010172218	gi|78042851|ref|YP_359233.1|	70.14	221	65	1	1	220	1	221	3e-56	223
2010172219	gi|298252386|ref|ZP_06976187.1|	53.97	63	29	0	14	76	139	201	1e-11	73.6
2010172226	gi|206901553|ref|YP_002251287.1|	40.1	197	110	3	7	196	10	205	9e-34	147
2010172227	gi|254443849|ref|ZP_05057325.1|	53.33	135	62	1	38	172	53	186	4e-30	135
2010172232	gi|319789211|ref|YP_004150844.1|	63.89	108	39	0	1	108	374	481	8e-37	157
2010172234	gi|337286401|ref|YP_004625874.1|	59.35	492	189	2	1	492	2	482	1e-167	595
2010172235	gi|429218436|ref|YP_007180080.1|	33.33	117	77	1	1	116	172	288	1e-07	60.1
2010172236	gi|297567700|ref|YP_003686671.1|	70.76	301	77	4	1	291	1024	1323	8e-106	388
2010172243	gi|218295380|ref|ZP_03496193.1|	84.42	231	36	0	1	231	1	231	3e-80	303
2010172244	gi|218295381|ref|ZP_03496194.1|	97.73	749	17	0	1	749	1	749	0	1034
2010172245	gi|218295382|ref|ZP_03496195.1|	98.99	99	1	0	1	99	8	106	1e-41	173
2010172246	gi|268316844|ref|YP_003290563.1|	87.93	58	7	0	1	58	20	77	1e-19	100
2010172247	gi|268316844|ref|YP_003290563.1|	93.55	248	16	0	1	248	86	333	2e-131	473
2010172248	gi|268316843|ref|YP_003290562.1|	89.29	112	12	0	1	112	1	112	2e-52	209
2010172251	gi|218295057|ref|ZP_03495893.1|	99.06	212	2	0	1	212	1	212	2e-76	289
2010172252	gi|218295058|ref|ZP_03495894.1|	96.3	81	3	0	1	81	121	201	2e-33	145
2010172253	gi|218295059|ref|ZP_03495895.1|	99.15	351	3	0	1	351	435	785	1e-120	438
2010172254	gi|428215981|ref|YP_007089125.1|	30.36	224	142	6	2	221	332	545	3e-10	72.4
2010172257	gi|406830849|ref|ZP_11090443.1|	45.49	244	126	3	8	244	33	276	1e-58	231
2010172258	gi|227825175|ref|ZP_03990007.1|	49.03	257	126	3	6	262	1	252	1e-61	241
2010172259	gi|158520418|ref|YP_001528288.1|	46.32	95	44	3	3	96	15	103	2e-11	72.8
2010172260	gi|86140764|ref|ZP_01059323.1|	38.71	93	57	0	8	100	185	277	9e-13	77.4
2010172261	gi|227825175|ref|ZP_03990007.1|	49.76	211	101	3	1	211	47	252	2e-49	199
2010172262	gi|397697500|ref|YP_006535383.1|	44.74	228	112	3	3	229	5	219	9e-41	171
2010172263	gi|392967546|ref|ZP_10332963.1|	53.23	325	147	2	1	324	227	547	5e-93	345
2010172264	gi|392967546|ref|ZP_10332963.1|	45.77	343	164	5	15	339	52	390	9e-72	275
2010172265	gi|329765622|ref|ZP_08257197.1|	48.39	341	174	2	7	345	5	345	2e-99	367
2010172266	gi|320108290|ref|YP_004183880.1|	37.3	370	180	7	5	327	45	409	2e-56	224
2010172267	gi|383765786|ref|YP_005444767.1|	30.48	210	112	7	32	215	42	243	1e-13	81.3
2010172268	gi|86604905|ref|YP_473668.1|	78.2	133	29	0	1	133	1	133	2e-55	219
2010172270	gi|221632551|ref|YP_002521772.1|	54.55	176	77	2	1	174	1	175	1e-45	186
2010172271	gi|320108290|ref|YP_004183880.1|	33.56	295	144	8	5	252	45	334	2e-33	147
2010172272	gi|313886668|ref|ZP_07820378.1|	48.72	39	20	0	209	247	260	298	1e-05	55.5
2010172274	gi|164687800|ref|ZP_02211828.1|	30.66	212	146	1	29	239	2	213	5e-21	106
2010172275	gi|225850547|ref|YP_002730781.1|	46.4	250	122	7	4	248	1	243	2e-45	187
2010172276	gi|345303794|ref|YP_004825696.1|	64.46	121	41	2	47	166	332	451	3e-35	152
2010172278	gi|339629750|ref|YP_004721393.1|	32.72	162	80	1	50	182	8	169	2e-14	83.2
2010172279	gi|288817997|ref|YP_003432344.1|	67.32	153	49	1	38	189	1	153	3e-54	215
2010172280	gi|288817998|ref|YP_003432345.1|	81.76	159	29	0	1	159	1	159	8e-72	273
2010172281	gi|289548448|ref|YP_003473436.1|	88.81	143	16	0	4	146	3	145	2e-61	239
2010172282	gi|288818773|ref|YP_003433121.1|	63.03	165	61	0	1	165	1	165	2e-31	139
2010172283	gi|288818593|ref|YP_003432941.1|	89.19	37	4	0	4	40	6	42	6e-12	74.7
2010172285	gi|289548874|ref|YP_003473862.1|	59.76	82	33	0	1	82	128	209	5e-22	108
2010172286	gi|289548873|ref|YP_003473861.1|	79.19	197	40	1	1	197	1	196	8e-73	277
2010172287	gi|383755428|ref|YP_005434331.1|	47.06	51	27	0	8	58	239	289	6e-09	64.7
2010172288	gi|269926701|ref|YP_003323324.1|	49.38	241	97	3	7	247	1	216	1e-58	230
2010172289	gi|219848433|ref|YP_002462866.1|	51.83	164	76	1	8	168	21	184	7e-42	174
2010172291	gi|86159034|ref|YP_465819.1|	41.53	248	140	2	54	296	34	281	1e-42	178
2010172292	gi|430744480|ref|YP_007203609.1|	49.17	240	99	1	8	247	14	230	1e-60	238
2010172293	gi|148658229|ref|YP_001278434.1|	50.48	622	291	7	12	629	22	630	6e-164	583
2010172295	gi|163781549|ref|ZP_02176549.1|	44.33	194	108	0	21	214	25	218	3e-42	176
2010172296	gi|163781550|ref|ZP_02176550.1|	60.12	514	196	5	1	508	59	569	6e-152	542
2010172298	gi|289549341|ref|YP_003474329.1|	66.67	42	14	0	1	42	104	145	1e-10	70.5
2010172299	gi|268316604|ref|YP_003290323.1|	89.39	66	7	0	1	66	1	66	7e-27	124
2010172300	gi|345303682|ref|YP_004825584.1|	95.17	352	17	0	1	352	145	496	1e-176	624
2010172301	gi|221632556|ref|YP_002521777.1|	98.46	325	5	0	1	325	213	537	4e-174	615
2010172302	gi|392375739|ref|YP_003207572.1|	58.53	217	90	0	18	234	2	218	2e-65	253
2010172304	gi|320451056|ref|YP_004203152.1|	92.31	65	5	0	1	65	1	65	2e-27	125
2010172305	gi|218295267|ref|ZP_03496103.1|	96.74	215	7	0	1	215	1	215	3e-108	395
2010172306	gi|218295268|ref|ZP_03496104.1|	98.61	144	2	0	1	144	1	144	2e-58	229
2010172308	gi|168703958|ref|ZP_02736235.1|	31.94	216	124	5	1	202	1	207	1e-10	70.9
2010172312	gi|302389308|ref|YP_003825129.1|	66.96	336	107	2	7	341	4	336	4e-127	459
2010172313	gi|383761771|ref|YP_005440753.1|	36	250	146	5	4	248	1	241	2e-18	97.1
2010172314	gi|156741651|ref|YP_001431780.1|	58.11	74	30	1	1	74	283	355	8e-16	87.4
2010172315	gi|383761771|ref|YP_005440753.1|	34.9	255	152	5	4	253	1	246	4e-18	96.7
2010172317	gi|291296369|ref|YP_003507767.1|	44.53	256	136	2	8	260	22	274	9e-55	218
2010172318	gi|384432545|ref|YP_005641904.1|	51.09	92	45	0	8	99	180	271	9e-19	97.4
2010172321	gi|218297376|ref|ZP_03497982.1|	99.2	125	1	0	1	125	1	125	2e-57	225
2010172322	gi|218297377|ref|ZP_03497983.1|	100	238	0	0	11	248	1	238	6e-130	468
2010172323	gi|381189772|ref|ZP_09897297.1|	94.34	159	9	0	1	159	1	159	2e-70	269
2010172324	gi|218297224|ref|ZP_03497880.1|	93.6	125	8	0	1	125	1	125	9e-51	203
2010172325	gi|218297225|ref|ZP_03497881.1|	94.55	55	3	0	1	55	223	277	2e-07	59.3
2010172326	gi|218297377|ref|ZP_03497983.1|	98.74	238	3	0	11	248	1	238	7e-129	464
2010172327	gi|381189772|ref|ZP_09897297.1|	94.34	159	9	0	1	159	1	159	3e-70	268
2010172328	gi|218297225|ref|ZP_03497881.1|	98.19	277	5	0	1	277	1	277	1e-119	434
2010172329	gi|218297226|ref|ZP_03497882.1|	99.45	181	1	0	1	181	1	181	6e-100	367
2010172330	gi|218297227|ref|ZP_03497883.1|	94.97	199	10	0	1	199	1	199	5e-88	328
2010172331	gi|218297225|ref|ZP_03497881.1|	90.16	61	6	0	1	61	1	61	1e-20	103
2010172332	gi|218297226|ref|ZP_03497882.1|	100	181	0	0	1	181	1	181	1e-100	369
2010172333	gi|218297227|ref|ZP_03497883.1|	96.48	199	7	0	1	199	1	199	2e-89	332
2010172334	gi|218297228|ref|ZP_03497884.1|	98.33	359	6	0	1	359	1	359	1e-141	507
2010172335	gi|218297229|ref|ZP_03497885.1|	98.91	184	2	0	1	184	1	184	1e-96	356
2010172336	gi|218297229|ref|ZP_03497885.1|	99.14	116	1	0	9	124	69	184	2e-57	225
2010172337	gi|218297230|ref|ZP_03497886.1|	100	175	0	0	20	194	20	194	6e-99	363
2010172338	gi|218297233|ref|ZP_03497889.1|	99.37	316	2	0	1	316	1	316	2e-167	593
2010172339	gi|218297236|ref|ZP_03497892.1|	97.43	311	8	0	1	311	1	311	8e-145	518
2010172340	gi|218297237|ref|ZP_03497893.1|	97.53	243	6	0	1	243	1	243	7e-132	474
2010172341	gi|218297238|ref|ZP_03497894.1|	98.4	125	2	0	1	125	169	293	1e-65	253
2010172342	gi|218297239|ref|ZP_03497895.1|	98.88	269	3	0	1	269	1	269	8e-142	507
2010172343	gi|46198879|ref|YP_004546.1|	52.67	131	56	1	19	149	43	167	4e-21	105
2010172344	gi|46198885|ref|YP_004552.1|	56.82	132	38	4	3	116	65	195	2e-24	116
2010172345	gi|55978433|ref|YP_145489.1|	94.44	54	3	0	1	54	271	324	3e-22	108
2010172346	gi|268318165|ref|YP_003291884.1|	33.67	196	114	3	65	252	60	247	3e-08	64.7
2010172347	gi|429752453|ref|ZP_19285315.1|	36.92	130	75	4	3	132	6	128	1e-12	77.4
2010172348	gi|223935705|ref|ZP_03627621.1|	37.93	87	53	1	315	400	371	457	5e-06	57.4
2010172349	gi|389815079|ref|ZP_10206438.1|	46.15	247	129	3	12	254	359	605	1e-53	214
2010172350	gi|119486195|ref|ZP_01620255.1|	32.86	280	175	9	32	305	757	1029	1e-28	132
2010172352	gi|312792834|ref|YP_004025757.1|	67.16	67	22	0	1	67	109	175	2e-18	96.3
2010172353	gi|297624926|ref|YP_003706360.1|	61.17	461	165	6	1	454	324	777	7e-160	568
2010172354	gi|163783222|ref|ZP_02178216.1|	75.37	203	50	0	1	203	230	432	3e-87	325
2010172355	gi|383762836|ref|YP_005441818.1|	53.52	71	33	0	1	71	1	71	3e-10	68.9
2010172356	gi|422301622|ref|ZP_16388989.1|	56.45	62	27	0	26	87	25	86	2e-13	79.7
2010172357	gi|206890182|ref|YP_002248189.1|	52.04	392	183	2	3	390	2	392	1e-112	411
2010172359	gi|148657135|ref|YP_001277340.1|	39.47	489	272	9	4	469	318	805	2e-76	291
2010172360	gi|326790631|ref|YP_004308452.1|	31.1	164	86	6	38	201	44	180	2e-11	73.9
2010172362	gi|206900854|ref|YP_002250332.1|	31.63	196	111	9	83	261	291	480	5e-09	67.4
2010172365	gi|260892030|ref|YP_003238127.1|	50.23	215	107	0	3	217	27	241	3e-49	199
2010172366	gi|337288643|ref|YP_004628115.1|	35.29	255	137	8	2	238	10	254	3e-29	133
2010172367	gi|114567878|ref|YP_755032.1|	45.96	235	127	0	17	251	10	244	5e-53	212
2010172369	gi|283778856|ref|YP_003369611.1|	43.21	243	130	4	1	236	47	288	8e-46	188
2010172371	gi|397689700|ref|YP_006526954.1|	69.27	205	63	0	1	205	256	460	2e-80	302
2010172373	gi|392374655|ref|YP_003206488.1|	63.53	255	93	0	31	285	1	255	4e-83	312
2010172377	gi|302388653|ref|YP_003824474.1|	36.74	362	222	5	3	359	4	363	3e-44	184
2010172378	gi|163782139|ref|ZP_02177138.1|	94.23	52	3	0	1	52	277	328	1e-21	107
2010172379	gi|289549112|ref|YP_003474100.1|	91.28	149	13	0	3	151	11	159	2e-75	285
2010172380	gi|289549111|ref|YP_003474099.1|	94.44	72	4	0	1	72	1	72	5e-33	144
2010172381	gi|289548048|ref|YP_003473036.1|	53.14	318	141	5	1	317	5	315	3e-89	333
2010172382	gi|218295019|ref|ZP_03495855.1|	96.03	151	6	0	1	151	1	151	1e-59	235
2010172383	gi|218295020|ref|ZP_03495856.1|	98.36	122	2	0	1	122	1	122	5e-46	187
2010172384	gi|218295021|ref|ZP_03495857.1|	98.4	125	2	0	1	125	1	125	1e-64	249
2010172385	gi|325967642|ref|YP_004243834.1|	52.78	108	51	0	10	117	3	110	2e-27	126
2010172386	gi|317052008|ref|YP_004113124.1|	40.14	147	87	1	3	148	2	148	6e-16	87.8
2010172387	gi|206901092|ref|YP_002250518.1|	60.57	175	69	0	1	175	18	192	3e-55	218
2010172389	gi|418759649|ref|ZP_13315828.1|	36.3	427	263	6	24	447	33	453	5e-54	217
2010172390	gi|410665661|ref|YP_006918032.1|	39.71	340	201	3	5	344	17	352	2e-38	164
2010172391	gi|410665661|ref|YP_006918032.1|	38.53	231	138	3	24	254	126	352	2e-23	114
2010172392	gi|296109021|ref|YP_003615970.1|	50.34	298	145	1	18	315	2	296	2e-78	297
2010172396	gi|392374558|ref|YP_003206391.1|	57.82	147	56	1	38	184	5	145	4e-24	115
2010172397	gi|220933644|ref|YP_002512543.1|	33.94	165	98	7	87	242	68	230	3e-07	60.8
2010172401	gi|357061077|ref|ZP_09121838.1|	44.92	256	128	6	1	254	313	557	2e-41	174
2010172402	gi|320449821|ref|YP_004201917.1|	69.49	236	72	0	2	237	345	580	4e-67	258
2010172405	gi|182414476|ref|YP_001819542.1|	58.46	65	26	1	1	65	4	67	1e-15	87
2010172406	gi|156740254|ref|YP_001430383.1|	50.43	347	168	3	6	351	8	351	1e-90	338
2010172409	gi|78044614|ref|YP_359514.1|	71.17	222	64	0	1	222	425	646	6e-89	331
2010172410	gi|332712410|ref|ZP_08432337.1|	45.03	382	178	2	4	355	6	385	5e-90	336
2010172411	gi|410667296|ref|YP_006919667.1|	51.72	87	42	0	21	107	381	467	8e-19	97.4
2010172412	gi|254415893|ref|ZP_05029650.1|	45.45	154	84	0	1	154	1	154	3e-33	145
2010172413	gi|226311304|ref|YP_002771198.1|	44.75	257	141	1	1	256	18	274	4e-59	232
2010172414	gi|222526065|ref|YP_002570536.1|	30.09	319	196	7	4	299	650	964	4e-17	94
2010172415	gi|218295974|ref|ZP_03496754.1|	95.83	96	4	0	1	96	1	96	3e-45	185
2010172416	gi|218295973|ref|ZP_03496753.1|	98.02	303	6	0	1	303	1	303	1e-132	477
2010172417	gi|218295972|ref|ZP_03496752.1|	85.64	404	24	3	2	372	41	443	1e-151	541
2010172418	gi|218295972|ref|ZP_03496752.1|	97.76	313	7	0	1	313	1	313	3e-112	409
2010172419	gi|218295971|ref|ZP_03496751.1|	98.42	317	5	0	1	317	589	905	2e-155	553
2010172420	gi|218294941|ref|ZP_03495795.1|	97.32	112	3	0	76	187	20	131	5e-43	178
2010172421	gi|218294940|ref|ZP_03495794.1|	96.77	124	4	0	1	124	1	124	5e-64	247
2010172422	gi|218294940|ref|ZP_03495794.1|	100	200	0	0	1	200	135	334	2e-100	369
2010172423	gi|218294940|ref|ZP_03495794.1|	92.41	79	6	0	1	79	256	334	1e-34	149
2010172424	gi|218294939|ref|ZP_03495793.1|	96.99	365	11	0	1	365	13	377	4e-160	569
2010172425	gi|218294938|ref|ZP_03495792.1|	98.89	180	2	0	1	180	15	194	8e-86	320
2010172426	gi|218294937|ref|ZP_03495791.1|	97.1	138	4	0	1	138	1	138	3e-58	228
2010172427	gi|291295867|ref|YP_003507265.1|	42.55	94	53	1	1	93	1	94	9e-12	73.9
2010172428	gi|46255186|ref|YP_006098.1|	43.8	242	119	7	68	296	325	562	9e-35	152
2010172429	gi|94985069|ref|YP_604433.1|	53.62	69	32	0	1	69	1	69	3e-11	72.4
2010172430	gi|297623890|ref|YP_003705324.1|	49.11	395	173	10	19	394	19	404	2e-89	334
2010172432	gi|397780141|ref|YP_006544614.1|	49.74	189	88	1	15	196	7	195	3e-42	176
2010172433	gi|392409009|ref|YP_006445616.1|	48.51	202	103	1	5	205	353	554	4e-38	162
2010172436	gi|15922526|ref|NP_378195.1|	59.15	71	27	1	10	78	358	428	4e-15	85.1
2010172437	gi|374634126|ref|ZP_09706491.1|	67.31	260	82	2	1	259	148	405	4e-95	352
2010172438	gi|218295895|ref|ZP_03496675.1|	98.75	240	3	0	34	273	34	273	6e-109	398
2010172439	gi|218295896|ref|ZP_03496676.1|	96.64	238	8	0	1	238	1	238	2e-111	406
2010172440	gi|218295897|ref|ZP_03496677.1|	97.92	144	3	0	15	158	1	144	5e-66	254
2010172441	gi|218295898|ref|ZP_03496678.1|	100	36	0	0	1	36	1	36	3e-11	72.4
2010172442	gi|218295896|ref|ZP_03496676.1|	100	40	0	0	1	40	1	40	7e-14	81.3
2010172443	gi|218295897|ref|ZP_03496677.1|	97.92	144	3	0	1	144	1	144	3e-66	254
2010172444	gi|218295898|ref|ZP_03496678.1|	98.94	94	1	0	1	94	78	171	2e-35	152
2010172445	gi|218295899|ref|ZP_03496679.1|	98.36	122	2	0	1	122	1	122	3e-35	151
2010172446	gi|218295900|ref|ZP_03496680.1|	98.28	233	4	0	17	249	17	249	2e-103	380
2010172447	gi|218295901|ref|ZP_03496681.1|	93.8	129	8	0	1	129	1	129	2e-29	133
2010172448	gi|218295896|ref|ZP_03496676.1|	97.4	192	5	0	1	192	1	192	2e-86	322
2010172449	gi|218295897|ref|ZP_03496677.1|	98.61	144	2	0	1	144	1	144	2e-66	255
2010172450	gi|218295898|ref|ZP_03496678.1|	100	171	0	0	1	171	1	171	1e-80	303
2010172451	gi|218295899|ref|ZP_03496679.1|	95.9	122	5	0	1	122	1	122	6e-34	147
2010172452	gi|218295900|ref|ZP_03496680.1|	98.71	233	3	0	17	249	17	249	1e-104	384
2010172453	gi|218295901|ref|ZP_03496681.1|	96.9	129	4	0	1	129	1	129	2e-35	152
2010172454	gi|218295902|ref|ZP_03496682.1|	98.91	184	2	0	1	184	1	184	3e-80	301
2010172455	gi|218295903|ref|ZP_03496683.1|	98.48	264	4	0	1	264	1	264	3e-131	472
2010172456	gi|218295904|ref|ZP_03496684.1|	97.43	350	9	0	1	350	1	350	0	706
2010172457	gi|218295905|ref|ZP_03496685.1|	98.07	467	9	0	1	467	3	469	6e-166	588
2010172458	gi|218295906|ref|ZP_03496686.1|	99.7	338	1	0	1	338	60	397	5e-111	405
2010172459	gi|218295907|ref|ZP_03496687.1|	97.89	142	3	0	69	210	1	142	2e-70	270
2010172460	gi|218295907|ref|ZP_03496687.1|	98.55	69	1	0	1	69	160	228	1e-32	143
2010172461	gi|218295908|ref|ZP_03496688.1|	97.62	210	5	0	11	220	11	220	4e-100	368
2010172462	gi|218295909|ref|ZP_03496689.1|	98.39	248	4	0	1	248	1	248	1e-84	317
2010172463	gi|218295910|ref|ZP_03496690.1|	97.39	230	6	0	1	230	1	230	1e-99	367
2010172464	gi|218295911|ref|ZP_03496691.1|	98.08	260	5	0	1	260	1	260	3e-99	366
2010172465	gi|218295912|ref|ZP_03496692.1|	97.67	172	4	0	1	172	1	172	2e-67	259
2010172468	gi|392398463|ref|YP_006435064.1|	49.67	302	151	1	1	301	13	314	6e-77	292
2010172469	gi|398818390|ref|ZP_10576981.1|	45.93	381	202	2	16	392	282	662	2e-66	258
2010172470	gi|218297208|ref|ZP_03497870.1|	98	50	1	0	1	50	53	102	3e-20	102
2010172472	gi|218297151|ref|ZP_03497822.1|	93.85	65	4	0	44	108	36	100	1e-09	67
2010172473	gi|218297145|ref|ZP_03497816.1|	72	75	21	0	3	77	2	76	9e-24	114
2010172474	gi|392965952|ref|ZP_10331371.1|	56.3	135	56	1	1	132	1	135	9e-38	160
2010172475	gi|320161665|ref|YP_004174890.1|	50.16	319	158	1	17	335	3	320	9e-78	295
2010172476	gi|46255186|ref|YP_006098.1|	43.8	242	119	7	98	326	325	562	8e-36	155
2010172477	gi|291295867|ref|YP_003507265.1|	41.58	380	192	11	1	372	1	358	1e-55	222
2010172478	gi|389819500|ref|ZP_10209368.1|	41.75	424	244	1	1	421	363	786	7e-78	296
2010172479	gi|296133628|ref|YP_003640875.1|	56.41	117	51	0	3	119	5	121	2e-30	135
2010172481	gi|311030284|ref|ZP_07708374.1|	93.33	120	8	0	1	120	201	320	2e-52	209
2010172482	gi|311030285|ref|ZP_07708375.1|	97.3	148	4	0	1	148	1	148	7e-80	300
2010172483	gi|256750694|ref|ZP_05491580.1|	35.66	143	78	4	1	142	321	450	3e-14	82
2010172484	gi|221633791|ref|YP_002523017.1|	58.85	435	174	3	1	434	1	431	7e-146	522
2010172485	gi|428217337|ref|YP_007101802.1|	49.37	79	40	0	1	79	729	807	1e-15	87
2010172488	gi|218296572|ref|ZP_03497300.1|	96.58	117	4	0	1	117	172	288	1e-46	189
2010172491	gi|218296003|ref|ZP_03496783.1|	97.89	284	6	0	19	302	1	284	6e-147	525
2010172494	gi|46198880|ref|YP_004547.1|	59.88	162	61	2	1	162	38	195	5e-41	171
2010172495	gi|218295877|ref|ZP_03496657.1|	97.88	189	4	0	2	190	83	271	2e-99	365
2010172497	gi|373849811|ref|ZP_09592612.1|	33.19	232	118	11	4	216	26	239	3e-08	63.5
2010172498	gi|111225385|ref|YP_716179.1|	35.34	416	264	2	3	418	10	420	3e-49	201
2010172499	gi|389775586|ref|ZP_10193516.1|	39.69	320	178	5	1	311	131	444	2e-50	204
2010172500	gi|254384498|ref|ZP_04999839.1|	46.93	358	177	7	14	362	21	374	4e-74	283
2010172501	gi|385799554|ref|YP_005835958.1|	31.91	351	216	7	2	339	9	349	2e-47	194
2010172502	gi|394990590|ref|ZP_10383422.1|	71.89	185	51	1	1	185	4	187	2e-73	279
2010172504	gi|385811717|ref|YP_005848113.1|	34.8	227	146	1	9	233	14	240	1e-25	122
2010172505	gi|239909252|ref|YP_002955994.1|	40.4	99	49	3	64	159	108	199	3e-08	62.4
2010172506	gi|225164965|ref|ZP_03727176.1|	45.9	61	33	0	1	61	1	61	2e-06	56.6
2010172507	gi|225164964|ref|ZP_03727175.1|	42.74	124	65	2	6	123	20	143	9e-15	84
2010172508	gi|254788274|ref|YP_003075703.1|	38.68	318	186	4	1	314	1	313	7e-46	189
2010172509	gi|220931077|ref|YP_002507985.1|	54.69	437	197	1	3	439	9	444	1e-127	461
2010172510	gi|218528122|ref|YP_002418938.1|	56.27	263	111	2	1	260	93	354	1e-74	284
2010172511	gi|225847984|ref|YP_002728147.1|	53.91	115	53	0	1	115	40	154	1e-30	136
2010172512	gi|311030064|ref|ZP_07708154.1|	89.9	307	31	0	1	307	121	427	5e-163	578
2010172513	gi|311030063|ref|ZP_07708153.1|	49.18	61	31	0	44	104	1	61	1e-12	77
2010172514	gi|311030062|ref|ZP_07708152.1|	100	75	0	0	8	82	11	85	2e-36	155
2010172515	gi|311030061|ref|ZP_07708151.1|	98.86	263	3	0	1	263	1	263	3e-149	532
2010172516	gi|311030060|ref|ZP_07708150.1|	85.42	48	7	0	1	48	1	48	3e-16	89.4
2010172518	gi|218296107|ref|ZP_03496876.1|	98.82	254	3	0	1	254	1	254	8e-112	407
2010172519	gi|218296108|ref|ZP_03496877.1|	100	44	0	0	1	44	1	44	2e-16	89.7
2010172520	gi|322419830|ref|YP_004199053.1|	43.1	464	238	6	2	451	126	577	1e-98	365
2010172521	gi|325107164|ref|YP_004268232.1|	60.61	99	39	0	9	107	12	110	8e-31	137
2010172522	gi|319790676|ref|YP_004152309.1|	47.31	186	97	1	8	192	65	250	1e-29	133
2010172526	gi|51894257|ref|YP_076948.1|	58.65	104	43	0	6	109	51	154	8e-27	124
2010172527	gi|260892368|ref|YP_003238465.1|	36.25	80	51	0	14	93	3	82	1e-06	57.4
2010172529	gi|345304209|ref|YP_004826111.1|	44.13	392	160	15	8	390	3	344	8e-44	182
2010172530	gi|373457850|ref|ZP_09549617.1|	44.31	510	272	4	93	592	85	592	1e-99	369
2010172531	gi|312793947|ref|YP_004026870.1|	45.02	462	245	5	6	466	2	455	1e-94	352
2010172533	gi|312793947|ref|YP_004026870.1|	44.37	462	248	5	27	487	2	455	4e-93	347
2010172536	gi|327310897|ref|YP_004337794.1|	30.88	136	94	0	3	138	7	142	1e-15	86.7
2010172539	gi|297624452|ref|YP_003705886.1|	71.93	57	16	0	8	64	1	57	2e-14	82.8
2010172540	gi|320103939|ref|YP_004179530.1|	54.05	222	99	2	2	221	66	286	1e-55	220
2010172541	gi|289548011|ref|YP_003472999.1|	79.79	94	19	0	37	130	19	112	6e-38	160
2010172542	gi|288818399|ref|YP_003432747.1|	66.9	290	95	1	1	290	1	289	9e-111	404
2010172544	gi|288818405|ref|YP_003432753.1|	94.47	235	13	0	1	235	3	237	2e-127	459
2010172545	gi|288818406|ref|YP_003432754.1|	94.52	146	8	0	1	146	1	146	7e-62	240
2010172546	gi|288818406|ref|YP_003432754.1|	95.87	121	5	0	1	121	172	292	2e-64	249
2010172549	gi|302391025|ref|YP_003826845.1|	34.57	162	91	3	1	162	1	147	4e-07	58.9
2010172550	gi|218295973|ref|ZP_03496753.1|	97.47	79	2	0	1	79	1	79	5e-36	154
2010172551	gi|218295972|ref|ZP_03496752.1|	95.81	382	15	1	6	386	62	443	4e-161	572
2010172552	gi|218295972|ref|ZP_03496752.1|	78.99	338	38	2	1	305	1	338	2e-97	360
2010172553	gi|218295971|ref|ZP_03496751.1|	98.78	905	11	0	1	905	1	905	0	1753
2010172554	gi|218295970|ref|ZP_03496750.1|	99.48	194	1	0	1	194	1	194	5e-76	288
2010172555	gi|218295970|ref|ZP_03496750.1|	98.63	73	1	0	1	73	213	285	2e-32	142
2010172556	gi|218295969|ref|ZP_03496749.1|	100	85	0	0	1	85	1	85	3e-39	165
2010172557	gi|218295968|ref|ZP_03496748.1|	97.7	87	2	0	1	87	1	87	6e-07	58.2
2010172558	gi|218295967|ref|ZP_03496747.1|	100	66	0	0	1	66	1	66	3e-30	135
2010172559	gi|218295970|ref|ZP_03496750.1|	97.56	164	3	1	1	163	122	285	7e-81	303
2010172560	gi|218295969|ref|ZP_03496749.1|	98.82	85	1	0	1	85	1	85	6e-39	164
2010172561	gi|218295968|ref|ZP_03496748.1|	98.85	87	1	0	1	87	1	87	5e-08	61.6
2010172562	gi|218296016|ref|ZP_03496785.1|	99.23	130	1	0	1	130	80	209	4e-68	261
2010172568	gi|326336162|ref|ZP_08202334.1|	56.9	58	25	0	1	58	28	85	6e-10	68.2
2010172569	gi|387789480|ref|YP_006254545.1|	44.38	329	175	3	1	322	3	330	5e-76	289
2010172570	gi|288818822|ref|YP_003433170.1|	59.34	546	207	4	7	546	33	569	0	678
2010172571	gi|289548534|ref|YP_003473522.1|	63.72	113	41	0	40	152	179	291	1e-39	166
2010172572	gi|195953652|ref|YP_002121942.1|	53.89	321	134	3	1	319	189	497	1e-85	322
2010172573	gi|195952402|ref|YP_002120692.1|	56.9	58	24	1	2	58	55	112	2e-10	69.3
2010172574	gi|328949813|ref|YP_004367148.1|	61.03	290	99	5	11	296	5	284	1e-90	337
2010172577	gi|428217985|ref|YP_007102450.1|	58.33	60	25	0	4	63	8	67	6e-07	58.2
2010172578	gi|302392873|ref|YP_003828693.1|	33.19	232	148	5	2	231	38	264	6e-24	116
2010172580	gi|345304133|ref|YP_004826035.1|	86.83	167	22	0	1	167	1	167	2e-73	279
2010172581	gi|268317853|ref|YP_003291572.1|	63.25	400	146	1	52	450	27	426	7e-116	422
2010172582	gi|268317854|ref|YP_003291573.1|	90.13	233	23	0	1	233	1	233	1e-122	443
2010172583	gi|268317855|ref|YP_003291574.1|	83.33	204	34	0	10	213	1	204	2e-94	349
2010172584	gi|345304138|ref|YP_004826040.1|	79.58	191	39	0	1	191	7	197	8e-72	273
2010172585	gi|218296812|ref|ZP_03497518.1|	100	109	0	0	1	109	1	109	9e-55	216
2010172587	gi|218296813|ref|ZP_03497519.1|	77.61	67	15	0	1	67	1	67	9e-21	103
2010172588	gi|284040559|ref|YP_003390489.1|	42.35	85	38	4	1	82	1	77	2e-06	56.2
2010172589	gi|421860601|ref|ZP_16292707.1|	41.67	348	195	2	1	340	27	374	6e-71	272
2010172590	gi|254413611|ref|ZP_05027381.1|	41.47	217	107	9	437	641	493	701	1e-24	120
2010172592	gi|222526648|ref|YP_002571119.1|	59.78	92	37	0	1	92	1	92	4e-23	112
2010172593	gi|260893601|ref|YP_003239698.1|	48.45	161	79	2	7	163	3	163	2e-28	129
2010172594	gi|254413611|ref|ZP_05027381.1|	39.02	451	197	14	2	387	221	658	3e-60	237
2010172596	gi|222526648|ref|YP_002571119.1|	58.7	92	38	0	1	92	1	92	2e-18	96.3
2010172597	gi|296132179|ref|YP_003639426.1|	42.71	487	270	4	7	487	3	486	2e-77	295
2010172599	gi|256419787|ref|YP_003120440.1|	30.52	403	255	12	3	385	23	420	6e-38	163
2010172600	gi|218295428|ref|ZP_03496241.1|	67.35	49	16	0	32	80	5	53	3e-07	59.3
2010172601	gi|218294953|ref|ZP_03495807.1|	95.67	231	10	0	1	231	1	231	7e-106	387
2010172602	gi|218294953|ref|ZP_03495807.1|	97.65	213	5	0	1	213	24	236	3e-109	399
2010172603	gi|218294952|ref|ZP_03495806.1|	98.71	466	6	0	1	466	1	466	0	795
2010172604	gi|218294951|ref|ZP_03495805.1|	98.4	187	3	0	1	187	1	187	7e-65	250
2010172605	gi|218294950|ref|ZP_03495804.1|	97.39	268	7	0	1	268	1	268	3e-128	462
2010172606	gi|218294949|ref|ZP_03495803.1|	96.35	219	8	0	16	234	16	234	3e-112	409
2010172607	gi|218294948|ref|ZP_03495802.1|	88.24	34	4	0	6	39	1	34	1e-07	60.5
2010172608	gi|218294950|ref|ZP_03495804.1|	97.44	117	3	0	1	117	1	117	3e-45	185
2010172609	gi|218294949|ref|ZP_03495803.1|	97.87	235	5	0	16	250	16	250	3e-123	445
2010172610	gi|218294948|ref|ZP_03495802.1|	98.05	257	5	0	6	262	1	257	1e-137	493
2010172611	gi|218294947|ref|ZP_03495801.1|	96.31	352	13	0	1	352	13	364	2e-171	606
2010172612	gi|218297175|ref|ZP_03497837.1|	97.73	44	1	0	1	44	14	57	5e-17	91.3
2010172613	gi|169831946|ref|YP_001717928.1|	40.22	92	51	2	25	114	209	298	6e-10	67.8
2010172615	gi|260892875|ref|YP_003238972.1|	38.23	361	180	15	4	353	3	331	2e-49	201
2010172619	gi|108805072|ref|YP_645009.1|	37.22	266	148	9	1	262	43	293	3e-30	138
2010172624	gi|221632939|ref|YP_002522162.1|	98.82	255	3	0	1	255	1	255	1e-115	421
2010172625	gi|221632940|ref|YP_002522163.1|	99.03	103	1	0	22	124	131	233	4e-49	197
2010172626	gi|392424521|ref|YP_006465515.1|	57.78	45	19	0	8	52	297	341	6e-07	58.2
2010172627	gi|410584286|ref|ZP_11321391.1|	56.04	91	38	2	3	93	4	92	5e-18	94.7
2010172628	gi|281417893|ref|ZP_06248913.1|	33.83	266	173	2	6	271	1	263	3e-39	167
2010172630	gi|406830206|ref|ZP_11089800.1|	62.19	201	76	0	99	299	3	203	1e-61	241
2010172631	gi|427727694|ref|YP_007073931.1|	42.92	233	132	1	35	266	1239	1471	6e-51	205
2010172632	gi|302388653|ref|YP_003824474.1|	38.04	276	168	3	21	294	89	363	1e-41	174
2010172633	gi|288818805|ref|YP_003433153.1|	54.97	171	73	1	7	173	2	172	7e-47	190
2010172634	gi|289548639|ref|YP_003473627.1|	63.73	306	111	0	1	306	1	306	7e-102	375
2010172635	gi|288818901|ref|YP_003433249.1|	74	50	13	0	1	50	31	80	2e-14	83.2
2010172636	gi|390443494|ref|ZP_10231286.1|	51.76	85	41	0	1	85	112	196	2e-18	96.3
2010172637	gi|227538343|ref|ZP_03968392.1|	48.61	323	163	2	6	328	5	324	4e-80	303
2010172638	gi|218961735|ref|YP_001741510.1|	74	50	13	0	12	61	6	55	3e-13	79.3
2010172641	gi|375008634|ref|YP_004982267.1|	60.37	270	104	2	1	270	76	342	8e-95	351
2010172644	gi|423206428|ref|ZP_17192984.1|	44.49	227	120	3	27	253	8	228	3e-42	176
2010172645	gi|148242263|ref|YP_001227420.1|	40.22	92	49	2	7	94	7	96	5e-09	64.7
2010172647	gi|193216015|ref|YP_001997214.1|	51.75	458	216	2	1	454	1	457	2e-128	464
2010172651	gi|154506148|ref|ZP_02042886.1|	36.8	250	151	1	8	250	2	251	3e-41	173
2010172653	gi|298246353|ref|ZP_06970159.1|	60.72	387	150	1	22	406	32	418	6e-134	482
2010172654	gi|163756879|ref|ZP_02163987.1|	34.88	215	124	6	3	216	542	741	3e-22	110
2010172655	gi|385809857|ref|YP_005846253.1|	31.63	781	465	28	84	841	33	767	1e-82	313
2010172656	gi|345022251|ref|ZP_08785864.1|	35.42	384	241	5	4	385	2	380	2e-61	241
2010172657	gi|381207201|ref|ZP_09914272.1|	37.94	506	274	11	1	494	1	478	2e-69	268
2010172658	gi|392309746|ref|ZP_10272280.1|	35.29	119	77	0	5	123	4	122	4e-13	80.9
2010172659	gi|392309746|ref|ZP_10272280.1|	36.97	119	75	0	5	123	4	122	8e-14	82.8
2010172660	gi|225181340|ref|ZP_03734784.1|	43.53	170	95	1	21	190	5	173	8e-34	148
2010172662	gi|327401739|ref|YP_004342578.1|	30.59	219	121	9	126	326	126	331	1e-10	72.8
2010172663	gi|348171578|ref|ZP_08878472.1|	36.5	137	69	5	11	142	17	140	1e-15	87.4
2010172665	gi|334120404|ref|ZP_08494485.1|	30.54	298	184	5	3	277	1	298	1e-21	108
2010172666	gi|427724734|ref|YP_007072011.1|	36.36	242	145	5	47	283	47	284	6e-35	152
2010172668	gi|334120404|ref|ZP_08494485.1|	30.54	298	184	5	48	322	1	298	7e-22	109
2010172669	gi|254421930|ref|ZP_05035648.1|	35.14	111	67	2	4	114	187	292	2e-10	69.7
2010172672	gi|430748121|ref|YP_007207250.1|	43.9	82	46	0	2	83	102	183	1e-12	77.4
2010172673	gi|334339850|ref|YP_004544830.1|	52.51	179	84	1	11	188	1	179	6e-52	207
2010172676	gi|51891625|ref|YP_074316.1|	38.12	404	220	6	6	392	4	394	6e-50	203
2010172677	gi|206895761|ref|YP_002246502.1|	78.95	38	8	0	1	38	1	38	3e-09	65.9
2010172678	gi|152975948|ref|YP_001375465.1|	34.92	378	224	9	32	407	34	391	7e-40	170
2010172679	gi|152986738|ref|YP_001350332.1|	46.49	114	59	1	7	118	11	124	8e-19	97.4
2010172680	gi|156742576|ref|YP_001432705.1|	64.23	383	136	1	6	387	5	387	4e-142	509
2010172681	gi|253575648|ref|ZP_04852984.1|	30.29	274	155	9	75	327	134	392	1e-12	79.3
2010172682	gi|117617860|ref|YP_855486.1|	38.16	76	47	0	152	227	323	398	7e-08	62.4
2010172687	gi|78042966|ref|YP_359402.1|	48.94	94	48	0	3	96	226	319	4e-18	95.1
2010172688	gi|85704618|ref|ZP_01035720.1|	50.94	212	104	0	81	292	91	302	7e-41	172
2010172690	gi|414165919|ref|ZP_11422153.1|	56.85	292	124	2	7	297	9	299	1e-57	228
2010172691	gi|384920685|ref|ZP_10020690.1|	55.56	198	88	0	102	299	118	315	6e-40	169
2010172692	gi|298292890|ref|YP_003694829.1|	58.13	246	102	1	7	251	2	247	8e-58	228
2010172693	gi|296534509|ref|ZP_06896930.1|	61.61	211	81	0	6	216	5	215	2e-61	240
2010172694	gi|317122629|ref|YP_004102632.1|	69.7	231	70	0	1	231	11	241	1e-66	257
2010172695	gi|333911850|ref|YP_004485582.1|	69.77	43	13	0	2	44	330	372	9e-10	67.4
2010172696	gi|386360488|ref|YP_006058733.1|	90.84	382	35	0	7	388	4	385	4e-176	622
2010172698	gi|218295148|ref|ZP_03495984.1|	98.01	302	6	0	1	302	1	302	7e-169	597
2010172699	gi|218295148|ref|ZP_03495984.1|	97.14	35	1	0	1	35	337	371	2e-11	73.2
2010172701	gi|188996894|ref|YP_001931145.1|	49.18	122	58	3	51	172	30	147	2e-22	109
2010172702	gi|392963408|ref|ZP_10328834.1|	52.63	114	52	2	41	153	31	143	3e-25	118
2010172703	gi|119504277|ref|ZP_01626357.1|	46.41	153	81	1	3	155	1	152	3e-34	148
2010172704	gi|260892868|ref|YP_003238965.1|	31.94	263	127	7	1	247	1	227	3e-16	90.5
2010172705	gi|218296229|ref|ZP_03496985.1|	92.16	51	4	0	1	51	18	68	1e-18	96.7
2010172706	gi|218296228|ref|ZP_03496984.1|	97.07	239	7	0	1	239	1	239	4e-129	464
2010172708	gi|381189810|ref|ZP_09897335.1|	51.43	315	145	4	6	315	3	314	2e-76	291
2010172709	gi|392410436|ref|YP_006447043.1|	49.11	112	56	1	1	111	330	441	1e-26	123
2010172710	gi|162454743|ref|YP_001617110.1|	43.1	116	64	2	35	150	199	312	3e-12	75.9
2010172711	gi|383753284|ref|YP_005432187.1|	47.55	368	182	5	1	364	1	361	2e-88	331
2010172712	gi|223940759|ref|ZP_03632595.1|	50.42	119	55	2	39	157	31	145	3e-17	92.4
2010172713	gi|83815194|ref|YP_444470.1|	53.04	115	53	1	59	173	101	214	2e-26	122
2010172714	gi|325681185|ref|ZP_08160715.1|	55.81	43	18	1	1	42	326	368	1e-05	53.5
2010172715	gi|310823256|ref|YP_003955614.1|	39.35	155	93	1	5	158	128	282	5e-08	61.6
2010172716	gi|404448229|ref|ZP_11013222.1|	40.29	139	79	1	4	138	62	200	2e-19	99.4
2010172717	gi|434382478|ref|YP_006704261.1|	58.04	336	135	1	1	336	90	419	1e-117	427
2010172718	gi|108805072|ref|YP_645009.1|	39.63	270	146	8	1	261	32	293	3e-35	153
2010172719	gi|114567231|ref|YP_754385.1|	38.61	316	190	3	21	335	82	394	2e-49	201
2010172724	gi|218297151|ref|ZP_03497822.1|	97.22	72	2	0	45	116	31	102	1e-14	84
2010172725	gi|218297148|ref|ZP_03497819.1|	100	84	0	0	1	84	1	84	1e-41	173
2010172726	gi|386361736|ref|YP_006061577.1|	85.71	56	8	0	1	56	1	56	9e-11	70.9
2010172728	gi|218297145|ref|ZP_03497816.1|	85.71	77	11	0	1	77	1	77	1e-30	137
2010172729	gi|218297144|ref|ZP_03497815.1|	94.87	39	2	0	1	39	1	39	4e-13	78.6
2010172731	gi|218297145|ref|ZP_03497816.1|	63.16	76	24	2	6	77	1	76	7e-16	87.8
2010172732	gi|218297144|ref|ZP_03497815.1|	97.13	174	5	0	1	174	1	174	2e-92	342
2010172733	gi|410731225|ref|YP_006973579.1|	69.07	97	28	2	1	95	1	97	2e-26	122
2010172734	gi|218297143|ref|ZP_03497814.1|	84.52	84	13	0	1	84	1	84	2e-31	139
2010172736	gi|218296494|ref|ZP_03497222.1|	98.06	361	6	1	72	431	1	361	0	679
2010172737	gi|218296494|ref|ZP_03497222.1|	99.37	318	2	0	1	318	211	528	5e-170	602
2010172738	gi|218296494|ref|ZP_03497222.1|	97.7	391	9	0	1	391	525	915	0	703
2010172739	gi|218296494|ref|ZP_03497222.1|	96.77	62	2	0	1	62	937	998	2e-26	123
2010172740	gi|218296948|ref|ZP_03497634.1|	97.84	185	4	0	1	185	1	185	9e-76	286
2010172743	gi|218296492|ref|ZP_03497220.1|	97.47	79	2	0	1	79	3	81	1e-21	107
2010172744	gi|218296493|ref|ZP_03497221.1|	98.04	357	7	0	19	375	1	357	1e-161	574
2010172745	gi|427407057|ref|ZP_18897262.1|	34.53	278	164	6	96	369	160	423	3e-31	141
2010172746	gi|221632698|ref|YP_002521919.1|	54.92	193	87	0	5	197	10	202	7e-52	207
2010172747	gi|295695452|ref|YP_003588690.1|	50	172	85	1	2	172	164	335	1e-40	170
2010172748	gi|387793015|ref|YP_006258080.1|	46.03	63	33	1	20	81	30	92	2e-08	62.8
2010172749	gi|124009989|ref|ZP_01694653.1|	30.15	262	165	8	30	285	870	1119	1e-21	108
2010172751	gi|373457164|ref|ZP_09548931.1|	66.59	428	143	0	1	428	1	428	2e-166	590
2010172753	gi|218296955|ref|ZP_03497641.1|	98.62	290	4	0	1	290	54	343	2e-83	313
2010172754	gi|218296954|ref|ZP_03497640.1|	97.5	120	3	0	1	120	142	261	1e-44	183
2010172755	gi|218296953|ref|ZP_03497639.1|	96.85	127	4	0	7	133	1	127	2e-46	189
2010172756	gi|218296954|ref|ZP_03497640.1|	96.97	33	1	0	1	33	229	261	1e-08	63.9
2010172757	gi|218296953|ref|ZP_03497639.1|	100	72	0	0	5	76	117	188	3e-32	142
2010172758	gi|218296952|ref|ZP_03497638.1|	97.56	205	5	0	1	205	1	205	1e-73	280
2010172759	gi|218296951|ref|ZP_03497637.1|	99.41	170	1	0	84	253	233	402	3e-90	336
2010172760	gi|218296950|ref|ZP_03497636.1|	98.1	210	4	0	1	210	1	210	6e-112	407
2010172761	gi|288817957|ref|YP_003432304.1|	65.46	443	152	1	1	443	1	442	1e-177	627
2010172763	gi|428206575|ref|YP_007090928.1|	68.55	566	174	3	1	565	1	563	0	819
2010172764	gi|409913420|ref|YP_006891885.1|	47.21	394	202	5	2	393	34	423	2e-81	308
2010172765	gi|304313844|ref|YP_003848991.1|	31.68	322	137	21	48	343	57	321	6e-07	60.8
2010172767	gi|94969032|ref|YP_591080.1|	71.93	424	119	0	8	431	5	428	0	646
2010172768	gi|294055000|ref|YP_003548658.1|	47.44	215	111	2	8	221	6	219	4e-51	205
2010172769	gi|385809335|ref|YP_005845731.1|	55.1	147	66	0	2	148	5	151	8e-42	174
2010172770	gi|397689422|ref|YP_006526676.1|	68.21	324	103	0	1	324	59	382	2e-104	384
2010172771	gi|397689422|ref|YP_006526676.1|	64.29	238	85	0	4	241	3	240	2e-89	333
2010172772	gi|193214080|ref|YP_001995279.1|	53.46	492	225	3	4	492	151	641	5e-142	509
2010172774	gi|218294808|ref|ZP_03495662.1|	100	99	0	0	1	99	1	99	3e-50	202
2010172775	gi|218294807|ref|ZP_03495661.1|	98.28	116	2	0	1	116	105	220	1e-34	150
2010172776	gi|375147789|ref|YP_005010230.1|	35.05	97	60	1	2	95	198	294	1e-08	63.5
2010172777	gi|148654309|ref|YP_001274514.1|	79.41	136	28	0	1	136	164	299	3e-59	231
2010172779	gi|218295172|ref|ZP_03496008.1|	91.07	168	15	0	1	168	1	168	1e-69	266
2010172780	gi|218295173|ref|ZP_03496009.1|	99.14	116	1	0	1	116	1	116	5e-60	234
2010172781	gi|218295174|ref|ZP_03496010.1|	98.7	231	3	0	1	231	1	231	1e-72	277
2010172782	gi|218295175|ref|ZP_03496011.1|	98	100	2	0	1	100	1	100	1e-48	196
2010172784	gi|86609587|ref|YP_478349.1|	36.36	517	309	8	1	504	740	1249	2e-66	259
2010172785	gi|86606613|ref|YP_475376.1|	33.9	705	402	18	425	1095	328	1002	3e-81	308
2010172787	gi|163783573|ref|ZP_02178563.1|	51.28	234	114	0	1	234	43	276	1e-72	277
2010172788	gi|163783574|ref|ZP_02178564.1|	71.19	243	70	0	1	243	1	243	3e-95	352
2010172789	gi|385810971|ref|YP_005847367.1|	39.94	338	172	8	23	332	332	666	5e-53	213
2010172790	gi|116622325|ref|YP_824481.1|	39.3	229	105	5	26	227	29	250	4e-37	159
2010172792	gi|206900976|ref|YP_002250607.1|	47.66	128	67	0	2	129	37	164	1e-31	139
2010172794	gi|291296369|ref|YP_003507767.1|	43.78	185	102	1	12	194	90	274	2e-38	163
2010172795	gi|328951199|ref|YP_004368534.1|	88.6	114	13	0	1	114	1	114	2e-51	205
2010172796	gi|297623071|ref|YP_003704505.1|	60.98	123	48	0	32	154	389	511	5e-22	108
2010172797	gi|328951199|ref|YP_004368534.1|	82.61	161	28	0	1	161	1	161	4e-59	231
2010172798	gi|218295178|ref|ZP_03496014.1|	59.5	363	145	2	1	361	1	363	1e-114	418
2010172799	gi|163756341|ref|ZP_02163455.1|	52.63	266	122	3	10	272	5	269	7e-77	291
2010172800	gi|311032101|ref|ZP_07710191.1|	94.74	38	2	0	1	38	293	330	3e-12	75.9
2010172801	gi|438001591|ref|YP_007271334.1|	41.2	284	153	4	1	282	381	652	1e-52	211
2010172802	gi|434394655|ref|YP_007129602.1|	51.03	145	63	1	24	168	24	160	6e-36	154
2010172805	gi|121535653|ref|ZP_01667458.1|	44.4	259	135	7	7	259	9	264	8e-42	175
2010172807	gi|256422735|ref|YP_003123388.1|	32.6	227	140	7	13	239	703	916	8e-24	115
2010172808	gi|218294936|ref|ZP_03495790.1|	97.35	151	3	1	34	183	159	309	2e-40	169
2010172809	gi|218294935|ref|ZP_03495789.1|	84.76	105	1	1	1	90	1	105	9e-32	140
2010172814	gi|213019194|ref|ZP_03335001.1|	30.12	249	151	5	38	272	22	261	1e-21	108
2010172815	gi|333978569|ref|YP_004516514.1|	40.08	257	122	3	14	258	32	268	4e-39	167
2010172818	gi|108804739|ref|YP_644676.1|	35.33	300	142	12	30	286	20	310	1e-22	113
2010172826	gi|148657630|ref|YP_001277835.1|	61.71	175	67	0	8	182	8	182	2e-62	243
2010172829	gi|375149660|ref|YP_005012101.1|	43.4	106	59	1	35	140	77	181	1e-19	100
2010172830	gi|398941874|ref|ZP_10669967.1|	52.58	97	46	0	1	97	171	267	3e-25	118
2010172831	gi|410584044|ref|ZP_11321149.1|	56.03	116	49	2	18	132	24	138	2e-20	102
2010172832	gi|390935557|ref|YP_006393062.1|	50	82	35	2	1	78	75	154	1e-13	80.1
2010172833	gi|271965902|ref|YP_003340098.1|	33.44	305	190	9	264	562	215	512	1e-33	150
2010172834	gi|218297303|ref|ZP_03497937.1|	94.32	176	10	0	1	176	1	176	1e-79	299
2010172836	gi|218295363|ref|ZP_03496176.1|	83.11	148	25	0	21	168	20	167	2e-64	249
2010172837	gi|218295362|ref|ZP_03496175.1|	79.94	339	62	2	1	333	574	912	2e-107	394
2010172838	gi|218297035|ref|ZP_03497712.1|	98.02	101	2	0	13	113	52	152	9e-49	197
2010172839	gi|218297039|ref|ZP_03497716.1|	97.51	481	12	0	69	549	1	481	9e-126	455
2010172840	gi|289548583|ref|YP_003473571.1|	72.88	59	16	0	1	59	1	59	6e-16	88.2
2010172841	gi|15605750|ref|NP_213127.1|	82	250	45	0	1	250	1	250	6e-103	378
2010172842	gi|289549216|ref|YP_003474204.1|	47.49	179	91	3	1	177	247	424	2e-44	182
2010172843	gi|410667946|ref|YP_006920317.1|	58.72	109	45	0	2	110	8	116	1e-28	130
2010172844	gi|406661941|ref|ZP_11070050.1|	33.04	224	125	5	26	224	21	244	2e-21	107
2010172846	gi|256829969|ref|YP_003158697.1|	31.78	214	141	4	2	214	38	247	5e-09	66.2
2010172849	gi|392540426|ref|ZP_10287563.1|	70.5	200	59	0	4	203	3	202	1e-84	317
2010172853	gi|269839648|ref|YP_003324340.1|	36.18	152	95	1	13	164	21	170	1e-18	96.7
2010172854	gi|385811676|ref|YP_005848072.1|	30.38	260	168	3	19	272	127	379	1e-17	95.5
2010172855	gi|383761660|ref|YP_005440642.1|	61.11	54	21	0	27	80	26	79	2e-09	66.6
2010172856	gi|188996288|ref|YP_001930539.1|	45.83	96	43	3	40	126	353	448	3e-13	79.3
2010172857	gi|410668094|ref|YP_006920465.1|	37.66	154	96	0	1	154	335	488	1e-23	114
2010172858	gi|218297127|ref|ZP_03497798.1|	95.47	464	21	0	1	464	45	508	1e-163	581
2010172859	gi|218297149|ref|ZP_03497820.1|	90.24	41	4	0	2	42	85	125	5e-11	71.6
2010172860	gi|218295460|ref|ZP_03496273.1|	97.4	577	15	0	11	587	1	577	0	1074
2010172861	gi|218295460|ref|ZP_03496273.1|	97.67	172	4	0	18	189	18	189	2e-94	348
2010172862	gi|218295461|ref|ZP_03496274.1|	98.99	397	4	0	1	397	1	397	0	790
2010172863	gi|386360592|ref|YP_006058837.1|	98.95	95	1	0	1	95	669	763	8e-47	190
2010172864	gi|218295461|ref|ZP_03496274.1|	98.2	167	3	0	1	167	1	167	3e-90	334
2010172865	gi|218295462|ref|ZP_03496275.1|	97.9	763	16	0	9	771	1	763	0	1440
2010172866	gi|320450394|ref|YP_004202490.1|	67.26	281	92	0	1	281	1	281	1e-76	291
2010172867	gi|297566253|ref|YP_003685225.1|	82.29	96	17	0	1	96	181	276	1e-40	170
2010172868	gi|219667768|ref|YP_002458203.1|	35.52	411	239	8	6	401	7	406	4e-64	250
2010172869	gi|402571353|ref|YP_006620696.1|	63.77	138	49	1	4	141	6	142	6e-47	191
2010172870	gi|193213785|ref|YP_001994984.1|	44.67	150	79	3	8	157	1	146	9e-27	124
2010172871	gi|397691399|ref|YP_006528653.1|	51.43	245	116	3	1	244	278	520	5e-73	278
2010172872	gi|385810495|ref|YP_005846891.1|	49.79	239	118	1	4	240	3	241	3e-68	262
2010172873	gi|385808904|ref|YP_005845300.1|	35.45	110	71	0	8	117	1	110	2e-17	92.4
2010172875	gi|94984839|ref|YP_604203.1|	74.55	55	14	0	2	56	7	61	3e-15	85.9
2010172876	gi|328951560|ref|YP_004368895.1|	55.74	61	27	0	2	62	80	140	9e-08	60.8
2010172877	gi|328951559|ref|YP_004368894.1|	62.05	195	74	0	1	195	37	231	5e-60	234
2010172878	gi|328951558|ref|YP_004368893.1|	83.89	211	34	0	1	211	28	238	2e-92	343
2010172879	gi|261406428|ref|YP_003242669.1|	49.09	110	41	2	1	95	262	371	7e-20	100
2010172880	gi|383454489|ref|YP_005368478.1|	41.1	219	124	2	27	245	27	240	4e-21	106
2010172882	gi|332982379|ref|YP_004463820.1|	30	160	112	0	15	174	94	253	2e-14	83.6
2010172883	gi|310658245|ref|YP_003935966.1|	30.12	518	267	11	3	503	2	441	7e-56	223
2010172884	gi|357041161|ref|ZP_09102941.1|	39.78	181	106	1	19	196	3	183	8e-25	118
2010172886	gi|332982379|ref|YP_004463820.1|	30	160	112	0	40	199	94	253	2e-14	83.6
2010172887	gi|376259455|ref|YP_005146175.1|	44.59	231	125	3	7	235	6	235	9e-47	192
2010172888	gi|150392226|ref|YP_001322275.1|	42.11	95	54	1	77	170	346	440	8e-16	88.2
2010172889	gi|357041161|ref|ZP_09102941.1|	39.23	181	107	1	19	196	3	183	3e-24	116
2010172890	gi|323702182|ref|ZP_08113849.1|	31.18	356	196	10	1	320	23	365	4e-34	150
2010172891	gi|302036562|ref|YP_003796884.1|	54.25	459	210	0	2	460	1	459	9e-139	498
2010172892	gi|225174902|ref|ZP_03728899.1|	49.19	185	94	0	1	185	1	185	1e-52	210
2010172893	gi|347755420|ref|YP_004862984.1|	42.36	399	204	5	22	405	41	428	5e-74	283
2010172894	gi|302036562|ref|YP_003796884.1|	51.69	354	171	0	2	355	1	354	6e-94	349
2010172895	gi|225174902|ref|ZP_03728899.1|	49.19	185	94	0	1	185	1	185	1e-52	210
2010172896	gi|320352745|ref|YP_004194084.1|	56.31	103	43	1	14	114	1143	1245	2e-22	109
2010172897	gi|116622325|ref|YP_824481.1|	33.92	681	370	28	16	651	99	744	3e-75	288
2010172899	gi|269926064|ref|YP_003322687.1|	41.8	366	209	3	1	362	114	479	3e-81	306
2010172900	gi|262038820|ref|ZP_06012169.1|	40.36	166	78	3	1	165	20	165	1e-20	105
2010172901	gi|332663858|ref|YP_004446646.1|	39.53	645	322	19	6	614	4	616	1e-85	322
2010172902	gi|436838249|ref|YP_007323465.1|	38.36	73	45	0	350	422	594	666	2e-07	62.4
2010172903	gi|328951571|ref|YP_004368906.1|	59.77	87	35	0	1	87	1	87	3e-22	108
2010172904	gi|289522244|ref|ZP_06439098.1|	56.5	331	143	1	1	330	1	331	1e-96	357
2010172905	gi|225850875|ref|YP_002731109.1|	39.29	168	94	3	18	184	9	169	2e-22	109
2010172906	gi|386813414|ref|ZP_10100638.1|	34.07	182	112	4	1	181	605	779	6e-26	121
2010172907	gi|374635343|ref|ZP_09706944.1|	42.34	274	133	7	3	273	331	582	4e-57	226
2010172908	gi|55978329|ref|YP_145385.1|	66.07	56	18	1	1	55	1	56	3e-07	59.3
2010172909	gi|218295527|ref|ZP_03496340.1|	90.61	181	17	0	1	181	51	231	2e-63	246
2010172912	gi|46198885|ref|YP_004552.1|	55.2	125	37	4	1	107	38	161	2e-20	102
2010172913	gi|55978188|ref|YP_145244.1|	49.33	150	64	1	1	150	1	138	2e-17	92.4
2010172914	gi|384432294|ref|YP_005641653.1|	81.93	83	15	0	2	84	324	406	2e-32	142
2010172915	gi|298248731|ref|ZP_06972536.1|	51.11	90	40	1	16	101	28	117	1e-15	87
2010172917	gi|218296905|ref|ZP_03497600.1|	91.12	169	13	1	25	191	1	169	3e-81	305
2010172918	gi|429218365|ref|YP_007180009.1|	48.44	64	29	1	12	75	24	83	9e-06	54.3
2010172921	gi|428224547|ref|YP_007108644.1|	63.88	263	95	0	9	271	4	266	1e-97	360
2010172922	gi|160893335|ref|ZP_02074122.1|	50.81	124	60	1	2	125	91	213	1e-26	123
2010172923	gi|221635769|ref|YP_002523645.1|	98.9	363	4	0	1	363	64	426	3e-131	473
2010172926	gi|15606727|ref|NP_214107.1|	83.62	116	19	0	1	116	370	485	2e-50	202
2010172927	gi|288818729|ref|YP_003433077.1|	69.8	447	135	0	1	447	1	447	0	658
2010172928	gi|311030117|ref|ZP_07708207.1|	88.42	95	11	0	2	96	26	120	4e-41	171
2010172929	gi|311030116|ref|ZP_07708206.1|	65.15	198	61	2	1	198	11	200	2e-50	202
2010172931	gi|365824560|ref|ZP_09366634.1|	34.27	213	123	7	27	232	979	1181	7e-20	102
2010172933	gi|156742759|ref|YP_001432888.1|	53.54	452	179	4	65	491	4	449	5e-131	473
2010172934	gi|313667255|ref|YP_004049656.1|	52.33	407	188	3	11	412	671	1076	2e-98	364
2010172935	gi|218297120|ref|ZP_03497791.1|	95.41	109	5	0	1	109	46	154	9e-21	103
2010172937	gi|381190480|ref|ZP_09898002.1|	68.29	82	26	0	7	88	52	133	3e-24	115
2010172938	gi|218295673|ref|ZP_03496469.1|	99.54	219	1	0	1	219	1	219	6e-74	281
2010172940	gi|289548606|ref|YP_003473594.1|	58.88	107	44	0	2	108	5	111	2e-25	119
2010172941	gi|289548091|ref|YP_003473079.1|	61.25	80	31	0	1	80	1	80	6e-13	78.2
2010172942	gi|288819168|ref|YP_003433516.1|	84.31	153	24	0	1	153	219	371	2e-72	275
2010172943	gi|428780403|ref|YP_007172189.1|	52.43	309	135	4	1	302	1	304	2e-65	254
2010172945	gi|414078348|ref|YP_006997666.1|	37.74	106	64	1	13	118	58	161	1e-14	83.6
2010172946	gi|410030843|ref|ZP_11280673.1|	35.26	173	89	5	3	158	10	176	3e-17	92
2010172947	gi|313675577|ref|YP_004053573.1|	32.22	90	60	1	1	90	1	89	1e-09	67.4
2010172948	gi|270294686|ref|ZP_06200888.1|	36.14	166	83	8	13	167	324	477	3e-09	65.5
2010172949	gi|15605934|ref|NP_213311.1|	62.22	90	32	1	22	109	1	90	2e-22	109
2010172950	gi|300087298|ref|YP_003757820.1|	62.5	48	18	0	2	49	3	50	9e-10	67.4
2010172951	gi|435850289|ref|YP_007311875.1|	61.43	70	26	1	1	69	5	74	9e-16	87.4
2010172953	gi|289548534|ref|YP_003473522.1|	67.57	74	24	0	3	76	218	291	6e-24	114
2010172954	gi|288817790|ref|YP_003432137.1|	73.02	189	51	0	1	189	1	189	1e-82	310
2010172955	gi|163782178|ref|ZP_02177177.1|	65.08	126	43	1	1	125	1	126	2e-41	172
2010172957	gi|148654315|ref|YP_001274520.1|	55.75	348	147	3	3	348	5	347	6e-105	385
2010172958	gi|317121413|ref|YP_004101416.1|	65.22	115	40	0	64	178	184	298	1e-35	153
2010172960	gi|397690415|ref|YP_006527669.1|	51.46	171	78	1	187	357	23	188	1e-42	179
2010172961	gi|317121413|ref|YP_004101416.1|	65.22	115	40	0	51	165	184	298	5e-35	151
2010172963	gi|428311805|ref|YP_007122782.1|	34.95	309	165	8	8	306	8	290	2e-35	154
2010172964	gi|269837250|ref|YP_003319478.1|	58.04	336	129	3	1	327	271	603	6e-101	372
2010172966	gi|328949856|ref|YP_004367191.1|	63	500	185	0	1	500	5	504	4e-174	616
2010172967	gi|402812776|ref|ZP_10862371.1|	48.11	370	185	4	21	383	15	384	3e-72	277
2010172968	gi|188997641|ref|YP_001931892.1|	66.9	142	43	2	1	141	31	169	6e-49	197
2010172969	gi|288817323|ref|YP_003431670.1|	68.14	204	65	0	1	204	1	204	1e-81	306
2010172970	gi|288817323|ref|YP_003431670.1|	70.81	322	86	1	1	314	1	322	7e-139	498
2010172971	gi|288817324|ref|YP_003431671.1|	53.59	181	84	0	23	203	23	203	1e-46	190
2010172972	gi|289548083|ref|YP_003473071.1|	47.47	554	282	6	1	552	384	930	2e-141	507
2010172974	gi|260892123|ref|YP_003238220.1|	49.78	229	111	1	3	227	2	230	1e-53	214
2010172976	gi|374307645|ref|YP_005054076.1|	44.59	157	85	1	1	157	297	451	2e-20	102
2010172977	gi|386361807|ref|YP_006061648.1|	77.59	58	5	1	1	58	318	367	1e-15	87.4
2010172978	gi|320451489|ref|YP_004203585.1|	62.93	116	43	0	17	132	17	132	2e-19	99.8
2010172979	gi|386361813|ref|YP_006061654.1|	94.59	74	4	0	1	74	1	74	9e-31	137
2010172980	gi|410687447|ref|YP_006250236.1|	79.75	79	16	0	1	79	167	245	2e-19	99.4
2010172981	gi|386361813|ref|YP_006061654.1|	94.59	74	4	0	1	74	1	74	9e-31	137
2010172982	gi|386361766|ref|YP_006061607.1|	88.84	242	27	0	28	269	1	242	3e-80	302
2010172983	gi|218297305|ref|ZP_03497939.1|	57.28	426	157	9	1	417	1	410	5e-74	283
2010172986	gi|218297257|ref|ZP_03497901.1|	97.62	42	1	0	1	42	127	168	2e-14	83.2
2010172987	gi|297566686|ref|YP_003685658.1|	62.18	119	45	0	7	125	29	147	7e-37	157
2010172989	gi|375013484|ref|YP_004990472.1|	62.5	88	33	0	1	88	1	88	1e-23	113
2010172990	gi|255038560|ref|YP_003089181.1|	53.38	148	69	0	6	153	8	155	6e-21	104
2010172991	gi|379730045|ref|YP_005322241.1|	34.43	183	94	4	14	194	200	358	7e-18	94.7
2010172993	gi|73669371|ref|YP_305386.1|	52.43	185	79	4	1	181	92	271	2e-42	176
2010172994	gi|385808862|ref|YP_005845258.1|	44.26	61	34	0	2	62	83	143	8e-07	57.8
2010172995	gi|322433014|ref|YP_004210263.1|	40.79	76	36	3	14	89	11	77	7e-06	54.3
2010172996	gi|334121281|ref|ZP_08495353.1|	60	220	85	3	6	224	3	220	9e-66	254
2010172997	gi|327406012|ref|YP_004346850.1|	43.69	103	56	1	4	106	555	655	2e-18	96.3
2010173000	gi|169830304|ref|YP_001716286.1|	49.22	193	93	1	30	222	23	210	4e-31	139
2010173001	gi|347755635|ref|YP_004863199.1|	83.2	369	62	0	1	369	136	504	5e-138	495
2010173002	gi|347755635|ref|YP_004863199.1|	71.77	248	64	1	1	242	843	1090	8e-88	327
2010173004	gi|337287089|ref|YP_004626562.1|	42.67	75	43	0	10	84	6	80	1e-11	73.6
2010173005	gi|10957060|ref|NP_046416.1|	51.85	189	89	2	1	189	20	206	3e-38	162
2010173006	gi|288817665|ref|YP_003432012.1|	76.92	91	21	0	1	91	3	93	4e-34	148
2010173007	gi|288818277|ref|YP_003432625.1|	69.82	391	113	2	2	387	5	395	1e-158	564
2010173008	gi|289548211|ref|YP_003473199.1|	56.54	405	176	0	13	417	13	417	1e-132	478
2010173009	gi|289548212|ref|YP_003473200.1|	62.73	110	41	0	1	110	321	430	2e-35	152
2010173010	gi|345304002|ref|YP_004825904.1|	51.59	345	159	4	2	343	3	342	2e-84	317
2010173012	gi|384438594|ref|YP_005653318.1|	84.38	256	40	0	1	256	1	256	2e-105	387
2010173013	gi|384438593|ref|YP_005653317.1|	79.57	93	19	0	12	104	399	491	3e-23	112
2010173014	gi|384438593|ref|YP_005653317.1|	62.75	51	19	0	1	51	2	52	1e-09	66.6
2010173015	gi|384438592|ref|YP_005653316.1|	89.81	265	27	0	1	265	1	265	2e-120	436
2010173016	gi|384438591|ref|YP_005653315.1|	82.65	98	17	0	1	98	149	246	1e-38	163
2010173018	gi|156741616|ref|YP_001431745.1|	60.2	294	117	0	2	295	160	453	8e-88	328
2010173019	gi|384431455|ref|YP_005640815.1|	97.87	141	3	0	1	141	1	141	5e-73	277
2010173020	gi|218295781|ref|ZP_03496577.1|	100	106	0	0	1	106	1	106	4e-39	164
2010173021	gi|218295782|ref|ZP_03496578.1|	98.82	254	3	0	6	259	70	323	4e-111	405
2010173022	gi|430746751|ref|YP_007205880.1|	39.45	109	66	0	30	138	147	255	3e-10	69.3
2010173023	gi|229916286|ref|YP_002884932.1|	37.56	197	109	4	3	187	31	225	7e-13	78.2
2010173024	gi|433605302|ref|YP_007037671.1|	38.57	140	77	3	39	174	333	467	5e-13	78.2
2010173026	gi|257870048|ref|ZP_05649701.1|	37.81	201	110	5	2	188	46	245	6e-13	79
2010173027	gi|288818492|ref|YP_003432840.1|	74.42	86	22	0	29	114	55	140	2e-32	142
2010173028	gi|289549353|ref|YP_003474341.1|	88.01	584	70	0	1	584	1	584	0	1077
2010173030	gi|304314636|ref|YP_003849783.1|	34.09	88	58	0	5	92	3	90	2e-06	56.2
2010173031	gi|332296500|ref|YP_004438423.1|	39.13	368	211	4	2	367	56	412	2e-58	231
2010173032	gi|83590855|ref|YP_430864.1|	61.68	441	159	1	2	432	3	443	2e-128	464
2010173033	gi|345302046|ref|YP_004823948.1|	67.2	314	98	3	1	311	14	325	1e-109	400
2010173035	gi|296132254|ref|YP_003639501.1|	39.57	230	134	3	1	228	1	227	3e-44	182
2010173036	gi|150390557|ref|YP_001320606.1|	45.45	77	41	1	1	76	54	130	7e-09	64.3
2010173037	gi|332983094|ref|YP_004464535.1|	60	135	54	0	1	135	158	292	4e-37	158
2010173039	gi|334121562|ref|ZP_08495627.1|	32.26	124	84	0	7	130	6	129	7e-07	57.8
2010173040	gi|297624926|ref|YP_003706360.1|	80.49	82	16	0	1	82	73	154	9e-32	140
2010173041	gi|297624926|ref|YP_003706360.1|	85.07	67	10	0	5	71	3	69	1e-25	120
2010173042	gi|55980986|ref|YP_144283.1|	53.3	212	98	1	1	212	238	448	1e-44	184
2010173043	gi|221636280|ref|YP_002524156.1|	100	148	0	0	1	148	242	389	6e-55	217
2010173044	gi|221636279|ref|YP_002524155.1|	98.36	427	7	0	1	427	1	427	0	777
2010173046	gi|288819022|ref|YP_003433370.1|	76.67	90	21	0	1	90	1	90	5e-36	154
2010173047	gi|289548788|ref|YP_003473776.1|	75.88	170	41	0	3	172	2	171	5e-73	277
2010173048	gi|288817600|ref|YP_003431947.1|	62.03	79	29	1	1	78	6	84	2e-20	102
2010173049	gi|289548786|ref|YP_003473774.1|	53.55	183	85	0	2	184	1	183	2e-44	182
2010173050	gi|383761409|ref|YP_005440391.1|	60.62	160	62	1	1	160	348	506	2e-49	199
2010173051	gi|78044276|ref|YP_359903.1|	47.57	309	161	1	7	314	3	311	2e-78	297
2010173052	gi|390556745|ref|ZP_10243153.1|	46.93	228	116	2	2	227	21	245	6e-43	178
2010173053	gi|327401739|ref|YP_004342578.1|	30.04	223	117	9	65	265	126	331	3e-10	70.9
2010173054	gi|348171578|ref|ZP_08878472.1|	36.5	137	69	5	11	142	17	140	9e-16	87.4
2010173056	gi|427737196|ref|YP_007056740.1|	31.11	225	144	3	3	216	1	225	1e-16	91.3
2010173057	gi|218296626|ref|ZP_03497344.1|	98.13	268	5	0	10	277	1	268	2e-145	519
2010173058	gi|55978410|ref|YP_145466.1|	71.11	405	114	1	1	405	1	402	1e-125	454
2010173059	gi|386361520|ref|YP_006059764.1|	81.94	299	54	0	5	303	1	299	3e-130	469
2010173060	gi|46255268|ref|YP_006180.1|	83.61	122	20	0	8	129	7	128	1e-52	209
2010173061	gi|55978408|ref|YP_145464.1|	80.36	56	11	0	1	56	139	194	2e-11	73.2
2010173062	gi|386361517|ref|YP_006059761.1|	91.08	325	29	0	8	332	1	325	2e-168	596
2010173063	gi|384432242|ref|YP_005641601.1|	100	94	0	0	1	94	1	94	5e-40	167
2010173064	gi|384432247|ref|YP_005641606.1|	81.03	174	30	1	1	174	1	171	3e-76	288
2010173065	gi|55978410|ref|YP_145466.1|	83.96	268	39	2	1	267	501	765	3e-121	439
2010173066	gi|384439567|ref|YP_005654291.1|	50.63	397	191	3	9	402	12	406	5e-104	383
2010173067	gi|406831993|ref|ZP_11091587.1|	34.78	138	85	2	5	139	298	433	2e-12	76.6
2010173068	gi|384439567|ref|YP_005654291.1|	51.23	285	136	2	9	290	12	296	2e-76	290
2010173069	gi|406831993|ref|ZP_11091587.1|	34.95	412	255	7	6	407	25	433	7e-51	206
2010173070	gi|332982002|ref|YP_004463443.1|	30.67	463	307	4	2	457	24	479	3e-52	211
2010173071	gi|317122737|ref|YP_004102740.1|	64.07	501	179	1	22	521	18	518	0	674
2010173073	gi|392394885|ref|YP_006431487.1|	41.18	85	47	2	52	134	2795	2878	4e-10	69.7
2010173074	gi|392394880|ref|YP_006431482.1|	38.83	103	57	3	37	134	662	763	3e-10	70.1
2010173076	gi|21243262|ref|NP_642844.1|	39.45	109	53	5	8	112	1432	1531	6e-07	58.2
2010173077	gi|317129129|ref|YP_004095411.1|	50.29	344	170	1	32	374	2	345	5e-96	356
2010173078	gi|403743300|ref|ZP_10952914.1|	40.87	115	63	2	1	110	3	117	7e-15	84.3
2010173079	gi|392964808|ref|ZP_10330228.1|	50.15	337	159	4	5	334	7	341	2e-91	340
2010173080	gi|67922470|ref|ZP_00515979.1|	54.2	131	60	0	1	131	1	131	3e-34	148
2010173081	gi|403235034|ref|ZP_10913620.1|	34.73	262	160	4	4	258	62	319	8e-36	155
2010173082	gi|182412809|ref|YP_001817875.1|	53.16	79	37	0	6	84	34	112	3e-17	92.4
2010173083	gi|403235034|ref|ZP_10913620.1|	35.75	207	125	2	4	204	62	266	5e-27	125
2010173084	gi|218296342|ref|ZP_03497085.1|	97.74	266	6	0	1	266	85	350	9e-113	410
2010173085	gi|218296341|ref|ZP_03497084.1|	100	32	0	0	1	32	1	32	3e-07	58.9
2010173087	gi|392398081|ref|YP_006434682.1|	41.2	233	132	3	34	262	230	461	2e-50	203
2010173089	gi|289549061|ref|YP_003474049.1|	94.06	219	13	0	1	219	29	247	8e-106	387
2010173090	gi|289549257|ref|YP_003474245.1|	55.73	192	85	0	20	211	27	218	1e-58	230
2010173091	gi|297623670|ref|YP_003705104.1|	33.93	224	145	1	6	229	4	224	2e-30	137
2010173093	gi|383452445|ref|YP_005366434.1|	68.18	330	102	1	2	331	3	329	2e-121	440
2010173094	gi|322435754|ref|YP_004217966.1|	58.82	391	161	0	7	397	2	392	2e-115	421
2010173097	gi|221632606|ref|YP_002521827.1|	71.97	132	37	0	4	135	1	132	4e-51	204
2010173098	gi|322435754|ref|YP_004217966.1|	57.8	391	165	0	7	397	2	392	9e-115	418
2010173102	gi|148266331|ref|YP_001233037.1|	35.25	261	159	2	29	279	588	848	2e-36	157
2010173105	gi|392374124|ref|YP_003205957.1|	38.11	475	264	7	35	482	46	517	3e-71	276
2010173107	gi|269926802|ref|YP_003323425.1|	44.64	289	154	3	10	293	147	434	8e-62	242
2010173108	gi|399575877|ref|ZP_10769634.1|	80	35	7	0	1	35	570	604	2e-07	60.1
2010173109	gi|11498895|ref|NP_070126.1|	63.99	436	155	2	3	437	2	436	2e-139	501
2010173111	gi|431795891|ref|YP_007222795.1|	42.66	143	79	3	5	146	5	145	2e-22	109
2010173112	gi|161528985|ref|YP_001582811.1|	52.6	154	73	0	1	154	618	771	9e-43	177
2010173113	gi|221632564|ref|YP_002521785.1|	59.33	150	61	0	3	152	72	221	1e-49	199
2010173115	gi|297567688|ref|YP_003686659.1|	69.23	91	28	0	8	98	386	476	2e-28	129
2010173116	gi|307688596|ref|ZP_07631042.1|	43.87	212	116	2	1	211	23	232	2e-45	187
2010173117	gi|332663409|ref|YP_004446197.1|	36.86	407	235	7	20	420	6	396	3e-57	227
2010173120	gi|386811400|ref|ZP_10098626.1|	49.27	205	103	1	27	230	180	384	3e-56	223
2010173121	gi|302037803|ref|YP_003798125.1|	32.63	236	121	5	43	278	11	208	6e-21	106
2010173122	gi|392373451|ref|YP_003205284.1|	30.97	268	182	2	4	268	2	269	1e-27	128
2010173123	gi|392373452|ref|YP_003205285.1|	39.09	197	116	3	15	210	7	200	1e-27	127
2010173124	gi|170290477|ref|YP_001737293.1|	33.18	214	136	5	4	214	5	214	9e-22	108
2010173125	gi|289549055|ref|YP_003474043.1|	64.78	159	56	0	21	179	4	162	5e-57	224
2010173127	gi|288818948|ref|YP_003433296.1|	54.05	74	33	1	1	74	1	73	7e-14	81.3
2010173128	gi|289547823|ref|YP_003472811.1|	42.24	232	133	1	1	231	1	232	3e-32	142
2010173129	gi|288818946|ref|YP_003433294.1|	46.63	178	93	1	11	186	41	218	5e-21	105
2010173130	gi|288818541|ref|YP_003432889.1|	60.71	56	22	0	2	57	416	471	1e-12	77
2010173131	gi|288818540|ref|YP_003432888.1|	78.1	105	23	0	19	123	10	114	6e-43	177
2010173132	gi|289547853|ref|YP_003472841.1|	63.48	419	152	1	8	425	1	419	5e-144	516
2010173133	gi|288818948|ref|YP_003433296.1|	61.4	57	22	0	14	70	14	70	1e-12	76.6
2010173134	gi|289547823|ref|YP_003472811.1|	41.35	133	77	1	17	148	100	232	5e-15	84.7
2010173136	gi|288818946|ref|YP_003433294.1|	41.74	218	124	2	1	215	1	218	4e-28	129
2010173137	gi|288818945|ref|YP_003433293.1|	52.36	233	107	2	5	236	57	286	5e-64	248
2010173139	gi|433543225|ref|ZP_20499636.1|	40.87	230	134	2	128	357	257	484	3e-33	147
2010173141	gi|374997394|ref|YP_004972893.1|	64.21	285	102	0	5	289	3	287	1e-104	384
2010173142	gi|317122894|ref|YP_004102897.1|	56.39	133	58	0	1	133	5	137	3e-35	151
2010173143	gi|374288654|ref|YP_005035739.1|	47.72	285	147	2	35	319	32	314	2e-70	271
2010173145	gi|385809654|ref|YP_005846050.1|	69.81	159	48	0	1	159	235	393	5e-63	244
2010173146	gi|268317352|ref|YP_003291071.1|	63.7	303	105	3	1	298	1	303	2e-104	383
2010173147	gi|218296149|ref|ZP_03496918.1|	44.14	145	79	2	8	151	1	144	2e-23	112
2010173148	gi|218296150|ref|ZP_03496919.1|	59.09	66	25	1	1	64	1	66	8e-12	74.3
2010173149	gi|218296151|ref|ZP_03496920.1|	80.41	388	76	0	1	388	1	388	2e-163	580
2010173152	gi|302872854|ref|YP_003841490.1|	36.95	203	108	6	15	213	135	321	1e-24	117
2010173154	gi|78044975|ref|YP_360437.1|	44.8	529	285	4	2	526	109	634	3e-124	451
2010173155	gi|366162536|ref|ZP_09462291.1|	59.9	202	81	0	2	203	141	342	2e-67	260
2010173161	gi|408406142|ref|YP_006864126.1|	42.18	211	101	5	2	201	222	422	5e-36	156
2010173162	gi|110597337|ref|ZP_01385625.1|	53.85	325	150	0	1	325	112	436	3e-85	320
2010173163	gi|220915126|ref|YP_002490430.1|	49.3	71	36	0	1	71	1	71	1e-13	80.5
2010173164	gi|88602778|ref|YP_502956.1|	36.11	252	145	5	63	311	43	281	4e-37	160
2010173166	gi|305663175|ref|YP_003859463.1|	36.68	199	122	2	49	243	15	213	4e-25	119
2010173167	gi|242398529|ref|YP_002993953.1|	36.47	266	157	3	17	276	9	268	9e-40	168
2010173172	gi|291295604|ref|YP_003507002.1|	45.14	144	70	5	1	143	558	693	3e-12	75.5
2010173173	gi|428223097|ref|YP_007107267.1|	41.57	178	99	3	14	186	12	189	1e-28	130
2010173174	gi|283778541|ref|YP_003369296.1|	52.99	368	169	3	2	369	79	442	6e-111	405
2010173177	gi|288818126|ref|YP_003432474.1|	88.92	334	37	0	1	334	1	334	3e-166	589
2010173178	gi|383762134|ref|YP_005441116.1|	52.68	112	50	1	30	141	38	146	3e-16	89.4
2010173179	gi|392424160|ref|YP_006465154.1|	35.48	124	80	0	8	131	10	133	2e-14	82.8
2010173180	gi|289548228|ref|YP_003473216.1|	58.02	162	64	1	1	158	269	430	8e-52	207
2010173181	gi|288818814|ref|YP_003433162.1|	57.44	195	83	0	2	196	3	197	2e-62	242
2010173182	gi|288818186|ref|YP_003432534.1|	70.62	194	57	0	5	198	3	196	1e-76	290
2010173183	gi|288817682|ref|YP_003432029.1|	60.9	133	50	1	24	156	24	154	1e-40	170
2010173185	gi|288818814|ref|YP_003433162.1|	62.26	53	20	0	3	55	145	197	2e-11	72.8
2010173187	gi|288818186|ref|YP_003432534.1|	70.62	194	57	0	5	198	3	196	1e-76	290
2010173189	gi|410667680|ref|YP_006920051.1|	65.71	35	12	0	1	35	1	35	4e-06	55.5
2010173190	gi|428202655|ref|YP_007081244.1|	46.32	95	48	3	16	108	7	100	5e-13	79.3
2010173191	gi|386346643|ref|YP_006044892.1|	57.19	327	119	3	1	322	256	566	3e-95	353
2010173192	gi|328953551|ref|YP_004370885.1|	34.78	253	137	7	4	235	6	251	1e-25	121
2010173198	gi|419726135|ref|ZP_14253158.1|	42.86	154	87	1	33	186	7	159	4e-28	128
2010173199	gi|402815671|ref|ZP_10865263.1|	54.73	243	104	2	54	296	74	310	6e-63	245
2010173201	gi|222053500|ref|YP_002535862.1|	35.92	142	72	3	2	130	784	919	3e-18	95.5
2010173202	gi|296133361|ref|YP_003640608.1|	54.43	779	341	6	4	774	2	774	0	835
2010173203	gi|222524149|ref|YP_002568620.1|	60.93	471	184	0	1	471	6	476	2e-154	551
2010173204	gi|392375863|ref|YP_003207696.1|	47.86	351	172	5	1	344	18	364	3e-76	290
2010173205	gi|20807149|ref|NP_622320.1|	40.92	369	213	3	7	374	6	370	8e-77	292
2010173207	gi|338536737|ref|YP_004670071.1|	47.3	148	70	3	8	151	301	444	1e-21	108
2010173209	gi|421076448|ref|ZP_15537435.1|	44.73	275	141	4	1	266	207	479	3e-59	233
2010173210	gi|296131811|ref|YP_003639058.1|	57.53	332	133	3	6	333	5	332	6e-104	382
2010173212	gi|220930944|ref|YP_002507852.1|	55.21	96	43	0	4	99	2	97	3e-25	119
2010173214	gi|296132724|ref|YP_003639971.1|	47.9	620	295	6	12	616	3	609	5e-167	593
2010173216	gi|218295133|ref|ZP_03495969.1|	100	76	0	0	1	76	790	865	2e-35	152
2010173217	gi|218295132|ref|ZP_03495968.1|	97.67	129	3	0	2	130	10	138	4e-60	234
2010173218	gi|218295131|ref|ZP_03495967.1|	97.77	314	7	0	1	314	1	314	6e-168	594
2010173219	gi|218295130|ref|ZP_03495966.1|	93.3	209	13	1	1	209	1	208	6e-100	367
2010173220	gi|218295146|ref|ZP_03495982.1|	96.32	136	5	0	10	145	1	136	5e-36	154
2010173221	gi|218295131|ref|ZP_03495967.1|	96.68	301	10	0	1	301	14	314	4e-158	561
2010173222	gi|218295130|ref|ZP_03495966.1|	97.6	208	5	0	1	208	1	208	3e-96	355
2010173223	gi|218295146|ref|ZP_03495982.1|	96.28	511	19	0	10	520	1	511	9e-138	495
2010173224	gi|218295147|ref|ZP_03495983.1|	99.18	244	2	0	1	244	1	244	7e-116	421
2010173225	gi|218295148|ref|ZP_03495984.1|	99.64	278	0	1	1	277	1039	1316	3e-156	555
2010173226	gi|218295130|ref|ZP_03495966.1|	94.44	126	7	0	1	126	83	208	4e-56	221
2010173227	gi|218295146|ref|ZP_03495982.1|	97.46	511	13	0	10	520	1	511	1e-139	501
2010173228	gi|218295147|ref|ZP_03495983.1|	98.94	189	2	0	1	189	1	189	1e-83	313
2010173233	gi|218295867|ref|ZP_03496647.1|	95.7	186	8	0	1	186	1	186	1e-63	246
2010173234	gi|218295868|ref|ZP_03496648.1|	91.77	158	12	1	1	157	56	213	3e-49	198
2010173235	gi|381191270|ref|ZP_09898780.1|	77.08	48	11	0	1	48	1	48	8e-13	77.8
2010173236	gi|325968601|ref|YP_004244793.1|	40.68	59	35	0	88	146	4	62	3e-07	59.3
2010173237	gi|298675166|ref|YP_003726916.1|	42.99	321	162	6	14	329	96	400	4e-58	230
2010173238	gi|254167005|ref|ZP_04873858.1|	40.7	86	51	0	203	288	185	270	3e-11	74.7
2010173239	gi|218295942|ref|ZP_03496722.1|	98.12	213	4	0	1	213	579	791	3e-102	375
2010173240	gi|218295943|ref|ZP_03496723.1|	97.82	229	5	0	1	229	1	229	2e-111	405
2010173244	gi|218295943|ref|ZP_03496723.1|	96.72	61	2	0	1	61	169	229	1e-23	113
2010173245	gi|218295944|ref|ZP_03496724.1|	98.98	391	4	0	1	391	1	391	1e-168	597
2010173246	gi|218295945|ref|ZP_03496725.1|	62.34	77	27	1	1	75	1	77	1e-13	80.1
2010173247	gi|218297354|ref|ZP_03497970.1|	49.32	148	54	3	1	147	1	128	2e-28	129
2010173248	gi|218295946|ref|ZP_03496726.1|	66.43	143	41	2	3	139	1	142	7e-30	134
2010173249	gi|218295949|ref|ZP_03496729.1|	94.12	68	4	0	1	68	1	68	3e-28	128
2010173250	gi|320450757|ref|YP_004202853.1|	59.78	179	68	4	1	178	7	182	2e-37	159
2010173254	gi|218295154|ref|ZP_03495990.1|	93.65	126	7	1	1	125	250	375	4e-34	149
2010173256	gi|313672206|ref|YP_004050317.1|	43	100	56	1	26	125	23	121	1e-15	87.4
2010173257	gi|302392873|ref|YP_003828693.1|	36.36	110	69	1	26	135	28	136	6e-15	84.7
2010173259	gi|94267045|ref|ZP_01290687.1|	43.75	128	67	2	2	129	3	125	3e-16	88.6
2010173263	gi|398345150|ref|ZP_10529853.1|	36.89	244	125	8	1	238	1	221	8e-28	128
2010173265	gi|302390385|ref|YP_003826206.1|	65.39	393	132	2	1	389	1	393	1e-144	517
2010173268	gi|289547932|ref|YP_003472920.1|	77.69	381	85	0	1	381	1	381	4e-172	608
2010173269	gi|124004935|ref|ZP_01689778.1|	40.52	153	91	0	144	296	201	353	1e-25	123
2010173270	gi|327403279|ref|YP_004344117.1|	35.02	611	346	6	4	580	158	751	2e-88	332
2010173271	gi|330507017|ref|YP_004383445.1|	67.41	135	44	0	24	158	13	147	3e-48	195
2010173272	gi|206890935|ref|YP_002249767.1|	34.77	302	193	2	150	448	197	497	2e-50	206
2010173273	gi|218294653|ref|ZP_03495507.1|	99.08	218	2	0	1	218	6	223	1e-109	400
2010173274	gi|218294652|ref|ZP_03495506.1|	97.84	139	3	0	1	139	1	139	1e-60	236
2010173275	gi|218294651|ref|ZP_03495505.1|	96	50	2	0	1	50	277	326	4e-17	92
2010173277	gi|320449453|ref|YP_004201549.1|	72.12	104	22	3	24	122	24	125	9e-34	147
2010173278	gi|218294653|ref|ZP_03495507.1|	98.65	223	3	0	1	223	1	223	2e-112	409
2010173279	gi|218294652|ref|ZP_03495506.1|	96.4	139	5	0	1	139	1	139	9e-60	233
2010173280	gi|218294651|ref|ZP_03495505.1|	96.93	326	10	0	1	326	1	326	5e-150	535
2010173281	gi|218294650|ref|ZP_03495504.1|	98.88	89	1	0	1	89	22	110	6e-45	184
2010173282	gi|218294649|ref|ZP_03495503.1|	97.2	107	3	0	1	107	1	107	8e-39	164
2010173283	gi|381191202|ref|ZP_09898713.1|	77.55	49	11	0	1	49	111	159	5e-13	78.2
2010173285	gi|218294651|ref|ZP_03495505.1|	97.83	46	1	0	1	46	62	107	2e-16	89.7
2010173286	gi|218294650|ref|ZP_03495504.1|	98.18	110	2	0	1	110	1	110	3e-57	224
2010173287	gi|218294649|ref|ZP_03495503.1|	98.13	107	2	0	1	107	1	107	8e-39	164
2010173288	gi|218294648|ref|ZP_03495502.1|	98.74	159	2	0	1	159	1	159	3e-55	218
2010173289	gi|381191207|ref|ZP_09898718.1|	42.18	275	121	10	14	267	9	266	8e-31	139
2010173290	gi|218294643|ref|ZP_03495497.1|	96.93	391	12	0	6	396	5	395	0	762
2010173291	gi|218294642|ref|ZP_03495496.1|	98.03	356	7	0	1	356	3	358	0	652
2010173292	gi|218294641|ref|ZP_03495495.1|	97.5	40	1	0	1	40	1	40	1e-13	80.1
2010173293	gi|218294641|ref|ZP_03495495.1|	96.84	316	10	0	1	316	194	509	6e-131	471
2010173294	gi|315226389|ref|ZP_07868177.1|	34.5	200	117	5	1	189	931	1127	2e-24	116
2010173298	gi|255994127|ref|ZP_05427262.1|	58	100	41	1	5	104	26	124	6e-19	98.2
2010173300	gi|297197208|ref|ZP_06914605.1|	41.67	108	63	0	3	110	52	159	2e-14	82.8
2010173304	gi|149277978|ref|ZP_01884117.1|	38.2	411	228	12	2	395	54	455	6e-58	229
2010173305	gi|345302491|ref|YP_004824393.1|	65.29	121	41	1	34	154	14	133	1e-28	130
2010173306	gi|385810330|ref|YP_005846726.1|	39.87	301	147	6	9	304	11	282	2e-53	214
2010173308	gi|206901092|ref|YP_002250518.1|	60.75	186	73	0	3	188	7	192	7e-60	234
2010173311	gi|81300322|ref|YP_400530.1|	56.96	79	31	1	1	76	319	397	2e-15	86.3
2010173312	gi|298246361|ref|ZP_06970167.1|	59.8	102	37	1	5	106	9	106	1e-08	63.9
2010173313	gi|193215449|ref|YP_001996648.1|	45.52	145	76	1	24	165	25	169	6e-17	91.3
2010173314	gi|269926642|ref|YP_003323265.1|	46.61	354	159	6	1	347	1	331	5e-70	270
2010173316	gi|218295245|ref|ZP_03496081.1|	97.52	242	6	0	1	242	1	242	1e-122	443
2010173317	gi|218295246|ref|ZP_03496082.1|	95.83	288	12	0	14	301	295	582	1e-161	573
2010173318	gi|289548551|ref|YP_003473539.1|	50	170	84	1	1	170	1	169	4e-40	168
2010173320	gi|206889671|ref|YP_002247889.1|	78.14	215	47	0	1	215	455	669	2e-54	216
2010173321	gi|206889671|ref|YP_002247889.1|	72.7	392	106	1	41	431	43	434	2e-143	513
2010173322	gi|317121286|ref|YP_004101289.1|	55.36	56	25	0	1	56	43	98	9e-13	77.4
2010173324	gi|32473285|ref|NP_866279.1|	77.37	137	31	0	1	137	230	366	2e-59	232
2010173326	gi|218296103|ref|ZP_03496872.1|	96.15	182	7	0	38	219	170	351	2e-85	319
2010173327	gi|218296102|ref|ZP_03496871.1|	98.21	168	3	0	1	168	1	168	2e-74	282
2010173328	gi|218296650|ref|ZP_03497368.1|	82.21	281	50	0	1	281	1	281	3e-87	326
2010173329	gi|320450070|ref|YP_004202166.1|	71.33	143	41	0	24	166	23	165	2e-52	209
2010173330	gi|218296655|ref|ZP_03497373.1|	82.23	287	18	2	1	254	1	287	8e-112	407
2010173331	gi|218296646|ref|ZP_03497364.1|	87.93	58	7	0	10	67	311	368	4e-08	62
2010173332	gi|55980618|ref|YP_143915.1|	53.78	225	104	0	26	250	16	240	1e-52	211
2010173333	gi|147678114|ref|YP_001212329.1|	54.05	74	33	1	1	74	147	219	1e-06	57
2010173334	gi|345017794|ref|YP_004820147.1|	40.59	170	100	1	3	172	13	181	2e-30	135
2010173335	gi|302389605|ref|YP_003825426.1|	61.44	153	59	0	4	156	4	156	5e-51	204
2010173336	gi|169830818|ref|YP_001716800.1|	53.97	63	26	1	13	75	31	90	4e-06	55.5
2010173337	gi|164687802|ref|ZP_02211830.1|	30.94	139	81	1	20	158	181	304	5e-19	98.2
2010173338	gi|268317889|ref|YP_003291608.1|	57.44	336	143	0	2	337	59	394	5e-90	336
2010173340	gi|218778877|ref|YP_002430195.1|	42.3	591	334	4	1	586	16	604	9e-130	469
2010173345	gi|373458436|ref|ZP_09550203.1|	44.17	163	91	0	11	173	5	167	8e-18	94.4
2010173346	gi|373487637|ref|ZP_09578304.1|	45.38	119	60	2	1	116	911	1027	3e-22	108
2010173348	gi|219667421|ref|YP_002457856.1|	83.33	42	7	0	1	42	1	42	5e-14	81.6
2010173349	gi|391229673|ref|ZP_10265879.1|	43.33	120	48	3	2	108	41	153	5e-06	56.2
2010173350	gi|376295408|ref|YP_005166638.1|	55.32	94	42	0	1	94	265	358	2e-27	125
2010173351	gi|335049850|ref|ZP_08542834.1|	67.44	43	14	0	3	45	2	44	6e-08	61.6
2010173352	gi|295695452|ref|YP_003588690.1|	45.78	332	179	1	5	335	4	335	2e-78	297
2010173354	gi|392940472|ref|ZP_10306116.1|	43.55	248	136	2	1	247	125	369	6e-51	205
2010173355	gi|428225472|ref|YP_007109569.1|	32.56	476	299	11	7	476	2	461	9e-47	193
2010173356	gi|220919518|ref|YP_002494822.1|	42.31	78	45	0	7	84	7	84	3e-08	62.8
2010173357	gi|220919518|ref|YP_002494822.1|	45.98	87	47	0	7	93	7	93	5e-14	81.6
2010173358	gi|428225472|ref|YP_007109569.1|	31.62	351	226	7	16	364	123	461	7e-29	133
2010173359	gi|427717532|ref|YP_007065526.1|	42.71	288	164	1	9	296	2	288	7e-44	182
2010173360	gi|410666648|ref|YP_006919019.1|	51.35	333	158	2	9	339	1	331	3e-88	330
2010173361	gi|384263870|ref|YP_005419577.1|	39.44	71	43	0	1	71	6	76	4e-07	58.5
2010173362	gi|260893338|ref|YP_003239435.1|	41.42	239	131	3	70	302	40	275	5e-33	146
2010173363	gi|427702000|ref|YP_007045222.1|	31.07	177	101	8	25	198	1226	1384	2e-08	64.3
2010173365	gi|328951152|ref|YP_004368487.1|	73.41	455	120	1	5	459	3	456	0	704
2010173367	gi|288556924|ref|YP_003428859.1|	59.93	287	103	3	1	279	502	784	2e-85	320
2010173368	gi|365158109|ref|ZP_09354350.1|	54.05	185	79	2	1	179	1	185	2e-38	162
2010173369	gi|427719186|ref|YP_007067180.1|	41.74	115	63	1	8	122	3	113	2e-13	79.7
2010173370	gi|427731828|ref|YP_007078065.1|	47.76	67	33	2	39	104	34	99	2e-10	69.7
2010173371	gi|339627361|ref|YP_004719004.1|	68.12	207	65	1	9	215	3	208	3e-76	289
2010173372	gi|260433689|ref|ZP_05787660.1|	63.96	111	40	0	6	116	38	148	1e-33	146
2010173374	gi|218297143|ref|ZP_03497814.1|	80.49	82	16	0	4	85	3	84	4e-30	135
2010173378	gi|296120306|ref|YP_003628084.1|	37.21	172	73	5	3	166	4	148	2e-08	64.7
2010173380	gi|284112011|ref|ZP_06386549.1|	33.14	513	335	5	2	509	87	596	3e-66	258
2010173381	gi|430745346|ref|YP_007204475.1|	42.46	179	100	2	1	179	253	428	2e-29	133
2010173382	gi|399888391|ref|ZP_10774268.1|	52.48	484	216	1	42	525	40	509	5e-108	396
2010173383	gi|430760748|ref|YP_007216605.1|	38.46	143	78	3	11	146	16	155	3e-10	68.9
2010173385	gi|218296989|ref|ZP_03497675.1|	95.79	261	11	0	1	261	1	261	3e-98	362
2010173386	gi|218296988|ref|ZP_03497674.1|	97.09	172	5	0	1	172	5	176	4e-70	268
2010173387	gi|218296987|ref|ZP_03497673.1|	94.12	34	2	0	4	37	138	171	1e-10	70.1
2010173391	gi|225158811|ref|ZP_03725128.1|	41.54	130	72	3	6	132	49	177	2e-06	58.2
2010173392	gi|397690626|ref|YP_006527880.1|	30.43	161	81	5	7	136	243	403	5e-07	60.8
2010173394	gi|124009715|ref|ZP_01694386.1|	30.22	321	209	6	10	315	1	321	5e-33	148
2010173395	gi|206900776|ref|YP_002251311.1|	43.01	93	48	1	24	116	25	112	3e-12	75.9
2010173396	gi|406836094|ref|ZP_11095688.1|	38.46	117	70	1	13	127	11	127	8e-15	84.3
2010173397	gi|354557872|ref|ZP_08977129.1|	31.13	151	85	3	9	141	65	214	1e-11	73.9
2010173398	gi|222523535|ref|YP_002568005.1|	63.29	79	29	0	5	83	4	82	4e-24	115
2010173399	gi|226225512|ref|YP_002759618.1|	38.94	208	107	3	22	210	11	217	1e-28	130
2010173400	gi|329896378|ref|ZP_08271477.1|	40.8	174	92	3	12	174	2	175	3e-28	128
2010173401	gi|269118683|ref|YP_003306860.1|	46.1	308	157	4	4	309	1	301	5e-54	216
2010173403	gi|395217335|ref|ZP_10401588.1|	35.02	317	158	8	14	285	20	333	2e-40	171
2010173404	gi|409198018|ref|ZP_11226681.1|	69.62	79	24	0	11	89	7	85	1e-26	123
2010173405	gi|375013394|ref|YP_004990382.1|	40.47	383	228	0	36	418	36	418	7e-83	312
2010173406	gi|218295352|ref|ZP_03496165.1|	92.44	119	9	0	1	119	1	119	8e-44	180
2010173407	gi|218295353|ref|ZP_03496166.1|	100	51	0	0	1	51	1	51	3e-21	105
2010173408	gi|218295353|ref|ZP_03496166.1|	98.88	447	5	0	1	447	75	521	0	857
2010173409	gi|218295354|ref|ZP_03496167.1|	97.18	142	4	0	1	142	1	142	1e-64	249
2010173410	gi|218295355|ref|ZP_03496168.1|	96.95	394	12	0	1	394	1	394	0	741
2010173411	gi|218295356|ref|ZP_03496169.1|	98.63	291	4	0	1	291	1	291	1e-87	327
2010173412	gi|218295357|ref|ZP_03496170.1|	98.92	93	1	0	1	93	1	93	9e-43	177
2010173413	gi|218295356|ref|ZP_03496169.1|	97.56	41	1	0	18	58	251	291	1e-09	67
2010173414	gi|218295357|ref|ZP_03496170.1|	96.49	228	8	0	1	228	1	228	1e-116	423
2010173416	gi|218295358|ref|ZP_03496171.1|	100	203	0	0	1	203	45	247	5e-100	367
2010173417	gi|218295359|ref|ZP_03496172.1|	99.09	330	3	0	1	330	1	330	4e-173	612
2010173418	gi|218295358|ref|ZP_03496171.1|	98.36	61	1	0	1	61	187	247	5e-26	121
2010173419	gi|218295359|ref|ZP_03496172.1|	98.87	617	7	0	1	617	1	617	0	1100
2010173420	gi|320450029|ref|YP_004202125.1|	89.3	355	38	0	1	355	1	355	8e-123	445
2010173421	gi|218295360|ref|ZP_03496173.1|	98.89	90	1	0	1	90	266	355	3e-27	125
2010173423	gi|384439527|ref|YP_005654251.1|	81.1	508	96	0	1	508	99	606	0	768
2010173424	gi|384439527|ref|YP_005654251.1|	78.87	71	15	0	1	71	282	352	3e-24	115
2010173425	gi|384439527|ref|YP_005654251.1|	84.41	263	41	0	1	263	1	263	2e-99	366
2010173426	gi|320449759|ref|YP_004201855.1|	68.12	138	44	0	2	139	106	243	1e-30	136
2010173427	gi|384431357|ref|YP_005640717.1|	92.73	550	40	0	1	550	56	605	0	1068
2010173428	gi|55981138|ref|YP_144435.1|	92.8	597	43	0	1	597	26	622	0	1163
2010173429	gi|218295198|ref|ZP_03496034.1|	56.76	185	79	1	1	184	1	185	2e-49	199
2010173430	gi|218296343|ref|ZP_03497086.1|	98.97	194	2	0	1	194	1	194	5e-96	354
2010173431	gi|218296342|ref|ZP_03497085.1|	97.43	350	9	0	1	350	1	350	3e-158	562
2010173432	gi|218296341|ref|ZP_03497084.1|	88.38	198	23	0	1	198	1	198	4e-80	301
2010173433	gi|218296340|ref|ZP_03497083.1|	97.22	252	7	0	1	252	1	252	2e-124	449
2010173434	gi|218296340|ref|ZP_03497083.1|	97.99	249	5	0	3	251	4	252	8e-124	447
2010173435	gi|218296339|ref|ZP_03497082.1|	98.05	205	4	0	3	207	1	205	5e-89	332
2010173436	gi|218296338|ref|ZP_03497081.1|	81.89	127	23	0	1	127	1	127	8e-37	157
2010173443	gi|357003068|ref|ZP_09068067.1|	39.21	329	200	0	8	336	7	335	2e-59	234
2010173444	gi|421097500|ref|ZP_15558187.1|	77.78	108	24	0	1	108	357	464	2e-44	182
2010173446	gi|374604631|ref|ZP_09677586.1|	36.97	330	207	1	7	336	6	334	3e-52	210
2010173447	gi|374604631|ref|ZP_09677586.1|	41.36	191	111	1	1	191	145	334	3e-36	155
2010173448	gi|163783804|ref|ZP_02178787.1|	66.29	439	140	2	25	463	25	455	2e-137	494
2010173450	gi|218295285|ref|ZP_03496121.1|	95.15	165	8	0	1	165	234	398	3e-85	318
2010173451	gi|218295284|ref|ZP_03496120.1|	96.64	238	8	0	1	238	1	238	2e-126	456
2010173452	gi|218295282|ref|ZP_03496118.1|	93.63	251	16	0	1	251	104	354	1e-123	446
2010173453	gi|218295281|ref|ZP_03496117.1|	92.86	322	23	0	1	322	88	409	3e-160	569
2010173454	gi|218295588|ref|ZP_03496384.1|	98.83	256	3	0	1	256	1	256	1e-84	317
2010173456	gi|218295590|ref|ZP_03496386.1|	89.93	149	15	0	1	149	1	149	3e-43	178
2010173457	gi|218295591|ref|ZP_03496387.1|	98.68	152	2	0	1	152	60	211	2e-79	299
2010173458	gi|218295591|ref|ZP_03496387.1|	97.28	184	5	0	1	184	1	184	2e-94	348
2010173459	gi|218295592|ref|ZP_03496388.1|	99.64	276	1	0	1	276	1	276	3e-153	545
2010173460	gi|218295593|ref|ZP_03496389.1|	98.17	273	5	0	1	273	1	273	2e-99	367
2010173461	gi|218295592|ref|ZP_03496388.1|	100	44	0	0	1	44	1	44	2e-15	86.3
2010173462	gi|218295593|ref|ZP_03496389.1|	98.51	804	12	0	22	825	22	825	0	1419
2010173464	gi|269838376|ref|YP_003320604.1|	54.17	96	43	1	1	95	1	96	3e-19	98.6
2010173465	gi|218295594|ref|ZP_03496390.1|	100	102	0	0	1	102	1	102	1e-50	203
2010173466	gi|320451061|ref|YP_004203157.1|	86.05	43	6	0	7	49	8	50	2e-11	72.8
2010173467	gi|218295597|ref|ZP_03496393.1|	98.48	396	6	0	1	396	1	396	0	769
2010173468	gi|218295598|ref|ZP_03496394.1|	66.73	505	150	4	1	489	1	503	5e-170	602
2010173469	gi|218295598|ref|ZP_03496394.1|	60.74	163	52	3	30	180	340	502	1e-45	186
2010173470	gi|218295599|ref|ZP_03496395.1|	92.66	109	8	0	26	134	26	134	1e-45	186
2010173471	gi|218295600|ref|ZP_03496396.1|	97.24	145	4	0	1	145	1	145	1e-59	233
2010173472	gi|218295601|ref|ZP_03496397.1|	92.17	115	8	1	1	115	1	114	7e-36	154
2010173473	gi|218295601|ref|ZP_03496397.1|	92.68	82	6	0	1	82	121	202	7e-30	134
2010173474	gi|46199162|ref|YP_004829.1|	80.15	131	26	0	1	131	1	131	1e-43	180
2010173475	gi|218295606|ref|ZP_03496402.1|	98.33	180	3	0	1	180	1	180	2e-96	355
2010173476	gi|218295608|ref|ZP_03496404.1|	92.59	81	6	0	1	81	105	185	2e-35	152
2010173477	gi|218295604|ref|ZP_03496400.1|	93.65	63	4	0	108	170	1	63	2e-25	119
2010173478	gi|381189988|ref|ZP_09897512.1|	85.86	99	14	0	5	103	1	99	1e-40	169
2010173479	gi|381189989|ref|ZP_09897513.1|	90.62	96	9	0	1	96	1	96	3e-42	175
2010173480	gi|218295608|ref|ZP_03496404.1|	98.92	185	2	0	1	185	1	185	5e-90	334
2010173481	gi|218295609|ref|ZP_03496405.1|	76.89	225	8	1	1	181	1	225	2e-77	292
2010173482	gi|218295610|ref|ZP_03496406.1|	99.53	214	1	0	1	214	1	214	4e-81	305
2010173483	gi|218295611|ref|ZP_03496407.1|	99.41	337	2	0	28	364	1	337	0	681
2010173485	gi|384439254|ref|YP_005653978.1|	92.96	71	5	0	1	71	140	210	4e-29	131
2010173487	gi|218295612|ref|ZP_03496408.1|	97.66	470	11	0	1	470	1	470	0	910
2010173488	gi|218295613|ref|ZP_03496409.1|	97.51	201	5	0	1	201	1	201	3e-107	392
2010173489	gi|218295614|ref|ZP_03496410.1|	98.29	117	2	0	1	117	1	117	1e-57	226
2010173491	gi|408356555|ref|YP_006845086.1|	49.58	359	180	1	2	360	14	371	6e-73	279
2010173493	gi|373456323|ref|ZP_09548090.1|	33.16	392	235	11	13	378	14	404	5e-45	186
2010173494	gi|94971922|ref|YP_593962.1|	61.23	681	263	1	5	684	14	694	0	800
2010173495	gi|297567236|ref|YP_003686208.1|	61.33	481	184	2	4	483	36	515	4e-151	540
2010173496	gi|385809672|ref|YP_005846068.1|	49.85	325	155	4	2	319	4	327	8e-65	252
2010173497	gi|124005174|ref|ZP_01690016.1|	46.32	136	71	1	75	208	66	201	8e-22	108
2010173498	gi|397690453|ref|YP_006527707.1|	37.19	320	195	4	38	354	31	347	2e-44	184
2010173501	gi|225851095|ref|YP_002731329.1|	35.38	359	199	8	1	356	94	422	5e-52	210
2010173502	gi|395225902|ref|ZP_10404411.1|	39.26	815	447	14	2	799	620	1403	8e-154	549
2010173503	gi|134297888|ref|YP_001111384.1|	56.93	411	177	0	51	461	123	533	1e-125	455
2010173504	gi|320161460|ref|YP_004174684.1|	66.93	375	121	1	1	375	1	372	1e-122	444
2010173506	gi|315638427|ref|ZP_07893604.1|	42.41	224	124	2	5	228	17	235	5e-52	208
2010173507	gi|206895314|ref|YP_002246564.1|	45.2	177	84	2	14	190	564	727	1e-24	117
2010173509	gi|219848770|ref|YP_002463203.1|	80.26	76	15	0	1	76	1	76	5e-28	128
2010173510	gi|78042850|ref|YP_361108.1|	57.01	107	46	0	1	107	1	107	2e-18	96.3
2010173511	gi|337288319|ref|YP_004627791.1|	63.77	69	25	0	17	85	13	81	2e-12	76.3
2010173513	gi|404492298|ref|YP_006716404.1|	45.99	137	72	1	1	137	1	135	2e-28	129
2010173514	gi|119484827|ref|ZP_01619309.1|	54.44	90	40	1	1	90	127	215	3e-18	95.5
2010173515	gi|339627361|ref|YP_004719004.1|	59.32	295	117	3	7	301	2	293	5e-94	348
2010173516	gi|320162347|ref|YP_004175572.1|	62.1	124	47	0	17	140	18	141	2e-38	162
2010173519	gi|427717532|ref|YP_007065526.1|	34.91	464	293	6	3	465	2	457	1e-54	219
2010173520	gi|430744698|ref|YP_007203827.1|	36.69	248	153	3	9	256	28	271	7e-31	139
2010173526	gi|392406805|ref|YP_006443413.1|	44.72	246	135	1	10	254	57	302	2e-50	204
2010173528	gi|297617785|ref|YP_003702944.1|	43.59	351	176	4	10	345	10	353	2e-74	284
2010173529	gi|385799580|ref|YP_005835984.1|	41.89	413	216	7	8	408	12	412	8e-94	350
2010173531	gi|218296862|ref|ZP_03497557.1|	96.65	269	9	0	1	269	439	707	5e-92	342
2010173532	gi|218296863|ref|ZP_03497558.1|	97.8	273	6	0	1	273	367	639	2e-118	429
2010173533	gi|218296862|ref|ZP_03497557.1|	98.58	846	12	0	1	846	1	846	0	1463
2010173534	gi|218296861|ref|ZP_03497556.1|	98.69	229	3	0	1	229	8	236	7e-126	454
2010173535	gi|331268756|ref|YP_004395248.1|	43	300	161	3	9	308	9	298	5e-25	119
2010173536	gi|428225169|ref|YP_007109266.1|	49.63	270	127	5	18	281	6	272	5e-62	242
2010173537	gi|421143202|ref|ZP_15603160.1|	42.2	109	62	1	48	155	1	109	8e-21	103
2010173539	gi|296121311|ref|YP_003629089.1|	39.29	84	44	2	27	110	2131	2207	8e-09	64.3
2010173540	gi|421143202|ref|ZP_15603160.1|	44.64	168	92	1	48	214	1	168	4e-40	169
2010173543	gi|237802117|ref|ZP_04590578.1|	37.25	102	59	4	69	168	18	116	6e-10	68.2
2010173548	gi|429221352|ref|YP_007182996.1|	61.11	216	80	3	16	229	20	233	1e-72	277
2010173550	gi|221632956|ref|YP_002522179.1|	98.77	81	1	0	2	82	1	81	4e-38	161
2010173551	gi|221632954|ref|YP_002522177.1|	100	128	0	0	1	128	1	128	1e-65	252
2010173552	gi|221632952|ref|YP_002522175.1|	99.36	156	1	0	1	156	62	217	2e-83	312
2010173553	gi|221632951|ref|YP_002522174.1|	98.71	155	2	0	1	155	1	155	6e-82	307
2010173554	gi|115376586|ref|ZP_01463817.1|	42.54	181	100	3	4	182	168	346	1e-24	117
2010173556	gi|429765337|ref|ZP_19297636.1|	65.71	35	12	0	18	52	6	40	3e-07	59.3
2010173558	gi|423719584|ref|ZP_17693766.1|	46.45	493	254	6	1	488	1	488	1e-115	421
2010173561	gi|269925876|ref|YP_003322499.1|	55.17	232	104	0	2	233	6	237	4e-74	282
2010173562	gi|222102856|ref|YP_002539895.1|	37.37	281	169	4	10	290	4	277	4e-45	186
2010173565	gi|373851947|ref|ZP_09594747.1|	33.56	730	417	23	307	998	688	1387	1e-82	313
2010173566	gi|383761924|ref|YP_005440906.1|	33.33	123	80	1	57	177	783	905	6e-07	58.9
2010173567	gi|325295278|ref|YP_004281792.1|	62.2	246	93	0	1	246	1	246	2e-82	310
2010173568	gi|373459084|ref|ZP_09550851.1|	54.09	342	154	1	3	341	4	345	1e-95	355
2010173569	gi|425468860|ref|ZP_18847843.1|	48.39	124	63	1	10	133	6	128	2e-22	109
2010173571	gi|85858486|ref|YP_460688.1|	40.96	83	46	1	156	235	91	173	2e-08	64.3
2010173572	gi|218246150|ref|YP_002371521.1|	30.36	168	106	5	55	216	62	224	7e-08	62
2010173574	gi|119897215|ref|YP_932428.1|	59.15	71	28	1	1	71	288	357	3e-13	79
2010173575	gi|186686591|ref|YP_001869787.1|	31.52	184	122	2	60	240	13	195	2e-14	84.3
2010173576	gi|262193336|ref|YP_003264545.1|	66.9	145	48	0	1	145	67	211	4e-46	188
2010173578	gi|196232430|ref|ZP_03131283.1|	31.3	623	373	12	43	648	270	854	5e-70	271
2010173579	gi|262193336|ref|YP_003264545.1|	62.56	203	75	1	2	204	10	211	1e-71	273
2010173580	gi|254303138|ref|ZP_04970496.1|	46.67	60	32	0	19	78	17	76	1e-06	57
2010173581	gi|269839096|ref|YP_003323788.1|	51.23	367	163	7	42	399	14	373	6e-91	339
2010173582	gi|288818910|ref|YP_003433258.1|	58.65	104	43	0	1	104	1	104	2e-31	139
2010173583	gi|288818909|ref|YP_003433257.1|	37.36	182	108	2	23	204	23	198	1e-19	100
2010173584	gi|288818908|ref|YP_003433256.1|	63.64	55	20	0	1	55	386	440	3e-11	72.4
2010173585	gi|218295209|ref|ZP_03496045.1|	94.78	134	6	1	1	133	1	134	2e-64	248
2010173586	gi|218295210|ref|ZP_03496046.1|	100	58	0	0	1	58	1	58	1e-23	113
2010173587	gi|218295211|ref|ZP_03496047.1|	97.51	201	5	0	1	201	1	201	8e-95	350
2010173588	gi|218295212|ref|ZP_03496048.1|	98.61	72	1	0	1	72	49	120	3e-13	79
2010173590	gi|147679107|ref|YP_001213322.1|	36.1	277	172	4	45	318	110	384	2e-38	164
2010173591	gi|221633156|ref|YP_002522381.1|	83.33	66	11	0	1	66	234	299	2e-26	122
2010173592	gi|410582605|ref|ZP_11319711.1|	52.4	313	144	3	1	310	6	316	7e-88	328
2010173593	gi|390959087|ref|YP_006422844.1|	56.99	279	109	5	1	272	1	275	5e-84	315
2010173594	gi|430745547|ref|YP_007204676.1|	42.31	78	45	0	34	111	46	123	7e-08	61.2
2010173596	gi|327399031|ref|YP_004339900.1|	53.45	174	81	0	2	175	64	237	6e-40	167
2010173598	gi|222053500|ref|YP_002535862.1|	35.44	158	82	4	2	146	769	919	4e-20	101
2010173599	gi|218528122|ref|YP_002418938.1|	56.62	219	92	1	1	216	136	354	6e-60	234
2010173600	gi|15606377|ref|NP_213757.1|	42.01	319	166	8	2	311	3	311	1e-60	238
2010173601	gi|344943930|ref|ZP_08783216.1|	54.39	57	25	1	28	84	7	62	7e-09	64.7
2010173602	gi|317122737|ref|YP_004102740.1|	66.92	260	86	0	1	260	259	518	3e-102	375
2010173604	gi|307688357|ref|ZP_07630803.1|	38.24	170	95	5	15	176	2818	2985	3e-20	103
2010173606	gi|350546676|ref|ZP_08916051.1|	36.11	72	45	1	39	110	51	121	6e-06	54.7
2010173607	gi|268317929|ref|YP_003291648.1|	62.44	197	74	0	70	266	67	263	3e-45	186
2010173608	gi|254444246|ref|ZP_05057722.1|	49.38	81	40	1	9	89	181	260	9e-15	84
2010173609	gi|373457950|ref|ZP_09549717.1|	46.67	255	121	10	32	278	163	410	1e-43	182
2010173612	gi|218295473|ref|ZP_03496286.1|	97.96	98	2	0	1	98	125	222	8e-48	194
2010173613	gi|218295473|ref|ZP_03496286.1|	94.34	106	6	0	1	106	1	106	5e-50	201
2010173614	gi|218295474|ref|ZP_03496287.1|	99.56	229	1	0	1	229	1	229	2e-69	266
2010173615	gi|218295475|ref|ZP_03496288.1|	95.65	92	4	0	1	92	1	92	3e-25	119
2010173616	gi|218295476|ref|ZP_03496289.1|	98.58	422	6	0	1	422	1	422	0	714
2010173617	gi|317051499|ref|YP_004112615.1|	44	200	111	1	7	205	24	223	1e-40	170
2010173618	gi|373954161|ref|ZP_09614121.1|	68.77	269	84	0	1	269	3	271	5e-101	372
2010173619	gi|288817450|ref|YP_003431797.1|	52.53	158	73	1	1	158	1	156	1e-44	183
2010173620	gi|163782024|ref|ZP_02177023.1|	39.74	380	215	7	9	383	10	380	2e-39	167
2010173622	gi|307719443|ref|YP_003874975.1|	31.68	101	69	0	7	107	7	107	1e-06	57
2010173623	gi|255531318|ref|YP_003091690.1|	55.32	141	63	0	1	141	1	141	1e-41	173
2010173624	gi|218296934|ref|ZP_03497620.1|	95.45	88	4	0	1	88	1	88	1e-26	123
2010173625	gi|218296935|ref|ZP_03497621.1|	93.63	361	23	0	1	361	1	361	7e-122	442
2010173626	gi|218297117|ref|ZP_03497788.1|	94.44	90	5	0	1	90	125	214	4e-42	174
2010173628	gi|320162206|ref|YP_004175431.1|	38.17	186	100	1	8	178	223	408	4e-24	115
2010173629	gi|386359862|ref|YP_006058107.1|	92.45	106	8	0	1	106	1	106	2e-51	205
2010173630	gi|384438768|ref|YP_005653492.1|	93.44	183	12	0	1	183	440	622	1e-96	356
2010173631	gi|262198001|ref|YP_003269210.1|	47.51	221	109	2	1	221	1	214	3e-56	223
2010173636	gi|218294790|ref|ZP_03495644.1|	97.12	104	3	0	1	104	108	211	4e-50	201
2010173637	gi|386359839|ref|YP_006058084.1|	66.88	154	48	3	30	181	19	171	3e-51	205
2010173639	gi|148654309|ref|YP_001274514.1|	81.31	198	37	0	4	201	102	299	2e-94	349
2010173640	gi|148654310|ref|YP_001274515.1|	61.73	81	30	1	7	87	2	81	1e-18	97.1
2010173643	gi|320102670|ref|YP_004178261.1|	78	50	11	0	1	50	417	466	1e-14	84
2010173644	gi|374604631|ref|ZP_09677586.1|	38.3	329	202	1	8	336	7	334	3e-59	234
2010173646	gi|428207574|ref|YP_007091927.1|	72.7	348	95	0	2	349	3	350	5e-144	515
2010173651	gi|298243931|ref|ZP_06967738.1|	63.57	409	149	0	18	426	9	417	2e-161	573
2010173652	gi|432328913|ref|YP_007247057.1|	66.67	117	30	1	4	120	1	108	6e-40	167
2010173653	gi|298243931|ref|ZP_06967738.1|	63.09	317	117	0	1	317	101	417	6e-121	438
2010173654	gi|57234437|ref|YP_181550.1|	59.26	486	198	0	1	486	1	486	4e-177	626
2010173655	gi|300712124|ref|YP_003737938.1|	45.91	159	85	1	12	170	8	165	6e-37	157
2010173656	gi|319892292|ref|YP_004149167.1|	42.38	151	86	1	2	152	5	154	2e-24	115
2010173657	gi|218297305|ref|ZP_03497939.1|	62.85	323	109	7	72	388	93	410	1e-68	265
2010173658	gi|384440615|ref|YP_005655339.1|	70.39	233	69	0	34	266	536	768	9e-84	314
2010173659	gi|218294912|ref|ZP_03495766.1|	94.74	95	5	0	10	104	232	326	9e-44	180
2010173660	gi|381190882|ref|ZP_09898396.1|	84.7	183	28	0	1	183	1	183	1e-86	323
2010173661	gi|218294914|ref|ZP_03495768.1|	97.84	278	6	0	1	278	1	278	7e-147	524
2010173662	gi|218294915|ref|ZP_03495769.1|	97.4	269	7	0	10	278	165	433	1e-128	463
2010173663	gi|218294915|ref|ZP_03495769.1|	96.83	63	2	0	1	63	1	63	2e-10	69.3
2010173664	gi|218294916|ref|ZP_03495770.1|	96.8	125	4	0	1	125	1	125	2e-54	215
2010173665	gi|218294917|ref|ZP_03495771.1|	98.97	97	1	0	1	97	1	97	2e-42	176
2010173667	gi|320450794|ref|YP_004202890.1|	67.48	163	16	1	1	126	11	173	9e-50	200
2010173668	gi|46255241|ref|YP_006153.1|	87.33	292	37	0	1	292	1	292	4e-129	465
2010173670	gi|383788997|ref|YP_005473566.1|	40.6	266	155	1	6	271	5	267	2e-53	214
2010173672	gi|302388757|ref|YP_003824578.1|	54.81	489	212	3	11	498	7	487	2e-157	560
2010173673	gi|269925420|ref|YP_003322043.1|	50.24	205	102	0	7	211	6	210	7e-56	221
2010173674	gi|269926519|ref|YP_003323142.1|	41.23	211	115	5	7	217	4	205	3e-30	136
2010173675	gi|15605998|ref|NP_213375.1|	45.68	370	189	4	18	385	15	374	2e-80	304
2010173677	gi|15605998|ref|NP_213375.1|	48.78	164	81	1	1	164	214	374	8e-34	147
2010173678	gi|410462148|ref|ZP_11315749.1|	35.07	211	109	2	5	187	14	224	4e-24	115
2010173679	gi|126466284|ref|YP_001041393.1|	35.83	120	72	3	6	121	2	120	3e-15	85.9
2010173682	gi|379720817|ref|YP_005312948.1|	44.58	480	249	8	8	475	83	557	2e-100	371
2010173685	gi|430750176|ref|YP_007213084.1|	45.44	559	294	5	11	559	1	558	3e-122	444
2010173687	gi|430750176|ref|YP_007213084.1|	45.44	559	294	5	11	559	1	558	3e-122	444
2010173688	gi|343086415|ref|YP_004775710.1|	33.1	577	333	14	117	651	40	605	4e-69	268
2010173690	gi|398342808|ref|ZP_10527511.1|	32.96	179	82	4	3	148	58	231	2e-10	71.6
2010173692	gi|399578251|ref|ZP_10772000.1|	36.86	312	169	7	9	304	275	574	1e-39	169
2010173693	gi|168701035|ref|ZP_02733312.1|	44.17	326	160	6	3	318	36	349	4e-61	240
2010173694	gi|168700504|ref|ZP_02732781.1|	80	55	11	0	1	55	442	496	2e-17	92.8
2010173695	gi|386813879|ref|ZP_10101103.1|	57.19	327	136	2	4	329	1	324	8e-99	365
2010173696	gi|108804531|ref|YP_644468.1|	33.14	175	102	3	12	175	514	684	5e-18	95.1
2010173697	gi|254415444|ref|ZP_05029205.1|	38.84	224	132	3	11	233	2	221	2e-36	157
2010173698	gi|385800698|ref|YP_005837102.1|	33.7	181	103	5	1	173	1	172	6e-21	105
2010173699	gi|218294932|ref|ZP_03495786.1|	94.84	349	18	0	1	349	1	349	7e-158	561
2010173700	gi|218294933|ref|ZP_03495787.1|	100	76	0	0	3	78	109	184	2e-35	152
2010173701	gi|223936903|ref|ZP_03628812.1|	35.67	300	181	7	3	294	34	329	3e-32	144
2010173702	gi|156743715|ref|YP_001433844.1|	62.69	193	67	3	1	193	4	191	2e-53	212
2010173703	gi|333922389|ref|YP_004495969.1|	54.65	269	119	3	1	267	1	268	2e-73	280
2010173704	gi|270308364|ref|YP_003330422.1|	49.45	182	88	2	6	186	8	186	2e-46	189
2010173705	gi|383454257|ref|YP_005368246.1|	69.84	63	19	0	1	63	1	63	2e-18	96.7
2010173707	gi|337735479|ref|YP_004634926.1|	43.93	107	60	0	1	107	152	258	4e-23	111
2010173709	gi|223936903|ref|ZP_03628812.1|	36.93	306	180	8	3	300	34	334	2e-35	155
2010173710	gi|156743715|ref|YP_001433844.1|	62.9	186	67	2	1	186	4	187	1e-52	210
2010173711	gi|333922389|ref|YP_004495969.1|	54.28	269	120	3	1	267	1	268	7e-74	281
2010173712	gi|73748883|ref|YP_308122.1|	52.59	116	54	1	1	115	71	186	7e-29	130
2010173713	gi|383454257|ref|YP_005368246.1|	69.84	63	19	0	1	63	1	63	2e-18	96.7
2010173716	gi|410667553|ref|YP_006919924.1|	38.99	495	267	12	2	475	453	933	2e-71	275
2010173717	gi|288818656|ref|YP_003433004.1|	62.09	277	105	0	1	277	98	374	5e-97	358
2010173719	gi|373956538|ref|ZP_09616498.1|	38.83	188	95	7	1	179	2	178	2e-14	82.8
2010173720	gi|217966890|ref|YP_002352396.1|	34	453	299	0	17	469	5	457	1e-74	286
2010173721	gi|206900661|ref|YP_002251050.1|	60.66	122	48	0	3	124	2	123	3e-39	165
2010173724	gi|347754132|ref|YP_004861696.1|	54.68	203	75	5	35	232	25	215	1e-48	198
2010173729	gi|51891330|ref|YP_074021.1|	54.39	57	26	0	1	57	219	275	2e-09	66.2
2010173732	gi|296132393|ref|YP_003639640.1|	51.32	417	194	3	1	412	69	481	1e-119	434
2010173733	gi|218295869|ref|ZP_03496649.1|	97.2	143	4	0	1	143	1	143	4e-71	271
2010173734	gi|381191270|ref|ZP_09898780.1|	77.08	48	11	0	1	48	1	48	8e-13	77.8
2010173735	gi|218297207|ref|ZP_03497869.1|	98.73	79	1	0	1	79	1	79	3e-38	161
2010173739	gi|289548946|ref|YP_003473934.1|	64.85	165	57	1	3	166	2	166	4e-51	204
2010173740	gi|288818273|ref|YP_003432621.1|	67.24	116	38	0	1	116	104	219	3e-39	165
2010173741	gi|289548946|ref|YP_003473934.1|	60.8	125	48	1	3	126	2	126	4e-36	155
2010173742	gi|288818273|ref|YP_003432621.1|	70.27	148	44	0	1	148	72	219	3e-56	222
2010173743	gi|289548945|ref|YP_003473933.1|	79.03	62	13	0	1	62	4	65	4e-21	105
2010173744	gi|288817803|ref|YP_003432150.1|	81.25	160	30	0	1	160	1	160	9e-59	230
2010173745	gi|288817804|ref|YP_003432151.1|	55.8	138	60	1	2	139	6	142	4e-31	138
2010173746	gi|108805732|ref|YP_645669.1|	54.07	270	121	1	26	292	32	301	3e-72	276
2010173747	gi|217967283|ref|YP_002352789.1|	67.74	186	45	1	6	191	4	174	1e-64	250
2010173748	gi|311029448|ref|ZP_07707538.1|	93.77	289	18	0	1	289	271	559	1e-125	454
2010173749	gi|311029448|ref|ZP_07707538.1|	97.17	106	3	0	1	106	911	1016	5e-39	164
2010173751	gi|386811209|ref|ZP_10098435.1|	45.3	234	123	4	61	289	20	253	2e-36	157
2010173752	gi|147918825|ref|YP_687449.1|	38.85	139	84	1	120	257	1	139	6e-22	109
2010173753	gi|223940575|ref|ZP_03632421.1|	44.94	89	49	0	1	89	1	89	1e-16	90.5
2010173754	gi|268317706|ref|YP_003291425.1|	60.5	119	44	3	1	116	34	152	3e-30	135
2010173755	gi|345303482|ref|YP_004825384.1|	72.86	269	73	0	18	286	18	286	4e-90	336
2010173756	gi|345303481|ref|YP_004825383.1|	83.52	176	28	1	2	177	3	177	2e-76	288
2010173757	gi|254442469|ref|ZP_05055945.1|	67.89	299	95	1	1	299	195	492	5e-123	445
2010173759	gi|403382752|ref|ZP_10924809.1|	52.73	622	284	5	3	618	7	624	7e-168	595
2010173760	gi|392375741|ref|YP_003207574.1|	55.21	96	39	1	26	121	26	117	1e-18	97.1
2010173761	gi|269926647|ref|YP_003323270.1|	47.13	87	40	2	15	101	31	111	5e-13	78.2
2010173762	gi|237669669|ref|ZP_04529647.1|	56.21	306	132	1	2	305	249	554	4e-96	356
2010173763	gi|83590322|ref|YP_430331.1|	57.85	223	94	0	1	223	15	237	2e-55	220
2010173764	gi|345303175|ref|YP_004825077.1|	43.22	199	102	3	7	195	11	208	2e-21	106
2010173765	gi|376261806|ref|YP_005148526.1|	32.82	195	106	9	188	379	343	515	2e-13	82.8
2010173766	gi|334119883|ref|ZP_08493967.1|	44.81	212	100	6	22	224	46	249	4e-43	179
2010173767	gi|116623191|ref|YP_825347.1|	69.57	115	35	0	17	131	9	123	4e-42	174
2010173768	gi|224024269|ref|ZP_03642635.1|	40.28	216	126	3	427	640	26	240	8e-40	171
2010173769	gi|385809336|ref|YP_005845732.1|	54.78	314	135	3	11	323	168	475	1e-88	331
2010173770	gi|385809336|ref|YP_005845732.1|	36.25	389	235	9	1	382	767	1149	2e-56	224
2010173772	gi|119720248|ref|YP_920743.1|	47.95	171	85	3	1	169	153	321	1e-24	116
2010173773	gi|386361532|ref|YP_006059776.1|	42.59	263	111	6	11	259	101	337	1e-35	154
2010173774	gi|338214060|ref|YP_004658117.1|	41.65	569	306	13	163	725	158	706	1e-108	399
2010173775	gi|220932723|ref|YP_002509631.1|	31.86	339	219	5	3	335	12	344	4e-41	173
2010173777	gi|300914935|ref|ZP_07132251.1|	38.26	230	134	2	9	232	159	386	5e-41	172
2010173781	gi|148655268|ref|YP_001275473.1|	55.46	348	146	3	19	361	21	364	9e-76	288
2010173782	gi|325105656|ref|YP_004275310.1|	45.32	609	298	12	14	609	28	614	3e-113	414
2010173783	gi|383764173|ref|YP_005443155.1|	41.67	264	146	5	1	259	289	549	1e-43	181
2010173785	gi|333979225|ref|YP_004517170.1|	44	150	79	3	2	148	75	222	1e-27	126
2010173786	gi|338214060|ref|YP_004658117.1|	41.3	569	308	13	163	725	158	706	2e-107	395
2010173787	gi|220932723|ref|YP_002509631.1|	31.56	339	220	5	6	338	12	344	5e-30	137
2010173789	gi|251799719|ref|YP_003014450.1|	35.32	201	124	4	5	201	2	200	8e-29	131
2010173790	gi|397689452|ref|YP_006526706.1|	73.17	41	11	0	3	43	2	42	2e-09	66.2
2010173794	gi|218297031|ref|ZP_03497708.1|	87.88	33	4	0	1	33	1	33	1e-07	60.5
2010173795	gi|218297030|ref|ZP_03497707.1|	98.27	462	8	0	1	462	1	462	0	940
2010173796	gi|381189729|ref|ZP_09897254.1|	87.74	1207	148	0	1	1207	260	1466	0	2104
2010173797	gi|218295983|ref|ZP_03496763.1|	94.55	55	3	0	1	55	1	55	2e-08	63.2
2010173798	gi|218295984|ref|ZP_03496764.1|	93.07	202	14	0	1	202	1	202	1e-92	343
2010173799	gi|218295985|ref|ZP_03496765.1|	98.02	202	4	0	1	202	1	202	2e-26	124
2010173800	gi|114332240|ref|YP_748462.1|	47.13	157	79	2	2	157	266	419	2e-27	126
2010173802	gi|218296851|ref|ZP_03497546.1|	98.96	96	1	0	1	96	1	96	1e-32	143
2010173803	gi|218296852|ref|ZP_03497547.1|	91.98	162	13	0	1	162	119	280	2e-71	271
2010173805	gi|320159490|ref|YP_004172714.1|	62.71	59	22	0	38	96	46	104	3e-14	82.4
2010173806	gi|217968136|ref|YP_002353642.1|	47.55	326	166	2	11	334	1	323	1e-85	321
2010173808	gi|55980983|ref|YP_144280.1|	40.09	227	129	3	1	222	324	548	1e-32	145
2010173810	gi|83590156|ref|YP_430165.1|	71.43	420	119	1	4	423	6	424	7e-176	621
2010173811	gi|238018228|ref|ZP_04598654.1|	55.06	89	37	1	4	89	5	93	4e-22	108
2010173812	gi|345302326|ref|YP_004824228.1|	70.13	231	69	0	1	231	23	253	1e-81	307
2010173813	gi|373488477|ref|ZP_09579141.1|	45.89	207	95	3	1	193	1	204	1e-42	176
2010173814	gi|375148672|ref|YP_005011113.1|	52.81	89	42	0	10	98	7	95	4e-19	98.6
2010173815	gi|385810622|ref|YP_005847018.1|	40.38	156	92	1	1	155	73	228	2e-21	106
2010173816	gi|323701373|ref|ZP_08113047.1|	47.43	272	138	2	158	429	4	270	4e-69	267
2010173817	gi|333980267|ref|YP_004518212.1|	76.55	145	33	1	30	173	383	527	1e-53	213
2010173818	gi|389878430|ref|YP_006371995.1|	72.29	83	23	0	5	87	686	768	5e-26	121
2010173819	gi|218295162|ref|ZP_03495998.1|	94.44	90	5	0	1	90	375	464	5e-40	167
2010173820	gi|218295161|ref|ZP_03495997.1|	96.34	164	6	0	1	164	1	164	8e-74	280
2010173821	gi|297566693|ref|YP_003685665.1|	96.67	60	2	0	19	78	424	483	9e-26	120
2010173822	gi|87310342|ref|ZP_01092472.1|	52.99	134	55	1	6	131	21	154	4e-24	115
2010173823	gi|392374636|ref|YP_003206469.1|	58.07	353	146	2	12	364	7	357	1e-114	418
2010173824	gi|156744207|ref|YP_001434336.1|	37.33	150	88	4	2	148	143	289	2e-10	69.7
2010173825	gi|218295941|ref|ZP_03496721.1|	93.08	318	22	0	3	320	1	318	2e-147	526
2010173826	gi|218295940|ref|ZP_03496720.1|	95.7	93	4	0	1	93	513	605	6e-20	101
2010173827	gi|385810862|ref|YP_005847258.1|	48.28	145	70	2	1	143	33	174	4e-36	154
2010173828	gi|322420096|ref|YP_004199319.1|	57.29	96	41	0	1	96	378	473	4e-26	122
2010173829	gi|260892868|ref|YP_003238965.1|	33.59	661	358	16	1	638	1	603	6e-73	280
2010173830	gi|156743187|ref|YP_001433316.1|	31.8	239	139	8	1	224	674	903	3e-15	86.7
2010173831	gi|260893669|ref|YP_003239766.1|	55.04	367	163	2	1	366	20	385	6e-102	375
2010173833	gi|218297303|ref|ZP_03497937.1|	95.73	281	12	0	1	281	1	281	5e-142	508
2010173834	gi|384430642|ref|YP_005640002.1|	75.65	115	27	1	1	114	1	115	4e-37	158
2010173835	gi|218295213|ref|ZP_03496049.1|	98.97	290	3	0	17	306	17	306	1e-102	377
2010173836	gi|218295214|ref|ZP_03496050.1|	88.1	126	15	0	1	126	7	132	5e-59	231
2010173837	gi|218295214|ref|ZP_03496050.1|	96.4	111	4	0	1	111	1	111	1e-56	223
2010173838	gi|218295215|ref|ZP_03496051.1|	99.13	458	4	0	1	458	1	458	0	795
2010173839	gi|218295216|ref|ZP_03496052.1|	98.58	351	3	1	1	349	1	351	2e-110	404
2010173840	gi|218295217|ref|ZP_03496053.1|	98.8	418	5	0	1	418	1	418	0	758
2010173841	gi|384440337|ref|YP_005655061.1|	82.14	56	10	0	1	56	60	115	7e-18	94.4
2010173842	gi|218294662|ref|ZP_03495516.1|	99.5	404	2	0	1	404	1	404	0	714
2010173843	gi|218294661|ref|ZP_03495515.1|	98.55	138	2	0	5	142	1	138	1e-73	279
2010173844	gi|218294660|ref|ZP_03495514.1|	94.12	68	4	0	1	68	1	68	4e-27	125
2010173845	gi|218294659|ref|ZP_03495513.1|	91.88	197	15	1	1	196	1	197	2e-94	349
2010173846	gi|218294659|ref|ZP_03495513.1|	94.89	235	12	0	7	241	2	236	9e-122	440
2010173847	gi|218294658|ref|ZP_03495512.1|	98.86	175	2	0	4	178	1	175	5e-94	347
2010173848	gi|218294657|ref|ZP_03495511.1|	97.92	48	1	0	1	48	274	321	6e-18	94.7
2010173849	gi|319956508|ref|YP_004167771.1|	62.92	89	33	0	4	92	81	169	1e-22	110
2010173851	gi|11499672|ref|NP_070914.1|	34	150	86	8	126	268	851	994	8e-06	56.6
2010173852	gi|218296252|ref|ZP_03497008.1|	97.33	150	4	0	1	150	243	392	3e-78	295
2010173853	gi|218296254|ref|ZP_03497010.1|	96.89	386	12	0	1	386	245	630	0	729
2010173855	gi|330834794|ref|YP_004409522.1|	31.55	187	120	4	79	264	110	289	8e-18	95.9
2010173856	gi|218296861|ref|ZP_03497556.1|	97.56	82	2	0	1	82	155	236	5e-39	164
2010173858	gi|320450794|ref|YP_004202890.1|	70.35	172	14	1	44	178	2	173	7e-58	227
2010173859	gi|384432225|ref|YP_005641584.1|	85.41	185	22	1	1	180	1	185	2e-84	315
2010173860	gi|384432464|ref|YP_005641823.1|	71.43	91	26	0	1	91	50	140	1e-25	120
2010173861	gi|386361494|ref|YP_006059738.1|	84.67	287	44	0	1	287	53	339	4e-87	326
2010173862	gi|83815816|ref|YP_444809.1|	56.91	181	70	2	6	178	5	185	3e-36	155
2010173865	gi|268317854|ref|YP_003291573.1|	70.06	157	46	1	1	157	3	158	5e-62	241
2010173866	gi|335039225|ref|ZP_08532402.1|	45.24	84	46	0	4	87	2	85	1e-14	83.6
2010173867	gi|78188907|ref|YP_379245.1|	41.79	201	112	4	2	199	52	250	1e-31	140
2010173869	gi|397690243|ref|YP_006527497.1|	30.52	213	138	5	24	233	482	687	6e-17	92.4
2010173870	gi|332981840|ref|YP_004463281.1|	48.97	243	120	3	1	242	2	241	5e-61	239
2010173872	gi|223936903|ref|ZP_03628812.1|	36.6	306	181	8	3	300	34	334	8e-35	152
2010173873	gi|156743715|ref|YP_001433844.1|	63.21	193	66	3	1	193	4	191	3e-53	212
2010173874	gi|333922389|ref|YP_004495969.1|	54.65	269	119	3	1	267	1	268	6e-74	281
2010173875	gi|221632244|ref|YP_002521465.1|	54.17	96	38	2	9	101	4	96	2e-12	76.6
2010173876	gi|289549049|ref|YP_003474037.1|	74.82	274	69	0	2	275	11	284	3e-98	362
2010173877	gi|289548009|ref|YP_003472997.1|	70.73	41	12	0	1	41	1	41	3e-09	65.5
2010173878	gi|220903859|ref|YP_002479171.1|	65.15	66	23	0	4	69	336	401	3e-17	92.4
2010173880	gi|221635430|ref|YP_002523306.1|	73.33	45	12	0	2	46	14	58	5e-11	71.6
2010173884	gi|206900872|ref|YP_002250695.1|	56.88	269	98	3	1	269	236	486	3e-82	309
2010173885	gi|325294354|ref|YP_004280868.1|	52.74	292	118	3	1	290	883	1156	9e-77	291
2010173886	gi|218297210|ref|ZP_03497872.1|	98.55	69	1	0	12	80	1	69	1e-31	140
2010173887	gi|218297208|ref|ZP_03497870.1|	100	33	0	0	1	33	1	33	4e-10	68.9
2010173888	gi|218295375|ref|ZP_03496188.1|	86.02	186	8	1	56	223	187	372	1e-81	306
2010173890	gi|320451041|ref|YP_004203137.1|	89.13	46	5	0	1	46	1	46	2e-15	86.7
2010173891	gi|386361733|ref|YP_006061574.1|	88.24	51	6	0	4	54	1	51	3e-17	92.4
2010173892	gi|218295917|ref|ZP_03496697.1|	98.06	360	7	0	1	360	1	360	0	644
2010173893	gi|218295916|ref|ZP_03496696.1|	92.45	106	7	1	1	106	1	105	9e-35	150
2010173894	gi|218295915|ref|ZP_03496695.1|	98.9	91	1	0	1	91	1	91	4e-43	178
2010173895	gi|218295914|ref|ZP_03496694.1|	95.74	94	4	0	1	94	1	94	3e-25	118
2010173896	gi|218295913|ref|ZP_03496693.1|	96	50	2	0	1	50	1	50	2e-20	103
2010173897	gi|311031472|ref|ZP_07709562.1|	90.32	248	24	0	1	248	1	248	5e-132	474
2010173898	gi|311031471|ref|ZP_07709561.1|	92.86	168	12	0	1	168	13	180	2e-70	268
2010173899	gi|218296402|ref|ZP_03497145.1|	97.67	43	1	0	1	43	128	170	3e-15	85.9
2010173900	gi|218296401|ref|ZP_03497144.1|	98.81	337	4	0	1	337	1	337	0	682
2010173901	gi|218296400|ref|ZP_03497143.1|	98.27	520	9	0	1	520	1	520	0	998
2010173902	gi|384439328|ref|YP_005654052.1|	92.54	268	20	0	1	268	1	268	9e-131	471
2010173903	gi|386360286|ref|YP_006058531.1|	91.09	393	33	1	1	393	131	521	1e-179	634
2010173904	gi|218296397|ref|ZP_03497140.1|	98.85	174	2	0	1	174	1	174	3e-91	338
2010173905	gi|218296396|ref|ZP_03497139.1|	100	103	0	0	1	103	156	258	8e-25	117
2010173906	gi|383763864|ref|YP_005442846.1|	33.33	192	98	6	323	503	617	789	4e-12	78.2
2010173909	gi|114566141|ref|YP_753295.1|	49.19	124	62	1	2	124	71	194	4e-27	125
2010173910	gi|218295062|ref|ZP_03495898.1|	97.36	454	12	0	1	454	1	454	0	838
2010173912	gi|320162422|ref|YP_004175647.1|	37	373	222	8	8	370	113	482	5e-40	170
2010173913	gi|218296253|ref|ZP_03497009.1|	55.45	330	129	6	23	335	26	354	4e-78	296
2010173914	gi|163782445|ref|ZP_02177443.1|	38.82	152	78	5	1	145	72	215	7e-13	77.8
2010173915	gi|163782444|ref|ZP_02177442.1|	35.4	161	95	4	14	171	13	167	6e-13	77.8
2010173916	gi|385810896|ref|YP_005847292.1|	35.59	635	372	15	56	675	51	663	3e-100	371
2010173919	gi|385810896|ref|YP_005847292.1|	36.08	158	95	3	56	210	51	205	1e-19	100
2010173921	gi|328950678|ref|YP_004368013.1|	53.38	133	57	1	3	130	344	476	9e-32	141
2010173922	gi|161528915|ref|YP_001582741.1|	48.48	361	184	1	3	363	6	364	4e-105	386
2010173924	gi|239618357|ref|YP_002941679.1|	35.92	284	158	5	18	296	23	287	1e-43	182
2010173925	gi|373458436|ref|ZP_09550203.1|	42.31	130	69	1	1	130	1	124	5e-09	64.7
2010173926	gi|384430838|ref|YP_005640198.1|	56.97	244	96	4	1	238	1	241	5e-70	269
2010173927	gi|218295469|ref|ZP_03496282.1|	98.19	166	3	0	1	166	1	166	1e-81	306
2010173928	gi|384431067|ref|YP_005640427.1|	85.78	218	31	0	1	218	1	218	8e-99	363
2010173929	gi|218295471|ref|ZP_03496284.1|	97.69	390	7	1	1	388	1	390	2e-127	461
2010173930	gi|218295472|ref|ZP_03496285.1|	99.3	287	2	0	19	305	19	305	1e-142	510
2010173931	gi|221632747|ref|YP_002521969.1|	50.9	1163	511	17	5	1141	5	1133	0	1059
2010173933	gi|86609587|ref|YP_478349.1|	34.69	761	434	21	34	756	514	1249	7e-73	281
2010173935	gi|373457850|ref|ZP_09549617.1|	46.4	278	147	1	80	357	83	358	3e-59	234
2010173937	gi|212702798|ref|ZP_03310926.1|	42.42	99	53	1	11	109	9	103	6e-11	71.2
2010173938	gi|421100910|ref|ZP_15561529.1|	52.2	159	73	2	20	176	1	158	4e-39	166
2010173939	gi|134299723|ref|YP_001113219.1|	39.71	204	115	2	24	227	5	200	2e-38	164
2010173940	gi|430750902|ref|YP_007213810.1|	93.48	46	3	0	1	46	17	62	2e-17	93.2
2010173941	gi|384432229|ref|YP_005641588.1|	60.16	128	47	1	3	126	16	143	3e-20	102
2010173943	gi|332983219|ref|YP_004464660.1|	55.65	115	46	1	2	111	170	284	4e-29	131
2010173944	gi|149177059|ref|ZP_01855667.1|	41.46	205	115	3	22	225	342	542	1e-34	150
2010173945	gi|260892563|ref|YP_003238660.1|	38.68	106	62	2	9	114	7	109	4e-08	62
2010173946	gi|218295724|ref|ZP_03496520.1|	100	107	0	0	1	107	1	107	1e-53	213
2010173947	gi|218295723|ref|ZP_03496519.1|	99.24	131	1	0	1	131	1	131	5e-50	201
2010173948	gi|218295722|ref|ZP_03496518.1|	98.79	577	7	0	1	577	1	577	0	1109
2010173949	gi|218295721|ref|ZP_03496517.1|	100	82	0	0	1	82	1	82	1e-41	173
2010173950	gi|218295724|ref|ZP_03496520.1|	97.2	107	3	0	1	107	1	107	8e-53	210
2010173951	gi|218295723|ref|ZP_03496519.1|	96.18	131	5	0	1	131	1	131	4e-48	194
2010173952	gi|218295722|ref|ZP_03496518.1|	99.31	291	2	0	1	291	1	291	1e-148	531
2010173953	gi|218295722|ref|ZP_03496518.1|	99.44	177	1	0	1	177	401	577	5e-97	357
2010173954	gi|218295721|ref|ZP_03496517.1|	99.57	232	1	0	1	232	1	232	1e-133	479
2010173955	gi|218295720|ref|ZP_03496516.1|	98.1	422	8	0	26	447	1	422	0	779
2010173956	gi|55978369|ref|YP_145425.1|	78.69	122	26	0	1	122	1	122	5e-36	154
2010173958	gi|432331300|ref|YP_007249443.1|	41.84	98	57	0	1	98	1	98	2e-16	89.7
2010173959	gi|51891857|ref|YP_074548.1|	52.77	379	163	5	14	385	5	374	2e-95	353
2010173960	gi|386811247|ref|ZP_10098473.1|	32.95	88	59	0	30	117	51	138	1e-12	77
2010173961	gi|358449190|ref|ZP_09159680.1|	54.24	59	27	0	2	60	303	361	2e-11	73.2
2010173963	gi|300115468|ref|YP_003762043.1|	59.52	42	17	0	2	43	63	104	8e-08	61.2
2010173964	gi|218296290|ref|ZP_03497046.1|	99.06	212	2	0	2	213	58	269	5e-87	325
2010173965	gi|218296288|ref|ZP_03497044.1|	96.49	114	4	0	1	114	1	114	1e-46	189
2010173966	gi|260893890|ref|YP_003239987.1|	61.21	116	45	0	7	122	487	602	6e-35	150
2010173969	gi|328950575|ref|YP_004367910.1|	71.22	344	96	2	1	344	559	899	7e-143	511
2010173970	gi|392961706|ref|ZP_10327161.1|	33.17	202	127	3	114	313	70	265	4e-21	107
2010173972	gi|148263768|ref|YP_001230474.1|	34.02	291	174	4	1	280	19	302	1e-40	171
2010173975	gi|392960430|ref|ZP_10325898.1|	36.08	352	211	6	8	357	1	340	7e-50	202
2010173976	gi|78044327|ref|YP_361012.1|	54.74	380	169	3	1	378	1	379	3e-103	380
2010173977	gi|167628429|ref|YP_001678928.1|	40.34	290	153	6	1	278	1	282	2e-39	167
2010173978	gi|218246150|ref|YP_002371521.1|	36.55	435	276	0	20	454	43	477	6e-57	226
2010173980	gi|430745450|ref|YP_007204579.1|	43.66	71	39	1	2	72	123	192	4e-10	68.6
2010173981	gi|221633539|ref|YP_002522765.1|	99.72	357	1	0	1	357	1	357	0	673
2010173983	gi|284112011|ref|ZP_06386549.1|	35.11	376	236	5	5	376	266	637	1e-51	209
2010173984	gi|410720970|ref|ZP_11360318.1|	30.08	389	229	9	1	363	1	372	6e-44	183
2010173985	gi|332715615|ref|YP_004443081.1|	54.9	51	23	0	57	107	109	159	1e-07	60.5
2010173986	gi|410620043|ref|ZP_11330926.1|	45.1	255	132	4	13	266	54	301	5e-54	216
2010173988	gi|357039257|ref|ZP_09101051.1|	59.09	44	18	0	3	46	3	46	8e-06	54.3
2010173989	gi|108805236|ref|YP_645173.1|	31.25	240	129	10	3	219	13	239	9e-07	58.9
2010173990	gi|427711723|ref|YP_007060347.1|	37.01	254	148	7	21	269	19	265	1e-35	154
2010173991	gi|116626400|ref|YP_828556.1|	44.9	98	52	2	1	96	198	295	6e-17	91.3
2010173992	gi|331269175|ref|YP_004395667.1|	55.42	83	37	0	1	83	1	83	4e-21	105
2010173994	gi|218296312|ref|ZP_03497068.1|	93.88	49	3	0	1	49	1	49	2e-19	99.4
2010173995	gi|218296313|ref|ZP_03497069.1|	93.94	99	6	0	30	128	30	128	9e-24	114
2010173996	gi|297624923|ref|YP_003706357.1|	52.69	93	44	0	4	96	5	97	2e-17	93.2
2010173997	gi|297624923|ref|YP_003706357.1|	71.13	142	41	0	1	142	121	262	6e-53	210
2010174001	gi|414155007|ref|ZP_11411323.1|	67.24	58	16	1	1	58	1	55	1e-16	90.5
2010174002	gi|320161688|ref|YP_004174913.1|	49.45	91	46	0	2	92	314	404	5e-16	88.2
2010174003	gi|373456341|ref|ZP_09548108.1|	36.09	133	80	3	6	137	130	258	5e-16	89
2010174004	gi|218295257|ref|ZP_03496093.1|	96.67	90	3	0	1	90	863	952	4e-42	174
2010174005	gi|218295258|ref|ZP_03496094.1|	98.48	197	3	0	1	197	1	197	5e-85	318
2010174006	gi|218295259|ref|ZP_03496095.1|	98	50	1	0	1	50	119	168	4e-18	95.1
2010174007	gi|110636449|ref|YP_676656.1|	38.46	65	39	1	4	67	82	146	1e-06	57
2010174008	gi|424843111|ref|ZP_18267736.1|	43.82	251	134	4	5	251	1	248	3e-43	179
2010174009	gi|397690773|ref|YP_006528027.1|	33.77	761	439	12	1	735	80	801	3e-114	417
2010174010	gi|222525751|ref|YP_002570222.1|	42.31	130	64	4	3	126	680	804	2e-15	86.3
2010174011	gi|385810159|ref|YP_005846555.1|	58.65	341	130	6	9	346	12	344	2e-110	404
2010174012	gi|385810283|ref|YP_005846679.1|	48.45	97	50	0	1	97	1	97	4e-20	101
2010174013	gi|256420704|ref|YP_003121357.1|	67.57	441	142	1	10	450	1	440	2e-165	587
2010174014	gi|385809393|ref|YP_005845789.1|	57.48	127	53	1	1	127	1	126	2e-37	159
2010174018	gi|397691266|ref|YP_006528520.1|	56.67	210	91	0	5	214	206	415	4e-57	225
2010174019	gi|302389984|ref|YP_003825805.1|	42.81	313	175	3	1	313	41	349	1e-65	255
2010174021	gi|148657898|ref|YP_001278103.1|	49.07	269	128	5	1	266	1	263	1e-48	197
2010174022	gi|325275844|ref|ZP_08141704.1|	46.33	572	306	1	37	607	29	600	3e-111	407
2010174023	gi|148658127|ref|YP_001278332.1|	72.71	425	115	1	1	425	1	424	5e-180	635
2010174024	gi|428780706|ref|YP_007172492.1|	41.35	104	59	2	350	453	404	505	7e-12	77
2010174025	gi|410667251|ref|YP_006919622.1|	34.39	285	186	1	24	308	1	284	5e-38	164
2010174027	gi|269925923|ref|YP_003322546.1|	44.27	131	73	0	1	131	1	131	7e-29	130
2010174030	gi|326390894|ref|ZP_08212445.1|	54.26	470	211	2	1	470	9	474	3e-150	536
2010174031	gi|357037879|ref|ZP_09099678.1|	40.09	232	127	5	16	241	16	241	3e-37	160
2010174032	gi|297617518|ref|YP_003702677.1|	54.11	499	225	3	5	499	19	517	3e-148	530
2010174035	gi|206889686|ref|YP_002248975.1|	63.13	179	62	2	1	179	9	183	1e-60	236
2010174036	gi|357037879|ref|ZP_09099678.1|	40.52	232	126	5	16	241	16	241	6e-38	162
2010174039	gi|386813412|ref|ZP_10100636.1|	45.99	337	154	7	4	336	5	317	1e-81	308
2010174040	gi|386813413|ref|ZP_10100637.1|	39.45	218	121	6	10	226	9	216	1e-34	151
2010174041	gi|386813414|ref|ZP_10100638.1|	33.99	153	93	4	16	162	14	164	7e-16	87.8
2010174042	gi|374635343|ref|ZP_09706944.1|	36.78	677	360	25	28	684	11	639	8e-111	406
2010174043	gi|325105671|ref|YP_004275325.1|	36	275	156	8	8	270	10	276	6e-22	109
2010174044	gi|410095866|ref|ZP_11290860.1|	51.79	56	27	0	1	56	154	209	8e-07	57.8
2010174045	gi|338210952|ref|YP_004655001.1|	44.55	110	56	1	1	110	1	105	7e-21	104
2010174046	gi|436834175|ref|YP_007319391.1|	63.76	149	54	0	1	149	125	273	1e-49	199
2010174047	gi|288817784|ref|YP_003432131.1|	60	165	66	0	1	165	1	165	4e-43	178
2010174048	gi|288817783|ref|YP_003432130.1|	74.21	159	41	0	1	159	1	159	6e-66	253
2010174049	gi|218295776|ref|ZP_03496572.1|	97.73	88	2	0	9	96	1	88	1e-42	176
2010174051	gi|218296541|ref|ZP_03497269.1|	82.56	172	29	1	1	172	1	171	1e-74	283
2010174053	gi|87306957|ref|ZP_01089103.1|	38.28	209	126	3	6	213	230	436	1e-30	137
2010174055	gi|323703822|ref|ZP_08115459.1|	37.05	224	132	5	24	239	82	304	6e-23	112
2010174056	gi|218294597|ref|ZP_03495451.1|	100	32	0	0	1	32	70	101	2e-09	66.6
2010174057	gi|218294598|ref|ZP_03495452.1|	98.82	85	1	0	1	85	1	85	8e-40	167
2010174058	gi|218294599|ref|ZP_03495453.1|	98.8	417	5	0	1	417	1	417	0	706
2010174059	gi|218294600|ref|ZP_03495454.1|	98.92	186	2	0	1	186	1	186	3e-89	331
2010174060	gi|218294601|ref|ZP_03495455.1|	96.76	185	6	0	1	185	1	185	5e-87	324
2010174061	gi|218294602|ref|ZP_03495456.1|	97.97	197	4	0	1	197	1	197	6e-83	310
2010174062	gi|220926959|ref|YP_002502261.1|	71.88	96	27	0	7	102	424	519	7e-33	144
2010174065	gi|326205053|ref|ZP_08194898.1|	34.13	126	78	2	2	123	317	441	8e-14	81.6
2010174066	gi|116623191|ref|YP_825347.1|	58.67	75	31	0	18	92	2	76	3e-18	95.9
2010174068	gi|383788459|ref|YP_005473028.1|	57.27	344	141	4	1	344	1	338	2e-102	377
2010174069	gi|333980261|ref|YP_004518206.1|	38.06	134	80	2	44	175	529	661	4e-14	82.8
2010174070	gi|423073088|ref|ZP_17061831.1|	37.27	271	160	4	158	426	160	422	3e-43	181
2010174073	gi|423719584|ref|ZP_17693766.1|	46.45	493	254	6	10	497	1	488	2e-116	424
2010174074	gi|395211761|ref|ZP_10399500.1|	43.91	230	128	1	1	229	328	557	3e-52	209
2010174075	gi|95930419|ref|ZP_01313155.1|	41.21	199	104	4	15	210	55	243	7e-29	131
2010174076	gi|340620803|ref|YP_004739254.1|	37.14	105	56	4	1	100	1	100	2e-06	56.2
2010174077	gi|392397177|ref|YP_006433778.1|	62.96	54	20	0	56	109	67	120	6e-13	77.8
2010174078	gi|218296695|ref|ZP_03497413.1|	70.29	175	46	2	99	273	140	308	3e-47	193
2010174079	gi|218296694|ref|ZP_03497412.1|	83.07	313	53	0	1	313	25	337	2e-121	440
2010174080	gi|221632300|ref|YP_002521521.1|	99.19	370	3	0	5	374	1	370	0	687
2010174081	gi|221632300|ref|YP_002521521.1|	100	117	0	0	1	117	452	568	1e-58	229
2010174082	gi|221632301|ref|YP_002521522.1|	99.57	231	1	0	1	231	22	252	5e-129	464
2010174083	gi|221635760|ref|YP_002523636.1|	97.63	253	6	0	1	253	51	303	3e-104	382
2010174084	gi|254410842|ref|ZP_05024620.1|	30.17	116	76	3	90	204	1125	1236	1e-05	55.1
2010174086	gi|312621857|ref|YP_004023470.1|	49.64	137	60	5	4	138	2	131	3e-27	125
2010174087	gi|253579969|ref|ZP_04857237.1|	47.62	189	94	2	7	195	4	187	2e-41	173
2010174088	gi|46199883|ref|YP_005550.1|	62.96	108	40	0	1	108	6	113	3e-23	112
2010174089	gi|217966833|ref|YP_002352339.1|	48.31	89	44	2	2	90	6	92	5e-15	84.7
2010174090	gi|336427995|ref|ZP_08607984.1|	47.17	106	56	0	1	106	136	241	2e-13	79.3
2010174091	gi|312621857|ref|YP_004023470.1|	49.64	137	60	5	4	138	2	131	5e-27	124
2010174092	gi|253579969|ref|ZP_04857237.1|	47.09	189	95	2	7	195	4	187	8e-41	171
2010174093	gi|46199883|ref|YP_005550.1|	63.89	108	39	0	1	108	6	113	2e-23	112
2010174094	gi|206900212|ref|YP_002250188.1|	61.24	258	98	2	2	259	6	261	3e-90	336
2010174097	gi|311030499|ref|ZP_07708589.1|	93.51	370	23	1	4	372	25	394	0	706
2010174098	gi|311030501|ref|ZP_07708591.1|	89.73	263	26	1	13	274	1	263	7e-136	488
2010174099	gi|311030500|ref|ZP_07708590.1|	87.21	86	9	2	1	84	196	281	4e-33	145
2010174100	gi|313677701|ref|YP_004055697.1|	60.72	415	162	1	1	415	326	739	2e-137	493
2010174101	gi|406664019|ref|ZP_11072015.1|	61.86	236	90	0	22	257	16	251	5e-83	312
2010174106	gi|78355776|ref|YP_387225.1|	30.61	98	63	1	169	261	156	253	7e-06	57.4
2010174107	gi|73669136|ref|YP_305151.1|	60	90	30	2	6	95	383	466	2e-18	100
2010174108	gi|218295241|ref|ZP_03496077.1|	96	50	2	0	1	50	1	50	2e-18	96.3
2010174109	gi|218295242|ref|ZP_03496078.1|	99.39	327	2	0	1	327	1	327	0	654
2010174110	gi|218295243|ref|ZP_03496079.1|	100	75	0	0	2	76	265	339	2e-38	162
2010174111	gi|386857212|ref|YP_006261389.1|	49.77	215	101	2	1	208	235	449	3e-52	209
2010174112	gi|218296112|ref|ZP_03496881.1|	67.59	108	35	0	24	131	20	127	3e-29	132
2010174114	gi|390556639|ref|ZP_10243060.1|	65.56	180	61	1	5	183	12	191	7e-69	264
2010174115	gi|218296607|ref|ZP_03497325.1|	94.46	289	16	0	2	290	166	454	1e-116	424
2010174117	gi|218296609|ref|ZP_03497327.1|	95.6	91	4	0	1	91	220	310	5e-32	141
2010174118	gi|218296609|ref|ZP_03497327.1|	97.92	48	1	0	1	48	156	203	9e-20	100
2010174120	gi|268318267|ref|YP_003291986.1|	34.72	337	174	14	208	513	41	362	2e-25	122
2010174125	gi|307153180|ref|YP_003888564.1|	43.75	144	80	1	7	149	4	147	4e-27	125
2010174127	gi|436834829|ref|YP_007320045.1|	43.94	66	34	2	45	108	201	265	1e-05	54.3
2010174129	gi|406575485|ref|ZP_11051189.1|	30.08	246	144	8	3	233	32	264	5e-14	83.6
2010174130	gi|392427828|ref|YP_006468822.1|	53.53	538	246	3	21	558	26	559	1e-155	555
2010174131	gi|434402625|ref|YP_007145510.1|	57.56	377	160	0	1	377	1	377	5e-127	459
2010174132	gi|427407151|ref|ZP_18897356.1|	57.85	223	94	0	19	241	39	261	1e-70	271
2010174134	gi|121533749|ref|ZP_01665576.1|	62.22	90	34	0	226	315	286	375	4e-25	120
2010174136	gi|119513825|ref|ZP_01632792.1|	41.56	77	44	1	1	76	1	77	5e-06	55.8
2010174137	gi|218296366|ref|ZP_03497109.1|	93.79	161	10	0	1	161	4	164	1e-67	259
2010174138	gi|218296367|ref|ZP_03497110.1|	98.83	515	6	0	1	515	1	515	0	882
2010174139	gi|218296368|ref|ZP_03497111.1|	99.18	244	2	0	1	244	1	244	2e-124	449
2010174140	gi|218296369|ref|ZP_03497112.1|	99.1	670	6	0	24	693	24	693	0	1232
2010174142	gi|218296368|ref|ZP_03497111.1|	100	78	0	0	1	78	1	78	7e-36	154
2010174143	gi|218296369|ref|ZP_03497112.1|	97.05	440	13	0	1	440	289	728	0	704
2010174144	gi|269925137|ref|YP_003321760.1|	47.09	344	177	4	25	365	93	434	1e-67	261
2010174145	gi|335041286|ref|ZP_08534401.1|	51.79	112	54	0	1	112	688	799	3e-25	119
2010174146	gi|268317650|ref|YP_003291369.1|	91.43	35	3	0	1	35	326	360	8e-11	71.2
2010174147	gi|268317651|ref|YP_003291370.1|	85.2	581	83	1	5	585	7	584	0	965
2010174148	gi|268317652|ref|YP_003291371.1|	95.35	43	2	0	3	45	18	60	8e-15	84.3
2010174150	gi|268317649|ref|YP_003291368.1|	62.19	320	119	1	29	346	29	348	6e-98	362
2010174151	gi|390445377|ref|ZP_10233125.1|	55	80	33	1	2	78	159	238	2e-17	93.2
2010174153	gi|257461080|ref|ZP_05626178.1|	38.03	71	38	1	36	106	42	106	1e-05	55.1
2010174155	gi|218295492|ref|ZP_03496305.1|	98.53	68	1	0	1	68	1	68	3e-29	132
2010174156	gi|218295491|ref|ZP_03496304.1|	97.45	235	6	0	1	235	1	235	7e-110	401
2010174157	gi|218295494|ref|ZP_03496307.1|	98.7	77	1	0	1	77	1	77	2e-37	159
2010174158	gi|218295495|ref|ZP_03496308.1|	98.54	206	3	0	3	208	126	331	3e-95	352
2010174159	gi|289547957|ref|YP_003472945.1|	84.87	304	46	0	12	315	115	418	6e-151	538
2010174161	gi|10957059|ref|NP_046415.1|	58.51	94	39	0	98	191	1	94	3e-24	116
2010174162	gi|195952402|ref|YP_002120692.1|	45.22	115	55	3	1	113	1	109	2e-16	90.1
2010174163	gi|289548891|ref|YP_003473879.1|	63.92	97	35	0	1	97	300	396	4e-30	135
2010174164	gi|218296991|ref|ZP_03497677.1|	93.17	161	11	0	2	162	3	163	2e-60	236
2010174165	gi|218295431|ref|ZP_03496244.1|	96.97	297	9	0	1	297	232	528	8e-142	508
2010174166	gi|425465962|ref|ZP_18845265.1|	35.53	228	143	1	276	503	410	633	1e-36	159
2010174167	gi|218296265|ref|ZP_03497021.1|	98.35	121	2	0	1	121	1	121	1e-26	123
2010174168	gi|218296266|ref|ZP_03497022.1|	83.46	127	21	0	1	127	205	331	2e-51	206
2010174171	gi|268316131|ref|YP_003289850.1|	63.74	353	111	5	1	351	41	378	2e-117	427
2010174172	gi|268316132|ref|YP_003289851.1|	80.2	101	19	1	1	101	1	100	2e-36	156
2010174178	gi|338534193|ref|YP_004667527.1|	33.11	151	94	2	14	161	35	181	5e-12	75.1
2010174181	gi|51891625|ref|YP_074316.1|	56.47	85	37	0	1	85	221	305	5e-19	98.2
2010174182	gi|196043577|ref|ZP_03110815.1|	36.92	130	79	3	40	167	32	160	1e-16	90.5
2010174183	gi|345872400|ref|ZP_08824335.1|	33.63	342	195	5	48	360	43	381	4e-45	187
2010174185	gi|148654625|ref|YP_001274830.1|	42	431	194	12	1	403	3	405	4e-57	227
2010174188	gi|332712410|ref|ZP_08432337.1|	43.28	67	38	0	4	70	6	72	3e-06	55.8
2010174189	gi|383763195|ref|YP_005442177.1|	64.95	214	75	0	1	214	1	214	8e-61	238
2010174190	gi|383763195|ref|YP_005442177.1|	77.95	195	42	1	1	195	274	467	9e-85	317
2010174191	gi|345864248|ref|ZP_08816451.1|	34.41	93	60	1	139	230	559	651	3e-07	60.8
2010174194	gi|328952225|ref|YP_004369559.1|	53.92	217	99	1	3	219	1037	1252	3e-61	239
2010174196	gi|20091340|ref|NP_617415.1|	51.32	152	67	3	8	159	9	153	9e-29	130
2010174197	gi|172034884|ref|YP_001798680.1|	31.25	176	97	6	152	325	1356	1509	2e-10	72
2010174199	gi|15606727|ref|NP_214107.1|	74.36	39	10	0	1	39	447	485	2e-09	65.9
2010174202	gi|428311207|ref|YP_007122184.1|	47.02	151	80	0	1	151	1	151	4e-26	121
2010174204	gi|220917892|ref|YP_002493196.1|	49.41	85	43	0	54	138	34	118	2e-15	86.7
2010174205	gi|158520053|ref|YP_001527923.1|	31.37	271	177	4	34	304	31	292	1e-19	102
2010174207	gi|311746836|ref|ZP_07720621.1|	52.17	46	22	0	4	49	3	48	4e-06	55.5
2010174208	gi|427724325|ref|YP_007071602.1|	38.46	130	65	2	1	115	210	339	9e-12	74.3
2010174210	gi|392374655|ref|YP_003206488.1|	60.23	88	35	0	1	88	1	88	1e-21	107
2010174211	gi|373850745|ref|ZP_09593546.1|	30.31	254	134	9	1	242	9	231	8e-08	62.4
2010174212	gi|392374655|ref|YP_003206488.1|	63.64	143	52	0	1	143	1	143	2e-45	185
2010174213	gi|223937503|ref|ZP_03629407.1|	30.43	230	117	7	3	213	12	217	1e-05	55.1
2010174214	gi|156744153|ref|YP_001434282.1|	50.93	375	174	4	6	376	2	370	2e-96	358
2010174215	gi|304310480|ref|YP_003810078.1|	44.2	138	69	3	1	135	1	133	4e-27	125
2010174216	gi|148658223|ref|YP_001278428.1|	51.25	240	103	3	1	229	77	313	1e-41	174
2010174217	gi|392374642|ref|YP_003206475.1|	54.36	287	131	0	12	298	14	300	3e-96	356
2010174218	gi|78187636|ref|YP_375679.1|	50	98	49	0	1	98	363	460	6e-17	91.3
2010174219	gi|403382761|ref|ZP_10924818.1|	39.36	376	222	4	1	374	1	372	2e-72	278
2010174220	gi|317120853|ref|YP_004100856.1|	49.32	73	37	0	8	80	44	116	3e-10	69.7
2010174221	gi|147668675|ref|YP_001213493.1|	31.45	124	81	3	108	229	128	249	2e-10	70.9
2010174222	gi|295677297|ref|YP_003605821.1|	30.19	265	166	8	36	291	15	269	4e-12	77.8
2010174223	gi|218296317|ref|ZP_03497073.1|	87.5	40	5	0	1	40	59	98	2e-12	76.6
2010174224	gi|218296316|ref|ZP_03497072.1|	97.53	365	9	0	1	365	1	365	0	694
2010174225	gi|46199703|ref|YP_005370.1|	79.55	132	25	1	13	142	12	143	9e-57	223
2010174226	gi|218294637|ref|ZP_03495491.1|	98.84	172	2	0	1	172	1	172	2e-80	302
2010174227	gi|218294636|ref|ZP_03495490.1|	95.16	62	3	0	1	62	388	449	8e-26	120
2010174228	gi|218294637|ref|ZP_03495491.1|	97.2	107	3	0	1	107	1	107	1e-35	153
2010174229	gi|218294636|ref|ZP_03495490.1|	99.55	449	2	0	1	449	1	449	0	745
2010174230	gi|218294635|ref|ZP_03495489.1|	98.13	267	5	0	1	267	151	417	7e-153	544
2010174231	gi|218297058|ref|ZP_03497735.1|	99.19	371	3	0	1	371	1	371	0	684
2010174232	gi|218297057|ref|ZP_03497734.1|	98.58	422	6	0	1	422	1	422	0	721
2010174233	gi|218297056|ref|ZP_03497733.1|	98.61	287	4	0	1	287	1	287	2e-149	533
2010174234	gi|218297057|ref|ZP_03497734.1|	100	277	0	0	1	277	146	422	6e-157	558
2010174235	gi|218297056|ref|ZP_03497733.1|	96.92	260	8	0	1	260	1	260	3e-141	505
2010174236	gi|218297056|ref|ZP_03497733.1|	98.95	474	5	0	1	474	1	474	0	883
2010174237	gi|381191270|ref|ZP_09898780.1|	85.19	135	20	0	1	135	1	135	1e-61	239
2010174238	gi|218297208|ref|ZP_03497870.1|	98.04	102	2	0	1	102	1	102	2e-48	195
2010174239	gi|381191268|ref|ZP_09898778.1|	89.86	69	7	0	1	69	100	168	4e-29	131
2010174240	gi|392376062|ref|YP_003207895.1|	42.52	127	71	2	1	126	11	136	1e-19	100
2010174243	gi|333979385|ref|YP_004517330.1|	49.48	194	93	3	17	207	21	212	2e-40	169
2010174244	gi|307152491|ref|YP_003887875.1|	61.15	278	88	3	3	270	814	1081	7e-79	298
2010174245	gi|384432548|ref|YP_005641907.1|	43.92	189	98	4	3	185	147	333	8e-26	121
2010174247	gi|163849712|ref|YP_001637755.1|	41.48	135	68	4	9	141	44	169	3e-15	85.9
2010174248	gi|320104790|ref|YP_004180381.1|	57.88	292	119	4	2	290	413	703	2e-86	323
2010174249	gi|289547971|ref|YP_003472959.1|	54.4	375	169	2	1	374	1	374	1e-97	361
2010174250	gi|333980591|ref|YP_004518536.1|	51.46	410	193	4	1	405	141	549	2e-98	364
2010174252	gi|392374139|ref|YP_003205972.1|	69.25	348	107	0	1	348	4	351	4e-127	459
2010174254	gi|336427997|ref|ZP_08607986.1|	42.36	314	168	3	1	301	188	501	2e-63	247
2010174256	gi|78044221|ref|YP_359304.1|	64	250	86	3	2	248	3	251	4e-86	322
2010174257	gi|332799072|ref|YP_004460571.1|	61.24	534	197	5	1	533	342	866	6e-177	625
2010174258	gi|149174616|ref|ZP_01853242.1|	60.8	199	77	1	3	201	10	207	5e-57	225
2010174259	gi|15606962|ref|NP_214344.1|	78.43	102	22	0	1	102	405	506	2e-42	175
2010174260	gi|289549350|ref|YP_003474338.1|	76	225	54	0	1	225	1	225	3e-96	355
2010174261	gi|288817753|ref|YP_003432100.1|	64.29	70	25	0	1	70	1	70	3e-17	92.4
2010174262	gi|288818646|ref|YP_003432994.1|	64.56	79	28	0	23	101	27	105	1e-20	103
2010174264	gi|83309840|ref|YP_420104.1|	64.65	99	35	0	1	99	41	139	2e-26	123
2010174265	gi|386813382|ref|ZP_10100606.1|	56.5	177	77	0	3	179	9	185	3e-44	181
2010174268	gi|197118718|ref|YP_002139145.1|	56.21	153	62	3	14	163	3	153	1e-33	146
2010174269	gi|15606114|ref|NP_213491.1|	32.41	290	148	7	3	284	6	255	5e-20	103
2010174271	gi|375150116|ref|YP_005012557.1|	40.48	126	75	0	6	131	135	260	6e-24	114
2010174275	gi|408403935|ref|YP_006861918.1|	55.12	127	56	1	80	206	14	139	5e-34	149
2010174276	gi|386828648|ref|ZP_10115755.1|	55.13	78	34	1	373	450	485	561	8e-07	60.5
2010174277	gi|218294811|ref|ZP_03495665.1|	91.25	80	6	1	1	79	1	80	1e-30	136
2010174278	gi|218294810|ref|ZP_03495664.1|	99.37	158	1	0	1	158	1	158	4e-67	258
2010174279	gi|218294809|ref|ZP_03495663.1|	96.97	66	2	0	7	72	331	396	4e-29	132
2010174280	gi|94495000|ref|ZP_01301581.1|	68.42	57	18	0	1	57	161	217	3e-14	82.4
2010174282	gi|320450155|ref|YP_004202251.1|	60	90	36	0	3	92	4	93	4e-21	105
2010174283	gi|320450155|ref|YP_004202251.1|	79.25	106	22	0	1	106	119	224	3e-26	122
2010174284	gi|320450154|ref|YP_004202250.1|	75.72	346	84	0	1	346	1	346	8e-136	488
2010174285	gi|384439538|ref|YP_005654262.1|	66.84	196	65	0	21	216	21	216	1e-73	280
2010174286	gi|218296853|ref|ZP_03497548.1|	98.28	58	1	0	1	58	1	58	5e-25	118
2010174287	gi|320450154|ref|YP_004202250.1|	74.68	237	60	0	46	282	110	346	3e-85	319
2010174288	gi|218296853|ref|ZP_03497548.1|	96.43	280	10	0	1	280	1	280	2e-131	473
2010174289	gi|218296852|ref|ZP_03497547.1|	94.12	51	3	0	1	51	1	51	9e-20	100
2010174290	gi|218296563|ref|ZP_03497291.1|	87.84	222	27	0	1	222	5	226	1e-109	399
2010174291	gi|320450157|ref|YP_004202253.1|	76.3	135	32	0	1	135	99	233	4e-50	201
2010174292	gi|320450158|ref|YP_004202254.1|	81.98	172	31	0	8	179	19	190	7e-78	293
2010174293	gi|428312696|ref|YP_007123673.1|	40	165	93	4	2	161	37	200	2e-25	119
2010174294	gi|94970154|ref|YP_592202.1|	41.15	243	140	2	1	240	1	243	5e-41	172
2010174295	gi|427723178|ref|YP_007070455.1|	57.6	283	115	2	14	291	2	284	7e-85	318
2010174296	gi|225572058|ref|ZP_03780922.1|	45.03	171	91	2	20	189	204	372	5e-37	158
2010174297	gi|126659612|ref|ZP_01730742.1|	39.07	151	87	2	8	155	23	171	3e-19	98.6
2010174298	gi|375088450|ref|ZP_09734790.1|	36.14	83	53	0	152	234	781	863	8e-09	66.2
2010174299	gi|339480574|ref|ZP_08656233.1|	50.62	81	39	1	5	85	11	90	4e-13	78.6
2010174302	gi|302391301|ref|YP_003827121.1|	42.07	435	237	5	1	426	1	429	3e-88	330
2010174303	gi|373852472|ref|ZP_09595272.1|	32.43	222	122	7	4	212	20	226	1e-10	70.9
2010174304	gi|428320881|ref|YP_007118763.1|	72.41	58	16	0	3	60	2	59	3e-18	95.5
2010174306	gi|218297039|ref|ZP_03497716.1|	98.53	273	4	0	1	273	209	481	3e-44	183
2010174307	gi|256371812|ref|YP_003109636.1|	55.53	398	169	6	1	395	252	644	9e-107	392
2010174308	gi|218294881|ref|ZP_03495735.1|	90.65	107	4	1	22	122	22	128	2e-18	95.9
2010174309	gi|218294880|ref|ZP_03495734.1|	98.51	403	6	0	31	433	31	433	2e-112	410
2010174310	gi|218294879|ref|ZP_03495733.1|	100	214	0	0	1	214	1	214	2e-90	335
2010174311	gi|218294878|ref|ZP_03495732.1|	98.65	592	8	0	60	651	60	651	0	966
2010174312	gi|218294877|ref|ZP_03495731.1|	96.81	251	8	0	4	254	1	251	6e-133	478
2010174313	gi|218294876|ref|ZP_03495730.1|	79.02	143	27	2	1	141	1	142	3e-39	165
2010174314	gi|218294878|ref|ZP_03495732.1|	97.76	402	9	0	60	461	60	461	0	711
2010174315	gi|218294877|ref|ZP_03495731.1|	99.2	251	2	0	4	254	1	251	1e-135	486
2010174316	gi|218294876|ref|ZP_03495730.1|	98.41	63	1	0	1	63	1	63	7e-26	120
2010174317	gi|218297303|ref|ZP_03497937.1|	97.01	67	2	0	1	67	215	281	8e-29	130
2010174318	gi|218294876|ref|ZP_03495730.1|	94.26	523	29	1	1	522	1	523	0	680
2010174319	gi|218294875|ref|ZP_03495729.1|	98.11	53	1	0	5	57	1	53	2e-19	99.8
2010174320	gi|218294874|ref|ZP_03495728.1|	98.85	260	3	0	1	260	1	260	2e-81	307
2010174322	gi|206889543|ref|YP_002249607.1|	62.07	87	32	1	25	111	1	86	6e-21	104
2010174323	gi|404493048|ref|YP_006717154.1|	56.63	166	70	1	1	164	11	176	2e-44	182
2010174325	gi|121605852|ref|YP_983181.1|	37.16	183	104	5	1	177	116	293	8e-20	100
2010174326	gi|320160241|ref|YP_004173465.1|	75	44	11	0	1	44	112	155	2e-12	76.3
2010174328	gi|344204509|ref|YP_004789652.1|	39.09	197	102	6	5	196	21	204	3e-28	129
2010174331	gi|325107070|ref|YP_004268138.1|	53.12	64	30	0	41	104	3	66	2e-11	73.2
2010174332	gi|298244252|ref|ZP_06968058.1|	55.31	508	205	6	1	500	1	494	4e-137	493
2010174335	gi|220907066|ref|YP_002482377.1|	50.41	121	59	1	2	122	1	120	2e-25	119
2010174336	gi|320106299|ref|YP_004181889.1|	40.94	127	69	4	11	131	10	136	4e-15	85.5
2010174337	gi|297617937|ref|YP_003703096.1|	42.76	145	83	0	13	157	9	153	6e-30	134
2010174338	gi|51245609|ref|YP_065493.1|	39.15	544	313	5	23	557	19	553	1e-102	379
2010174339	gi|51245609|ref|YP_065493.1|	40.81	468	264	6	1	460	192	654	4e-96	357
2010174342	gi|430745997|ref|YP_007205126.1|	56.41	156	63	2	458	610	139	292	2e-38	166
2010174343	gi|167628796|ref|YP_001679295.1|	63.5	274	99	1	1	273	5	278	3e-100	369
2010174344	gi|271965902|ref|YP_003340098.1|	34.75	305	186	9	183	481	215	512	2e-37	162
2010174345	gi|300914732|ref|ZP_07132048.1|	53.28	122	55	1	32	153	31	150	5e-31	137
2010174346	gi|406707959|ref|YP_006758311.1|	50	102	48	1	4	102	72	173	1e-22	110
2010174348	gi|375083141|ref|ZP_09730172.1|	43.68	87	43	2	6	92	5	85	7e-11	71.2
2010174349	gi|148657125|ref|YP_001277330.1|	39.38	160	87	1	8	157	3	162	3e-08	62.4
2010174351	gi|218296433|ref|ZP_03497176.1|	100	199	0	0	1	199	569	767	2e-100	369
2010174352	gi|381189805|ref|ZP_09897330.1|	83.22	143	24	0	1	143	35	177	5e-55	217
2010174353	gi|381189804|ref|ZP_09897329.1|	76.74	43	10	0	2	44	3	45	6e-10	68.2
2010174355	gi|268317929|ref|YP_003291648.1|	56.71	231	96	3	50	278	131	359	1e-38	165
2010174356	gi|303246666|ref|ZP_07332944.1|	47.92	48	25	0	3	50	1605	1652	6e-06	54.7
2010174357	gi|345304045|ref|YP_004825947.1|	51.03	243	117	2	5	245	18	260	5e-52	209
2010174358	gi|239616431|ref|YP_002939753.1|	61.54	143	55	0	1	143	1	143	2e-39	166
2010174359	gi|268317929|ref|YP_003291648.1|	55.94	202	80	4	75	270	160	358	4e-34	150
2010174360	gi|423458256|ref|ZP_17435053.1|	32.32	164	110	1	1	164	154	316	7e-13	77.8
2010174363	gi|317132161|ref|YP_004091475.1|	32.98	188	123	2	1	185	11	198	7e-17	92.4
2010174364	gi|322417882|ref|YP_004197105.1|	38.05	205	98	4	19	211	32	219	2e-31	140
2010174365	gi|383761442|ref|YP_005440424.1|	36.98	557	257	17	7	496	524	1053	1e-77	296
2010174366	gi|220930922|ref|YP_002507830.1|	52.7	74	35	0	2	75	3	76	4e-09	65.1
2010174367	gi|383761442|ref|YP_005440424.1|	36.74	558	257	18	10	499	524	1053	2e-77	295
2010174368	gi|428320881|ref|YP_007118763.1|	74.58	59	15	0	2	60	1	59	2e-19	99.8
2010174369	gi|425465885|ref|ZP_18845188.1|	68.49	73	23	0	1	73	9	81	5e-19	98.2
2010174370	gi|383766416|ref|YP_005445397.1|	31.53	222	116	9	1	200	10	217	9e-10	68.2
2010174371	gi|302391301|ref|YP_003827121.1|	41.61	435	239	5	1	426	1	429	3e-86	324
2010174372	gi|302391301|ref|YP_003827121.1|	41.67	192	111	1	2	192	238	429	3e-35	152
2010174375	gi|410582605|ref|ZP_11319711.1|	50.36	280	134	3	1	277	6	283	2e-71	274
2010174376	gi|221633156|ref|YP_002522381.1|	82.43	74	13	0	1	74	226	299	4e-30	135
2010174377	gi|373459803|ref|ZP_09551570.1|	48.25	114	58	1	7	119	701	814	6e-26	121
2010174378	gi|385809635|ref|YP_005846031.1|	37.36	182	114	0	12	193	22	203	8e-37	157
2010174379	gi|320354409|ref|YP_004195748.1|	42.6	169	96	1	138	305	158	326	2e-35	154
2010174380	gi|193215171|ref|YP_001996370.1|	43.53	85	48	0	1	85	1	85	4e-08	62
2010174381	gi|193215170|ref|YP_001996369.1|	37.25	102	64	0	71	172	229	330	4e-11	72
2010174382	gi|433446081|ref|ZP_20410212.1|	33.86	127	81	2	1	126	1	125	4e-07	58.5
2010174383	gi|254415444|ref|ZP_05029205.1|	30.1	196	115	2	3	198	131	304	4e-12	76.3
2010174385	gi|333979493|ref|YP_004517438.1|	66.67	81	26	1	1	81	1	80	2e-23	112
2010174386	gi|338731072|ref|YP_004660464.1|	70.31	64	19	0	3	66	5	68	7e-19	97.8
2010174388	gi|347755715|ref|YP_004863279.1|	64.21	190	67	1	1	189	1	190	1e-57	227
2010174389	gi|85858572|ref|YP_460774.1|	39.11	202	117	2	1	200	50	247	4e-37	159
2010174390	gi|218296003|ref|ZP_03496783.1|	99.01	303	3	0	1	303	37	339	5e-145	518
2010174393	gi|389579614|ref|ZP_10169641.1|	43.68	380	196	4	1	362	201	580	5e-84	316
2010174394	gi|218296937|ref|ZP_03497623.1|	97.67	43	1	0	1	43	86	128	6e-15	84.7
2010174395	gi|218296937|ref|ZP_03497623.1|	97.62	84	2	0	1	84	1	84	8e-40	167
2010174396	gi|384432273|ref|YP_005641632.1|	61.8	89	32	1	1	89	1	87	3e-16	89
2010174397	gi|386361532|ref|YP_006059776.1|	44.88	254	111	5	8	249	101	337	2e-39	167
2010174398	gi|414077456|ref|YP_006996774.1|	47.35	378	188	4	1	369	714	1089	7e-86	322
2010174399	gi|392407533|ref|YP_006444141.1|	60.81	148	58	0	1	148	222	369	6e-40	167
2010174400	gi|430760013|ref|YP_007215870.1|	32.92	404	260	5	9	403	31	432	2e-46	192
2010174401	gi|350562693|ref|ZP_08931525.1|	38.6	399	211	9	2	378	3	389	1e-66	258
2010174402	gi|18314114|ref|NP_560781.1|	73.08	52	14	0	10	61	2	53	1e-14	83.6
2010174405	gi|83588954|ref|YP_428963.1|	41.45	760	382	17	32	753	43	777	2e-130	471
2010174406	gi|345018827|ref|YP_004821180.1|	51.85	621	290	4	1	620	497	1109	0	671
2010174407	gi|435852897|ref|YP_007314216.1|	48.92	231	108	2	1	230	904	1125	1e-49	201
2010174408	gi|357039535|ref|ZP_09101328.1|	70	290	87	0	1	290	1	290	2e-120	437
2010174409	gi|220931560|ref|YP_002508468.1|	43.24	185	82	3	2	170	1	178	8e-26	121
2010174410	gi|254169030|ref|ZP_04875868.1|	57.14	371	154	2	7	375	5	372	3e-119	433
2010174412	gi|433543308|ref|ZP_20499718.1|	64.18	67	24	0	8	74	4	70	8e-19	97.4
2010174413	gi|435852897|ref|YP_007314216.1|	39.22	153	84	1	3	155	982	1125	2e-18	96.3
2010174414	gi|357039535|ref|ZP_09101328.1|	70	290	87	0	21	310	1	290	1e-120	437
2010174415	gi|269836423|ref|YP_003318651.1|	46.01	163	84	1	6	168	10	168	1e-32	144
2010174416	gi|212223588|ref|YP_002306824.1|	63.86	83	30	0	7	89	4	86	3e-23	112
2010174417	gi|436841689|ref|YP_007326067.1|	39.26	135	71	2	1	128	50	180	4e-15	85.1
2010174418	gi|254169030|ref|ZP_04875868.1|	57.41	371	153	2	7	375	5	372	3e-119	433
2010174419	gi|15669808|ref|NP_248622.1|	49.25	266	133	2	1	265	147	411	2e-67	260
2010174421	gi|333373155|ref|ZP_08465071.1|	56.65	173	72	1	9	178	5	177	8e-51	204
2010174422	gi|149195232|ref|ZP_01872322.1|	71.63	141	40	0	1	141	1	141	2e-45	186
2010174423	gi|83591287|ref|YP_431296.1|	55.26	228	95	4	11	236	3	225	2e-64	249
2010174424	gi|189425622|ref|YP_001952799.1|	43.37	83	46	1	4	85	6	88	4e-09	65.1
2010174426	gi|220932441|ref|YP_002509349.1|	33.53	340	196	5	1	335	1	315	8e-33	145
2010174428	gi|302871491|ref|YP_003840127.1|	46.01	313	164	3	1	313	3	310	6e-77	292
2010174429	gi|222056886|ref|YP_002539248.1|	43.44	122	69	0	21	142	342	463	1e-21	106
2010174430	gi|373457850|ref|ZP_09549617.1|	44.12	510	273	4	93	592	85	592	5e-109	400
2010174431	gi|218296517|ref|ZP_03497245.1|	100	79	0	0	1	79	1	79	5e-39	164
2010174432	gi|218296518|ref|ZP_03497246.1|	99.09	220	2	0	1	220	23	242	8e-112	407
2010174433	gi|218296519|ref|ZP_03497247.1|	96.9	226	7	0	1	226	1	226	2e-50	203
2010174434	gi|429736053|ref|ZP_19269971.1|	32.79	122	72	4	32	153	11	122	2e-07	59.7
2010174435	gi|296133950|ref|YP_003641197.1|	40.07	282	168	1	5	286	153	433	2e-39	168
2010174436	gi|313679833|ref|YP_004057572.1|	41.73	127	69	2	2	128	3	124	2e-22	109
2010174437	gi|312136508|ref|YP_004003845.1|	56.39	227	95	3	1	225	438	662	1e-76	290
2010174438	gi|222524167|ref|YP_002568638.1|	46.55	116	62	0	7	122	88	203	2e-23	112
2010174439	gi|373459584|ref|ZP_09551351.1|	58.61	331	137	0	3	333	2	332	2e-117	427
2010174440	gi|148655047|ref|YP_001275252.1|	30.08	472	284	17	71	529	248	686	8e-30	137
2010174443	gi|222524166|ref|YP_002568637.1|	51.62	401	176	6	27	420	16	405	4e-105	386
2010174444	gi|428771590|ref|YP_007163380.1|	55.22	67	27	2	1	66	290	354	5e-16	88.2
2010174445	gi|222524167|ref|YP_002568638.1|	46.55	116	62	0	2	117	88	203	8e-24	114
2010174446	gi|373459584|ref|ZP_09551351.1|	58.01	331	139	0	3	333	2	332	8e-117	425
2010174448	gi|383761302|ref|YP_005440284.1|	61.76	306	104	5	3	299	8	309	7e-79	298
2010174451	gi|313893054|ref|ZP_07826631.1|	44.89	225	122	1	18	242	145	367	3e-45	186
2010174452	gi|220910039|ref|YP_002485350.1|	31.44	194	105	7	35	214	2	181	6e-10	69.3
2010174453	gi|374584318|ref|ZP_09657410.1|	39.81	103	61	1	13	114	534	636	1e-10	70.5
2010174455	gi|218295523|ref|ZP_03496336.1|	97.39	345	9	0	1	345	1	345	6e-180	634
2010174456	gi|428768444|ref|YP_007160234.1|	64.29	42	15	0	17	58	417	458	9e-09	64.3
2010174457	gi|218295523|ref|ZP_03496336.1|	98.88	179	2	0	1	179	167	345	3e-88	328
2010174458	gi|218295522|ref|ZP_03496335.1|	96.95	131	4	0	1	131	1	131	4e-65	251
2010174459	gi|218295521|ref|ZP_03496334.1|	93.62	345	22	0	21	365	104	448	4e-138	496
2010174461	gi|384097172|ref|ZP_09998293.1|	52.78	324	148	2	12	335	2	320	1e-84	318
2010174462	gi|371778364|ref|ZP_09484686.1|	54.67	289	120	3	1	285	146	427	1e-89	334
2010174463	gi|224024269|ref|ZP_03642635.1|	39.81	216	127	3	438	651	26	240	4e-39	168
2010174464	gi|419726804|ref|ZP_14253824.1|	38.53	109	67	0	269	377	3	111	1e-13	82.8
2010174465	gi|218297201|ref|ZP_03497863.1|	96.39	83	3	0	1	83	138	220	5e-39	164
2010174466	gi|218297202|ref|ZP_03497864.1|	92.65	68	5	0	1	68	1	68	7e-30	134
2010174467	gi|218297203|ref|ZP_03497865.1|	100	161	0	0	1	161	3	163	2e-78	295
2010174469	gi|386359627|ref|YP_006057872.1|	87.89	446	44	3	1	442	1	440	0	734
2010174470	gi|218296089|ref|ZP_03496858.1|	97.84	464	10	0	1	464	1	464	0	894
2010174471	gi|218296088|ref|ZP_03496857.1|	95.04	141	7	0	1	141	149	289	2e-68	261
2010174472	gi|386813992|ref|ZP_10101216.1|	32.64	239	161	0	3	241	69	307	3e-33	147
2010174473	gi|218246150|ref|YP_002371521.1|	38.14	118	73	0	1	118	228	345	8e-13	77.4
2010174474	gi|218782298|ref|YP_002433616.1|	46.73	107	57	0	1	107	92	198	7e-22	107
2010174477	gi|313204414|ref|YP_004043071.1|	39.3	229	137	2	5	233	3	229	4e-42	176
2010174479	gi|288554520|ref|YP_003426455.1|	61.04	249	95	2	68	315	1	248	2e-83	314
2010174480	gi|237757081|ref|ZP_04585523.1|	46.34	82	37	1	22	103	22	96	2e-08	62.8
2010174481	gi|188996446|ref|YP_001930697.1|	53.64	110	44	1	22	131	22	124	1e-15	87
2010174483	gi|237757081|ref|ZP_04585523.1|	41.8	122	70	1	29	150	22	142	6e-13	78.2
2010174484	gi|289549358|ref|YP_003474346.1|	75.77	227	55	0	22	248	506	732	5e-98	362
2010174485	gi|384439527|ref|YP_005654251.1|	74.01	177	45	1	2	178	430	605	3e-61	238
2010174486	gi|218295365|ref|ZP_03496178.1|	95.26	485	23	0	18	502	1180	1664	0	818
2010174487	gi|384438576|ref|YP_005653300.1|	67.22	601	191	4	103	699	2	600	0	736
2010174488	gi|334138324|ref|ZP_08511743.1|	59.13	230	89	1	13	242	6	230	4e-67	259
2010174489	gi|414154199|ref|ZP_11410519.1|	56.06	132	58	0	8	139	281	412	2e-37	159
2010174490	gi|302390799|ref|YP_003826619.1|	43.27	104	58	1	1	103	259	362	6e-16	88.2
2010174491	gi|156742000|ref|YP_001432129.1|	78.38	37	8	0	1	37	156	192	8e-09	64.3
2010174492	gi|146297473|ref|YP_001181244.1|	50	112	55	1	1	111	1	112	4e-25	118
2010174493	gi|254490783|ref|ZP_05103966.1|	45.54	101	51	1	11	111	409	505	2e-12	76.3
2010174494	gi|288818685|ref|YP_003433033.1|	44.78	67	36	1	50	116	425	490	3e-07	58.9
2010174496	gi|188996042|ref|YP_001930293.1|	47.89	142	71	3	1	141	376	515	5e-24	114
2010174497	gi|288818685|ref|YP_003433033.1|	37.17	226	128	5	30	241	24	249	6e-32	142
2010174498	gi|288818345|ref|YP_003432693.1|	47.29	129	63	2	2	129	220	344	1e-25	119
2010174499	gi|383452797|ref|YP_005366786.1|	41.1	382	211	8	1	370	116	495	3e-73	280
2010174501	gi|402833325|ref|ZP_10881944.1|	50.44	228	113	0	21	248	19	246	3e-62	243
2010174502	gi|392963366|ref|ZP_10328792.1|	47.98	223	115	1	41	262	34	256	6e-43	179
2010174503	gi|335039619|ref|ZP_08532774.1|	33.63	571	348	13	9	566	3	555	7e-66	256
2010174504	gi|399054471|ref|ZP_10742969.1|	66.1	236	78	1	3	236	1	236	2e-86	323
2010174505	gi|225181130|ref|ZP_03734576.1|	51.37	693	333	3	3	693	1	691	0	686
2010174508	gi|225181130|ref|ZP_03734576.1|	50.42	361	177	1	1	359	1	361	9e-93	345
2010174513	gi|221632939|ref|YP_002522162.1|	94.07	135	8	0	1	135	320	454	7e-67	257
2010174514	gi|221632938|ref|YP_002522161.1|	96.4	333	12	0	5	337	1	333	2e-167	593
2010174515	gi|154248750|ref|YP_001409575.1|	43.66	71	40	0	36	106	16	86	6e-11	73.9
2010174516	gi|392390723|ref|YP_006427326.1|	41.94	124	69	1	1	124	1	121	3e-23	112
2010174517	gi|312138709|ref|YP_004006045.1|	74.56	114	29	0	1	114	306	419	1e-41	172
2010174518	gi|189345884|ref|YP_001942413.1|	44.44	225	102	5	2	218	3	212	1e-46	191
2010174519	gi|341582501|ref|YP_004762993.1|	40.32	124	68	2	156	276	49	169	2e-18	98.2
2010174520	gi|383762475|ref|YP_005441457.1|	34.62	234	135	11	56	277	45	272	1e-19	102
2010174521	gi|114566927|ref|YP_754081.1|	35.75	221	127	8	1	213	63	276	4e-24	115
2010174523	gi|385809506|ref|YP_005845902.1|	77.87	122	27	0	1	122	1	122	1e-49	199
2010174524	gi|78045119|ref|YP_361109.1|	66.27	83	28	0	44	126	8	90	7e-25	117
2010174526	gi|188584843|ref|YP_001916388.1|	71.05	38	11	0	1	38	100	137	2e-08	63.2
2010174527	gi|158521531|ref|YP_001529401.1|	55.56	126	56	0	11	136	643	768	3e-34	148
2010174529	gi|427713711|ref|YP_007062335.1|	53.73	134	60	1	5	138	3	134	5e-28	128
2010174531	gi|381173203|ref|ZP_09882308.1|	55.77	260	115	0	18	277	19	278	4e-67	259
2010174532	gi|251799569|ref|YP_003014300.1|	44.86	107	57	1	3	107	206	312	3e-17	92
2010174534	gi|404493145|ref|YP_006717251.1|	33.56	289	183	3	1	285	1	284	7e-19	99.8
2010174536	gi|218296899|ref|ZP_03497594.1|	98.12	319	6	0	1	319	1	319	2e-152	543
2010174537	gi|218296900|ref|ZP_03497595.1|	98.99	298	3	0	1	298	33	330	2e-156	556
2010174538	gi|218296901|ref|ZP_03497596.1|	98.85	348	4	0	1	348	1	348	0	655
2010174539	gi|218295682|ref|ZP_03496478.1|	100	84	0	0	1	84	686	769	8e-39	164
2010174540	gi|218295683|ref|ZP_03496479.1|	98.39	186	3	0	1	186	1	186	9e-90	333
2010174541	gi|218295684|ref|ZP_03496480.1|	98.77	163	2	0	4	166	130	292	1e-61	239
2010174542	gi|289547934|ref|YP_003472922.1|	84.98	213	32	0	1	213	268	480	2e-105	385
2010174543	gi|288818475|ref|YP_003432823.1|	66.67	123	41	0	2	124	1	123	9e-43	177
2010174545	gi|33863548|ref|NP_895108.1|	33.94	109	70	1	8	114	21	129	6e-08	61.6
2010174546	gi|430747958|ref|YP_007207087.1|	43.53	232	121	5	7	228	20	251	2e-40	170
2010174547	gi|310659114|ref|YP_003936835.1|	55.13	78	35	0	111	188	40	117	3e-19	99.4
2010174549	gi|221635575|ref|YP_002523451.1|	31.21	282	172	6	3	268	2	277	1e-11	75.1
2010174551	gi|385810089|ref|YP_005846485.1|	32.17	460	282	13	49	490	415	862	5e-43	181
2010174552	gi|320161362|ref|YP_004174586.1|	59.61	359	141	3	3	361	7	361	6e-128	462
2010174553	gi|410584249|ref|ZP_11321354.1|	72.31	242	64	1	1	239	1	242	3e-100	369
2010174554	gi|302389169|ref|YP_003824990.1|	58.52	311	123	4	3	311	2	308	2e-96	357
2010174555	gi|221633077|ref|YP_002522302.1|	99.3	285	2	0	1	285	567	851	2e-141	506
2010174556	gi|221633077|ref|YP_002522302.1|	98.64	368	5	0	3	370	12	379	0	720
2010174558	gi|319653783|ref|ZP_08007878.1|	82.14	140	25	0	1	140	1	140	2e-62	242
2010174561	gi|86607690|ref|YP_476452.1|	44.81	241	128	5	1	238	3	241	7e-42	175
2010174562	gi|83814705|ref|YP_445354.1|	53.31	287	134	0	3	289	9	295	1e-69	267
2010174564	gi|78042656|ref|YP_360115.1|	55.13	263	118	0	8	270	8	270	1e-80	304
2010174565	gi|319654660|ref|ZP_08008740.1|	52.08	144	67	2	7	148	4	147	1e-34	149
2010174566	gi|335038811|ref|ZP_08532016.1|	54.07	135	53	2	196	330	129	254	1e-29	135
2010174568	gi|78044775|ref|YP_359529.1|	60.68	117	45	1	211	326	157	273	5e-36	156
2010174569	gi|338534067|ref|YP_004667401.1|	49.61	510	245	2	2	501	16	523	2e-142	510
2010174570	gi|427414368|ref|ZP_18904558.1|	35.93	231	132	5	3	217	4	234	1e-30	137
2010174571	gi|51892411|ref|YP_075102.1|	47.4	289	133	2	2	271	236	524	1e-64	251
2010174572	gi|423556231|ref|ZP_17532534.1|	30.91	317	202	7	1	306	1	311	1e-41	175
2010174573	gi|20807414|ref|NP_622585.1|	50.52	289	140	3	2	289	3	289	6e-76	289
2010174574	gi|20807414|ref|NP_622585.1|	50.87	289	139	3	2	289	3	289	3e-76	290
2010174575	gi|296132245|ref|YP_003639492.1|	55.74	183	81	0	12	194	306	488	1e-51	206
2010174576	gi|156741847|ref|YP_001431976.1|	59.6	495	192	2	3	497	10	496	9e-164	582
2010174578	gi|427734178|ref|YP_007053722.1|	64.72	445	156	1	20	463	19	463	9e-179	631
2010174581	gi|310643607|ref|YP_003948365.1|	32.51	363	233	8	24	377	15	374	6e-43	180
2010174582	gi|319789118|ref|YP_004150751.1|	76.04	192	46	0	14	205	6	197	4e-82	308
2010174583	gi|410582588|ref|ZP_11319694.1|	67.33	404	127	2	2	404	15	414	8e-150	535
2010174590	gi|410666835|ref|YP_006919206.1|	61.9	105	40	0	1	105	305	409	5e-23	111
2010174591	gi|238926788|ref|ZP_04658548.1|	31.25	224	125	7	637	848	816	1022	1e-10	74.7
2010174592	gi|337284076|ref|YP_004623550.1|	49.69	163	76	2	1	161	1	159	2e-38	162
2010174593	gi|347756256|ref|YP_004863819.1|	61.8	89	33	1	1	88	1	89	7e-23	110
2010174594	gi|374996461|ref|YP_004971960.1|	30.62	601	339	11	140	731	153	684	2e-31	142
2010174595	gi|374321758|ref|YP_005074887.1|	60.2	98	39	0	43	140	39	136	7e-27	124
2010174597	gi|337745003|ref|YP_004639165.1|	57.55	490	193	7	50	535	39	517	3e-151	540
2010174598	gi|222526840|ref|YP_002571311.1|	55.91	93	41	0	8	100	4	96	7e-20	100
2010174599	gi|384432017|ref|YP_005641377.1|	67.36	144	45	1	350	493	283	424	8e-49	199
2010174602	gi|366164748|ref|ZP_09464503.1|	43.18	132	72	2	2	131	149	279	2e-25	119
2010174604	gi|289548118|ref|YP_003473106.1|	90.74	162	15	0	26	187	1	162	3e-77	291
2010174605	gi|289548758|ref|YP_003473746.1|	81.66	529	97	0	1	529	1	529	0	852
2010174606	gi|196233898|ref|ZP_03132736.1|	52.78	180	69	6	1	171	1	173	8e-40	167
2010174607	gi|410667946|ref|YP_006920317.1|	50.3	169	84	0	2	170	8	176	1e-41	173
2010174608	gi|406661941|ref|ZP_11070050.1|	35.67	157	98	2	1	154	88	244	4e-17	92.8
2010174610	gi|320105827|ref|YP_004181417.1|	31.76	148	98	3	52	198	68	213	8e-11	72.8
2010174611	gi|289547842|ref|YP_003472830.1|	74.03	181	47	0	20	200	20	200	3e-74	282
2010174612	gi|289547841|ref|YP_003472829.1|	77.2	193	44	0	1	193	422	614	2e-72	276
2010174613	gi|254412563|ref|ZP_05026337.1|	32.89	225	116	11	21	244	856	1046	5e-15	88.2
2010174614	gi|393724194|ref|ZP_10344121.1|	49.17	120	53	1	4	115	24	143	2e-24	115
2010174615	gi|332981783|ref|YP_004463224.1|	37.91	393	218	7	12	388	285	667	1e-68	265
2010174616	gi|85859504|ref|YP_461706.1|	52.42	227	105	3	24	248	9	234	1e-52	211
2010174617	gi|22299775|ref|NP_683022.1|	82.22	90	16	0	7	96	1	90	7e-35	150
2010174618	gi|373456865|ref|ZP_09548632.1|	77.32	194	44	0	1	194	325	518	6e-72	274
2010174619	gi|288818926|ref|YP_003433274.1|	56.14	171	75	0	3	173	2	172	7e-50	200
2010174620	gi|288818925|ref|YP_003433273.1|	53.43	204	84	4	1	202	2	196	1e-54	217
2010174621	gi|288818924|ref|YP_003433272.1|	73.63	273	70	2	1	271	1	273	1e-118	430
2010174622	gi|288817922|ref|YP_003432269.1|	52.4	229	109	0	23	251	18	246	1e-52	211
2010174624	gi|148655557|ref|YP_001275762.1|	46.89	177	91	3	10	184	8	183	3e-30	135
2010174625	gi|392407384|ref|YP_006443992.1|	69.81	53	15	1	1	53	557	608	3e-13	79
2010174626	gi|430744127|ref|YP_007203256.1|	44.3	149	78	5	10	155	7	153	1e-23	113
2010174627	gi|297618284|ref|YP_003703443.1|	53.43	612	277	6	1	610	1	606	3e-178	630
2010174628	gi|268316921|ref|YP_003290640.1|	46.26	374	197	2	14	384	8	380	2e-80	304
2010174629	gi|345888119|ref|ZP_08839237.1|	37.5	280	149	8	8	269	239	510	3e-33	147
2010174630	gi|326391836|ref|ZP_08213351.1|	44.23	104	53	3	15	115	9	110	8e-18	94.4
2010174631	gi|158521779|ref|YP_001529649.1|	32.91	398	246	6	125	513	115	500	1e-40	172
2010174632	gi|430746886|ref|YP_007206015.1|	36.91	233	118	7	14	222	12	239	1e-12	78.6
2010174633	gi|295697769|ref|YP_003591007.1|	40	280	128	4	1	275	1	245	6e-36	156
2010174634	gi|404367211|ref|ZP_10972583.1|	33.33	171	105	4	17	180	10	178	2e-18	96.7
2010174637	gi|223937108|ref|ZP_03629015.1|	31.82	220	120	4	2	195	17	232	5e-06	56.6
2010174638	gi|86158065|ref|YP_464850.1|	61.18	322	120	4	1	320	1	319	6e-104	382
2010174639	gi|51891601|ref|YP_074292.1|	66.67	75	25	0	9	83	8	82	3e-22	108
2010174641	gi|269925212|ref|YP_003321835.1|	58.82	323	133	0	31	353	1	323	6e-104	382
2010174642	gi|390559349|ref|ZP_10243691.1|	41.09	275	142	4	2	257	3	276	4e-36	156
2010174643	gi|375012403|ref|YP_004989391.1|	41.71	434	219	4	2	418	5	421	3e-89	333
2010174646	gi|269929321|ref|YP_003321642.1|	58.63	336	133	1	2	337	11	340	6e-106	389
2010174648	gi|419761307|ref|ZP_14287562.1|	35.98	164	94	5	30	190	24	179	1e-19	100
2010174649	gi|269929321|ref|YP_003321642.1|	52.97	185	81	1	2	186	11	189	1e-45	187
2010174651	gi|289577729|ref|YP_003476356.1|	32.17	258	150	8	18	260	4	251	1e-23	115
2010174653	gi|45358325|ref|NP_987882.1|	39.29	84	49	2	500	582	46	128	9e-06	57.8
2010174655	gi|406834635|ref|ZP_11094229.1|	54.79	292	131	1	8	298	1	292	7e-78	295
2010174658	gi|430747664|ref|YP_007206793.1|	61.39	360	133	4	19	372	29	388	8e-122	441
2010174659	gi|404492180|ref|YP_006716286.1|	42.99	628	306	8	2	594	242	852	3e-121	441
2010174660	gi|189219255|ref|YP_001939896.1|	53.72	188	79	2	30	213	8	191	2e-51	206
2010174662	gi|289547993|ref|YP_003472981.1|	53.22	171	79	1	21	190	21	191	6e-37	158
2010174663	gi|289547994|ref|YP_003472982.1|	55.08	118	53	0	1	118	642	759	3e-15	85.5
2010174664	gi|288817364|ref|YP_003431711.1|	57.73	440	186	0	22	461	79	518	3e-136	490
2010174666	gi|269925851|ref|YP_003322474.1|	42.5	280	154	3	37	309	32	311	1e-56	224
2010174667	gi|347818130|ref|ZP_08871564.1|	47.3	74	39	0	1	74	1	74	2e-11	73.2
2010174668	gi|220930978|ref|YP_002507886.1|	63.93	61	22	0	1	61	1	61	5e-15	84.7
2010174669	gi|340751215|ref|ZP_08688038.1|	47.5	120	63	0	1	120	63	182	3e-26	122
2010174672	gi|292491083|ref|YP_003526522.1|	44.21	95	50	2	5	98	1	93	2e-14	82.8
2010174674	gi|78357076|ref|YP_388525.1|	43	100	53	2	2	100	571	667	2e-10	69.3
2010174675	gi|398818778|ref|ZP_10577359.1|	43.75	176	97	2	4	179	311	484	1e-32	144
2010174677	gi|238921471|ref|YP_002934986.1|	48.65	259	126	2	1	259	108	359	9e-63	244
2010174678	gi|325295561|ref|YP_004282075.1|	46.47	241	126	1	1	238	1	241	1e-57	227
2010174681	gi|373457950|ref|ZP_09549717.1|	53.64	110	49	2	86	194	241	349	1e-21	108
2010174684	gi|260892233|ref|YP_003238330.1|	69.55	266	67	1	6	271	1	252	4e-98	362
2010174685	gi|334563587|ref|ZP_08516578.1|	55.7	149	54	1	3	151	219	355	9e-37	157
2010174687	gi|218296672|ref|ZP_03497390.1|	96.14	440	17	0	1	440	1	440	0	753
2010174688	gi|384431164|ref|YP_005640524.1|	92.94	85	6	0	1	85	398	482	3e-39	165
2010174689	gi|390444342|ref|ZP_10232122.1|	49.9	477	220	6	1	459	71	546	1e-121	441
2010174690	gi|297564842|ref|YP_003683814.1|	55	120	44	3	1	117	132	244	1e-26	123
2010174691	gi|384916442|ref|ZP_10016599.1|	36.45	406	220	9	4	374	6	408	6e-65	253
2010174692	gi|222529371|ref|YP_002573253.1|	31.41	156	99	5	8	156	142	296	5e-09	65.1
2010174693	gi|223940601|ref|ZP_03632445.1|	42.86	168	78	7	2	167	8	159	1e-07	61.2
2010174697	gi|262193336|ref|YP_003264545.1|	62.26	212	79	1	1	212	1	211	2e-75	286
2010174701	gi|260892276|ref|YP_003238373.1|	57.31	171	73	0	9	179	9	179	2e-51	206
2010174702	gi|147678147|ref|YP_001212362.1|	52.01	273	121	3	25	296	34	297	3e-57	226
2010174703	gi|374584318|ref|ZP_09657410.1|	54.26	94	40	1	1	91	365	458	2e-18	97.8
2010174704	gi|421503290|ref|ZP_15950240.1|	62.02	129	46	1	19	144	21	149	7e-20	102
2010174708	gi|383315947|ref|YP_005376789.1|	60.38	53	19	1	27	77	67	119	6e-09	64.7
2010174710	gi|430760419|ref|YP_007216276.1|	59.18	49	20	0	2	50	2207	2255	5e-09	66.6
2010174711	gi|346224281|ref|ZP_08845423.1|	52.46	61	29	0	1	61	1	61	5e-10	68.6
2010174712	gi|395208521|ref|ZP_10397762.1|	48.38	277	136	4	1	270	5	281	1e-67	261
2010174713	gi|332981278|ref|YP_004462719.1|	40.6	234	139	0	1	234	248	481	2e-51	206
2010174714	gi|301062697|ref|ZP_07203314.1|	31.55	187	123	4	7	189	4	189	8e-22	107
2010174715	gi|301062702|ref|ZP_07203319.1|	46.21	448	219	9	1	437	1	437	2e-91	341
2010174717	gi|188996288|ref|YP_001930539.1|	64.29	70	25	0	27	96	379	448	2e-12	76.3
2010174718	gi|397690373|ref|YP_006527627.1|	69.49	177	52	1	13	187	199	375	1e-71	273
2010174719	gi|268318227|ref|YP_003291946.1|	74.12	425	109	1	20	443	1	425	3e-169	599
2010174720	gi|345303942|ref|YP_004825844.1|	50.72	69	34	0	5	73	215	283	1e-11	73.9
2010174721	gi|345303942|ref|YP_004825844.1|	39.5	200	106	5	28	218	17	210	1e-25	120
2010174723	gi|393764480|ref|ZP_10353090.1|	42.61	345	188	6	22	359	26	367	3e-50	204
2010174724	gi|339501424|ref|YP_004699459.1|	87.1	31	4	0	2	32	4	34	4e-08	62
2010174725	gi|327401156|ref|YP_004341995.1|	39.29	84	51	0	1	84	12	95	4e-14	82
2010174726	gi|269838376|ref|YP_003320604.1|	54.17	96	43	1	1	95	1	96	1e-19	100
2010174727	gi|218295594|ref|ZP_03496390.1|	100	102	0	0	1	102	1	102	1e-50	203
2010174728	gi|320451061|ref|YP_004203157.1|	74	50	13	0	1	50	1	50	2e-11	72.8
2010174729	gi|220930915|ref|YP_002507823.1|	52.83	159	74	1	5	163	25	182	2e-42	175
2010174730	gi|374313136|ref|YP_005059566.1|	44.25	113	62	1	6	117	314	426	2e-20	103
2010174731	gi|320161050|ref|YP_004174274.1|	54.51	532	234	5	1	527	1	529	3e-169	600
2010174733	gi|162453098|ref|YP_001615465.1|	39.86	138	77	3	3	140	6	137	3e-09	65.5
2010174735	gi|430751459|ref|YP_007214367.1|	46.2	171	91	1	1	171	191	360	8e-41	170
2010174736	gi|218296357|ref|ZP_03497100.1|	97.03	236	7	0	19	254	19	254	7e-131	471
2010174737	gi|218296356|ref|ZP_03497099.1|	95.71	233	10	0	31	263	31	263	3e-91	339
2010174738	gi|410731229|ref|YP_006973583.1|	80.75	348	67	0	1	348	1	348	3e-141	506
2010174739	gi|108805824|ref|YP_645761.1|	50.16	321	149	6	2	320	6	317	1e-77	295
2010174740	gi|410731208|ref|YP_006973562.1|	81.69	71	13	0	1	71	1	71	7e-25	117
2010174741	gi|218296121|ref|ZP_03496890.1|	95.32	171	6	1	1	171	1	169	3e-72	275
2010174742	gi|218296121|ref|ZP_03496890.1|	98.48	66	1	0	1	66	245	310	7e-29	130
2010174743	gi|291296492|ref|YP_003507890.1|	77.3	163	36	1	1	163	371	532	6e-65	250
2010174744	gi|291296493|ref|YP_003507891.1|	61.42	127	49	0	13	139	11	137	1e-39	166
2010174745	gi|291296496|ref|YP_003507894.1|	86.36	44	5	1	21	63	19	62	1e-13	80.1
2010174746	gi|163782192|ref|ZP_02177191.1|	52.12	236	106	2	1	230	1	235	4e-65	252
2010174747	gi|163782192|ref|ZP_02177191.1|	54.36	550	243	6	1	544	348	895	7e-167	592
2010174748	gi|387927048|ref|ZP_10129727.1|	31.43	210	123	6	70	273	76	270	1e-18	98.6
2010174749	gi|428207105|ref|YP_007091458.1|	65.96	329	109	1	4	332	1	326	1e-120	437
2010174750	gi|311107682|ref|YP_003980535.1|	63.64	99	36	0	1	99	299	397	4e-23	111
2010174751	gi|288818348|ref|YP_003432696.1|	39.18	319	183	4	3	316	1	313	2e-53	214
2010174752	gi|288817340|ref|YP_003431687.1|	77.78	63	14	0	2	64	5	67	1e-19	100
2010174753	gi|169831282|ref|YP_001717264.1|	55.56	81	36	0	1	81	221	301	2e-19	99.4
2010174755	gi|126459588|ref|YP_001055866.1|	40	140	78	4	5	138	649	788	2e-14	83.2
2010174756	gi|221633193|ref|YP_002522418.1|	100	256	0	0	1	256	1	256	2e-88	330
2010174758	gi|221633192|ref|YP_002522417.1|	96.77	124	4	0	1	124	1	124	2e-52	208
2010174759	gi|221633191|ref|YP_002522416.1|	100	205	0	0	1	205	84	288	2e-86	322
2010174760	gi|218294738|ref|ZP_03495592.1|	99.03	103	1	0	1	103	207	309	2e-51	205
2010174761	gi|218294737|ref|ZP_03495591.1|	97.81	183	4	0	1	183	1	183	3e-89	331
2010174762	gi|218295667|ref|ZP_03496463.1|	99.41	170	1	0	1	170	1	170	1e-68	263
2010174763	gi|218295668|ref|ZP_03496464.1|	100	73	0	0	1	73	1	73	8e-34	147
2010174764	gi|218295667|ref|ZP_03496463.1|	98.55	138	2	0	1	138	1	138	1e-54	216
2010174765	gi|218295668|ref|ZP_03496464.1|	97.24	145	4	0	1	145	64	208	2e-47	192
2010174766	gi|218295669|ref|ZP_03496465.1|	97.66	385	9	0	1	385	1	385	0	720
2010174768	gi|298248731|ref|ZP_06972536.1|	46.53	101	49	1	15	110	27	127	1e-11	73.6
2010174769	gi|320450777|ref|YP_004202873.1|	69.66	89	27	0	1	89	1	89	1e-30	136
2010174770	gi|218295375|ref|ZP_03496188.1|	99.4	167	1	0	1	167	206	372	6e-89	330
2010174772	gi|320451041|ref|YP_004203137.1|	91.11	45	4	0	1	45	1	45	7e-15	84.3
2010174774	gi|386360693|ref|YP_006058938.1|	94.34	53	3	0	1	53	333	385	4e-22	108
2010174775	gi|218295670|ref|ZP_03496466.1|	98.66	299	4	0	1	299	1	299	2e-103	380
2010174776	gi|218295671|ref|ZP_03496467.1|	100	80	0	0	1	80	1	80	1e-36	157
2010174778	gi|269926228|ref|YP_003322851.1|	43.56	264	147	2	2	264	7	269	3e-57	226
2010174780	gi|268318153|ref|YP_003291872.1|	74.66	146	37	0	1	146	267	412	2e-59	232
2010174781	gi|345304449|ref|YP_004826351.1|	72.99	211	54	2	18	225	19	229	9e-70	267
2010174782	gi|268318155|ref|YP_003291874.1|	80.39	51	10	0	6	56	293	343	2e-13	79.7
2010174783	gi|403379341|ref|ZP_10921398.1|	41.42	367	194	5	125	472	1	365	4e-76	290
2010174786	gi|374339736|ref|YP_005096472.1|	33.16	395	243	14	25	412	18	398	3e-57	227
2010174787	gi|392394885|ref|YP_006431487.1|	40.3	67	38	1	64	128	2795	2861	4e-07	58.9
2010174790	gi|56419317|ref|YP_146635.1|	30.86	256	154	7	11	250	403	651	2e-18	97.8
2010174791	gi|374295882|ref|YP_005046073.1|	34.43	122	72	3	1	117	2464	2582	3e-10	70.1
2010174795	gi|384432195|ref|YP_005641554.1|	87.21	86	11	0	1	86	1	86	1e-18	97.1
2010174796	gi|218296975|ref|ZP_03497661.1|	96.4	111	4	0	8	118	1	111	2e-45	185
2010174797	gi|57641585|ref|YP_184063.1|	65	180	59	2	13	192	3	178	6e-65	253
2010174798	gi|118475754|ref|YP_892417.1|	47.45	314	160	2	1	314	1	309	2e-77	294
2010174800	gi|428769961|ref|YP_007161751.1|	39.66	116	68	2	1	115	90	204	1e-13	80.1
2010174801	gi|239616423|ref|YP_002939745.1|	31.53	203	119	9	103	296	830	1021	3e-08	64.7
2010174802	gi|302390841|ref|YP_003826661.1|	35.43	223	142	2	10	232	6	226	7e-26	122
2010174803	gi|333977543|ref|YP_004515488.1|	32.14	196	108	6	4	195	151	325	2e-06	57
2010174806	gi|256371812|ref|YP_003109636.1|	49.59	980	435	15	2	938	367	1330	0	842
2010174807	gi|170077802|ref|YP_001734440.1|	49.26	136	68	1	1	136	6	140	8e-31	137
2010174809	gi|206900266|ref|YP_002251786.1|	33.33	114	69	2	240	353	104	210	1e-07	64.3
2010174810	gi|218296672|ref|ZP_03497390.1|	93.55	248	16	0	1	248	193	440	3e-120	436
2010174812	gi|218296672|ref|ZP_03497390.1|	95.49	133	6	0	1	133	1	133	1e-54	216
2010174813	gi|384431164|ref|YP_005640524.1|	61.64	438	163	3	1	433	45	482	4e-106	390
2010174814	gi|218296668|ref|ZP_03497386.1|	95.44	263	12	0	59	321	1	263	7e-133	478
2010174815	gi|218296904|ref|ZP_03497599.1|	97.6	459	11	0	1	459	1	459	0	821
2010174816	gi|218296903|ref|ZP_03497598.1|	96.55	87	3	0	1	87	1	87	3e-28	129
2010174818	gi|138896327|ref|YP_001126780.1|	68.63	153	47	1	7	159	5	156	1e-55	219
2010174819	gi|160901950|ref|YP_001567531.1|	38.24	476	277	8	61	528	91	557	6e-89	333
2010174820	gi|189218201|ref|YP_001938843.1|	74.11	112	29	0	2	113	3	114	1e-44	183
[truncated: 29,886 more rows]
