# Supplementary material for: A Metastable Equilibrium Model for the Relative Abundances of Microbial Phyla in a Hot Spring
Source: PLoS One. 2013 Sep 2;8(9):e72395. doi: 10.1371/journal.pone.0072395 (PMC3759468; doi:10.1371/journal.pone.0072395)
Supplement: Dataset S1 — BLAST output. Protein BLAST tabular output files listing first hit for each query sequence. (ZIP) [file pone.0072395.s002.zip › bisonS_vs_refseq57.blastp_1]

2009439001	gi|427407365|ref|ZP_18897567.1|	99.35	155	1	0	1	155	1	155	2e-85	318
2009439002	gi|326385843|ref|ZP_08207471.1|	91.92	99	8	0	1	99	1	99	5e-46	187
2009439003	gi|398386245|ref|ZP_10544248.1|	98.22	169	3	0	6	174	1	169	1e-72	276
2009439005	gi|381202036|ref|ZP_09909155.1|	98.1	210	4	0	1	210	1	210	7e-116	420
2009439007	gi|424812126|ref|ZP_18237366.1|	33.53	170	84	7	4	147	310	476	4e-12	75.1
2009439010	gi|428315775|ref|YP_007113657.1|	31.34	217	118	11	8	204	273	478	1e-08	64.7
2009439011	gi|217966623|ref|YP_002352129.1|	35.21	142	90	1	16	157	18	157	2e-15	85.9
2009439012	gi|157364392|ref|YP_001471159.1|	66.67	33	11	0	1	33	446	478	2e-06	56.2
2009439013	gi|148651819|ref|YP_001278912.1|	31.82	176	113	6	78	248	174	347	7e-17	93.2
2009439014	gi|289549112|ref|YP_003474100.1|	92.68	82	6	0	1	82	78	159	5e-38	161
2009439015	gi|289549111|ref|YP_003474099.1|	91.76	85	7	0	1	85	1	85	1e-38	163
2009439016	gi|289549110|ref|YP_003474098.1|	89.15	129	14	0	1	129	1	129	4e-64	248
2009439019	gi|289549156|ref|YP_003474144.1|	62.3	512	193	0	1	512	1	512	0	671
2009439022	gi|116619729|ref|YP_821885.1|	53.48	230	104	3	36	264	18	245	3e-62	243
2009439023	gi|94970511|ref|YP_592559.1|	48.22	365	167	6	39	384	6	367	4e-88	330
2009439024	gi|116621734|ref|YP_823890.1|	36.06	391	212	7	2	392	25	377	7e-62	243
2009439025	gi|300789091|ref|YP_003769382.1|	37.66	77	47	1	2	77	152	228	3e-09	65.5
2009439026	gi|116621734|ref|YP_823890.1|	33.33	429	279	6	5	432	253	675	2e-60	238
2009439028	gi|87311584|ref|ZP_01093702.1|	68.67	83	25	1	1	82	177	259	9e-27	124
2009439029	gi|116623997|ref|YP_826153.1|	46.9	145	77	0	28	172	16	160	3e-29	132
2009439030	gi|407704285|ref|YP_006827870.1|	50.26	386	174	4	37	419	5	375	8e-106	389
2009439032	gi|223938484|ref|ZP_03630377.1|	45.74	129	70	0	5	133	3	131	7e-25	117
2009439035	gi|87308982|ref|ZP_01091120.1|	31.71	123	69	4	44	161	52	164	3e-07	58.9
2009439037	gi|254444328|ref|ZP_05057804.1|	53.11	418	186	3	1	411	1	415	5e-115	419
2009439038	gi|288818057|ref|YP_003432405.1|	62.65	166	62	0	1	166	6	171	1e-58	229
2009439040	gi|288817446|ref|YP_003431793.1|	52.38	189	90	0	1	189	1	189	7e-52	207
2009439041	gi|188996797|ref|YP_001931048.1|	58.44	154	63	1	2	154	34	187	2e-46	189
2009439042	gi|288818386|ref|YP_003432734.1|	82.31	147	26	0	1	147	1	147	1e-65	252
2009439043	gi|288818740|ref|YP_003433088.1|	72.73	165	45	0	1	165	1	165	1e-68	263
2009439044	gi|163783566|ref|ZP_02178556.1|	64.94	77	27	0	2	78	4	80	7e-22	107
2009439045	gi|288817784|ref|YP_003432131.1|	69.23	65	20	0	1	65	1	65	8e-17	90.9
2009439046	gi|387153875|ref|YP_005702811.1|	39.13	253	133	9	32	269	44	290	7e-36	155
2009439051	gi|152990071|ref|YP_001355793.1|	30.07	143	91	5	5	142	86	224	6e-06	55.1
2009439054	gi|317495743|ref|ZP_07954108.1|	31.71	123	77	3	5	120	415	537	4e-09	66.2
2009439058	gi|150389521|ref|YP_001319570.1|	38.15	249	154	0	19	267	24	272	6e-43	179
2009439061	gi|330835101|ref|YP_004409829.1|	51.65	91	42	2	5	95	767	855	7e-15	84.3
2009439064	gi|288817520|ref|YP_003431867.1|	89.95	418	42	0	1	418	38	455	0	766
2009439065	gi|206890545|ref|YP_002247890.1|	62.2	82	31	0	1	82	4	85	2e-22	109
2009439066	gi|206889671|ref|YP_002247889.1|	72.99	659	176	2	9	666	12	669	0	811
2009439068	gi|289548551|ref|YP_003473539.1|	50.74	611	298	3	1	611	1	608	2e-175	620
2009439070	gi|289548588|ref|YP_003473576.1|	64.12	131	45	1	9	139	1	129	6e-43	177
2009439071	gi|289548148|ref|YP_003473136.1|	52.27	88	42	0	3	90	4	91	2e-21	106
2009439073	gi|206889671|ref|YP_002247889.1|	79.8	198	40	0	2	199	472	669	3e-54	215
2009439075	gi|289548551|ref|YP_003473539.1|	49.92	611	303	3	1	611	1	608	3e-172	610
2009439077	gi|414563141|ref|YP_006042102.1|	46.58	146	72	2	3	142	9	154	6e-30	134
2009439079	gi|119719149|ref|YP_919644.1|	54.69	64	29	0	10	73	209	272	4e-12	75.1
2009439081	gi|118431335|ref|NP_147732.2|	52.88	104	48	1	3	105	9	112	1e-25	120
2009439082	gi|118431336|ref|YP_874875.1|	77.78	63	12	1	1	63	1	61	1e-20	103
2009439083	gi|14601201|ref|NP_147734.1|	72.24	335	93	0	1	335	9	343	5e-139	498
2009439084	gi|302348389|ref|YP_003816027.1|	57.14	189	78	2	10	198	5	190	8e-50	201
2009439086	gi|229582572|ref|YP_002840971.1|	51.61	93	45	0	35	127	208	300	3e-19	99
2009439090	gi|18312019|ref|NP_558686.1|	74.36	39	10	0	2	40	3	41	5e-08	61.6
2009439091	gi|389852600|ref|YP_006354834.1|	39.81	103	51	4	26	126	19	112	7e-07	58.2
2009439092	gi|307353391|ref|YP_003894442.1|	37.38	214	119	8	56	261	66	272	2e-29	134
2009439094	gi|195953652|ref|YP_002121942.1|	50	82	33	2	1	80	422	497	2e-13	79.3
2009439097	gi|288818720|ref|YP_003433068.1|	51	100	49	0	3	102	5	104	2e-20	102
2009439098	gi|333910148|ref|YP_004483881.1|	64.29	56	20	0	1	56	1	56	1e-13	80.1
2009439099	gi|320159534|ref|YP_004172758.1|	68.48	165	52	0	3	167	4	168	1e-64	249
2009439100	gi|18312321|ref|NP_558988.1|	88.57	175	20	0	1	175	158	332	8e-67	256
2009439101	gi|119872700|ref|YP_930707.1|	80.84	167	32	0	1	167	1	167	5e-78	294
2009439102	gi|374340976|ref|YP_005097712.1|	49.53	214	88	6	47	253	31	231	4e-48	196
2009439103	gi|383786442|ref|YP_005471011.1|	48.87	133	61	3	6	136	4	131	8e-21	104
2009439105	gi|146296781|ref|YP_001180552.1|	38.24	136	76	2	8	136	1	135	2e-16	89.4
2009439106	gi|225849052|ref|YP_002729216.1|	39.29	537	287	10	1	530	1	505	1e-91	342
2009439108	gi|225851361|ref|YP_002731595.1|	38.46	65	40	0	1	65	1	65	8e-07	57.8
2009439110	gi|424813934|ref|ZP_18239112.1|	38.51	161	90	3	104	256	12	171	3e-18	97.1
2009439111	gi|197335530|ref|YP_002156356.1|	30.54	167	90	8	4	160	275	425	2e-09	66.2
2009439115	gi|124027714|ref|YP_001013034.1|	31.43	175	106	6	2	169	300	467	4e-12	75.5
2009439116	gi|305664101|ref|YP_003860389.1|	71.56	320	90	1	1	319	130	449	4e-132	476
2009439117	gi|372488353|ref|YP_005027918.1|	41.07	112	66	0	2	113	5	116	4e-21	105
2009439119	gi|410583099|ref|ZP_11320205.1|	66.35	639	202	4	1	631	1	634	0	808
2009439127	gi|124027374|ref|YP_001012694.1|	64.85	239	77	2	1	239	134	365	1e-85	320
2009439128	gi|315230512|ref|YP_004070948.1|	36.13	155	96	3	1	153	267	420	2e-19	99.4
2009439129	gi|119871576|ref|YP_929583.1|	78.35	254	55	0	1	254	88	341	1e-93	347
2009439131	gi|18313526|ref|NP_560193.1|	52.31	216	88	4	30	245	1	201	2e-51	207
2009439132	gi|269926803|ref|YP_003323426.1|	69.03	113	35	0	22	134	13	125	6e-41	171
2009439133	gi|88810915|ref|ZP_01126171.1|	31.95	169	110	4	37	203	45	210	2e-13	80.9
2009439134	gi|188996290|ref|YP_001930541.1|	54.41	272	113	3	1	262	257	527	9e-76	288
2009439135	gi|289548505|ref|YP_003473493.1|	58.85	243	100	0	2	244	1	243	8e-76	288
2009439136	gi|289549215|ref|YP_003474203.1|	88.46	208	19	1	1	208	1	203	1e-93	347
2009439137	gi|288817945|ref|YP_003432292.1|	61.14	175	68	0	6	180	40	214	8e-52	207
2009439138	gi|289548906|ref|YP_003473894.1|	60.2	98	39	0	3	100	4	101	5e-30	134
2009439139	gi|289548907|ref|YP_003473895.1|	64.79	142	50	0	1	142	1	142	3e-49	198
2009439140	gi|195952402|ref|YP_002120692.1|	52.86	70	20	2	39	95	174	243	5e-08	61.6
2009439141	gi|288817804|ref|YP_003432151.1|	55.94	143	62	1	1	143	1	142	1e-36	156
2009439142	gi|288817803|ref|YP_003432150.1|	81.88	160	29	0	1	160	1	160	2e-59	232
2009439143	gi|288818273|ref|YP_003432621.1|	69.44	216	66	0	1	216	4	219	4e-84	315
2009439145	gi|15606213|ref|NP_213590.1|	68.16	201	64	0	1	201	74	274	8e-62	241
2009439146	gi|289548697|ref|YP_003473685.1|	76.35	334	78	1	1	334	1	333	2e-150	536
2009439147	gi|289548698|ref|YP_003473686.1|	48.83	213	107	2	1	211	1	213	2e-43	179
2009439148	gi|289548697|ref|YP_003473685.1|	75.6	332	80	1	6	337	3	333	3e-147	526
2009439149	gi|289548975|ref|YP_003473963.1|	57.51	346	144	2	4	346	6	351	1e-103	381
2009439150	gi|225849301|ref|YP_002729465.1|	62.22	135	51	0	1	135	102	236	2e-43	179
2009439151	gi|288817421|ref|YP_003431768.1|	71.43	112	31	1	1	112	1	111	1e-28	130
2009439152	gi|289548648|ref|YP_003473636.1|	67.8	177	57	0	8	184	6	182	6e-56	221
2009439153	gi|288817423|ref|YP_003431770.1|	48.19	830	426	3	18	846	20	846	0	756
2009439154	gi|288817424|ref|YP_003431771.1|	76.25	80	19	0	1	80	132	211	9e-31	137
2009439155	gi|288817423|ref|YP_003431770.1|	50.07	739	365	3	21	758	23	758	0	732
2009439156	gi|288817424|ref|YP_003431771.1|	70.62	211	62	0	1	211	1	211	6e-82	307
2009439157	gi|289548651|ref|YP_003473639.1|	70.78	373	109	0	1	373	1	373	5e-138	495
2009439158	gi|288818835|ref|YP_003433183.1|	86.41	368	50	0	1	368	1	368	0	641
2009439159	gi|288817633|ref|YP_003431980.1|	79.41	136	28	0	2	137	1	136	5e-48	194
2009439160	gi|289549261|ref|YP_003474249.1|	52.4	313	143	4	53	360	36	347	2e-88	331
2009439161	gi|289548170|ref|YP_003473158.1|	67.7	257	83	0	15	271	1	257	1e-92	344
2009439162	gi|288817372|ref|YP_003431719.1|	73.25	228	61	0	8	235	278	505	7e-96	354
2009439163	gi|289549097|ref|YP_003474085.1|	50.79	63	30	1	1	62	163	225	1e-08	63.9
2009439164	gi|288818890|ref|YP_003433238.1|	73.44	64	17	0	1	64	1	64	2e-19	99.8
2009439165	gi|288818889|ref|YP_003433237.1|	69.7	99	30	0	1	99	1	99	1e-32	143
2009439166	gi|288818888|ref|YP_003433236.1|	71.52	323	91	1	1	322	1	323	2e-136	490
2009439167	gi|288818887|ref|YP_003433235.1|	64.58	48	17	0	1	48	1	48	1e-08	63.5
2009439168	gi|289549082|ref|YP_003474070.1|	93.94	396	24	0	1	396	74	469	0	786
2009439169	gi|224370658|ref|YP_002604822.1|	52.46	183	87	0	8	190	132	314	1e-38	163
2009439172	gi|94968215|ref|YP_590263.1|	70.52	173	51	0	1	173	12	184	1e-70	269
2009439173	gi|390559834|ref|ZP_10244116.1|	38.36	292	170	4	3	289	116	402	8e-43	179
2009439174	gi|218297189|ref|ZP_03497851.1|	97.01	167	5	0	1	167	1	167	5e-57	224
2009439175	gi|218297188|ref|ZP_03497850.1|	98.48	264	2	1	15	276	15	278	2e-145	519
2009439176	gi|218297187|ref|ZP_03497849.1|	90.91	121	11	0	1	121	247	367	4e-13	78.6
2009439177	gi|218297185|ref|ZP_03497847.1|	98.28	58	1	0	1	58	82	139	7e-10	67.8
2009439178	gi|218297185|ref|ZP_03497847.1|	97.37	76	2	0	1	76	1	76	2e-22	109
2009439179	gi|218297184|ref|ZP_03497846.1|	94.06	101	6	0	1	101	48	148	3e-38	162
2009439180	gi|55981442|ref|YP_144739.1|	85.29	34	5	0	1	34	117	150	1e-07	60.5
2009439181	gi|218297191|ref|ZP_03497853.1|	96.03	277	11	0	1	277	1	277	5e-109	398
2009439182	gi|218296999|ref|ZP_03497685.1|	89.24	251	27	0	1	251	42	292	9e-107	391
2009439184	gi|320450645|ref|YP_004202741.1|	68.18	308	94	1	1	304	1	308	1e-103	380
2009439185	gi|312130013|ref|YP_003997353.1|	41.58	190	94	5	124	312	170	343	1e-37	162
2009439186	gi|305664129|ref|YP_003860417.1|	77.61	545	120	1	1	545	55	597	0	890
2009439187	gi|305664129|ref|YP_003860417.1|	61.86	472	177	2	1	469	603	1074	6e-164	582
2009439188	gi|297526842|ref|YP_003668866.1|	40.9	357	196	8	1	351	3	350	2e-65	254
2009439189	gi|218295771|ref|ZP_03496567.1|	99.51	405	2	0	9	413	54	458	0	712
2009439192	gi|296123130|ref|YP_003630908.1|	31.79	151	89	4	18	165	484	623	8e-06	56.2
2009439193	gi|381199874|ref|ZP_09907019.1|	99.33	149	1	0	1	149	1	149	7e-58	227
2009439194	gi|381199875|ref|ZP_09907020.1|	99.15	117	1	0	1	117	1	117	6e-59	230
2009439195	gi|381199876|ref|ZP_09907021.1|	83.66	153	20	1	1	153	13	160	5e-57	224
2009439197	gi|383318998|ref|YP_005379839.1|	42.45	212	117	2	1	209	19	228	5e-43	178
2009439202	gi|260061414|ref|YP_003194494.1|	34.47	322	189	11	1	309	241	553	2e-40	171
2009439203	gi|222523760|ref|YP_002568230.1|	39.53	86	52	0	3	88	4	89	1e-08	63.5
2009439204	gi|357040713|ref|ZP_09102498.1|	40.4	151	83	2	10	154	3	152	3e-24	115
2009439207	gi|333989122|ref|YP_004521736.1|	50.24	207	101	2	1	205	1	207	1e-47	194
2009439211	gi|194335063|ref|YP_002016923.1|	59.63	109	44	0	1	109	225	333	1e-30	136
2009439212	gi|408410198|ref|ZP_11181435.1|	44.26	122	65	1	2	120	15	136	2e-25	119
2009439213	gi|118578882|ref|YP_900132.1|	37.14	105	61	1	411	510	306	410	8e-12	77
2009439214	gi|302389579|ref|YP_003825400.1|	50	308	130	7	18	321	17	304	1e-70	271
2009439215	gi|291279420|ref|YP_003496255.1|	57.07	594	241	6	6	595	3	586	6e-171	606
2009439219	gi|206901548|ref|YP_002250585.1|	52.73	220	92	3	38	254	37	247	6e-52	209
2009439221	gi|319956415|ref|YP_004167678.1|	42.35	85	46	2	6	88	10	93	2e-10	70.1
2009439222	gi|146297155|ref|YP_001180926.1|	50.79	126	52	1	3	128	2	117	4e-27	125
2009439225	gi|319956415|ref|YP_004167678.1|	41.67	84	48	1	6	88	10	93	6e-11	71.2
2009439226	gi|146297155|ref|YP_001180926.1|	51.59	126	51	1	3	128	2	117	4e-28	128
2009439229	gi|15605761|ref|NP_213138.1|	33.08	396	235	8	2	374	19	407	1e-43	182
2009439231	gi|384430704|ref|YP_005640064.1|	69.57	92	28	0	1	92	18	109	5e-30	134
2009439232	gi|218132210|ref|ZP_03461014.1|	53.02	149	70	0	2	150	8	156	6e-42	174
2009439235	gi|20094399|ref|NP_614246.1|	43.25	289	156	4	1	288	1	282	3e-60	236
2009439236	gi|160933942|ref|ZP_02081329.1|	34.27	286	171	4	1	270	79	363	4e-43	179
2009439237	gi|160933942|ref|ZP_02081329.1|	32.87	362	214	6	3	335	2	363	6e-54	216
2009439239	gi|145590467|ref|YP_001152469.1|	79.22	154	32	0	1	154	138	291	4e-69	264
2009439240	gi|352681573|ref|YP_004892097.1|	68.57	175	55	0	4	178	5	179	5e-31	138
2009439241	gi|379005029|ref|YP_005260701.1|	57.49	334	139	2	1	333	1	332	7e-98	362
2009439242	gi|171185483|ref|YP_001794402.1|	85.71	84	12	0	1	84	6	89	1e-24	116
2009439243	gi|374328003|ref|YP_005086203.1|	62.34	154	56	1	1	152	68	221	8e-41	170
2009439244	gi|288818159|ref|YP_003432507.1|	82.14	112	20	0	1	112	1	112	3e-48	195
2009439245	gi|289548385|ref|YP_003473373.1|	84.91	232	35	0	1	232	1	232	6e-86	321
2009439246	gi|288818157|ref|YP_003432505.1|	87.86	140	17	0	1	140	1	140	4e-66	254
2009439248	gi|289548382|ref|YP_003473370.1|	88.51	87	10	0	3	89	7	93	3e-24	115
2009439249	gi|289547890|ref|YP_003472878.1|	63.72	113	41	0	1	113	1	113	2e-35	152
2009439250	gi|288818725|ref|YP_003433073.1|	82.75	568	98	0	1	568	1	568	0	964
2009439251	gi|289548062|ref|YP_003473050.1|	62.16	296	111	1	1	296	1	295	2e-98	363
2009439252	gi|288818157|ref|YP_003432505.1|	80.36	56	11	0	1	56	85	140	2e-17	93.2
2009439254	gi|289548382|ref|YP_003473370.1|	87.36	87	11	0	3	89	7	93	8e-24	114
2009439255	gi|289547890|ref|YP_003472878.1|	59.29	113	46	0	1	113	1	113	2e-33	145
2009439256	gi|289547891|ref|YP_003472879.1|	75.95	79	19	0	1	79	1	79	4e-27	125
2009439257	gi|288818725|ref|YP_003433073.1|	85.39	349	51	0	1	349	1	349	1e-173	613
2009439259	gi|218296059|ref|ZP_03496828.1|	98.28	290	5	0	1	290	44	333	4e-156	555
2009439261	gi|116620771|ref|YP_822927.1|	39.48	233	119	5	1	231	723	935	2e-41	173
2009439262	gi|163781768|ref|ZP_02176768.1|	62.11	256	96	1	2	256	333	588	1e-70	271
2009439263	gi|288819085|ref|YP_003433433.1|	78.87	426	90	0	5	430	1	426	0	647
2009439264	gi|229199802|ref|ZP_04326408.1|	75.26	194	48	0	1	194	175	368	9e-84	313
2009439265	gi|423461601|ref|ZP_17438398.1|	60.95	210	79	2	1	208	1	209	3e-59	232
2009439266	gi|288818607|ref|YP_003432955.1|	95.65	69	3	0	1	69	70	138	6e-31	137
2009439267	gi|288818608|ref|YP_003432956.1|	71.68	339	96	0	1	339	1	339	7e-138	494
2009439268	gi|288818609|ref|YP_003432957.1|	86.75	83	11	0	1	83	1	83	3e-36	155
2009439269	gi|289548748|ref|YP_003473736.1|	61.04	77	30	0	1	77	1	77	1e-11	73.6
2009439270	gi|289548747|ref|YP_003473735.1|	80.6	67	13	0	16	82	16	82	1e-25	120
2009439271	gi|374326930|ref|YP_005085130.1|	90.11	91	9	0	34	124	7	97	2e-37	159
2009439272	gi|126460431|ref|YP_001056709.1|	84.93	219	33	0	2	220	3	221	3e-95	352
2009439273	gi|374326933|ref|YP_005085133.1|	88.99	109	12	0	16	124	4	112	2e-54	215
2009439274	gi|145591815|ref|YP_001153817.1|	74.9	243	61	0	1	243	1	243	5e-96	355
2009439275	gi|18313817|ref|NP_560484.1|	75.59	254	62	0	13	266	1	254	1e-112	410
2009439276	gi|126460431|ref|YP_001056709.1|	87.43	167	21	0	17	183	55	221	9e-69	263
2009439277	gi|374326928|ref|YP_005085128.1|	78.21	78	17	0	1	78	1	78	4e-22	108
2009439278	gi|18313821|ref|NP_560488.1|	85.61	132	19	0	1	132	1	132	1e-56	223
2009439279	gi|126460434|ref|YP_001056712.1|	81.54	65	12	0	1	65	1	65	1e-08	63.9
2009439281	gi|126459560|ref|YP_001055838.1|	95.65	92	4	0	1	92	1	92	2e-42	176
2009439282	gi|119872368|ref|YP_930375.1|	79.72	424	86	0	1	424	1	424	0	655
2009439283	gi|374325762|ref|YP_005083962.1|	38.59	184	78	3	1	184	238	386	2e-14	84
2009439284	gi|374325571|ref|YP_005083768.1|	42.27	194	97	5	57	247	6	187	2e-28	131
2009439285	gi|374326168|ref|YP_005084368.1|	84.52	168	26	0	1	168	1	168	1e-79	299
2009439286	gi|281413164|ref|YP_003347243.1|	59.55	356	142	2	1	355	1	355	2e-118	430
2009439287	gi|46200179|ref|YP_005846.1|	50.72	209	92	4	1	201	914	1119	4e-49	199
2009439288	gi|374325762|ref|YP_005083962.1|	43.29	164	78	5	73	234	14	164	1e-20	104
2009439289	gi|119872666|ref|YP_930673.1|	39.15	189	100	6	6	185	224	406	6e-24	114
2009439290	gi|108803220|ref|YP_643157.1|	52.42	124	53	2	1	120	1	122	4e-29	131
2009439291	gi|383762049|ref|YP_005441031.1|	36.92	130	80	2	156	285	529	656	3e-12	77.8
2009439293	gi|156743130|ref|YP_001433259.1|	62.37	295	110	1	2	295	168	462	6e-90	335
2009439294	gi|374326432|ref|YP_005084632.1|	32	250	154	4	2	242	1	243	5e-20	102
2009439295	gi|385790722|ref|YP_005821845.1|	46.2	158	74	1	11	157	237	394	1e-31	139
2009439297	gi|206889727|ref|YP_002249520.1|	53.94	241	109	2	1	239	31	271	2e-68	263
2009439298	gi|291278667|ref|YP_003495502.1|	56.6	371	154	3	7	372	493	861	4e-119	432
2009439300	gi|288819130|ref|YP_003433478.1|	69.23	52	16	0	1	52	1	52	1e-13	80.5
2009439301	gi|288818643|ref|YP_003432991.1|	67.74	62	20	0	4	65	43	104	2e-16	89.7
2009439303	gi|288818271|ref|YP_003432619.1|	79.1	67	14	0	1	67	109	175	2e-24	116
2009439304	gi|289549306|ref|YP_003474294.1|	67.11	149	49	0	1	149	1	149	2e-50	202
2009439306	gi|288819130|ref|YP_003433478.1|	68.16	201	64	0	1	201	257	457	2e-64	249
2009439307	gi|406833534|ref|ZP_11093128.1|	36.36	385	215	11	4	380	3	365	2e-56	224
2009439308	gi|297531659|ref|YP_003672934.1|	68.69	313	98	0	1	313	1	313	3e-99	366
2009439309	gi|332980998|ref|YP_004462439.1|	59.06	171	70	0	1	171	197	367	1e-45	187
2009439310	gi|260892232|ref|YP_003238329.1|	48.95	190	97	0	10	199	1	190	1e-47	194
2009439312	gi|15605955|ref|NP_213332.1|	65.36	384	131	1	1	382	11	394	9e-130	468
2009439313	gi|289548208|ref|YP_003473196.1|	79.21	433	90	0	1	433	1	433	0	692
2009439314	gi|288817952|ref|YP_003432299.1|	85.76	316	45	0	1	316	269	584	8e-163	577
2009439315	gi|424867275|ref|ZP_18291083.1|	56.2	274	116	2	1	271	29	301	2e-88	330
2009439316	gi|163782492|ref|ZP_02177489.1|	60.44	91	36	0	8	98	308	398	3e-26	122
2009439317	gi|435855027|ref|YP_007316346.1|	60.87	69	26	1	1	69	1	68	2e-16	89.7
2009439318	gi|229175942|ref|ZP_04303439.1|	69.31	101	29	1	1	101	85	183	1e-33	147
2009439319	gi|297526885|ref|YP_003668909.1|	59.63	322	128	1	4	325	3	322	4e-109	399
2009439320	gi|337287918|ref|YP_004627390.1|	78.57	266	57	0	4	269	1	266	1e-119	434
2009439321	gi|10957059|ref|NP_046415.1|	58.51	94	39	0	17	110	1	94	1e-24	117
2009439322	gi|407461637|ref|YP_006772954.1|	59.38	96	39	0	3	98	2	97	1e-26	123
2009439323	gi|410452424|ref|ZP_11306413.1|	70.72	181	52	1	8	188	5	184	6e-72	274
2009439324	gi|383784595|ref|YP_005469165.1|	52.7	74	35	0	2	75	8	81	5e-18	95.1
2009439325	gi|268317381|ref|YP_003291100.1|	64.9	302	102	3	1	300	35	334	3e-110	403
2009439326	gi|83591081|ref|YP_431090.1|	66.67	270	90	0	19	288	3	272	5e-104	382
2009439327	gi|14600448|ref|NP_146963.1|	56.42	179	78	0	1	179	778	956	1e-54	216
2009439328	gi|14601406|ref|NP_147942.1|	56.25	112	49	0	4	115	1	112	4e-24	115
2009439331	gi|288817928|ref|YP_003432275.1|	44.73	427	188	9	1	416	1	390	7e-86	322
2009439332	gi|225850895|ref|YP_002731129.1|	59.56	225	91	0	3	227	279	503	1e-80	303
2009439333	gi|163782193|ref|ZP_02177192.1|	53.6	250	116	0	1	250	1	250	1e-59	234
2009439334	gi|163782192|ref|ZP_02177191.1|	54.73	243	108	1	1	241	306	548	1e-67	260
2009439336	gi|237756179|ref|ZP_04584747.1|	79.02	143	29	1	1	142	1	143	4e-61	238
2009439337	gi|237756178|ref|ZP_04584746.1|	86.47	170	23	0	1	170	1	170	2e-83	311
2009439338	gi|188996660|ref|YP_001930911.1|	92	100	8	0	6	105	231	330	1e-45	186
2009439339	gi|383455781|ref|YP_005369770.1|	39.13	161	80	2	7	149	32	192	2e-22	109
2009439342	gi|325106906|ref|YP_004267974.1|	65.25	118	41	0	1	118	215	332	9e-39	163
2009439343	gi|392969612|ref|ZP_10335027.1|	47.14	227	116	2	9	234	45	268	3e-55	219
2009439344	gi|289547995|ref|YP_003472983.1|	75.29	170	42	0	2	171	6	175	2e-60	235
2009439345	gi|289548555|ref|YP_003473543.1|	72.19	169	47	0	1	169	80	248	2e-60	236
2009439346	gi|289549214|ref|YP_003474202.1|	91.95	87	7	0	1	87	11	97	1e-37	160
2009439347	gi|289549213|ref|YP_003474201.1|	93.59	546	34	1	1	546	1	545	0	964
2009439348	gi|289547995|ref|YP_003472983.1|	75.29	170	42	0	2	171	6	175	2e-60	235
2009439349	gi|289548555|ref|YP_003473543.1|	72.58	248	68	0	1	248	1	248	1e-96	357
2009439350	gi|288817673|ref|YP_003432020.1|	77.61	594	133	0	1	594	1	594	0	954
2009439351	gi|289548762|ref|YP_003473750.1|	87.1	217	28	0	1	217	1	217	2e-107	392
2009439352	gi|288818648|ref|YP_003432996.1|	77.56	156	35	0	1	156	65	220	3e-62	241
2009439353	gi|289548555|ref|YP_003473543.1|	75.23	218	54	0	1	218	1	218	3e-83	312
2009439354	gi|288817673|ref|YP_003432020.1|	77.1	594	136	0	1	594	1	594	0	954
2009439355	gi|289548762|ref|YP_003473750.1|	86.64	217	29	0	1	217	1	217	4e-107	391
2009439356	gi|288818648|ref|YP_003432996.1|	78.91	128	27	0	1	128	93	220	3e-56	221
2009439358	gi|288817673|ref|YP_003432020.1|	78.82	203	43	0	1	203	1	203	4e-86	321
2009439359	gi|289548762|ref|YP_003473750.1|	86.18	217	30	0	1	217	1	217	5e-107	391
2009439360	gi|288818648|ref|YP_003432996.1|	76.82	220	51	0	1	220	1	220	1e-97	360
2009439361	gi|288817901|ref|YP_003432248.1|	71.52	316	89	1	1	315	2	317	2e-130	469
2009439362	gi|289547896|ref|YP_003472884.1|	69	200	62	0	3	202	23	222	3e-71	272
2009439363	gi|289548762|ref|YP_003473750.1|	86.49	74	10	0	1	74	1	74	2e-29	132
2009439364	gi|288818648|ref|YP_003432996.1|	75.91	220	53	0	1	220	1	220	8e-89	330
2009439365	gi|288817901|ref|YP_003432248.1|	71.84	316	88	1	1	315	2	317	1e-129	467
2009439366	gi|289547896|ref|YP_003472884.1|	67.12	222	73	0	1	222	1	222	4e-79	298
2009439367	gi|163783753|ref|ZP_02178739.1|	73.95	215	54	2	1	213	1	215	4e-88	328
2009439368	gi|289548070|ref|YP_003473058.1|	50	134	67	0	5	138	3	136	1e-11	73.6
2009439370	gi|386875064|ref|ZP_10117262.1|	48.28	174	81	5	55	225	62	229	1e-31	141
2009439373	gi|288817728|ref|YP_003432075.1|	62.59	278	100	1	1	278	336	609	3e-91	339
2009439374	gi|289548981|ref|YP_003473969.1|	62.24	196	74	0	9	204	5	200	1e-54	217
2009439375	gi|289548980|ref|YP_003473968.1|	81.97	183	33	0	1	183	275	457	2e-73	280
2009439376	gi|419960074|ref|ZP_14476121.1|	100	61	0	0	1	61	407	467	2e-26	123
2009439377	gi|419960075|ref|ZP_14476122.1|	99.4	336	2	0	1	336	1	336	1e-156	557
2009439378	gi|334125479|ref|ZP_08499468.1|	100	78	0	0	1	78	1	78	3e-30	135
2009439379	gi|237755804|ref|ZP_04584405.1|	90.32	537	52	0	1	537	1	537	0	902
2009439380	gi|237755807|ref|ZP_04584408.1|	77.7	148	33	0	1	148	101	248	7e-64	247
2009439381	gi|268317105|ref|YP_003290824.1|	45.05	475	214	9	2	429	28	502	5e-94	350
2009439382	gi|225848766|ref|YP_002728930.1|	42.93	191	106	2	2	189	3	193	7e-29	131
2009439383	gi|254447575|ref|ZP_05061041.1|	40	160	92	3	2	157	37	196	9e-21	103
2009439385	gi|408403175|ref|YP_006861158.1|	33.2	253	166	2	6	256	7	258	4e-41	172
2009439386	gi|307719514|ref|YP_003875046.1|	56.93	137	58	1	6	142	147	282	2e-35	152
2009439387	gi|288819180|ref|YP_003433528.1|	95.04	121	6	0	1	121	1	121	1e-64	249
2009439388	gi|289549119|ref|YP_003474107.1|	95.65	138	6	0	1	138	1	138	3e-70	268
2009439389	gi|289549120|ref|YP_003474108.1|	90.8	174	16	0	3	176	4	177	2e-78	295
2009439390	gi|289549121|ref|YP_003474109.1|	93.59	78	5	0	1	78	1	78	7e-36	154
2009439391	gi|289549119|ref|YP_003474107.1|	84.31	51	8	0	1	51	1	51	9e-17	90.9
2009439392	gi|289549120|ref|YP_003474108.1|	89.66	174	18	0	3	176	4	177	4e-78	294
2009439393	gi|289549121|ref|YP_003474109.1|	93.59	78	5	0	1	78	1	78	7e-36	154
2009439394	gi|15606056|ref|NP_213433.1|	54.04	322	138	6	1	315	1	319	5e-88	329
2009439395	gi|289548739|ref|YP_003473727.1|	61.94	134	51	0	5	138	2	135	3e-44	181
2009439396	gi|289548557|ref|YP_003473545.1|	71.6	486	137	1	9	493	1	486	0	711
2009439399	gi|289548557|ref|YP_003473545.1|	87.69	268	33	0	1	268	218	485	5e-138	494
2009439400	gi|288818418|ref|YP_003432766.1|	67.05	352	115	1	1	351	1	352	6e-134	482
2009439402	gi|289548024|ref|YP_003473012.1|	66.49	185	62	0	1	185	1	185	6e-67	257
2009439404	gi|289548669|ref|YP_003473657.1|	49.02	153	77	1	1	152	1	153	6e-33	144
2009439406	gi|171184780|ref|YP_001793699.1|	66.31	279	94	0	4	282	1	279	2e-53	214
2009439407	gi|18311896|ref|NP_558563.1|	59.32	263	106	1	1	263	1	262	2e-83	313
2009439408	gi|352683006|ref|YP_004893530.1|	61.04	154	58	2	7	159	15	167	7e-40	167
2009439410	gi|323702836|ref|ZP_08114495.1|	58.17	208	85	2	1	207	41	247	9e-64	247
2009439413	gi|338734173|ref|YP_004672646.1|	51.88	372	155	5	26	392	2	354	2e-101	374
2009439414	gi|226314331|ref|YP_002774227.1|	50	60	30	0	20	79	81	140	5e-11	71.6
2009439417	gi|153011823|ref|YP_001373036.1|	39.58	96	50	3	18	106	7	101	1e-08	63.9
2009439419	gi|163781644|ref|ZP_02176644.1|	45.18	166	87	1	1	166	1	162	3e-31	139
2009439420	gi|288818999|ref|YP_003433347.1|	69.05	126	37	1	3	128	9	132	2e-41	172
2009439421	gi|194333255|ref|YP_002015115.1|	57.28	103	43	1	2	103	3	105	1e-26	123
2009439422	gi|115378003|ref|ZP_01465184.1|	44.14	111	62	0	85	195	517	627	8e-17	91.3
2009439425	gi|338214709|ref|YP_004658772.1|	36.59	123	63	7	284	400	264	377	3e-07	62.4
2009439431	gi|110638113|ref|YP_678322.1|	51.8	139	67	0	16	154	490	628	9e-33	143
2009439432	gi|373951920|ref|ZP_09611880.1|	46.77	201	105	1	1	201	427	625	9e-43	177
2009439433	gi|430747193|ref|YP_007206322.1|	52.9	276	128	2	3	276	65	340	7e-73	278
2009439435	gi|222530396|ref|YP_002574278.1|	72.73	176	48	0	3	178	1	176	3e-71	271
2009439436	gi|320159454|ref|YP_004172678.1|	52.29	109	48	2	1	105	238	346	1e-21	107
2009439437	gi|269926976|ref|YP_003323599.1|	40.27	370	211	4	217	582	317	680	5e-70	270
2009439439	gi|153869229|ref|ZP_01998888.1|	59.09	44	18	0	1	44	1	44	6e-08	61.6
2009439440	gi|153869227|ref|ZP_01998886.1|	51.19	84	37	1	7	90	3	82	1e-17	93.6
2009439441	gi|239618285|ref|YP_002941607.1|	54.12	170	75	2	2	169	286	454	7e-49	197
2009439443	gi|374325528|ref|YP_005083725.1|	51.59	126	58	1	10	132	3414	3539	2e-17	93.2
2009439445	gi|384128176|ref|YP_005510789.1|	84	150	24	0	1	150	7	156	4e-70	268
2009439446	gi|288817407|ref|YP_003431754.1|	68.49	292	91	1	4	295	1	291	4e-114	415
2009439447	gi|289549001|ref|YP_003473989.1|	70.66	559	157	1	1	559	1	552	0	815
2009439448	gi|15606213|ref|NP_213590.1|	65.45	110	38	0	1	110	165	274	8e-28	127
2009439449	gi|288817408|ref|YP_003431755.1|	87.1	31	4	0	1	31	1	31	2e-08	63.2
2009439450	gi|288817955|ref|YP_003432302.1|	65.43	269	93	0	6	274	1	269	3e-91	339
2009439451	gi|288818273|ref|YP_003432621.1|	67.59	216	70	0	1	216	4	219	1e-83	313
2009439452	gi|288817803|ref|YP_003432150.1|	80	160	32	0	1	160	1	160	1e-65	253
2009439453	gi|288817804|ref|YP_003432151.1|	51	100	49	0	1	100	43	142	3e-25	119
2009439454	gi|377572667|ref|ZP_09801749.1|	32.46	228	139	4	2	228	382	595	7e-21	105
2009439455	gi|223938740|ref|ZP_03630629.1|	40.97	310	171	5	18	321	13	316	2e-55	220
2009439457	gi|206902005|ref|YP_002251003.1|	53.65	479	218	3	40	517	1	476	2e-146	524
2009439458	gi|298241663|ref|ZP_06965470.1|	69.63	135	41	0	1	135	232	366	3e-51	205
2009439459	gi|298241663|ref|ZP_06965470.1|	67.89	327	105	0	1	327	3	329	4e-134	482
2009439460	gi|390559400|ref|ZP_10243739.1|	54.32	81	33	1	1	77	3	83	7e-17	91.3
2009439462	gi|374326305|ref|YP_005084505.1|	64.31	255	88	2	29	281	33	286	7e-87	325
2009439463	gi|171185392|ref|YP_001794311.1|	72.51	211	58	0	9	219	2	212	2e-84	317
2009439464	gi|171185392|ref|YP_001794311.1|	58.6	215	83	3	1	213	2	212	3e-65	252
2009439465	gi|171185393|ref|YP_001794312.1|	68.54	267	83	1	1	266	66	332	2e-75	287
2009439467	gi|374326303|ref|YP_005084503.1|	64.44	284	100	1	1	284	1	283	3e-88	329
2009439472	gi|406832619|ref|ZP_11092213.1|	46.15	234	123	3	17	248	6	238	1e-48	197
2009439473	gi|430743520|ref|YP_007202649.1|	56.69	254	108	1	24	275	3	256	4e-70	269
2009439474	gi|288817928|ref|YP_003432275.1|	43.91	394	161	9	6	388	46	390	9e-71	272
2009439475	gi|77640971|ref|NP_146975.2|	75	236	59	0	4	239	1	236	7e-82	308
2009439479	gi|289547896|ref|YP_003472884.1|	67.12	222	73	0	1	222	1	222	7e-77	291
2009439480	gi|163783753|ref|ZP_02178739.1|	73.95	215	54	2	9	221	1	215	2e-88	329
2009439481	gi|289548070|ref|YP_003473058.1|	54.32	243	111	0	5	247	3	245	2e-45	187
2009439482	gi|288818099|ref|YP_003432447.1|	77.78	81	18	0	5	85	3	83	4e-32	141
2009439484	gi|116748187|ref|YP_844874.1|	32.7	526	307	11	3	523	19	502	2e-61	241
2009439487	gi|217967671|ref|YP_002353177.1|	47.79	136	71	0	18	153	118	253	7e-29	130
2009439488	gi|217967671|ref|YP_002353177.1|	45.54	213	106	6	2	208	164	372	8e-40	169
2009439489	gi|217967671|ref|YP_002353177.1|	45.87	109	55	2	2	107	213	320	4e-20	103
2009439490	gi|319789235|ref|YP_004150868.1|	63.46	687	249	2	4	689	15	700	0	915
2009439492	gi|226226807|ref|YP_002760913.1|	48.62	109	51	3	33	136	43	151	3e-15	85.5
2009439493	gi|219850210|ref|YP_002464643.1|	33.55	310	197	4	19	319	58	367	2e-33	148
2009439495	gi|313673044|ref|YP_004051155.1|	41.04	134	70	5	24	150	22	153	2e-15	85.9
2009439496	gi|219850210|ref|YP_002464643.1|	33.55	307	195	4	22	319	61	367	9e-33	145
2009439497	gi|397690181|ref|YP_006527435.1|	51.11	225	108	1	1	223	1	225	7e-59	231
2009439498	gi|373459015|ref|ZP_09550782.1|	33.91	289	163	7	21	284	25	310	1e-27	128
2009439504	gi|374327654|ref|YP_005085854.1|	76.4	89	21	0	1	89	29	117	2e-33	145
2009439505	gi|374327653|ref|YP_005085853.1|	68.85	61	19	0	1	61	1	61	1e-14	83.6
2009439506	gi|374325762|ref|YP_005083962.1|	44.23	355	161	8	53	401	63	386	7e-53	213
2009439507	gi|119872667|ref|YP_930674.1|	75.98	179	43	0	11	189	2	180	2e-47	192
2009439508	gi|119872668|ref|YP_930675.1|	54.24	59	27	0	18	76	118	176	2e-12	76.6
2009439509	gi|119872670|ref|YP_930677.1|	71.2	184	53	0	1	184	15	198	4e-62	241
2009439510	gi|379005322|ref|YP_005260994.1|	46.88	96	49	2	1	95	1	95	5e-08	61.6
2009439511	gi|119872671|ref|YP_930678.1|	82.28	158	28	0	1	158	1	158	9e-70	266
2009439512	gi|119872671|ref|YP_930678.1|	82.13	291	51	1	1	290	178	468	2e-130	469
2009439513	gi|18312274|ref|NP_558941.1|	80.17	121	24	0	1	121	1	121	2e-49	199
2009439514	gi|119872671|ref|YP_930678.1|	76.09	92	21	1	1	91	377	468	4e-27	125
2009439515	gi|18312274|ref|NP_558941.1|	78.46	325	70	0	1	325	1	325	2e-131	473
2009439516	gi|18312286|ref|NP_558953.1|	66.02	206	66	3	1	204	1	204	5e-67	258
2009439517	gi|145590385|ref|YP_001152387.1|	74.6	63	16	0	1	63	261	323	3e-20	102
2009439518	gi|18312286|ref|NP_558953.1|	71.39	367	105	0	1	367	1	367	3e-144	516
2009439519	gi|119872674|ref|YP_930681.1|	74.64	414	105	0	1	414	1	414	3e-173	613
2009439520	gi|119872674|ref|YP_930681.1|	76.4	356	84	0	1	356	1	356	4e-149	532
2009439521	gi|171184611|ref|YP_001793530.1|	74.35	269	69	0	7	275	1	269	6e-98	362
2009439522	gi|145590401|ref|YP_001152403.1|	70.15	67	20	0	26	92	34	100	9e-19	97.4
2009439523	gi|171184613|ref|YP_001793532.1|	86.54	104	14	0	1	104	106	209	1e-46	189
2009439524	gi|379005310|ref|YP_005260982.1|	70.15	67	20	0	26	92	27	93	7e-19	97.8
2009439525	gi|171184613|ref|YP_001793532.1|	85.99	207	29	0	9	215	3	209	3e-102	375
2009439526	gi|119872678|ref|YP_930685.1|	90.1	313	31	0	1	313	1	313	2e-164	583
2009439527	gi|119872679|ref|YP_930686.1|	86.63	359	48	0	1	359	240	598	1e-158	564
2009439528	gi|119872679|ref|YP_930686.1|	86.45	214	29	0	1	214	38	251	6e-92	341
2009439529	gi|374327828|ref|YP_005086028.1|	61.62	99	38	0	1	99	1	99	2e-11	73.2
2009439530	gi|374327829|ref|YP_005086029.1|	83.51	194	32	0	7	200	20	213	2e-74	282
2009439531	gi|379005305|ref|YP_005260977.1|	93.73	399	25	0	1	399	1	399	0	780
2009439532	gi|145590407|ref|YP_001152409.1|	68.13	91	29	0	1	91	62	152	1e-30	137
2009439533	gi|171184618|ref|YP_001793537.1|	87.69	325	40	0	1	325	28	352	5e-173	612
2009439534	gi|119872688|ref|YP_930695.1|	91.01	267	24	0	1	267	1	267	3e-141	505
2009439536	gi|113477585|ref|YP_723646.1|	30.56	144	96	3	47	188	79	220	9e-13	78.6
2009439537	gi|118475669|ref|YP_892740.1|	61.25	80	31	0	7	86	1	80	5e-22	108
2009439538	gi|298675166|ref|YP_003726916.1|	42.03	414	211	9	1	399	1	400	2e-76	291
2009439540	gi|87310683|ref|ZP_01092811.1|	50.69	582	259	11	76	632	44	622	3e-154	550
2009439541	gi|392395280|ref|YP_006431882.1|	40	140	81	1	1	137	127	266	2e-23	112
2009439542	gi|391228357|ref|ZP_10264563.1|	56.52	184	77	2	76	259	37	217	3e-54	216
2009439543	gi|333979662|ref|YP_004517607.1|	37.37	289	158	6	5	287	3	274	4e-44	183
2009439544	gi|383762447|ref|YP_005441429.1|	44.48	290	137	3	4	281	133	410	3e-59	233
2009439545	gi|298250271|ref|ZP_06974075.1|	42.23	431	233	8	1	422	301	724	1e-62	245
2009439546	gi|383785400|ref|YP_005469970.1|	45.93	135	72	1	1	134	200	334	8e-26	120
2009439548	gi|218297132|ref|ZP_03497803.1|	100	45	0	0	31	75	446	490	1e-17	93.6
2009439549	gi|218297132|ref|ZP_03497803.1|	88.37	43	5	0	1	43	353	395	1e-13	80.5
2009439550	gi|218297132|ref|ZP_03497803.1|	96.25	240	9	0	1	240	102	341	1e-132	477
2009439551	gi|218297132|ref|ZP_03497803.1|	81.63	49	8	1	2	49	50	98	5e-14	81.6
2009439552	gi|410731252|ref|YP_006973606.1|	87.37	293	37	0	1	293	23	315	1e-136	490
2009439553	gi|288818132|ref|YP_003432480.1|	64.45	481	164	3	1	474	1	481	9e-141	505
2009439555	gi|288818004|ref|YP_003432351.1|	86.75	166	22	0	3	168	1	166	3e-81	305
2009439556	gi|289548994|ref|YP_003473982.1|	62.47	365	133	3	1	364	1	362	7e-121	438
2009439557	gi|289548993|ref|YP_003473981.1|	72.75	477	124	2	1	471	1	477	0	660
2009439558	gi|288818270|ref|YP_003432618.1|	83.42	392	64	1	2	393	1	391	0	637
2009439559	gi|288818079|ref|YP_003432427.1|	61.22	49	18	1	7	54	5	53	1e-09	67
2009439560	gi|289548993|ref|YP_003473981.1|	76.43	297	70	0	1	297	1	297	8e-113	411
2009439561	gi|288818270|ref|YP_003432618.1|	82.91	392	66	1	2	393	1	391	0	651
2009439562	gi|288818079|ref|YP_003432427.1|	63.32	259	94	1	7	264	5	263	5e-92	342
2009439564	gi|410720968|ref|ZP_11360316.1|	31.92	213	139	4	9	219	139	347	1e-18	97.8
2009439566	gi|317121482|ref|YP_004101485.1|	43.54	209	108	5	148	347	127	334	4e-26	124
2009439567	gi|116750573|ref|YP_847260.1|	40.74	81	42	2	18	96	41	117	1e-07	60.5
2009439569	gi|336322548|ref|YP_004602515.1|	33.86	251	151	5	7	251	8	249	6e-33	145
2009439571	gi|218296448|ref|ZP_03497191.1|	96.2	184	7	0	17	200	17	200	2e-47	193
2009439572	gi|218296449|ref|ZP_03497192.1|	94.55	55	3	0	1	55	1	55	3e-20	102
2009439573	gi|206890831|ref|YP_002249541.1|	51.65	393	189	1	1	393	91	482	9e-117	425
2009439574	gi|343503790|ref|ZP_08741596.1|	46.38	69	36	1	30	97	387	455	9e-08	60.8
2009439575	gi|322418219|ref|YP_004197442.1|	46.52	230	123	0	21	250	5	234	1e-55	221
2009439576	gi|284161614|ref|YP_003400237.1|	66.9	142	47	0	1	142	7	148	3e-52	208
2009439577	gi|392394708|ref|YP_006431310.1|	41.9	506	271	6	1	504	12	496	3e-79	301
2009439581	gi|15606423|ref|NP_213803.1|	74.81	135	34	0	1	135	4	138	2e-43	179
2009439582	gi|146296236|ref|YP_001180007.1|	53.42	73	34	0	5	77	4	76	6e-13	78.2
2009439583	gi|328950234|ref|YP_004367569.1|	54.43	158	71	1	1	158	168	324	2e-39	166
2009439584	gi|384129513|ref|YP_005512126.1|	86.54	208	28	0	1	208	716	923	8e-105	384
2009439585	gi|163782965|ref|ZP_02177960.1|	86.49	333	45	0	1	333	1	333	7e-164	581
2009439586	gi|289548667|ref|YP_003473655.1|	78.86	175	37	0	1	175	1	175	7e-68	260
2009439587	gi|430741593|ref|YP_007200722.1|	34.36	326	178	8	18	337	5	300	7e-35	152
2009439590	gi|220931797|ref|YP_002508705.1|	54.85	237	107	0	2	238	83	319	4e-68	262
2009439592	gi|119871999|ref|YP_930006.1|	83.72	86	14	0	1	86	146	231	5e-35	151
2009439593	gi|327311288|ref|YP_004338185.1|	37.42	155	96	1	1	155	511	664	2e-20	103
2009439594	gi|374327996|ref|YP_005086196.1|	39.66	290	169	4	12	297	3	290	2e-29	135
2009439596	gi|121533677|ref|ZP_01665504.1|	59.13	416	168	2	7	421	386	800	1e-127	461
2009439599	gi|119871598|ref|YP_929605.1|	83.33	222	37	0	1	222	190	411	1e-86	323
2009439600	gi|145591171|ref|YP_001153173.1|	69.84	63	19	0	1	63	108	170	3e-19	99
2009439601	gi|352681629|ref|YP_004892153.1|	80.28	71	14	0	1	71	7	77	2e-19	99.8
2009439602	gi|119871600|ref|YP_929607.1|	70.59	136	40	0	1	136	238	373	6e-35	151
2009439603	gi|334121824|ref|ZP_08495871.1|	98.49	265	4	0	1	265	1	265	2e-141	506
2009439605	gi|408405781|ref|YP_006863764.1|	62.96	81	30	0	1	81	380	460	8e-25	117
2009439606	gi|374612021|ref|ZP_09684803.1|	50	62	31	0	8	69	12	73	1e-09	67
2009439608	gi|119719329|ref|YP_919824.1|	39.36	94	56	1	2	94	226	319	1e-08	63.5
2009439609	gi|134298152|ref|YP_001111648.1|	50	158	72	2	1	155	243	396	4e-26	121
2009439610	gi|430742067|ref|YP_007201196.1|	37.79	172	100	4	40	204	39	210	3e-15	86.3
2009439611	gi|222526846|ref|YP_002571317.1|	36	250	147	4	3	248	4	244	9e-31	138
2009439612	gi|334121733|ref|ZP_08495783.1|	99.68	313	1	0	1	313	75	387	5e-172	608
2009439613	gi|334121734|ref|ZP_08495784.1|	99.21	126	1	0	1	126	564	689	5e-58	227
2009439614	gi|334121734|ref|ZP_08495784.1|	98.98	294	3	0	1	294	131	424	2e-160	569
2009439615	gi|291296273|ref|YP_003507671.1|	47.11	225	106	5	1	221	1	216	1e-26	124
2009439616	gi|389807590|ref|ZP_10204179.1|	67.74	93	30	0	1	93	1	93	1e-29	133
2009439617	gi|384440447|ref|YP_005655171.1|	55.8	362	159	1	1	362	1	361	1e-109	401
2009439618	gi|15605727|ref|NP_213104.1|	42.54	228	130	1	5	232	13	239	3e-42	177
2009439620	gi|149194231|ref|ZP_01871328.1|	65.22	115	40	0	1	115	1	115	4e-39	165
2009439621	gi|379737777|ref|YP_005331283.1|	72.39	134	37	0	39	172	20	153	5e-55	218
2009439622	gi|320104747|ref|YP_004180338.1|	72.42	388	105	1	1	388	88	473	1e-164	584
2009439623	gi|221632408|ref|YP_002521629.1|	67.96	206	62	2	12	217	18	219	6e-80	301
2009439624	gi|108803024|ref|YP_642961.1|	58.3	247	99	3	4	248	2	246	5e-69	265
2009439625	gi|392374635|ref|YP_003206468.1|	61.02	59	20	1	5	60	3	61	3e-11	72.4
2009439626	gi|108803024|ref|YP_642961.1|	59.5	121	48	1	4	123	2	122	2e-31	139
2009439627	gi|217966567|ref|YP_002352073.1|	56.49	478	202	4	9	482	11	486	3e-148	530
2009439628	gi|163782623|ref|ZP_02177620.1|	69.39	49	15	0	1	49	109	157	1e-11	73.6
2009439629	gi|41614875|ref|NP_963373.1|	52.38	63	30	0	1	63	415	477	1e-10	70.1
2009439630	gi|163782623|ref|ZP_02177620.1|	59.74	154	62	0	2	155	4	157	4e-41	171
2009439631	gi|206889633|ref|YP_002248853.1|	47.18	142	72	1	4	142	4	145	1e-27	127
2009439632	gi|288817807|ref|YP_003432154.1|	58.82	323	132	1	2	324	209	530	6e-97	359
2009439633	gi|218295144|ref|ZP_03495980.1|	97.53	243	6	0	1	243	1	243	2e-133	479
2009439634	gi|218295144|ref|ZP_03495980.1|	95.95	74	3	0	1	74	301	374	3e-32	142
2009439635	gi|218295143|ref|ZP_03495979.1|	98.59	496	7	0	1	496	1	496	0	962
2009439636	gi|218295142|ref|ZP_03495978.1|	95.16	124	6	0	1	124	182	305	7e-57	224
2009439637	gi|218295142|ref|ZP_03495978.1|	95.12	82	4	0	18	99	94	175	8e-36	154
2009439640	gi|289548468|ref|YP_003473456.1|	58.7	138	56	1	1	138	127	263	1e-31	139
2009439641	gi|288817332|ref|YP_003431679.1|	56.36	110	48	0	124	233	126	235	2e-26	123
2009439642	gi|289548312|ref|YP_003473300.1|	86.74	264	35	0	2	265	3	266	4e-131	472
2009439643	gi|15606690|ref|NP_214070.1|	84.97	153	23	0	1	153	16	168	3e-70	268
2009439644	gi|221632597|ref|YP_002521818.1|	60.72	415	155	3	9	421	62	470	8e-133	478
2009439645	gi|118431783|ref|NP_148464.2|	64.81	54	19	0	8	61	6	59	3e-12	75.9
2009439646	gi|305663198|ref|YP_003859486.1|	31.56	263	153	6	91	350	267	505	1e-17	95.9
2009439648	gi|332796417|ref|YP_004457917.1|	30.11	176	96	5	10	185	473	621	1e-06	59.3
2009439649	gi|163781886|ref|ZP_02176886.1|	71.47	340	97	0	1	340	1	340	1e-135	487
2009439650	gi|325848478|ref|ZP_08170138.1|	31.82	198	116	6	9	197	206	393	1e-14	85.1
2009439652	gi|145591116|ref|YP_001153118.1|	75.86	116	28	0	7	122	12	127	9e-35	150
2009439653	gi|327312092|ref|YP_004338989.1|	67.52	117	38	0	1	117	1	117	5e-39	164
2009439654	gi|289548972|ref|YP_003473960.1|	60.38	53	21	0	1	53	172	224	4e-11	72
2009439655	gi|289549099|ref|YP_003474087.1|	51.32	265	126	2	1	262	1	265	4e-61	239
2009439656	gi|289549100|ref|YP_003474088.1|	58.97	78	32	0	7	84	1	78	1e-21	106
2009439657	gi|288818299|ref|YP_003432647.1|	77.55	98	22	0	1	98	1	98	2e-38	162
2009439658	gi|289549102|ref|YP_003474090.1|	62.75	255	94	1	1	254	1	255	1e-85	320
2009439659	gi|15605925|ref|NP_213302.1|	69.44	144	43	1	1	143	1	144	5e-46	187
2009439660	gi|188997609|ref|YP_001931860.1|	59.02	61	25	0	1	61	177	237	4e-13	78.6
2009439661	gi|379004368|ref|YP_005260040.1|	92.42	264	20	0	1	264	39	302	1e-131	473
2009439662	gi|18313649|ref|NP_560316.1|	76.82	302	70	0	1	302	1	302	3e-128	462
2009439663	gi|171186285|ref|YP_001795204.1|	91.06	123	11	0	1	123	215	337	2e-58	228
2009439664	gi|357975934|ref|ZP_09139905.1|	32.81	128	74	4	238	361	269	388	4e-08	64.7
2009439665	gi|336322548|ref|YP_004602515.1|	38.24	170	90	5	7	170	8	168	2e-23	112
2009439669	gi|14601365|ref|NP_147901.1|	78.33	383	80	3	1	383	85	464	9e-151	538
2009439671	gi|379003399|ref|YP_005259071.1|	36.3	146	82	7	5	142	7	149	2e-10	70.1
2009439672	gi|163781800|ref|ZP_02176800.1|	56.25	64	28	0	1	64	112	175	4e-11	72
2009439673	gi|288817387|ref|YP_003431734.1|	85.11	141	21	0	3	143	1	141	2e-65	252
2009439674	gi|289549308|ref|YP_003474296.1|	46.08	102	55	0	1	102	1	102	1e-18	97.1
2009439675	gi|384129426|ref|YP_005512039.1|	47.86	280	145	1	1	280	1	279	3e-61	239
2009439676	gi|289548722|ref|YP_003473710.1|	47.35	245	124	2	13	257	6	245	3e-51	206
2009439677	gi|288818720|ref|YP_003433068.1|	54.31	197	90	0	3	199	5	201	3e-56	222
2009439680	gi|195953652|ref|YP_002121942.1|	53.62	304	127	3	1	302	206	497	3e-78	296
2009439683	gi|288818720|ref|YP_003433068.1|	52.66	169	80	0	3	171	5	173	8e-44	180
2009439686	gi|195953652|ref|YP_002121942.1|	50	160	66	3	10	167	350	497	3e-30	135
2009439687	gi|289549135|ref|YP_003474123.1|	56.43	140	61	0	1	140	5	144	2e-40	169
2009439688	gi|288818832|ref|YP_003433180.1|	55.66	221	95	1	5	222	14	234	3e-67	259
2009439689	gi|288818626|ref|YP_003432974.1|	76	75	18	0	20	94	18	92	2e-27	125
2009439690	gi|337284683|ref|YP_004624157.1|	55.71	70	31	0	2	71	57	126	7e-14	81.3
2009439692	gi|14590228|ref|NP_142294.1|	32.84	271	144	8	17	273	19	265	1e-19	102
2009439694	gi|374326542|ref|YP_005084742.1|	61.02	118	42	1	1	118	89	202	1e-34	149
2009439695	gi|379004895|ref|YP_005260567.1|	81.2	133	25	0	1	133	1	133	6e-58	227
2009439697	gi|256752040|ref|ZP_05492908.1|	41.52	277	156	3	12	288	5	275	1e-61	241
2009439698	gi|325969055|ref|YP_004245247.1|	39.81	206	123	1	1	206	191	395	6e-32	141
2009439700	gi|223477205|ref|YP_002581719.1|	30.65	261	168	6	20	274	67	320	2e-17	95.9
2009439702	gi|351730570|ref|ZP_08948261.1|	36.28	215	126	3	157	365	486	695	2e-24	118
2009439703	gi|158521058|ref|YP_001528928.1|	35.29	187	116	4	1	187	81	262	9e-25	119
2009439706	gi|299148982|ref|ZP_07042044.1|	38.57	446	244	9	4	420	14	458	4e-76	290
2009439708	gi|325295280|ref|YP_004281794.1|	53.09	243	111	1	17	256	14	256	7e-59	232
2009439709	gi|289565573|ref|ZP_06446020.1|	48.44	128	64	1	40	167	657	782	6e-26	121
2009439710	gi|325295280|ref|YP_004281794.1|	53.09	243	111	1	17	256	14	256	5e-59	232
2009439711	gi|335038522|ref|ZP_08531758.1|	44.9	804	406	10	1	785	1	786	6e-152	543
2009439712	gi|225851095|ref|YP_002731329.1|	46.38	414	213	6	1	409	329	738	2e-96	357
2009439713	gi|288819192|ref|YP_003433540.1|	76.14	285	68	0	1	285	1	285	2e-128	462
2009439714	gi|288818396|ref|YP_003432744.1|	43.55	349	197	0	1	349	1	349	3e-73	280
2009439715	gi|288818396|ref|YP_003432744.1|	55.67	203	90	0	2	204	349	551	2e-63	246
2009439716	gi|289548756|ref|YP_003473744.1|	69.78	268	81	0	2	269	124	391	6e-115	418
2009439717	gi|335038675|ref|ZP_08531894.1|	47.83	138	72	0	1	138	1	138	5e-27	124
2009439718	gi|297619275|ref|YP_003707380.1|	40.65	214	124	2	61	271	46	259	3e-30	137
2009439720	gi|289549297|ref|YP_003474285.1|	69.07	97	30	0	1	97	1	97	2e-33	145
2009439721	gi|289549296|ref|YP_003474284.1|	90.36	83	8	0	1	83	1	83	3e-37	158
2009439722	gi|288818926|ref|YP_003433274.1|	54.88	215	97	0	3	217	2	216	5e-55	218
2009439723	gi|188996290|ref|YP_001930541.1|	47.52	202	86	3	1	183	325	525	3e-40	169
2009439724	gi|288818936|ref|YP_003433284.1|	80	50	10	0	1	50	1	50	2e-13	79.7
2009439725	gi|385810221|ref|YP_005846617.1|	37.93	203	112	6	200	394	332	528	4e-23	114
2009439726	gi|294777667|ref|ZP_06743118.1|	43.02	86	46	2	6	88	11	96	2e-07	60.1
2009439727	gi|337288387|ref|YP_004627859.1|	49.19	185	92	1	26	208	108	292	5e-45	185
2009439728	gi|284174094|ref|ZP_06388063.1|	39.34	183	104	6	10	188	13	192	1e-28	130
2009439729	gi|258544671|ref|ZP_05704905.1|	38.57	223	124	3	39	251	62	281	3e-35	153
2009439735	gi|418046208|ref|ZP_12684302.1|	61.55	866	319	9	3	856	4	867	0	1058
2009439736	gi|288817439|ref|YP_003431786.1|	53.7	54	25	0	3	56	6	59	2e-10	70.1
2009439737	gi|222099387|ref|YP_002533955.1|	63.4	194	70	1	3	195	30	223	1e-62	243
2009439738	gi|297538950|ref|YP_003674719.1|	32.79	680	369	14	1	625	1	647	1e-94	352
2009439739	gi|254167388|ref|ZP_04874240.1|	35.22	159	101	1	90	246	569	727	3e-18	97.8
2009439742	gi|218960614|ref|YP_001740389.1|	34.8	342	203	8	109	433	214	552	3e-37	161
2009439743	gi|384128815|ref|YP_005511428.1|	61.64	159	54	1	1	159	80	231	4e-49	197
2009439745	gi|14600480|ref|NP_146995.1|	42.67	150	77	3	21	166	22	166	3e-23	112
2009439746	gi|118430900|ref|NP_146996.2|	67.94	131	42	0	1	131	93	223	3e-46	188
2009439748	gi|429216968|ref|YP_007174958.1|	55.85	188	82	1	1	187	6	193	4e-50	201
2009439749	gi|14602087|ref|NP_148634.1|	60	60	24	0	37	96	34	93	1e-12	76.6
2009439750	gi|429216984|ref|YP_007174974.1|	52.94	85	40	0	2	86	1	85	6e-17	91.3
2009439751	gi|305662953|ref|YP_003859241.1|	41.53	183	85	9	75	252	110	275	4e-14	83.2
2009439752	gi|305662953|ref|YP_003859241.1|	50.68	221	106	3	45	265	544	761	5e-54	215
2009439754	gi|284161402|ref|YP_003400025.1|	52.43	103	49	0	27	129	25	127	8e-23	110
2009439755	gi|320101294|ref|YP_004176886.1|	51.39	144	67	2	1	141	114	257	9e-33	144
2009439757	gi|327310084|ref|YP_004336981.1|	52.78	180	85	0	1	180	4	183	6e-34	147
2009439758	gi|289193204|ref|YP_003459145.1|	49.79	241	111	7	2	237	9	244	8e-53	211
2009439759	gi|217966744|ref|YP_002352250.1|	69.33	75	23	0	30	104	1	75	8e-27	124
2009439761	gi|379721940|ref|YP_005314071.1|	44.27	314	165	4	35	338	34	347	5e-66	256
2009439763	gi|392406731|ref|YP_006443339.1|	68.55	318	99	1	1	317	76	393	2e-129	466
2009439764	gi|337286685|ref|YP_004626158.1|	34.35	262	137	8	16	250	350	603	7e-30	135
2009439766	gi|145592144|ref|YP_001154146.1|	83.02	324	55	0	1	324	48	371	4e-163	578
2009439767	gi|171185824|ref|YP_001794743.1|	82.61	69	12	0	2	70	218	286	2e-19	99.8
2009439768	gi|225872601|ref|YP_002754056.1|	72.09	86	24	0	17	102	1	86	2e-29	133
2009439769	gi|399923618|ref|ZP_10780976.1|	46.48	142	70	3	7	142	2	143	3e-25	119
2009439770	gi|188996290|ref|YP_001930541.1|	52.17	322	143	5	12	329	12	326	4e-80	303
2009439771	gi|288819039|ref|YP_003433387.1|	74.29	35	9	0	1	35	348	382	3e-08	62.8
2009439772	gi|374327616|ref|YP_005085816.1|	71.17	111	32	0	1	111	1	111	2e-43	179
2009439773	gi|374327617|ref|YP_005085817.1|	71.95	164	46	0	1	164	1	164	3e-56	221
2009439774	gi|18312081|ref|NP_558748.1|	82.56	86	15	0	1	86	1	86	1e-35	153
2009439775	gi|390556756|ref|ZP_10243163.1|	49.57	115	58	0	1	115	125	239	5e-28	128
2009439776	gi|269837877|ref|YP_003320105.1|	49.73	185	89	2	2	182	665	849	1e-35	153
2009439780	gi|327311100|ref|YP_004337997.1|	69.16	107	28	2	1	102	246	352	4e-27	125
2009439781	gi|320160269|ref|YP_004173493.1|	53.33	165	76	1	10	174	7	170	8e-42	174
2009439783	gi|289548360|ref|YP_003473348.1|	75.41	61	15	0	12	72	130	190	1e-21	106
2009439784	gi|288817789|ref|YP_003432136.1|	64.56	158	37	2	1	155	1	142	1e-51	206
2009439785	gi|288817788|ref|YP_003432135.1|	47.12	278	134	2	1	265	307	584	2e-69	267
2009439786	gi|288817788|ref|YP_003432135.1|	46.26	294	144	2	1	280	83	376	7e-65	251
2009439787	gi|218296003|ref|ZP_03496783.1|	99.13	230	2	0	1	230	247	476	2e-118	429
2009439788	gi|218296004|ref|ZP_03496784.1|	98.86	88	1	0	20	107	20	107	1e-28	130
2009439789	gi|320449112|ref|YP_004201208.1|	79.3	372	77	0	4	375	118	489	7e-113	412
2009439790	gi|218296181|ref|ZP_03496937.1|	97.62	84	2	0	1	84	1	84	6e-12	74.7
2009439791	gi|347755656|ref|YP_004863220.1|	49.77	221	98	4	1	211	217	434	2e-46	189
2009439793	gi|392373811|ref|YP_003205644.1|	61.33	75	29	0	1	75	1	75	2e-17	93.2
2009439795	gi|108804926|ref|YP_644863.1|	51.64	517	247	3	13	528	10	524	2e-152	544
2009439796	gi|374604064|ref|ZP_09677034.1|	56.06	355	125	8	22	353	27	373	4e-96	356
2009439799	gi|170290528|ref|YP_001737344.1|	36.36	462	287	3	37	491	32	493	1e-73	282
2009439800	gi|297544496|ref|YP_003676798.1|	61.94	360	136	1	7	365	6	365	8e-132	475
2009439801	gi|345303274|ref|YP_004825176.1|	54.76	84	37	1	3	85	5	88	9e-18	94
2009439802	gi|218296001|ref|ZP_03496781.1|	99.22	128	1	0	1	128	10	137	5e-67	257
2009439803	gi|218296000|ref|ZP_03496780.1|	99.45	181	1	0	1	181	1	181	5e-100	367
2009439804	gi|288817459|ref|YP_003431806.1|	61.58	419	160	1	4	422	280	697	2e-154	550
2009439805	gi|288818761|ref|YP_003433109.1|	59.57	94	38	0	28	121	28	121	1e-27	126
2009439806	gi|289548362|ref|YP_003473350.1|	72.84	232	63	0	1	232	16	247	6e-93	344
2009439807	gi|288818759|ref|YP_003433107.1|	74.36	195	50	0	3	197	2	196	2e-65	253
2009439808	gi|379004462|ref|YP_005260134.1|	62.71	59	22	0	5	63	3	61	1e-12	77
2009439809	gi|171186328|ref|YP_001795247.1|	76.47	170	40	0	1	170	1	170	8e-62	240
2009439810	gi|18312615|ref|NP_559282.1|	65.1	192	62	1	9	200	4	190	4e-67	258
2009439811	gi|374328342|ref|YP_005086542.1|	78.52	135	29	0	1	135	1	135	2e-46	189
2009439812	gi|126459375|ref|YP_001055653.1|	58.49	53	22	0	28	80	27	79	1e-09	67
2009439813	gi|327311372|ref|YP_004338269.1|	40	75	43	1	2	76	85	157	1e-06	57
2009439814	gi|126459375|ref|YP_001055653.1|	32.65	291	167	11	7	280	205	483	2e-21	108
2009439816	gi|171185491|ref|YP_001794410.1|	80.79	302	58	0	1	302	1	302	7e-129	464
2009439817	gi|119873496|ref|YP_931503.1|	72.07	222	62	0	13	234	35	256	9e-63	244
2009439818	gi|374326537|ref|YP_005084737.1|	59.38	96	39	0	1	96	1	96	2e-30	135
2009439819	gi|379005684|ref|YP_005261356.1|	91.51	212	17	1	1	212	1	211	8e-75	284
2009439820	gi|379005684|ref|YP_005261356.1|	89.86	138	14	0	1	138	74	211	2e-33	145
2009439822	gi|218294756|ref|ZP_03495610.1|	100	30	0	0	1	30	1	30	8e-09	64.3
2009439823	gi|218294755|ref|ZP_03495609.1|	98.12	213	4	0	1	213	1	213	1e-115	420
2009439824	gi|218294754|ref|ZP_03495608.1|	97.26	73	2	0	1	73	134	206	3e-32	142
2009439825	gi|18312541|ref|NP_559208.1|	68.97	145	45	0	1	145	1	145	1e-51	206
2009439826	gi|119872849|ref|YP_930856.1|	62.69	260	96	1	11	270	7	265	8e-94	348
2009439827	gi|379005326|ref|YP_005260998.1|	47.19	231	60	6	2	170	3	233	7e-42	174
2009439833	gi|18312544|ref|NP_559211.1|	72.08	154	42	1	19	171	291	444	7e-41	171
2009439834	gi|379004076|ref|YP_005259748.1|	43.59	78	39	3	1	74	11	87	8e-07	57.8
2009439836	gi|124027526|ref|YP_001012846.1|	40.54	111	57	4	1	110	50	152	2e-12	76.3
2009439837	gi|374326433|ref|YP_005084633.1|	60.59	170	64	2	19	187	29	196	4e-31	138
2009439838	gi|392375416|ref|YP_003207249.1|	41.9	420	232	7	1	414	28	441	5e-66	256
2009439841	gi|408792863|ref|ZP_11204473.1|	31.38	325	187	10	204	508	229	537	9e-39	167
2009439842	gi|15605916|ref|NP_213293.1|	80.77	52	10	0	1	52	113	164	3e-17	92
2009439843	gi|288817955|ref|YP_003432302.1|	67.68	263	85	0	12	274	7	269	1e-84	317
2009439845	gi|374328088|ref|YP_005086288.1|	67.46	126	41	0	1	126	164	289	1e-15	87
2009439846	gi|374326475|ref|YP_005084675.1|	54.84	62	28	0	3	64	69	130	2e-13	80.1
2009439847	gi|352682415|ref|YP_004892939.1|	56.9	58	25	0	1	58	1	58	1e-05	53.9
2009439848	gi|352682414|ref|YP_004892938.1|	72.95	122	33	0	1	122	1	122	9e-48	193
2009439851	gi|261342609|ref|ZP_05970467.1|	100	101	0	0	1	101	1	101	1e-52	210
2009439852	gi|300718573|ref|YP_003743376.1|	99.22	129	1	0	1	129	562	690	6e-46	187
2009439853	gi|384129526|ref|YP_005512139.1|	47.65	340	160	3	1	336	18	343	2e-89	333
2009439854	gi|188997180|ref|YP_001931431.1|	64.66	116	39	1	6	121	9	122	2e-35	152
2009439855	gi|289549357|ref|YP_003474345.1|	62.56	430	158	2	1	430	138	564	6e-138	495
2009439856	gi|288817786|ref|YP_003432133.1|	76.36	220	52	0	4	223	65	284	5e-90	335
2009439857	gi|288817680|ref|YP_003432027.1|	71.61	310	88	0	2	311	112	421	6e-131	471
2009439858	gi|15606133|ref|NP_213510.1|	70.59	85	23	1	1	83	1	85	1e-27	126
2009439859	gi|288819194|ref|YP_003433542.1|	60.11	361	144	0	1	361	1	361	9e-122	441
2009439860	gi|430762376|ref|YP_007218233.1|	42.52	127	71	2	5	129	2	128	9e-19	97.4
2009439864	gi|296120731|ref|YP_003628509.1|	52.17	69	33	0	40	108	54	122	2e-13	79.3
2009439866	gi|21226677|ref|NP_632599.1|	32.05	337	210	6	6	332	2	329	2e-40	171
2009439867	gi|345303633|ref|YP_004825535.1|	58.1	284	114	4	80	360	29	310	1e-84	318
2009439868	gi|345303633|ref|YP_004825535.1|	51.05	239	112	4	1	236	83	319	5e-60	235
2009439869	gi|119485719|ref|ZP_01619994.1|	52.94	102	46	1	19	120	15	114	1e-19	100
2009439871	gi|392373665|ref|YP_003205498.1|	37.81	402	247	2	22	422	11	410	2e-80	305
2009439872	gi|225181797|ref|ZP_03735234.1|	35.61	264	161	6	6	264	9	268	1e-33	148
2009439874	gi|410636112|ref|ZP_11346716.1|	30.43	115	63	3	49	160	254	354	2e-07	62
2009439875	gi|159041410|ref|YP_001540662.1|	46.65	328	164	1	1	317	86	413	1e-83	314
2009439878	gi|118431431|ref|NP_147906.2|	53.95	354	162	1	1	353	649	1002	4e-98	363
2009439881	gi|429216717|ref|YP_007174707.1|	50	130	63	1	5	134	2	129	2e-30	135
2009439882	gi|225389261|ref|ZP_03758985.1|	43.93	239	118	4	41	264	346	583	3e-33	147
2009439883	gi|392957056|ref|ZP_10322581.1|	39.31	262	132	6	3	237	23	284	2e-30	137
2009439884	gi|407475367|ref|YP_006789767.1|	30.22	139	82	4	40	166	10	145	6e-06	55.8
2009439885	gi|289549304|ref|YP_003474292.1|	60.47	129	51	0	1	129	337	465	1e-39	166
2009439886	gi|288818260|ref|YP_003432608.1|	54.8	323	143	1	25	347	15	334	6e-91	339
2009439887	gi|395760680|ref|ZP_10441349.1|	57.34	436	175	4	4	428	2203	2638	6e-111	406
2009439889	gi|427399667|ref|ZP_18890905.1|	79.32	266	55	0	19	284	24	289	5e-125	451
2009439891	gi|218297303|ref|ZP_03497937.1|	92.5	40	3	0	1	40	25	64	6e-06	54.7
2009439892	gi|218297303|ref|ZP_03497937.1|	80	185	13	3	1	185	107	267	5e-73	278
2009439893	gi|18312489|ref|NP_559156.1|	71.47	326	86	1	2	327	27	345	6e-121	438
2009439895	gi|119872794|ref|YP_930801.1|	81.2	133	25	0	1	133	1	133	8e-47	190
2009439896	gi|126459401|ref|YP_001055679.1|	76.47	102	24	0	8	109	9	110	5e-38	161
2009439897	gi|374326935|ref|YP_005085135.1|	63.43	134	48	1	16	148	190	323	6e-26	120
2009439898	gi|419957478|ref|ZP_14473544.1|	99.24	264	2	0	5	268	1	264	2e-151	539
2009439899	gi|334122462|ref|ZP_08496500.1|	99.31	144	1	0	1	144	1	144	4e-81	304
2009439900	gi|419957480|ref|ZP_14473546.1|	98.04	153	3	0	1	153	48	200	1e-79	299
2009439901	gi|374326453|ref|YP_005084653.1|	72.26	274	73	2	1	274	1	271	2e-109	400
2009439902	gi|374326451|ref|YP_005084651.1|	53.85	169	76	1	1	167	1	169	7e-43	177
2009439903	gi|171185596|ref|YP_001794515.1|	73.23	127	34	0	13	139	1	127	7e-50	200
2009439904	gi|163782363|ref|ZP_02177361.1|	47.12	104	55	0	1	104	21	124	1e-16	90.1
2009439905	gi|288817828|ref|YP_003432175.1|	44.64	168	92	1	1	168	1	167	1e-25	120
2009439906	gi|289548682|ref|YP_003473670.1|	70.52	363	107	0	1	363	1	363	4e-149	532
2009439907	gi|288817828|ref|YP_003432175.1|	57.87	178	75	0	3	180	263	440	4e-60	234
2009439911	gi|289549200|ref|YP_003474188.1|	51.79	56	27	0	8	63	128	183	1e-11	73.6
2009439913	gi|268316816|ref|YP_003290535.1|	53	100	41	2	1	95	1	99	3e-21	105
2009439914	gi|159899969|ref|YP_001546216.1|	36.55	290	175	6	3	291	68	349	1e-45	188
2009439917	gi|332157757|ref|YP_004423036.1|	53.33	165	69	3	1	163	1	159	2e-40	169
2009439918	gi|83589906|ref|YP_429915.1|	38.46	156	94	2	17	171	201	355	1e-21	107
2009439920	gi|333977908|ref|YP_004515853.1|	54.74	274	113	6	2	271	151	417	1e-74	284
2009439921	gi|288818885|ref|YP_003433233.1|	95	40	2	0	1	40	1	40	1e-12	77
2009439922	gi|15606864|ref|NP_214244.1|	56.44	202	86	2	1	200	40	241	4e-55	218
2009439924	gi|163782269|ref|ZP_02177267.1|	78.88	161	34	0	1	161	20	180	1e-70	269
2009439925	gi|254166973|ref|ZP_04873826.1|	55.56	99	43	1	1	99	287	384	9e-26	120
2009439926	gi|320334900|ref|YP_004171611.1|	51.11	270	131	1	15	284	5	273	3e-72	276
2009439927	gi|310657724|ref|YP_003935445.1|	58.43	89	37	0	4	92	19	107	6e-23	111
2009439928	gi|410478204|ref|YP_006765841.1|	33.74	163	106	1	3	163	1	163	1e-20	103
2009439930	gi|357059724|ref|ZP_09120505.1|	34.88	301	157	14	35	321	144	419	2e-25	121
2009439931	gi|397651264|ref|YP_006491845.1|	58	50	21	0	172	221	3	52	1e-08	65.1
2009439934	gi|374636571|ref|ZP_09708135.1|	70.34	145	43	0	1	145	199	343	4e-55	218
2009439935	gi|313679432|ref|YP_004057171.1|	54.04	322	137	3	6	317	2	322	8e-72	275
2009439936	gi|284041556|ref|YP_003391896.1|	38.55	179	104	5	5	177	129	307	3e-21	106
2009439938	gi|357038858|ref|ZP_09100654.1|	34.74	95	60	1	143	235	281	375	1e-07	62.4
2009439943	gi|338730070|ref|YP_004659462.1|	61.29	124	48	0	1	124	1	124	8e-41	170
2009439945	gi|10957059|ref|NP_046415.1|	53.33	90	34	1	1	82	5	94	7e-17	91.3
2009439946	gi|10954528|ref|NP_044167.1|	39.35	155	89	4	1	153	4	155	5e-21	104
2009439947	gi|337287717|ref|YP_004627189.1|	83.7	270	44	0	1	270	240	509	6e-113	411
2009439948	gi|206901551|ref|YP_002250478.1|	52.97	219	89	3	1	206	9	226	3e-61	239
2009439949	gi|284998561|ref|YP_003420329.1|	40.74	135	73	4	1	132	1	131	2e-21	106
2009439950	gi|119719675|ref|YP_920170.1|	43.11	334	188	1	1	332	36	369	4e-63	246
2009439951	gi|296133453|ref|YP_003640700.1|	30.59	340	199	6	1	340	1	303	1e-37	162
2009439954	gi|428772917|ref|YP_007164705.1|	47.1	138	73	0	1	138	11	148	3e-34	148
2009439957	gi|392413318|ref|YP_006449925.1|	38.14	236	137	4	4	233	42	274	1e-40	171
2009439961	gi|325968138|ref|YP_004244330.1|	48.94	47	24	0	1	47	188	234	9e-06	54.3
2009439962	gi|327311975|ref|YP_004338872.1|	61.31	137	53	0	28	164	31	167	4e-40	168
2009439964	gi|397651407|ref|YP_006491988.1|	36.12	299	176	10	2	290	13	306	1e-19	101
2009439965	gi|288818588|ref|YP_003432936.1|	72.09	172	48	0	2	173	6	177	2e-46	189
2009439966	gi|289548176|ref|YP_003473164.1|	76.06	71	17	0	7	77	6	76	3e-25	118
2009439967	gi|384129646|ref|YP_005512259.1|	74.24	132	34	0	5	136	2	133	1e-50	203
2009439968	gi|15605750|ref|NP_213127.1|	81.2	250	47	0	1	250	1	250	3e-101	372
2009439970	gi|288818588|ref|YP_003432936.1|	72.09	172	48	0	2	173	6	177	3e-46	188
2009439971	gi|289548176|ref|YP_003473164.1|	78.87	71	15	0	7	77	6	76	2e-25	119
2009439972	gi|288818896|ref|YP_003433244.1|	73.48	132	35	0	5	136	5	136	5e-50	201
2009439973	gi|15605750|ref|NP_213127.1|	82.4	250	44	0	1	250	1	250	4e-103	379
2009439974	gi|289549216|ref|YP_003474204.1|	55.42	424	186	3	1	422	1	423	1e-133	481
2009439975	gi|289549215|ref|YP_003474203.1|	89.47	323	34	0	1	323	1	323	8e-153	544
2009439976	gi|289548505|ref|YP_003473493.1|	59.67	243	98	0	35	277	1	243	1e-75	288
2009439977	gi|163784122|ref|ZP_02179067.1|	74.36	39	10	0	2	40	1	39	3e-10	69.3
2009439978	gi|289548608|ref|YP_003473596.1|	64.62	212	70	1	3	214	6	212	6e-73	278
2009439982	gi|288818586|ref|YP_003432934.1|	67.09	477	150	3	13	485	15	488	1e-164	584
2009439983	gi|288818587|ref|YP_003432935.1|	56.22	217	93	2	6	220	31	247	8e-63	244
2009439985	gi|383318584|ref|YP_005379425.1|	51.35	222	103	2	1	222	1	217	3e-45	186
2009439986	gi|159898217|ref|YP_001544464.1|	47.93	121	58	2	1	121	153	268	4e-22	108
2009439987	gi|118430997|ref|NP_147147.2|	43.01	379	197	8	1	373	21	386	1e-67	261
2009439988	gi|148269795|ref|YP_001244255.1|	38.89	306	174	4	6	308	1	296	2e-50	204
2009439990	gi|392375539|ref|YP_003207372.1|	58.7	230	93	1	273	502	102	329	6e-73	280
2009439991	gi|119872616|ref|YP_930623.1|	53.87	323	146	2	1	320	842	1164	1e-77	295
2009439992	gi|145591490|ref|YP_001153492.1|	64.84	128	43	1	8	133	117	244	2e-33	146
2009439993	gi|379003402|ref|YP_005259074.1|	49.77	215	60	3	1	167	1	215	2e-46	189
2009439994	gi|119872615|ref|YP_930622.1|	85.41	473	67	1	1	471	1	473	0	818
2009439995	gi|119872614|ref|YP_930621.1|	73.39	109	29	0	13	121	1	109	3e-32	142
2009439996	gi|126664339|ref|ZP_01735323.1|	37.58	157	98	0	2	158	150	306	5e-21	105
2009439997	gi|254479272|ref|ZP_05092614.1|	60	105	42	0	1	105	1	105	2e-27	125
2009439998	gi|383763739|ref|YP_005442721.1|	33.33	120	78	2	92	210	441	559	3e-09	66.6
2009439999	gi|239627651|ref|ZP_04670682.1|	49.45	273	136	2	26	296	30	302	1e-51	208
2009440000	gi|150389494|ref|YP_001319543.1|	35.18	307	187	6	5	309	48	344	1e-48	198
2009440001	gi|374328322|ref|YP_005086522.1|	43.48	92	52	0	10	101	298	389	4e-07	58.5
2009440002	gi|374328322|ref|YP_005086522.1|	31.47	232	118	10	63	271	72	285	2e-12	78.2
2009440003	gi|218296106|ref|ZP_03496875.1|	95.87	121	5	0	1	121	71	191	1e-34	150
2009440004	gi|320449931|ref|YP_004202027.1|	95.45	44	2	0	1	44	1	44	8e-09	64.3
2009440005	gi|119872188|ref|YP_930195.1|	82.75	719	124	0	1	719	214	932	0	1069
2009440006	gi|374327655|ref|YP_005085855.1|	51.61	93	43	1	1	91	1	93	6e-19	97.8
2009440007	gi|374327654|ref|YP_005085854.1|	82.2	118	21	0	1	118	1	118	4e-44	181
2009440008	gi|374327653|ref|YP_005085853.1|	68.85	61	19	0	1	61	1	61	1e-14	83.6
2009440009	gi|374325571|ref|YP_005083768.1|	45.01	351	163	12	62	407	6	331	4e-51	207
2009440011	gi|374326179|ref|YP_005084379.1|	66.67	126	42	0	1	126	1	126	1e-44	183
2009440012	gi|374326178|ref|YP_005084378.1|	75.97	283	68	0	1	283	1	283	2e-123	446
2009440013	gi|374326177|ref|YP_005084377.1|	91.67	120	10	0	1	120	3	122	9e-58	226
2009440014	gi|374326176|ref|YP_005084376.1|	79.03	62	13	0	1	62	1	62	4e-20	102
2009440015	gi|374326175|ref|YP_005084375.1|	72.46	276	76	0	16	291	2	277	5e-100	369
2009440016	gi|374326174|ref|YP_005084374.1|	72.87	376	102	0	6	381	21	396	1e-147	528
2009440017	gi|374326173|ref|YP_005084373.1|	75	112	28	0	5	116	1	112	9e-43	177
2009440018	gi|171185345|ref|YP_001794264.1|	75.5	249	60	1	6	253	1	249	1e-87	327
2009440019	gi|379003131|ref|YP_005258803.1|	67.53	231	75	0	1	231	1	231	1e-59	234
2009440020	gi|145592151|ref|YP_001154153.1|	81.67	120	22	0	1	120	1	120	2e-35	152
2009440021	gi|18314127|ref|NP_560794.1|	86.93	505	66	0	22	526	22	526	0	914
2009440022	gi|374325571|ref|YP_005083768.1|	42.31	338	159	10	2	334	98	404	3e-38	164
2009440026	gi|374326168|ref|YP_005084368.1|	81.22	181	34	0	11	191	1	181	7e-79	297
2009440027	gi|218296185|ref|ZP_03496941.1|	97.25	581	16	0	1	581	36	616	0	1022
2009440028	gi|218296184|ref|ZP_03496940.1|	98.39	62	1	0	1	62	1	62	6e-29	131
2009440029	gi|237756957|ref|ZP_04585422.1|	62	100	38	0	1	100	25	124	3e-29	132
2009440030	gi|337287892|ref|YP_004627364.1|	39.58	240	141	2	39	274	67	306	2e-42	177
2009440031	gi|327311022|ref|YP_004337919.1|	89.03	237	26	0	1	237	1	237	3e-110	402
2009440036	gi|14590228|ref|NP_142294.1|	32.95	264	132	10	17	252	19	265	2e-17	94.4
2009440038	gi|218294674|ref|ZP_03495528.1|	99.59	241	1	0	1	241	1	241	1e-123	447
2009440040	gi|291288188|ref|YP_003505004.1|	31.08	148	89	5	36	174	275	418	9e-11	70.9
2009440041	gi|222526329|ref|YP_002570800.1|	46.28	417	217	7	23	438	334	744	2e-79	301
2009440042	gi|163783411|ref|ZP_02178403.1|	41.05	190	104	4	62	247	18	203	3e-30	136
2009440043	gi|337288665|ref|YP_004628137.1|	60	115	46	0	1	115	1	115	8e-33	144
2009440046	gi|392373186|ref|YP_003205019.1|	51.09	229	111	1	7	234	8	236	1e-62	244
2009440047	gi|160895298|ref|ZP_02076069.1|	31.52	165	111	2	13	176	39	202	5e-10	68.6
2009440049	gi|146297155|ref|YP_001180926.1|	53.17	126	49	1	3	128	2	117	7e-28	127
2009440050	gi|336324417|ref|YP_004604384.1|	60.87	46	18	0	5	50	6	51	4e-07	58.5
2009440053	gi|288818012|ref|YP_003432359.1|	60.94	384	147	2	4	385	37	419	3e-104	383
2009440054	gi|289549249|ref|YP_003474237.1|	80.19	212	42	0	1	212	1	212	2e-100	369
2009440055	gi|288818098|ref|YP_003432446.1|	78.15	151	33	0	1	151	100	250	1e-63	246
2009440056	gi|289548724|ref|YP_003473712.1|	89.19	185	19	1	1	185	1	184	2e-87	325
2009440057	gi|288818252|ref|YP_003432600.1|	57.43	148	62	1	7	153	4	151	6e-33	144
2009440058	gi|288817811|ref|YP_003432158.1|	53.42	657	301	3	30	683	2	656	0	668
2009440059	gi|289549272|ref|YP_003474260.1|	67.82	174	53	1	1	171	1	174	2e-55	219
2009440060	gi|289548682|ref|YP_003473670.1|	71.43	357	102	0	1	357	1	357	1e-149	534
2009440065	gi|327401490|ref|YP_004342329.1|	36.56	320	192	6	9	326	7	317	2e-50	204
2009440067	gi|383319784|ref|YP_005380625.1|	56.68	337	142	2	5	341	3	335	8e-92	342
2009440068	gi|161529043|ref|YP_001582869.1|	30.73	179	113	4	4	172	3	180	1e-11	73.6
2009440069	gi|307595149|ref|YP_003901466.1|	50	122	53	4	59	174	49	168	4e-23	112
2009440070	gi|408404075|ref|YP_006862058.1|	51.11	135	62	1	18	152	2	132	5e-33	144
2009440071	gi|408405113|ref|YP_006863096.1|	60.07	268	104	1	2	269	78	342	7e-84	315
2009440072	gi|161529043|ref|YP_001582869.1|	30.17	179	114	4	4	172	3	180	2e-11	73.2
2009440073	gi|307595149|ref|YP_003901466.1|	50	122	53	4	59	174	49	168	2e-23	113
2009440074	gi|408404075|ref|YP_006862058.1|	52.8	125	59	0	18	142	2	126	9e-33	144
2009440076	gi|14600936|ref|NP_147461.1|	78.57	210	44	1	5	214	1	209	5e-78	295
2009440077	gi|118431672|ref|NP_148301.2|	47.96	98	51	0	6	103	7	104	3e-16	89.4
2009440078	gi|118431208|ref|NP_147510.2|	65.29	291	100	1	1	291	68	357	4e-98	362
2009440079	gi|148655904|ref|YP_001276109.1|	49.43	87	42	1	1	85	98	184	1e-17	93.6
2009440080	gi|108804061|ref|YP_643998.1|	69.54	174	51	2	1	174	1	172	7e-59	230
2009440081	gi|149369815|ref|ZP_01889666.1|	58	100	39	2	1	98	1	99	4e-20	101
2009440082	gi|269929020|ref|YP_003321341.1|	61.54	91	34	1	1	90	1	91	6e-21	104
2009440083	gi|339628684|ref|YP_004720327.1|	46.53	144	74	3	1	142	1	143	6e-08	61.2
2009440085	gi|337288509|ref|YP_004627981.1|	58.68	288	109	2	1	280	2	287	4e-87	325
2009440086	gi|251798242|ref|YP_003012973.1|	62.5	144	54	0	1	144	581	724	5e-48	194
2009440087	gi|284117105|ref|ZP_06386731.1|	33.33	123	79	2	51	172	62	182	8e-12	74.3
2009440091	gi|333910424|ref|YP_004484157.1|	52.63	76	36	0	28	103	122	197	4e-17	92
2009440092	gi|148264343|ref|YP_001231049.1|	49.81	259	130	0	14	272	86	344	3e-68	263
2009440093	gi|333994244|ref|YP_004526857.1|	41.14	158	79	2	20	163	203	360	6e-24	114
2009440094	gi|171185266|ref|YP_001794185.1|	82.52	143	25	0	1	143	53	195	2e-60	235
2009440096	gi|171185267|ref|YP_001794186.1|	81.82	187	34	0	8	194	4	190	5e-74	281
2009440097	gi|18312991|ref|NP_559658.1|	77.63	76	17	0	1	76	1	76	2e-26	122
2009440098	gi|119873270|ref|YP_931277.1|	79.65	113	23	0	1	113	137	249	2e-43	179
2009440099	gi|327311026|ref|YP_004337923.1|	70.65	201	41	2	98	298	109	291	5e-60	236
2009440100	gi|119873269|ref|YP_931276.1|	76.34	186	44	0	3	188	4	189	2e-77	292
2009440101	gi|260906962|ref|ZP_05915284.1|	40.91	110	63	2	34	143	12	119	1e-12	77
2009440112	gi|163782442|ref|ZP_02177440.1|	53.36	223	99	2	7	228	17	235	3e-59	233
2009440115	gi|289548073|ref|YP_003473061.1|	52.31	65	31	0	1	65	373	437	2e-13	79.7
2009440116	gi|18314227|ref|NP_560894.1|	79.29	140	28	1	16	154	15	154	9e-47	190
2009440117	gi|379004169|ref|YP_005259841.1|	93.53	232	15	0	1	232	171	402	3e-113	412
2009440118	gi|218295746|ref|ZP_03496542.1|	86.61	127	17	0	1	127	21	147	3e-50	202
2009440119	gi|218296937|ref|ZP_03497623.1|	79.17	288	13	1	1	241	104	391	3e-92	342
2009440120	gi|320450756|ref|YP_004202852.1|	96.55	29	1	0	1	29	1	29	2e-08	63.2
2009440121	gi|218295746|ref|ZP_03496542.1|	80	260	41	1	1	260	251	499	3e-103	379
2009440122	gi|429121280|ref|ZP_19181918.1|	96.38	387	9	2	1	384	274	658	0	745
2009440123	gi|206890879|ref|YP_002249704.1|	37.76	98	61	0	19	116	28	125	1e-15	86.7
2009440124	gi|289548035|ref|YP_003473023.1|	41.18	85	50	0	39	123	34	118	4e-11	72
2009440125	gi|288819078|ref|YP_003433426.1|	68.97	419	129	1	1	418	1	419	9e-163	578
2009440126	gi|288819075|ref|YP_003433423.1|	76.52	115	27	0	1	115	22	136	4e-45	184
2009440127	gi|288819078|ref|YP_003433426.1|	76.19	147	35	0	1	147	1	147	1e-48	196
2009440128	gi|288819075|ref|YP_003433423.1|	79.41	136	28	0	1	136	1	136	5e-58	227
2009440129	gi|237756585|ref|ZP_04585105.1|	78.06	319	70	0	1	319	1	319	2e-144	516
2009440130	gi|188996865|ref|YP_001931116.1|	78.12	64	14	0	1	64	18	81	7e-21	104
2009440131	gi|237756585|ref|ZP_04585105.1|	77.55	196	44	0	1	196	1	196	5e-85	318
2009440132	gi|188996865|ref|YP_001931116.1|	80.25	81	16	0	1	81	1	81	5e-31	138
2009440133	gi|288819074|ref|YP_003433422.1|	61.39	101	38	1	6	106	2	101	2e-28	129
2009440135	gi|289548297|ref|YP_003473285.1|	76.92	364	84	0	3	366	4	367	3e-155	552
2009440137	gi|289548297|ref|YP_003473285.1|	76.92	364	84	0	3	366	4	367	1e-155	554
2009440138	gi|337288653|ref|YP_004628125.1|	39.86	838	412	20	3	788	5	802	1e-133	482
2009440140	gi|337288653|ref|YP_004628125.1|	36.96	230	118	2	1	228	598	802	6e-29	132
2009440141	gi|337288654|ref|YP_004628126.1|	39.42	137	74	3	8	141	5	135	2e-13	79.7
2009440142	gi|337288655|ref|YP_004628127.1|	57.67	300	109	4	1	296	1	286	6e-82	308
2009440143	gi|163785158|ref|ZP_02179851.1|	39.39	165	87	4	9	163	10	171	1e-14	84
2009440144	gi|337288655|ref|YP_004628127.1|	60.32	126	46	2	1	125	164	286	9e-35	150
2009440145	gi|163785158|ref|ZP_02179851.1|	35.08	305	178	7	9	296	10	311	4e-33	147
2009440148	gi|332796980|ref|YP_004458480.1|	42.98	598	332	5	1	594	1	593	6e-128	463
2009440149	gi|409096635|ref|ZP_11216659.1|	66.07	56	19	0	1	56	1	56	1e-12	77.4
2009440151	gi|337284835|ref|YP_004624309.1|	58.7	46	19	0	28	73	25	70	4e-11	72
2009440152	gi|409096635|ref|ZP_11216659.1|	66.07	56	19	0	1	56	1	56	1e-12	77
2009440157	gi|119720349|ref|YP_920844.1|	62.31	199	75	0	18	216	13	211	1e-63	248
2009440158	gi|302391083|ref|YP_003826903.1|	56.52	46	20	0	1	46	541	586	8e-08	60.8
2009440159	gi|222527128|ref|YP_002571599.1|	32.14	140	88	3	13	145	77	216	5e-12	75.1
2009440160	gi|221633340|ref|YP_002522565.1|	48.84	172	87	1	21	191	13	184	4e-42	175
2009440161	gi|221633509|ref|YP_002522734.1|	40.27	149	83	3	387	531	598	744	2e-23	115
2009440162	gi|338730722|ref|YP_004660114.1|	36.55	145	85	2	1	144	32	170	3e-21	105
2009440169	gi|383785400|ref|YP_005469970.1|	50	104	52	0	9	112	231	334	3e-21	105
2009440170	gi|384128228|ref|YP_005510841.1|	53.91	128	57	2	4	129	7	134	5e-29	131
2009440171	gi|297565574|ref|YP_003684546.1|	42.71	473	210	6	1	412	1	473	5e-88	330
2009440172	gi|357002894|ref|ZP_09067893.1|	55	60	27	0	1	60	3	62	3e-09	65.9
2009440173	gi|237756034|ref|ZP_04584615.1|	91.36	243	21	0	1	243	53	295	3e-128	462
2009440174	gi|237756033|ref|ZP_04584614.1|	74.43	219	55	1	1	218	1	219	4e-85	318
2009440175	gi|289548691|ref|YP_003473679.1|	80.72	332	64	0	1	332	1	332	1e-149	534
2009440176	gi|289548691|ref|YP_003473679.1|	80.87	298	57	0	1	298	35	332	1e-144	517
2009440177	gi|289548690|ref|YP_003473678.1|	69.78	503	152	0	1	503	1	503	0	747
2009440178	gi|289548562|ref|YP_003473550.1|	77.53	365	82	0	2	366	3	367	7e-166	588
2009440179	gi|167769486|ref|ZP_02441539.1|	37.3	244	144	3	27	269	68	303	1e-19	102
2009440182	gi|384438594|ref|YP_005653318.1|	83.98	256	41	0	1	256	1	256	3e-105	385
2009440183	gi|384438593|ref|YP_005653317.1|	82.19	219	39	0	1	219	273	491	3e-89	332
2009440184	gi|327400630|ref|YP_004341469.1|	50.82	61	29	1	36	95	10	70	2e-06	56.2
2009440186	gi|240103203|ref|YP_002959512.1|	52.69	372	173	3	1	370	3	373	9e-101	372
2009440187	gi|336122263|ref|YP_004577038.1|	40.26	77	46	0	1	77	439	515	3e-14	82.4
2009440188	gi|327311070|ref|YP_004337967.1|	54.46	112	49	2	1	110	1	112	4e-16	88.6
2009440189	gi|312136682|ref|YP_004004019.1|	42.93	389	207	7	12	399	112	486	7e-84	316
2009440190	gi|381200835|ref|ZP_09907967.1|	95.56	90	4	0	2	91	545	634	3e-42	175
2009440191	gi|398383576|ref|ZP_10541644.1|	98.85	174	2	0	1	174	29	202	8e-82	306
2009440192	gi|398383575|ref|ZP_10541643.1|	98.07	207	4	0	1	207	1	207	2e-69	266
2009440193	gi|381200832|ref|ZP_09907964.1|	96.1	77	3	0	1	77	93	169	3e-27	125
2009440194	gi|119872372|ref|YP_930379.1|	85.35	273	40	0	1	273	1	273	3e-133	479
2009440195	gi|374325958|ref|YP_005084158.1|	94.34	53	3	0	1	53	315	367	3e-22	108
2009440196	gi|171185844|ref|YP_001794763.1|	92.79	305	22	0	1	305	1	305	2e-165	585
2009440197	gi|18313187|ref|NP_559854.1|	89.88	514	52	0	1	514	1	514	0	920
2009440198	gi|145592122|ref|YP_001154124.1|	59.52	42	17	0	1	42	123	164	5e-06	55.1
2009440199	gi|145592122|ref|YP_001154124.1|	66.67	120	40	0	1	120	1	120	2e-41	172
2009440200	gi|171185847|ref|YP_001794766.1|	72.45	265	73	0	1	265	1	265	8e-85	318
2009440201	gi|119872356|ref|YP_930363.1|	88.09	235	28	0	1	235	16	250	5e-121	438
2009440202	gi|379003155|ref|YP_005258827.1|	59.52	84	34	0	1	84	1	84	6e-23	111
2009440203	gi|119872354|ref|YP_930361.1|	71.21	132	37	1	1	132	7	137	2e-50	202
2009440204	gi|126459552|ref|YP_001055830.1|	66.22	74	25	0	1	74	1	74	2e-12	76.3
2009440205	gi|119872352|ref|YP_930359.1|	63.4	306	112	0	1	306	1	306	3e-123	446
2009440206	gi|374325951|ref|YP_005084151.1|	70.24	289	86	0	1	289	1	289	2e-121	440
2009440207	gi|18313180|ref|NP_559847.1|	88.79	232	26	0	1	232	1	232	6e-108	394
2009440208	gi|18313179|ref|NP_559846.1|	87.66	235	29	0	1	235	1	235	2e-112	409
2009440209	gi|119872348|ref|YP_930355.1|	89.43	246	26	0	1	246	1	246	5e-120	434
2009440210	gi|18313177|ref|NP_559844.1|	83.88	273	43	1	1	272	1	273	4e-109	399
2009440211	gi|171185832|ref|YP_001794751.1|	91.09	101	9	0	1	101	1	101	4e-37	158
2009440212	gi|18313175|ref|NP_559842.1|	74.19	155	40	0	1	155	27	181	9e-63	243
2009440213	gi|171185830|ref|YP_001794749.1|	73.91	69	18	0	1	69	1	69	4e-19	98.6
2009440214	gi|171185829|ref|YP_001794748.1|	90	90	9	0	1	90	1	90	1e-39	166
2009440215	gi|288818050|ref|YP_003432397.1|	33.33	369	233	5	1	366	186	544	9e-46	189
2009440217	gi|406668291|ref|ZP_11076028.1|	47.52	101	51	1	3	103	1	99	6e-18	94.7
2009440219	gi|329765764|ref|ZP_08257333.1|	51.12	268	131	0	1	268	5	272	3e-77	293
2009440220	gi|419959108|ref|ZP_14475165.1|	100	66	0	0	1	66	39	104	6e-31	137
2009440221	gi|334126279|ref|ZP_08500258.1|	99.06	212	2	0	1	212	8	219	3e-109	398
2009440222	gi|354721412|ref|ZP_09035627.1|	97.78	360	8	0	1	360	82	441	0	741
2009440227	gi|327400700|ref|YP_004341539.1|	32.62	187	114	4	10	189	141	322	3e-15	86.3
2009440230	gi|289548088|ref|YP_003473076.1|	88.68	159	18	0	5	163	4	162	8e-81	303
2009440231	gi|288817641|ref|YP_003431988.1|	55	160	71	1	1	159	1	160	2e-31	139
2009440232	gi|289547959|ref|YP_003472947.1|	71.3	324	93	0	20	343	1	324	6e-140	501
2009440233	gi|289547960|ref|YP_003472948.1|	64.08	426	151	1	1	424	70	495	3e-156	556
2009440234	gi|289548223|ref|YP_003473211.1|	47.39	211	107	1	1	211	1	207	2e-50	203
2009440235	gi|289548222|ref|YP_003473210.1|	71.57	197	56	0	5	201	2	198	5e-76	288
2009440236	gi|289548369|ref|YP_003473357.1|	57.14	133	56	1	18	150	1	132	1e-31	140
2009440237	gi|289548222|ref|YP_003473210.1|	72.59	197	54	0	5	201	2	198	4e-78	295
2009440238	gi|225848900|ref|YP_002729064.1|	60.62	160	63	0	1	160	115	274	3e-52	208
2009440240	gi|385810358|ref|YP_005846754.1|	62.92	383	141	1	3	385	7	388	4e-137	492
2009440241	gi|282882109|ref|ZP_06290750.1|	38.04	92	51	1	6	91	311	402	2e-08	62.8
2009440242	gi|116620135|ref|YP_822291.1|	50.18	273	136	0	162	434	283	555	2e-76	291
2009440243	gi|374326253|ref|YP_005084453.1|	65.82	79	27	0	81	159	129	207	2e-13	79.7
2009440245	gi|379004726|ref|YP_005260398.1|	61.42	267	100	3	1	265	1	266	6e-55	219
2009440246	gi|374326269|ref|YP_005084469.1|	65.57	122	41	1	21	142	24	144	1e-37	160
2009440247	gi|374326268|ref|YP_005084468.1|	59.13	115	46	1	6	120	5	118	2e-18	95.9
2009440248	gi|327310977|ref|YP_004337874.1|	48.11	106	54	1	27	131	26	131	1e-13	80.1
2009440249	gi|374326266|ref|YP_005084466.1|	76.19	42	10	0	22	63	22	63	3e-11	72.4
2009440250	gi|374326265|ref|YP_005084465.1|	74.3	428	107	2	1	426	380	806	5e-180	635
2009440251	gi|386812112|ref|ZP_10099337.1|	38.73	408	227	6	117	505	182	585	9e-73	279
2009440252	gi|414152746|ref|ZP_11409075.1|	50.98	102	45	1	1	102	408	504	3e-21	105
2009440253	gi|389861686|ref|YP_006363926.1|	64.18	349	121	2	6	350	9	357	8e-130	468
2009440255	gi|375082293|ref|ZP_09729359.1|	36.45	107	49	3	3	94	67	169	4e-08	62
2009440256	gi|408403839|ref|YP_006861822.1|	32.58	178	107	4	8	178	20	191	2e-17	93.2
2009440257	gi|408403285|ref|YP_006861268.1|	32.62	187	108	5	43	218	20	199	2e-17	93.6
2009440258	gi|329764971|ref|ZP_08256558.1|	40	170	97	2	3	171	5	170	2e-25	119
2009440259	gi|196229740|ref|ZP_03128604.1|	57.07	191	74	2	25	208	18	207	8e-53	211
2009440260	gi|269839341|ref|YP_003324033.1|	53.91	243	110	2	46	287	223	464	2e-67	261
2009440262	gi|206901912|ref|YP_002249930.1|	70.21	188	56	0	5	192	2	189	5e-74	281
2009440263	gi|386812823|ref|ZP_10100048.1|	34.48	87	51	1	31	117	36	116	1e-05	54.3
2009440264	gi|237755767|ref|ZP_04584371.1|	53.85	78	36	0	2	79	5	82	1e-17	93.6
2009440265	gi|288560033|ref|YP_003423519.1|	39.77	176	90	5	2	165	296	467	8e-24	114
2009440269	gi|10957047|ref|NP_046403.1|	38.51	309	171	6	2	291	3	311	8e-36	155
2009440270	gi|163783384|ref|ZP_02178376.1|	49.37	79	38	2	74	150	109	187	5e-12	74.7
2009440273	gi|149372291|ref|ZP_01891479.1|	35.55	301	163	8	162	449	548	830	2e-34	152
2009440274	gi|10957059|ref|NP_046415.1|	58.51	94	39	0	15	108	1	94	1e-24	117
2009440276	gi|188997641|ref|YP_001931892.1|	58.62	174	66	3	1	171	1	171	5e-54	214
2009440277	gi|188997180|ref|YP_001931431.1|	64.81	54	19	0	11	64	7	60	4e-12	75.1
2009440279	gi|149372291|ref|ZP_01891479.1|	35.91	298	166	7	162	449	548	830	5e-35	154
2009440281	gi|374325528|ref|YP_005083725.1|	57.26	117	47	1	1	114	3423	3539	6e-19	101
2009440284	gi|119873184|ref|YP_931191.1|	67.37	190	61	1	1	189	1	190	1e-66	256
2009440285	gi|119873183|ref|YP_931190.1|	65.91	88	30	0	1	88	8	95	2e-27	126
2009440286	gi|18312823|ref|NP_559490.1|	71.43	168	48	0	1	168	4	171	6e-45	184
2009440287	gi|119873184|ref|YP_931191.1|	67.37	190	62	0	24	213	1	190	9e-75	284
2009440288	gi|119873183|ref|YP_931190.1|	72.71	502	137	0	1	502	8	509	1e-180	637
2009440289	gi|119719470|ref|YP_919965.1|	33.58	134	85	2	22	153	7	138	1e-08	63.9
2009440290	gi|302348610|ref|YP_003816248.1|	48.95	143	71	2	1	141	83	225	2e-23	112
2009440292	gi|114567103|ref|YP_754257.1|	37.6	125	78	0	34	158	7	131	6e-17	91.3
2009440293	gi|402574381|ref|YP_006623724.1|	41.8	122	70	1	2	123	306	426	2e-13	80.5
2009440294	gi|289578906|ref|YP_003477533.1|	44.56	285	148	7	48	328	38	316	2e-54	218
2009440295	gi|163747723|ref|ZP_02155066.1|	39.32	117	59	4	15	122	8	121	1e-09	67.4
2009440297	gi|188997364|ref|YP_001931615.1|	51.95	154	71	2	3	156	6	156	3e-32	142
2009440299	gi|220905469|ref|YP_002480781.1|	46.71	152	77	2	4	155	248	395	4e-26	121
2009440300	gi|373849537|ref|ZP_09592338.1|	43.43	198	102	4	2	193	5	198	1e-33	147
2009440301	gi|212224134|ref|YP_002307370.1|	48.22	365	168	4	1	357	1	352	5e-81	306
2009440302	gi|147677545|ref|YP_001211760.1|	44.13	179	89	3	11	188	2	170	1e-28	130
2009440303	gi|51892959|ref|YP_075650.1|	47.64	296	143	4	17	309	8	294	1e-69	268
2009440304	gi|373853644|ref|ZP_09596443.1|	31.47	232	151	2	23	254	30	253	3e-24	117
2009440308	gi|392374437|ref|YP_003206270.1|	52	125	59	1	1	124	2	126	2e-30	136
2009440310	gi|288818588|ref|YP_003432936.1|	72.09	172	48	0	2	173	6	177	3e-46	188
2009440311	gi|289548176|ref|YP_003473164.1|	77.46	71	16	0	7	77	6	76	4e-25	118
2009440312	gi|384129646|ref|YP_005512259.1|	75.4	126	31	0	1	126	8	133	1e-39	166
2009440313	gi|302349138|ref|YP_003816776.1|	62.69	134	49	1	10	142	455	588	3e-28	129
2009440314	gi|302347974|ref|YP_003815612.1|	46.61	236	123	3	3	237	4	237	6e-57	225
2009440316	gi|436842429|ref|YP_007326807.1|	30.81	172	105	5	68	225	79	250	2e-13	81.6
2009440318	gi|217967659|ref|YP_002353165.1|	48.91	274	130	3	1	264	176	449	5e-59	232
2009440320	gi|220929745|ref|YP_002506654.1|	32.35	170	97	4	76	245	321	472	2e-10	72.4
2009440322	gi|345304183|ref|YP_004826085.1|	65.69	443	152	0	21	463	18	460	5e-179	632
2009440323	gi|408356923|ref|YP_006845454.1|	47.79	226	114	2	4	229	1	222	6e-50	202
2009440324	gi|283780128|ref|YP_003370883.1|	44.23	312	163	4	2	311	1	303	2e-68	264
2009440325	gi|381211867|ref|ZP_09918938.1|	50	70	35	0	3	72	2	71	2e-06	56.2
2009440327	gi|402574359|ref|YP_006623702.1|	37.27	110	61	5	1	105	195	301	3e-06	55.5
2009440328	gi|116750366|ref|YP_847053.1|	70.31	293	87	0	7	299	13	305	4e-117	426
2009440329	gi|366164137|ref|ZP_09463892.1|	68.35	79	25	0	1	79	449	527	2e-23	113
2009440331	gi|119719444|ref|YP_919939.1|	52.66	414	189	5	9	419	1	410	2e-109	400
2009440332	gi|333911196|ref|YP_004484929.1|	36.43	291	172	5	17	304	3	283	3e-32	144
2009440333	gi|305662514|ref|YP_003858802.1|	62.18	119	43	1	5	121	2	120	1e-29	133
2009440334	gi|374327558|ref|YP_005085758.1|	59.57	324	127	3	1	324	27	346	5e-104	382
2009440335	gi|288817616|ref|YP_003431963.1|	69.18	159	49	0	1	159	139	297	1e-51	206
2009440336	gi|237756015|ref|ZP_04584598.1|	91.23	171	15	0	1	171	60	230	9e-89	330
2009440337	gi|11497867|ref|NP_069089.1|	46.25	160	79	3	22	179	29	183	2e-23	114
2009440338	gi|392412906|ref|YP_006449513.1|	40.25	159	95	0	15	173	334	492	2e-27	126
2009440339	gi|288817563|ref|YP_003431910.1|	69.09	55	17	0	1	55	107	161	2e-14	83.2
2009440346	gi|218296062|ref|ZP_03496831.1|	96.2	237	9	0	2	238	77	313	5e-87	325
2009440347	gi|218296063|ref|ZP_03496832.1|	97.8	273	6	0	1	273	1	273	1e-121	440
2009440361	gi|171186298|ref|YP_001795217.1|	59.7	67	26	1	49	115	162	227	8e-06	54.3
2009440363	gi|307594643|ref|YP_003900960.1|	70.54	112	33	0	1	112	4	115	6e-30	134
2009440365	gi|352685277|ref|YP_004897262.1|	38.68	106	48	5	40	142	45	136	8e-08	61.2
2009440370	gi|307944676|ref|ZP_07660015.1|	30	120	84	0	155	274	169	288	2e-07	62.4
2009440371	gi|365972849|ref|YP_004954409.1|	94.67	169	9	0	1	169	148	316	3e-89	331
2009440372	gi|288817325|ref|YP_003431672.1|	70.72	222	65	0	8	229	1	222	4e-90	335
2009440373	gi|289548083|ref|YP_003473071.1|	42.25	213	118	2	10	222	420	627	1e-41	174
2009440374	gi|289548083|ref|YP_003473071.1|	30.91	220	133	4	15	231	219	422	7e-21	105
2009440375	gi|387928738|ref|ZP_10131416.1|	80.77	234	45	0	1	234	1	234	2e-108	396
2009440376	gi|311031807|ref|ZP_07709897.1|	100	30	0	0	23	52	23	52	1e-08	63.9
2009440377	gi|311031808|ref|ZP_07709898.1|	90.91	110	10	0	1	110	1	110	2e-52	209
2009440378	gi|311031809|ref|ZP_07709899.1|	65.62	128	44	0	1	128	1	128	3e-46	188
2009440381	gi|145591068|ref|YP_001153070.1|	53.86	414	191	0	1	414	49	462	8e-95	352
2009440382	gi|119873006|ref|YP_931013.1|	68.33	180	57	0	1	180	6	185	8e-43	177
2009440383	gi|327311344|ref|YP_004338241.1|	44.72	123	60	2	3	117	101	223	1e-10	70.1
2009440384	gi|18313607|ref|NP_560274.1|	71.82	181	51	0	3	183	1	181	4e-45	184
2009440385	gi|379005029|ref|YP_005260701.1|	68.36	177	56	0	1	177	155	331	2e-70	269
2009440386	gi|374325789|ref|YP_005083989.1|	87.81	279	34	0	1	279	126	404	3e-138	495
2009440387	gi|119873329|ref|YP_931336.1|	68.52	54	17	0	1	54	1	54	1e-12	77
2009440388	gi|119873328|ref|YP_931335.1|	85.33	150	22	0	5	154	137	286	3e-59	231
2009440389	gi|188997301|ref|YP_001931552.1|	68.47	295	86	2	1	294	110	398	2e-112	410
2009440390	gi|10957059|ref|NP_046415.1|	57.45	94	40	0	45	138	1	94	1e-23	113
2009440391	gi|116622862|ref|YP_825018.1|	38.57	407	219	7	21	421	29	410	1e-67	262
2009440392	gi|116622860|ref|YP_825016.1|	62.02	258	97	1	3	259	176	433	7e-84	315
2009440393	gi|430746662|ref|YP_007205791.1|	49.68	157	79	0	9	165	4	160	8e-41	171
2009440394	gi|383763633|ref|YP_005442615.1|	75	48	12	0	4	51	70	117	8e-14	80.9
2009440395	gi|428318713|ref|YP_007116595.1|	55.43	92	41	0	3	94	4	95	2e-23	113
2009440396	gi|418064914|ref|ZP_12702290.1|	37.37	190	93	8	1	171	69	251	8e-20	102
2009440399	gi|251794775|ref|YP_003009506.1|	35.83	321	185	7	21	331	16	325	2e-40	171
2009440401	gi|261406414|ref|YP_003242655.1|	31.4	344	201	11	2	316	133	470	6e-37	159
2009440403	gi|289547957|ref|YP_003472945.1|	80.58	139	27	0	1	139	280	418	3e-60	234
2009440404	gi|289548105|ref|YP_003473093.1|	62.29	175	66	0	1	175	1	175	4e-56	221
2009440405	gi|163782622|ref|ZP_02177619.1|	86.09	230	32	0	7	236	1	230	1e-117	427
2009440406	gi|381203087|ref|ZP_09910196.1|	99	100	1	0	1	100	878	977	8e-49	197
2009440407	gi|381203086|ref|ZP_09910195.1|	96.07	229	9	0	17	245	17	245	1e-99	367
2009440408	gi|381203085|ref|ZP_09910194.1|	94.38	89	5	0	1	89	1	89	2e-42	176
2009440409	gi|383763154|ref|YP_005442136.1|	39.36	249	145	2	18	266	16	258	9e-38	162
2009440410	gi|337288991|ref|YP_004628463.1|	41.73	266	145	4	3	267	248	504	2e-48	197
2009440412	gi|159041410|ref|YP_001540662.1|	51.93	337	159	1	1	334	1	337	1e-95	355
2009440413	gi|410671712|ref|YP_006924083.1|	53.76	266	122	1	4	269	3	267	8e-75	285
2009440415	gi|399924415|ref|ZP_10781773.1|	31	300	187	8	1	281	1	299	2e-25	121
2009440416	gi|156740389|ref|YP_001430518.1|	57.51	353	138	1	4	356	7	347	2e-114	417
2009440418	gi|385809401|ref|YP_005845797.1|	41.96	143	79	1	1	139	1	143	3e-20	102
2009440419	gi|328950234|ref|YP_004367569.1|	55.5	191	84	1	1	191	135	324	7e-52	207
2009440422	gi|374326237|ref|YP_005084437.1|	71.83	213	59	1	1	213	1	212	8e-64	247
2009440424	gi|374328276|ref|YP_005086476.1|	37.79	172	87	8	16	177	22	183	5e-14	84
2009440427	gi|373458856|ref|ZP_09550623.1|	30.33	300	199	2	5	299	266	560	6e-33	147
2009440428	gi|381160413|ref|ZP_09869645.1|	40.85	142	83	1	5	145	28	169	2e-20	103
2009440429	gi|320160665|ref|YP_004173889.1|	71.81	149	42	0	1	149	325	473	2e-60	235
2009440430	gi|320100673|ref|YP_004176265.1|	63.16	285	104	1	1	284	346	630	1e-93	349
2009440431	gi|149195251|ref|ZP_01872340.1|	65.68	169	57	1	35	203	23	190	1e-61	240
2009440432	gi|218782274|ref|YP_002433592.1|	50.78	128	63	0	21	148	1	128	2e-30	135
2009440434	gi|219847894|ref|YP_002462327.1|	60	70	27	1	22	90	8	77	1e-16	90.1
2009440435	gi|386874741|ref|ZP_10116967.1|	53.44	247	114	1	1	247	1	246	3e-76	289
2009440436	gi|392408495|ref|YP_006445102.1|	37.5	448	262	8	1	435	145	587	5e-65	253
2009440437	gi|333910116|ref|YP_004483849.1|	37.33	450	213	9	12	396	280	725	4e-72	276
2009440438	gi|150400846|ref|YP_001324612.1|	38.36	915	466	18	7	835	3	905	2e-173	614
2009440439	gi|418066051|ref|ZP_12703419.1|	38.06	134	83	0	1	134	1	134	2e-20	103
2009440440	gi|240103784|ref|YP_002960093.1|	45.63	103	53	2	1	101	22	123	4e-07	58.5
2009440442	gi|240103784|ref|YP_002960093.1|	44.23	104	55	2	26	127	21	123	7e-07	57.8
2009440443	gi|348027149|ref|YP_004766954.1|	32.09	321	185	9	11	317	9	310	6e-32	143
2009440445	gi|293189512|ref|ZP_06608232.1|	52.56	78	37	0	1	78	1	78	2e-14	82.8
2009440446	gi|258645680|ref|ZP_05733149.1|	36.58	298	183	3	7	301	1	295	7e-43	179
2009440447	gi|402852053|ref|ZP_10900159.1|	44.85	272	140	3	1	264	79	348	4e-48	198
2009440449	gi|289547950|ref|YP_003472938.1|	70.34	145	43	0	1	145	4	148	6e-41	171
2009440450	gi|163783219|ref|ZP_02178213.1|	61.21	232	85	1	1	227	1	232	2e-71	273
2009440451	gi|159040707|ref|YP_001539959.1|	61.88	202	77	0	1	202	121	322	3e-67	259
2009440452	gi|289548957|ref|YP_003473945.1|	75.25	101	21	2	1	97	1	101	8e-19	97.4
2009440454	gi|289548954|ref|YP_003473942.1|	57.48	468	196	1	6	473	20	484	2e-162	577
2009440455	gi|289548953|ref|YP_003473941.1|	71.38	304	87	0	1	304	1	304	4e-132	475
2009440456	gi|289548061|ref|YP_003473049.1|	49.69	326	150	7	4	323	2	319	4e-78	296
2009440457	gi|289547799|ref|YP_003472787.1|	83.64	220	36	0	1	220	1	220	9e-105	384
2009440458	gi|288818972|ref|YP_003433320.1|	68.25	63	20	0	1	63	1	63	1e-18	97.1
2009440459	gi|289547799|ref|YP_003472787.1|	88.89	90	10	0	4	93	131	220	4e-41	171
2009440460	gi|288818972|ref|YP_003433320.1|	68.34	199	63	0	1	199	1	199	1e-75	286
2009440461	gi|288817957|ref|YP_003432304.1|	64.33	485	172	1	1	485	1	484	0	681
2009440462	gi|289548590|ref|YP_003473578.1|	79.1	134	28	0	21	154	21	154	4e-57	224
2009440463	gi|288818559|ref|YP_003432907.1|	82.42	165	29	0	11	175	1	165	3e-74	281
2009440464	gi|288817957|ref|YP_003432304.1|	68.17	399	127	0	1	399	86	484	3e-165	586
2009440465	gi|289548590|ref|YP_003473578.1|	75.97	154	37	0	1	154	1	154	2e-58	229
2009440466	gi|288818559|ref|YP_003432907.1|	87.91	397	48	0	19	415	19	415	0	733
2009440467	gi|289548590|ref|YP_003473578.1|	77.42	124	28	0	1	124	31	154	1e-49	200
2009440468	gi|188997491|ref|YP_001931742.1|	70.35	344	97	2	21	360	4	346	3e-146	523
2009440469	gi|305664144|ref|YP_003860432.1|	53.85	169	78	0	1	169	98	266	1e-45	186
2009440470	gi|119719534|ref|YP_920029.1|	44.21	233	115	6	1	225	1	226	6e-37	159
2009440471	gi|408402997|ref|YP_006860980.1|	59.94	322	128	1	15	335	18	339	2e-113	414
2009440472	gi|337288038|ref|YP_004627510.1|	63.89	72	26	0	16	87	36	107	3e-22	108
2009440475	gi|15836710|ref|NP_297398.1|	32.34	368	225	8	22	365	70	437	1e-39	169
2009440476	gi|407972945|ref|ZP_11153858.1|	53.85	130	54	1	3	126	6	135	8e-33	144
2009440477	gi|320160531|ref|YP_004173755.1|	33.1	290	158	6	1	267	216	492	1e-27	128
2009440478	gi|373459527|ref|ZP_09551294.1|	59.89	177	71	0	3	179	5	181	2e-56	222
2009440479	gi|302039545|ref|YP_003799867.1|	45.12	215	115	3	1	212	97	311	2e-44	183
2009440480	gi|217967553|ref|YP_002353059.1|	51.92	287	123	3	16	293	57	337	1e-64	251
2009440481	gi|406831081|ref|ZP_11090675.1|	64.35	317	113	0	2	318	185	501	7e-93	346
2009440483	gi|168698467|ref|ZP_02730744.1|	41.59	113	50	4	1	111	29	127	3e-08	62.4
2009440487	gi|288818563|ref|YP_003432911.1|	77.56	303	67	1	1	303	69	370	9e-137	491
2009440488	gi|289548621|ref|YP_003473609.1|	62.64	182	68	0	5	186	1	182	1e-63	246
2009440491	gi|429217385|ref|YP_007175375.1|	34.11	299	195	1	7	305	52	348	1e-52	211
2009440492	gi|119709793|ref|YP_919133.1|	53.42	73	33	1	2	73	554	626	1e-12	76.6
2009440494	gi|410669497|ref|YP_006921868.1|	62.96	81	30	0	1	81	1	81	3e-24	115
2009440495	gi|408405449|ref|YP_006863432.1|	48.8	166	85	0	11	176	9	174	6e-43	177
2009440498	gi|408402739|ref|YP_006860722.1|	38.18	296	176	4	4	295	4	296	7e-25	119
2009440502	gi|427410820|ref|ZP_18901022.1|	97.52	483	12	0	1	483	198	680	6e-125	452
2009440503	gi|171185967|ref|YP_001794886.1|	76.4	178	41	1	1	177	1	178	6e-75	284
2009440504	gi|374326741|ref|YP_005084941.1|	77.09	179	41	0	1	179	224	402	4e-68	261
2009440508	gi|389860442|ref|YP_006362681.1|	57.5	280	117	2	1	280	147	424	3e-73	280
2009440509	gi|14600982|ref|NP_147508.1|	50.49	307	141	3	13	319	12	307	3e-76	290
2009440510	gi|118431551|ref|NP_148091.2|	48.21	56	26	1	25	77	8	63	1e-05	53.5
2009440513	gi|119871528|ref|YP_929535.1|	37.34	158	84	2	12	162	4	153	2e-22	109
2009440514	gi|288818681|ref|YP_003433029.1|	77	100	23	0	1	100	382	481	9e-40	167
2009440515	gi|15605858|ref|NP_213235.1|	71.38	304	87	0	1	304	1	304	2e-131	473
2009440516	gi|289548061|ref|YP_003473049.1|	45.71	210	103	5	1	206	29	231	9e-40	167
2009440517	gi|269925921|ref|YP_003322544.1|	59.57	188	76	0	1	188	232	419	1e-66	256
2009440518	gi|326389337|ref|ZP_08210905.1|	59.7	67	27	0	1	67	17	83	4e-11	72
2009440519	gi|433655733|ref|YP_007299441.1|	42.6	763	384	13	116	873	3	716	4e-159	567
2009440520	gi|288818775|ref|YP_003433123.1|	54.7	234	97	4	181	409	3	232	4e-61	240
2009440521	gi|163783614|ref|ZP_02178603.1|	33.47	251	152	5	1	238	1	249	9e-24	115
2009440522	gi|337288657|ref|YP_004628129.1|	31.54	390	233	13	10	366	5	393	5e-35	153
2009440523	gi|163785158|ref|ZP_02179851.1|	35.41	305	177	7	9	296	10	311	9e-33	145
2009440524	gi|337288655|ref|YP_004628127.1|	51.14	88	40	1	1	88	202	286	1e-17	93.6
2009440530	gi|218294835|ref|ZP_03495689.1|	98.92	185	2	0	1	185	1	185	1e-74	283
2009440531	gi|218294834|ref|ZP_03495688.1|	97.14	70	2	0	1	70	156	225	1e-29	133
2009440532	gi|284048638|ref|YP_003398977.1|	45.57	327	172	5	1	326	136	457	3e-69	266
2009440533	gi|262193684|ref|YP_003264893.1|	48	75	39	0	7	81	33	107	6e-14	81.3
2009440534	gi|357041427|ref|ZP_09103202.1|	45.85	229	120	3	1	229	73	297	2e-52	210
2009440536	gi|119872055|ref|YP_930062.1|	61.54	65	25	0	1	65	26	90	2e-18	96.3
2009440537	gi|18313885|ref|NP_560552.1|	90.08	363	36	0	1	363	1	363	0	694
2009440538	gi|419956911|ref|ZP_14472977.1|	96.27	402	15	0	1	402	47	448	0	815
2009440541	gi|93006686|ref|YP_581123.1|	49.31	144	66	4	2	140	11	152	4e-21	105
2009440543	gi|15605864|ref|NP_213241.1|	82.08	240	43	0	1	240	1	240	2e-113	413
2009440544	gi|289547868|ref|YP_003472856.1|	80.88	387	74	0	1	387	1	387	8e-170	601
2009440545	gi|119720190|ref|YP_920685.1|	42.37	262	98	5	1	217	159	412	3e-38	163
2009440546	gi|291295910|ref|YP_003507308.1|	63.41	287	105	0	1	287	1	287	5e-102	375
2009440548	gi|374327652|ref|YP_005085852.1|	82.5	40	6	1	1	40	306	344	2e-08	62.8
2009440549	gi|126460724|ref|YP_001057002.1|	78.05	205	45	0	1	205	360	564	4e-91	338
2009440550	gi|374325762|ref|YP_005083962.1|	41.98	324	146	9	2	322	102	386	9e-38	162
2009440552	gi|374326962|ref|YP_005085162.1|	72.73	55	15	0	40	94	1	55	9e-18	94
2009440554	gi|407464826|ref|YP_006775708.1|	30.73	371	248	7	71	437	121	486	5e-48	197
2009440557	gi|297526209|ref|YP_003668233.1|	42.28	123	67	3	370	490	272	392	4e-18	98.2
2009440559	gi|288818942|ref|YP_003433290.1|	49.38	160	74	2	28	180	28	187	9e-25	117
2009440560	gi|289548456|ref|YP_003473444.1|	86.02	329	46	0	1	329	1	329	2e-166	589
2009440561	gi|289548457|ref|YP_003473445.1|	88.76	498	52	1	13	506	161	658	0	912
2009440562	gi|289548457|ref|YP_003473445.1|	90.1	626	58	1	1	622	1	626	0	1144
2009440563	gi|289548457|ref|YP_003473445.1|	93.19	514	31	1	1	510	1	514	0	964
2009440564	gi|288818726|ref|YP_003433074.1|	84.33	217	34	0	1	217	1	217	1e-90	337
2009440565	gi|288818598|ref|YP_003432946.1|	72.07	290	81	0	1	290	1	290	8e-116	421
2009440566	gi|288818598|ref|YP_003432946.1|	64.58	288	101	1	1	287	160	447	6e-107	392
2009440567	gi|288818599|ref|YP_003432947.1|	48.52	542	276	3	1	539	1	542	1e-128	465
2009440568	gi|289547894|ref|YP_003472882.1|	56.98	179	76	1	1	178	1	179	2e-48	196
2009440569	gi|289547894|ref|YP_003472882.1|	63.11	309	112	2	1	308	1	308	3e-104	383
2009440570	gi|288818759|ref|YP_003433107.1|	73.85	195	51	0	3	197	2	196	2e-65	252
2009440572	gi|289549244|ref|YP_003474232.1|	75.71	177	43	0	5	181	4	180	5e-74	281
2009440573	gi|288818004|ref|YP_003432351.1|	87.95	166	20	0	3	168	1	166	7e-83	310
2009440574	gi|289548994|ref|YP_003473982.1|	70.69	58	17	0	1	58	1	58	8e-09	64.3
2009440575	gi|289548994|ref|YP_003473982.1|	62.7	370	125	5	1	365	1	362	3e-119	433
2009440576	gi|289548993|ref|YP_003473981.1|	73.13	268	66	2	1	262	210	477	2e-107	393
2009440577	gi|289549346|ref|YP_003474334.1|	59.18	294	115	3	1	292	149	439	3e-100	369
2009440578	gi|289549345|ref|YP_003474333.1|	54.94	162	73	0	1	162	10	171	5e-46	187
2009440580	gi|383762659|ref|YP_005441641.1|	67.68	164	53	0	1	164	137	300	3e-54	216
2009440581	gi|289549216|ref|YP_003474204.1|	71.68	113	32	0	1	113	1	113	2e-38	162
2009440582	gi|289549215|ref|YP_003474203.1|	85.38	253	37	0	1	253	71	323	5e-116	421
2009440583	gi|288818792|ref|YP_003433140.1|	56.02	241	106	0	1	241	1	241	4e-62	242
2009440584	gi|289548337|ref|YP_003473325.1|	70.45	335	99	0	3	337	1	335	1e-136	490
2009440585	gi|288818053|ref|YP_003432400.1|	82.61	92	16	0	1	92	1	92	9e-39	163
2009440586	gi|289549256|ref|YP_003474244.1|	38.87	584	336	12	44	613	81	657	1e-100	372
2009440587	gi|289549257|ref|YP_003474245.1|	55	240	107	1	20	258	27	266	1e-71	274
2009440588	gi|289549258|ref|YP_003474246.1|	51.85	108	51	1	6	113	12	118	7e-25	117
2009440589	gi|288818053|ref|YP_003432400.1|	76.27	59	14	0	1	59	1	59	2e-20	103
2009440590	gi|289548478|ref|YP_003473466.1|	66.94	245	81	0	1	245	1	245	5e-86	322
2009440591	gi|289548477|ref|YP_003473465.1|	76.92	78	18	0	1	78	315	392	2e-28	129
2009440592	gi|206900769|ref|YP_002250213.1|	35.26	173	106	4	9	176	61	232	2e-16	90.5
2009440595	gi|330837068|ref|YP_004411709.1|	33.51	185	113	4	1	176	156	339	9e-14	80.9
2009440596	gi|171909735|ref|ZP_02925205.1|	45.45	352	179	9	6	349	23	369	3e-67	260
2009440597	gi|302348742|ref|YP_003816380.1|	54.1	122	55	1	3	123	2	123	6e-29	130
2009440598	gi|347754186|ref|YP_004861750.1|	55.65	115	49	1	16	128	130	244	1e-26	123
2009440599	gi|160903124|ref|YP_001568705.1|	37.84	436	259	3	10	444	8	432	7e-70	270
2009440600	gi|397689700|ref|YP_006526954.1|	51.31	458	211	3	19	464	3	460	1e-128	464
2009440601	gi|159900588|ref|YP_001546835.1|	60.66	61	24	0	2	62	150	210	7e-14	81.3
2009440602	gi|260893944|ref|YP_003240041.1|	45.96	235	121	4	1	231	3	235	1e-55	221
2009440605	gi|403238472|ref|ZP_10917058.1|	43.17	227	124	3	1	223	29	254	2e-45	186
2009440608	gi|189501739|ref|YP_001957456.1|	36.69	308	149	6	4	265	155	462	2e-44	183
2009440610	gi|374325934|ref|YP_005084134.1|	38.86	229	131	5	5	227	12	237	4e-38	162
2009440612	gi|145591115|ref|YP_001153117.1|	35.42	480	246	14	10	475	6	435	2e-53	215
2009440615	gi|374326238|ref|YP_005084438.1|	76.22	143	32	2	1	142	412	553	5e-49	197
2009440616	gi|374326237|ref|YP_005084437.1|	73.15	108	27	1	1	106	1	108	3e-23	112
2009440617	gi|423690644|ref|ZP_17665164.1|	93.65	126	8	0	1	126	9	134	4e-51	204
2009440618	gi|402701442|ref|ZP_10849421.1|	100	82	0	0	1	82	1	82	9e-32	140
2009440619	gi|119873365|ref|YP_931372.1|	64.1	156	56	0	1	156	64	219	3e-56	221
2009440620	gi|374325762|ref|YP_005083962.1|	43.49	315	152	8	1	309	43	337	2e-43	181
2009440621	gi|289549166|ref|YP_003474154.1|	88.52	61	7	0	1	61	731	791	5e-24	114
2009440622	gi|288818581|ref|YP_003432929.1|	54.1	244	109	2	1	241	1	244	7e-74	281
2009440623	gi|289549168|ref|YP_003474156.1|	85.14	222	33	0	1	222	1	222	9e-107	390
2009440624	gi|288817584|ref|YP_003431931.1|	49.93	685	325	7	1	675	1	677	0	663
2009440625	gi|288817583|ref|YP_003431930.1|	69.44	108	33	0	1	108	209	316	9e-36	153
2009440626	gi|427728033|ref|YP_007074270.1|	65.13	304	105	1	4	307	180	482	3e-115	419
2009440627	gi|374997000|ref|YP_004972499.1|	35.14	259	151	6	23	267	19	274	6e-23	112
2009440628	gi|319789802|ref|YP_004151435.1|	59.28	167	66	2	1	167	1	165	3e-45	185
2009440629	gi|158520535|ref|YP_001528405.1|	34.4	125	77	2	139	263	19	138	1e-07	62.4
2009440630	gi|284162193|ref|YP_003400816.1|	38.55	179	95	3	1	174	25	193	5e-16	88.6
2009440631	gi|392968260|ref|ZP_10333676.1|	31.51	146	86	4	126	267	156	291	1e-05	55.8
2009440632	gi|320449121|ref|YP_004201217.1|	30.91	427	248	13	7	420	8	400	1e-24	119
2009440635	gi|419957055|ref|ZP_14473121.1|	96.49	57	2	0	1	57	1	57	2e-24	115
2009440636	gi|419957056|ref|ZP_14473122.1|	98.08	312	6	0	1	312	1	312	2e-171	606
2009440639	gi|334123144|ref|ZP_08497173.1|	94.1	271	16	0	1	271	34	304	2e-128	463
2009440640	gi|419958042|ref|ZP_14474108.1|	96.56	262	9	0	1	262	16	277	1e-130	470
2009440642	gi|340345305|ref|ZP_08668437.1|	38.57	223	130	4	1	217	1	222	3e-38	163
2009440644	gi|408405991|ref|YP_006863975.1|	44.55	101	51	2	1	96	597	697	5e-15	85.1
2009440646	gi|357010857|ref|ZP_09075856.1|	45.45	209	113	1	1	208	63	271	5e-46	188
2009440647	gi|320161371|ref|YP_004174595.1|	44.44	180	89	2	1	170	276	454	2e-34	149
2009440649	gi|289549244|ref|YP_003474232.1|	76.84	177	41	0	5	181	4	180	1e-75	286
2009440650	gi|288818004|ref|YP_003432351.1|	86.84	114	15	0	2	115	53	166	2e-52	208
2009440655	gi|408404254|ref|YP_006862237.1|	39.8	98	59	0	1	98	1	98	3e-14	82.4
2009440657	gi|327398911|ref|YP_004339780.1|	58.02	162	68	0	23	184	21	182	1e-40	170
2009440660	gi|357405840|ref|YP_004917764.1|	48.02	202	105	0	1	202	159	360	4e-50	202
2009440661	gi|335040507|ref|ZP_08533634.1|	77.48	111	24	1	31	141	24	133	9e-46	187
2009440663	gi|86142402|ref|ZP_01060912.1|	30.43	115	64	2	1	100	1	114	5e-07	58.9
2009440665	gi|186684861|ref|YP_001868057.1|	44.44	99	52	1	2	100	41	136	4e-17	91.7
2009440666	gi|83590545|ref|YP_430554.1|	57.04	398	163	2	4	395	15	410	3e-128	463
2009440667	gi|312111687|ref|YP_003990003.1|	64.08	284	101	1	1	283	153	436	5e-106	389
2009440668	gi|430750324|ref|YP_007213232.1|	64.77	352	123	1	34	384	3	354	8e-133	478
2009440670	gi|301058001|ref|ZP_07199056.1|	34.82	382	230	10	3	371	18	393	8e-49	199
2009440672	gi|296121316|ref|YP_003629094.1|	36.91	466	264	7	35	487	316	764	8e-84	316
2009440673	gi|419760021|ref|ZP_14286306.1|	43.59	117	66	0	6	122	3	119	1e-20	103
2009440674	gi|260892174|ref|YP_003238271.1|	36.02	347	202	6	1	346	48	375	1e-42	179
2009440675	gi|284036176|ref|YP_003386106.1|	50	180	72	2	1	162	463	642	4e-46	188
2009440676	gi|153805785|ref|ZP_01958453.1|	43.05	302	163	2	27	323	353	650	5e-65	253
2009440677	gi|15899757|ref|NP_344362.1|	42.86	70	40	0	7	76	139	208	7e-10	67.8
2009440678	gi|288818141|ref|YP_003432489.1|	74.87	378	95	0	42	419	1	378	1e-171	608
2009440679	gi|289548811|ref|YP_003473799.1|	79.13	115	24	0	1	115	293	407	8e-47	190
2009440682	gi|209516579|ref|ZP_03265433.1|	34.09	176	80	5	5	170	5	154	9e-12	74.3
2009440683	gi|327400472|ref|YP_004341311.1|	41.18	102	58	2	39	138	15	116	1e-07	60.5
2009440687	gi|298251929|ref|ZP_06975732.1|	46.28	188	101	0	1	188	121	308	2e-40	169
2009440688	gi|419960025|ref|ZP_14476072.1|	99.45	365	2	0	10	374	1	365	0	751
2009440689	gi|365971902|ref|YP_004953463.1|	98.51	134	2	0	1	134	1	134	4e-72	274
2009440690	gi|334125424|ref|ZP_08499413.1|	95.95	148	6	0	1	148	1	148	4e-76	288
2009440691	gi|334125423|ref|ZP_08499412.1|	97.32	298	8	0	1	298	118	415	6e-158	561
2009440692	gi|419960026|ref|ZP_14476073.1|	97.95	293	6	0	1	293	125	417	2e-165	585
2009440693	gi|302338905|ref|YP_003804111.1|	32.26	310	193	5	2	300	79	382	1e-41	175
2009440694	gi|121535277|ref|ZP_01667091.1|	55.12	254	111	2	1	254	13	263	5e-71	272
2009440695	gi|206900491|ref|YP_002251269.1|	37.74	106	64	2	9	114	29	132	8e-10	67.8
2009440697	gi|182414728|ref|YP_001819794.1|	36.87	217	84	4	1	164	530	746	7e-24	114
2009440698	gi|219847260|ref|YP_002461693.1|	44.02	184	101	2	25	207	1	183	4e-34	149
2009440701	gi|289548151|ref|YP_003473139.1|	85.29	34	5	0	10	43	116	149	8e-09	64.3
2009440702	gi|289548151|ref|YP_003473139.1|	92.49	426	32	0	1	426	160	585	0	781
2009440703	gi|289548150|ref|YP_003473138.1|	87.66	308	38	0	27	334	27	334	1e-149	533
2009440704	gi|289548708|ref|YP_003473696.1|	89.89	445	45	0	1	445	1	445	0	801
2009440705	gi|15606659|ref|NP_214039.1|	54.55	132	60	0	4	135	312	443	1e-34	149
2009440706	gi|163782357|ref|ZP_02177355.1|	56.87	211	91	0	6	216	3	213	1e-63	247
2009440708	gi|118431881|ref|NP_148627.2|	39.67	121	58	5	20	131	13	127	3e-07	58.9
2009440709	gi|305663820|ref|YP_003860108.1|	49.45	91	46	0	91	181	19	109	4e-07	58.9
2009440711	gi|379004940|ref|YP_005260612.1|	51.72	116	56	0	1	116	7	122	8e-15	84.3
2009440712	gi|347523843|ref|YP_004781413.1|	66.58	407	135	1	1	407	432	837	2e-143	513
2009440713	gi|218294749|ref|ZP_03495603.1|	97.83	92	2	0	26	117	1	92	2e-35	152
2009440718	gi|296121131|ref|YP_003628909.1|	32.65	294	179	8	11	287	695	986	7e-24	115
2009440719	gi|288817390|ref|YP_003431737.1|	75.34	73	18	0	1	73	1	73	4e-25	118
2009440720	gi|289548783|ref|YP_003473771.1|	75.11	233	58	0	1	233	4	236	3e-94	349
2009440721	gi|288817379|ref|YP_003431726.1|	52	75	33	1	2	73	22	96	4e-09	65.1
2009440722	gi|395793368|ref|ZP_10472770.1|	37.86	589	300	20	15	572	55	608	4e-91	340
2009440723	gi|384135510|ref|YP_005518224.1|	39.2	426	247	6	1	424	797	1212	2e-83	315
2009440724	gi|256396734|ref|YP_003118298.1|	44.44	99	55	0	6	104	190	288	2e-15	85.9
2009440725	gi|391232185|ref|ZP_10268391.1|	37.09	151	86	3	6	155	4	146	8e-07	58.9
2009440728	gi|404367172|ref|ZP_10972544.1|	39.87	316	188	2	16	331	3	316	1e-43	182
2009440729	gi|219850009|ref|YP_002464442.1|	58.58	169	67	3	6	172	2	169	2e-45	186
2009440730	gi|397904189|ref|ZP_10505110.1|	45.52	145	79	0	11	155	1	145	5e-30	134
2009440734	gi|219850009|ref|YP_002464442.1|	58.93	168	66	3	7	172	3	169	1e-45	186
2009440735	gi|297526519|ref|YP_003668543.1|	61.24	258	94	3	1	252	79	336	5e-83	311
2009440736	gi|118430941|ref|NP_147059.2|	70.56	180	52	1	1	180	123	301	4e-65	251
2009440738	gi|118430942|ref|NP_147061.2|	49.09	220	110	1	17	236	1	218	2e-44	183
2009440739	gi|14600545|ref|NP_147062.1|	67.06	252	82	1	1	252	93	343	1e-86	324
2009440740	gi|347524199|ref|YP_004781769.1|	65.22	69	24	0	15	83	11	79	3e-20	102
2009440741	gi|296109437|ref|YP_003616386.1|	41.38	116	61	2	1	115	203	312	1e-14	83.6
2009440742	gi|118475275|ref|YP_892517.1|	34.16	161	97	2	21	172	35	195	9e-25	117
2009440744	gi|168703550|ref|ZP_02735827.1|	50.31	326	147	4	3	315	4	327	1e-82	311
2009440745	gi|332799685|ref|YP_004461184.1|	61.36	88	33	1	1	88	314	400	5e-24	114
2009440746	gi|269929302|ref|YP_003321623.1|	36.79	193	122	0	32	224	54	246	3e-26	123
2009440747	gi|389573350|ref|ZP_10163425.1|	34.18	79	46	2	100	177	239	312	9e-06	54.3
2009440748	gi|418520100|ref|ZP_13086150.1|	66.52	224	75	0	1	224	51	274	6e-59	231
2009440750	gi|289548699|ref|YP_003473687.1|	70.9	134	39	0	4	137	8	141	6e-47	191
2009440751	gi|289548842|ref|YP_003473830.1|	69.36	235	71	1	1	234	41	275	1e-89	333
2009440754	gi|421872973|ref|ZP_16304589.1|	38.27	81	44	2	6	86	152	226	6e-09	64.7
2009440755	gi|326792448|ref|YP_004310269.1|	56	50	21	1	1	50	88	136	1e-05	53.5
2009440759	gi|119873484|ref|YP_931491.1|	57.61	309	128	2	1	309	58	363	2e-80	303
2009440761	gi|419725083|ref|ZP_14252138.1|	38.57	210	119	4	38	237	158	367	4e-30	136
2009440764	gi|288818962|ref|YP_003433310.1|	42.68	82	40	1	1	82	1	75	2e-10	69.7
2009440765	gi|288818382|ref|YP_003432730.1|	55.95	336	146	2	1	334	2	337	1e-94	351
2009440766	gi|288818383|ref|YP_003432731.1|	55.91	254	112	0	1	254	109	362	1e-76	290
2009440767	gi|392408181|ref|YP_006444789.1|	46.5	157	70	4	30	180	306	454	2e-23	112
2009440768	gi|260893416|ref|YP_003239513.1|	43.75	304	157	7	7	307	163	455	3e-44	183
2009440769	gi|377807775|ref|YP_004978967.1|	45.05	182	92	4	55	235	2	176	4e-33	146
2009440772	gi|218295544|ref|ZP_03496357.1|	98.54	343	5	0	1	343	174	516	4e-137	492
2009440773	gi|288818296|ref|YP_003432644.1|	81.75	274	50	0	1	274	193	466	1e-122	444
2009440774	gi|384129454|ref|YP_005512067.1|	76.47	119	28	0	1	119	2	120	4e-39	164
2009440775	gi|15606662|ref|NP_214042.1|	49.13	173	88	0	1	173	112	284	5e-42	174
2009440776	gi|347524241|ref|YP_004781811.1|	78.65	89	19	0	1	89	187	275	3e-34	148
2009440777	gi|118431634|ref|NP_148239.2|	39.79	191	106	5	30	211	34	224	4e-26	122
2009440779	gi|345018587|ref|YP_004820940.1|	39.87	158	94	1	1	158	1	157	2e-27	126
2009440780	gi|307594530|ref|YP_003900847.1|	47.15	123	63	2	1	122	176	297	5e-24	114
2009440781	gi|219848628|ref|YP_002463061.1|	46.3	270	120	4	22	268	60	327	4e-45	186
2009440782	gi|312128657|ref|YP_003993531.1|	57.14	91	38	1	1	90	125	215	8e-27	124
2009440783	gi|189499042|ref|YP_001958512.1|	52.78	108	42	1	4	111	2	100	8e-26	120
2009440784	gi|337288703|ref|YP_004628175.1|	55.62	347	150	2	1	347	67	409	7e-107	392
2009440786	gi|352681672|ref|YP_004892196.1|	73.17	82	22	0	7	88	1	82	2e-19	99.4
2009440787	gi|374326233|ref|YP_005084433.1|	65.92	267	87	3	1	265	7	271	2e-61	240
2009440789	gi|379004807|ref|YP_005260479.1|	78.46	65	14	0	1	65	597	661	6e-13	78.2
2009440790	gi|18314186|ref|NP_560853.1|	89.13	46	5	0	1	46	538	583	1e-14	84
2009440791	gi|379004807|ref|YP_005260479.1|	61.46	96	36	1	1	95	597	692	1e-15	87
2009440792	gi|18314186|ref|NP_560853.1|	89.13	46	5	0	1	46	538	583	1e-14	84
2009440793	gi|330823831|ref|YP_004387134.1|	38.78	147	75	5	3	137	1	144	1e-14	83.6
2009440794	gi|18312275|ref|NP_558942.1|	74.47	47	12	0	5	51	6	52	7e-12	74.3
2009440795	gi|237756926|ref|ZP_04585397.1|	84.02	244	39	0	1	244	1	244	4e-104	382
2009440796	gi|289548053|ref|YP_003473041.1|	85.51	207	30	0	13	219	13	219	4e-104	381
2009440797	gi|163783006|ref|ZP_02178001.1|	57.34	354	151	0	3	356	3	356	9e-83	312
2009440798	gi|289549345|ref|YP_003474333.1|	52.55	196	93	0	1	196	10	205	2e-54	216
2009440799	gi|289549346|ref|YP_003474334.1|	61.76	442	165	2	1	441	1	439	8e-159	565
2009440800	gi|288817700|ref|YP_003432047.1|	77.08	48	11	0	1	48	252	299	1e-13	80.1
2009440802	gi|419726589|ref|ZP_14253610.1|	47.98	519	247	8	2	500	13	528	7e-132	476
2009440803	gi|298242722|ref|ZP_06966529.1|	39.56	182	105	3	8	189	74	250	2e-24	116
2009440804	gi|298242722|ref|ZP_06966529.1|	32.58	178	114	3	12	188	78	250	5e-19	98.6
2009440807	gi|313672701|ref|YP_004050812.1|	38.79	165	92	4	27	186	28	188	8e-21	104
2009440809	gi|386346435|ref|YP_006044684.1|	54.45	191	87	0	3	193	112	302	2e-56	223
2009440810	gi|300088790|ref|YP_003759312.1|	41.56	154	87	3	7	159	17	168	4e-25	118
2009440813	gi|197121939|ref|YP_002133890.1|	46.28	242	128	1	5	244	6	247	1e-47	194
2009440814	gi|395645214|ref|ZP_10433074.1|	57.14	63	27	0	2	64	5	67	7e-14	80.9
2009440815	gi|386813987|ref|ZP_10101211.1|	44.57	175	97	0	2	176	130	304	1e-34	150
2009440819	gi|333997517|ref|YP_004530129.1|	30.1	289	183	12	13	284	84	370	2e-12	78.2
2009440820	gi|206900225|ref|YP_002251722.1|	48.59	461	234	2	16	476	18	475	3e-124	450
2009440821	gi|148651819|ref|YP_001278912.1|	31.25	176	114	6	78	248	174	347	6e-16	90.1
2009440822	gi|385811367|ref|YP_005847763.1|	32.01	328	200	6	43	349	57	382	1e-38	166
2009440823	gi|320449769|ref|YP_004201865.1|	62.2	127	48	0	1	127	1	127	3e-39	165
2009440824	gi|169829066|ref|YP_001699224.1|	44.84	446	229	8	2	435	4	444	3e-100	370
2009440825	gi|410667528|ref|YP_006919899.1|	34.57	324	159	9	5	275	6	329	1e-42	178
2009440828	gi|189499562|ref|YP_001959032.1|	44.66	103	53	2	1	100	340	441	2e-14	82.8
2009440829	gi|163782039|ref|ZP_02177038.1|	36.06	208	113	6	5	194	7	212	3e-27	126
2009440831	gi|307592077|ref|YP_003899668.1|	32.3	161	94	5	110	261	499	653	5e-10	70.1
2009440832	gi|108804549|ref|YP_644486.1|	36.99	292	169	3	7	283	15	306	2e-41	174
2009440833	gi|297618430|ref|YP_003703589.1|	45.61	296	159	2	1	294	1	296	3e-58	230
2009440836	gi|333980761|ref|YP_004518706.1|	65.76	184	63	0	1	184	323	506	4e-59	231
2009440839	gi|281411693|ref|YP_003345772.1|	54.84	62	28	0	6	67	1	62	2e-11	73.2
2009440842	gi|298246465|ref|ZP_06970271.1|	44.1	195	103	4	2	191	5	198	2e-38	162
2009440844	gi|390938946|ref|YP_006402684.1|	47.29	129	67	1	137	265	11	138	1e-22	111
2009440849	gi|345859698|ref|ZP_08812032.1|	51.79	195	84	3	28	221	73	258	2e-33	147
2009440852	gi|266624700|ref|ZP_06117635.1|	36.94	111	64	2	38	148	41	145	2e-11	72.8
2009440853	gi|390556756|ref|ZP_10243163.1|	50.75	67	33	0	11	77	20	86	5e-13	78.6
2009440854	gi|336425750|ref|ZP_08605765.1|	39.55	354	212	1	14	365	1	354	5e-78	296
2009440855	gi|116747699|ref|YP_844386.1|	31.65	139	84	1	42	169	24	162	8e-08	61.6
2009440856	gi|333995369|ref|YP_004527982.1|	40.56	180	107	0	15	194	1	180	3e-34	149
2009440857	gi|431295319|ref|ZP_19507207.1|	36.14	332	174	11	3	311	409	725	2e-40	171
2009440858	gi|224536493|ref|ZP_03677032.1|	33.55	155	87	3	27	181	465	603	6e-17	92.8
2009440859	gi|162448467|ref|YP_001610834.1|	32.2	205	120	8	94	279	867	1071	2e-11	74.7
2009440860	gi|237755453|ref|ZP_04584077.1|	57.87	553	217	6	1	549	303	843	4e-144	516
2009440861	gi|188997570|ref|YP_001931821.1|	54.91	865	341	14	10	850	6	845	0	809
2009440862	gi|289548268|ref|YP_003473256.1|	56.87	313	128	3	1	306	800	1112	2e-82	310
2009440864	gi|237755453|ref|ZP_04584077.1|	50	272	114	6	10	268	7	269	5e-67	259
2009440865	gi|289548268|ref|YP_003473256.1|	58.56	374	148	3	1	367	739	1112	8e-107	392
2009440866	gi|289548961|ref|YP_003473949.1|	75	144	36	0	1	144	1	144	4e-57	224
2009440867	gi|289548962|ref|YP_003473950.1|	76.81	69	16	0	1	69	1	69	2e-20	103
2009440868	gi|225848314|ref|YP_002728477.1|	69.77	43	13	0	10	52	462	504	2e-09	66.2
2009440869	gi|282164606|ref|YP_003356991.1|	57.62	210	89	0	2	211	11	220	3e-65	252
2009440871	gi|291301217|ref|YP_003512495.1|	38.86	211	121	2	93	303	2	204	2e-34	150
2009440872	gi|345303402|ref|YP_004825304.1|	56.22	201	82	1	19	219	3	197	1e-55	220
2009440873	gi|398384972|ref|ZP_10542999.1|	96.81	345	11	0	1	345	62	406	0	677
2009440874	gi|289547989|ref|YP_003472977.1|	75.68	37	9	0	1	37	133	169	1e-08	63.5
2009440875	gi|288817437|ref|YP_003431784.1|	71.96	189	53	0	1	189	1	189	1e-73	280
2009440876	gi|288817400|ref|YP_003431747.1|	69.64	224	66	1	1	224	454	675	3e-83	312
2009440877	gi|15605995|ref|NP_213372.1|	80.56	36	7	0	2	37	357	392	7e-08	61.2
2009440878	gi|255658704|ref|ZP_05404113.1|	34.62	104	66	2	2	103	45	148	2e-06	59.3
2009440879	gi|307594450|ref|YP_003900767.1|	57.38	183	76	2	3	183	10	192	1e-52	209
2009440880	gi|320101060|ref|YP_004176652.1|	50.97	257	125	1	27	282	103	359	8e-56	222
2009440881	gi|242399436|ref|YP_002994861.1|	45.78	225	115	5	2	223	97	317	7e-46	188
2009440882	gi|305662958|ref|YP_003859246.1|	77.55	98	22	0	2	99	20	117	6e-23	111
2009440884	gi|383453446|ref|YP_005367435.1|	30.93	236	133	11	33	266	329	536	4e-06	57
2009440885	gi|218296556|ref|ZP_03497284.1|	93.16	234	14	1	1	232	503	736	4e-104	382
2009440886	gi|218296555|ref|ZP_03497283.1|	96.72	122	4	0	1	122	1	122	3e-55	218
2009440888	gi|323702058|ref|ZP_08113726.1|	55.71	219	96	1	35	253	3	220	3e-67	259
2009440889	gi|392392205|ref|YP_006428807.1|	50	66	33	0	38	103	36	101	2e-14	83.2
2009440890	gi|328950118|ref|YP_004367453.1|	55.82	292	123	3	24	313	19	306	3e-87	327
2009440892	gi|288817555|ref|YP_003431902.1|	80.16	252	50	0	1	252	54	305	1e-118	430
2009440893	gi|288817554|ref|YP_003431901.1|	41.71	211	121	1	1	209	1	211	4e-37	159
2009440894	gi|289548245|ref|YP_003473233.1|	81.25	304	57	0	1	304	2	305	4e-146	522
2009440895	gi|289548671|ref|YP_003473659.1|	80.9	335	64	0	2	336	4	338	4e-144	515
2009440896	gi|288818116|ref|YP_003432464.1|	70.78	308	89	1	1	308	1	307	7e-128	461
2009440897	gi|288819028|ref|YP_003433376.1|	65.91	264	90	0	5	268	29	292	1e-92	344
2009440898	gi|288819028|ref|YP_003433376.1|	52.79	233	110	0	1	233	204	436	6e-68	261
2009440899	gi|288819026|ref|YP_003433374.1|	58	419	176	0	31	449	16	434	2e-138	497
2009440900	gi|288819025|ref|YP_003433373.1|	58.49	371	152	1	1	369	1	371	2e-120	437
2009440901	gi|289548571|ref|YP_003473559.1|	81.21	745	137	1	1	742	1	745	0	1170
2009440902	gi|288819024|ref|YP_003433372.1|	79.3	512	106	0	13	524	566	1077	0	799
2009440903	gi|288817690|ref|YP_003432037.1|	68.63	102	32	0	1	102	1	102	2e-34	149
2009440904	gi|288819024|ref|YP_003433372.1|	83.33	126	21	0	8	133	952	1077	1e-51	206
2009440905	gi|289548409|ref|YP_003473397.1|	64.93	402	138	1	1	399	1	402	9e-142	508
2009440906	gi|163783219|ref|ZP_02178213.1|	67.85	311	95	1	1	306	1	311	1e-116	424
2009440907	gi|289547950|ref|YP_003472938.1|	72.3	148	41	0	1	148	1	148	1e-42	176
2009440908	gi|288817693|ref|YP_003432040.1|	79.17	72	15	0	1	72	1	72	2e-25	119
2009440909	gi|288817694|ref|YP_003432041.1|	65	140	49	0	1	140	1	140	6e-48	194
2009440910	gi|163783219|ref|ZP_02178213.1|	61.47	231	84	1	1	226	1	231	3e-71	272
2009440911	gi|289547950|ref|YP_003472938.1|	71.62	148	42	0	1	148	1	148	2e-42	176
2009440912	gi|288817693|ref|YP_003432040.1|	79.17	72	15	0	1	72	1	72	2e-25	119
2009440913	gi|288817694|ref|YP_003432041.1|	64.29	140	50	0	1	140	1	140	2e-47	192
2009440914	gi|289547947|ref|YP_003472935.1|	70.54	112	33	0	1	112	1	112	3e-41	171
2009440915	gi|163782865|ref|ZP_02177861.1|	68.81	202	63	0	11	212	4	205	1e-71	273
2009440916	gi|163782569|ref|ZP_02177566.1|	80.65	124	24	0	2	125	15	138	3e-56	221
2009440917	gi|163782569|ref|ZP_02177566.1|	76.09	138	33	0	1	138	1	138	8e-61	236
2009440918	gi|288817905|ref|YP_003432252.1|	80.24	329	62	2	2	327	4	332	4e-142	509
2009440919	gi|288817736|ref|YP_003432083.1|	74.83	302	75	1	2	302	11	312	7e-120	435
2009440920	gi|163782569|ref|ZP_02177566.1|	76.81	138	32	0	1	138	1	138	6e-61	237
2009440921	gi|288817905|ref|YP_003432252.1|	81.46	329	58	2	2	327	4	332	6e-143	511
2009440922	gi|288817736|ref|YP_003432083.1|	76.16	302	71	1	2	302	11	312	3e-121	439
2009440923	gi|15605824|ref|NP_213201.1|	69.21	315	97	0	9	323	7	321	2e-131	473
2009440925	gi|288817736|ref|YP_003432083.1|	68.8	125	38	1	1	124	188	312	1e-41	173
2009440926	gi|15605824|ref|NP_213201.1|	67.79	267	86	0	9	275	7	273	7e-103	378
2009440927	gi|288817682|ref|YP_003432029.1|	59.22	103	42	0	40	142	38	140	7e-31	137
2009440928	gi|288818186|ref|YP_003432534.1|	67.23	177	55	1	2	178	29	202	8e-65	250
2009440929	gi|337288597|ref|YP_004628069.1|	55.59	295	118	4	1	284	444	736	1e-68	265
2009440930	gi|428219790|ref|YP_007104255.1|	48.36	122	62	1	6	127	5	125	1e-22	110
2009440931	gi|325107366|ref|YP_004268434.1|	70.2	198	59	0	7	204	20	217	9e-78	294
2009440932	gi|289548422|ref|YP_003473410.1|	42.86	161	92	0	12	172	19	179	2e-28	129
2009440933	gi|289548421|ref|YP_003473409.1|	80.07	281	55	1	1	281	95	374	9e-132	474
2009440934	gi|14601927|ref|NP_148472.1|	62.5	96	35	1	4	98	3	98	2e-13	79.7
2009440935	gi|118431786|ref|NP_148470.2|	62.69	67	25	0	5	71	71	137	4e-17	92
2009440936	gi|118431786|ref|NP_148470.2|	50.98	51	24	1	1	51	3	52	4e-06	55.5
2009440937	gi|218297123|ref|ZP_03497794.1|	98.19	277	5	0	1	277	725	1001	8e-158	560
2009440938	gi|163785748|ref|ZP_02180255.1|	33.98	362	216	10	147	500	20	366	4e-40	171
2009440941	gi|222055320|ref|YP_002537682.1|	53.75	240	111	0	10	249	1	240	1e-68	264
2009440943	gi|148265794|ref|YP_001232500.1|	33.33	153	86	5	22	171	1	140	8e-10	67.8
2009440944	gi|218780386|ref|YP_002431704.1|	31.51	219	135	5	6	219	15	223	8e-23	111
2009440945	gi|297618430|ref|YP_003703589.1|	34.22	301	170	9	7	292	6	293	5e-33	146
2009440948	gi|374328070|ref|YP_005086270.1|	82.8	279	48	0	1	279	85	363	2e-136	489
2009440949	gi|305662958|ref|YP_003859246.1|	72.65	117	32	0	8	124	1	117	7e-30	134
2009440950	gi|409096080|ref|ZP_11216104.1|	46.1	295	143	6	1	292	33	314	4e-60	236
2009440951	gi|223936201|ref|ZP_03628114.1|	44.38	160	71	2	3	144	1	160	2e-15	86.3
2009440952	gi|162457490|ref|YP_001619857.1|	39.76	83	50	0	10	92	12	94	4e-08	62
2009440953	gi|383320892|ref|YP_005381733.1|	49.71	171	83	2	2	172	1	168	2e-40	169
2009440954	gi|159040966|ref|YP_001540218.1|	50	104	50	1	3	104	579	682	6e-18	94.4
2009440955	gi|289548798|ref|YP_003473786.1|	78.21	179	39	0	1	179	56	234	2e-82	308
2009440956	gi|288819115|ref|YP_003433463.1|	71.3	108	31	0	1	108	1	108	4e-29	131
2009440957	gi|288819115|ref|YP_003433463.1|	68.64	287	90	0	1	287	378	664	3e-103	379
2009440958	gi|289548800|ref|YP_003473788.1|	52.55	451	214	0	1	451	1	451	3e-126	456
2009440959	gi|392951789|ref|ZP_10317344.1|	34.73	311	169	7	9	316	5	284	6e-24	116
2009440960	gi|149178951|ref|ZP_01857528.1|	46.28	121	65	0	52	172	2	122	1e-29	133
2009440963	gi|288817521|ref|YP_003431868.1|	64.49	276	97	1	1	275	1	276	1e-93	347
2009440965	gi|289548871|ref|YP_003473859.1|	92.94	439	31	0	1	439	46	484	0	814
2009440966	gi|384128772|ref|YP_005511385.1|	62.39	109	41	0	1	109	24	132	6e-28	127
2009440967	gi|289548871|ref|YP_003473859.1|	85.9	376	53	0	1	376	247	622	0	643
2009440968	gi|385805895|ref|YP_005842293.1|	54.01	137	62	1	12	148	7	142	2e-34	149
2009440969	gi|302348874|ref|YP_003816512.1|	40.54	74	43	1	30	102	200	273	2e-06	56.6
2009440970	gi|407464133|ref|YP_006775015.1|	49.4	83	42	0	197	279	58	140	6e-15	86.3
2009440971	gi|424831732|ref|ZP_18256460.1|	96.5	371	13	0	6	376	1	371	0	739
2009440972	gi|265765504|ref|ZP_06093779.1|	48.28	58	30	0	2	59	397	454	1e-06	57.4
2009440973	gi|284049050|ref|YP_003399389.1|	47.44	293	147	4	7	299	6	291	3e-51	206
2009440974	gi|319790190|ref|YP_004151823.1|	63.81	105	37	1	1	105	42	145	4e-33	145
2009440975	gi|119871852|ref|YP_929859.1|	77.01	87	20	0	1	87	264	350	9e-35	150
2009440976	gi|18311931|ref|NP_558598.1|	43.21	81	40	1	1	75	92	172	4e-06	55.5
2009440977	gi|145590386|ref|YP_001152388.1|	67.82	87	24	1	5	87	3	89	1e-24	116
2009440980	gi|171185220|ref|YP_001794139.1|	79.37	63	13	0	1	63	7	69	5e-21	104
2009440981	gi|374326712|ref|YP_005084912.1|	39.71	209	119	3	6	208	56	263	1e-32	144
2009440982	gi|145591115|ref|YP_001153117.1|	31.79	195	85	3	21	204	278	435	8e-16	89
2009440983	gi|18313062|ref|NP_559729.1|	87.63	97	12	0	1	97	239	335	3e-44	182
2009440985	gi|227824792|ref|ZP_03989624.1|	34.29	245	160	1	1	244	7	251	8e-26	122
2009440987	gi|332295585|ref|YP_004437508.1|	55.74	122	50	3	22	141	27	146	2e-25	119
2009440988	gi|326389373|ref|ZP_08210941.1|	51.97	152	71	1	1	152	242	391	4e-22	108
2009440989	gi|340626475|ref|YP_004744927.1|	50.63	638	307	7	13	646	28	661	2e-168	598
2009440990	gi|390565474|ref|ZP_10246130.1|	43.28	439	236	4	4	437	17	447	9e-96	355
2009440991	gi|51893177|ref|YP_075868.1|	56.04	91	36	3	14	103	3	90	4e-18	95.1
2009440992	gi|372270081|ref|ZP_09506129.1|	38.78	245	147	2	6	248	6	249	1e-30	137
2009440993	gi|392410356|ref|YP_006446963.1|	40.28	144	82	2	1	143	279	419	4e-17	91.7
2009440995	gi|113475509|ref|YP_721570.1|	36.71	158	93	3	19	176	728	878	5e-13	78.6
2009440998	gi|383455867|ref|YP_005369856.1|	55.17	87	39	0	17	103	4	90	9e-19	97.4
2009441001	gi|288818908|ref|YP_003433256.1|	55.68	440	195	0	1	440	1	440	2e-132	477
2009441002	gi|240102178|ref|YP_002958486.1|	63.4	153	54	2	17	169	18	168	4e-49	197
2009441003	gi|126465268|ref|YP_001040377.1|	41.12	771	432	7	1	753	32	798	8e-144	516
2009441004	gi|327310739|ref|YP_004337636.1|	33.33	219	138	5	4	219	49	262	5e-18	95.9
2009441005	gi|218288363|ref|ZP_03492653.1|	56.58	479	190	4	12	490	19	479	1e-142	511
2009441006	gi|329766603|ref|ZP_08258146.1|	43.56	202	112	2	1	201	1	201	2e-45	186
2009441007	gi|374633986|ref|ZP_09706351.1|	45.63	103	54	1	4	106	171	271	5e-10	68.2
2009441011	gi|430742747|ref|YP_007201876.1|	43.36	369	206	2	2	368	218	585	5e-90	336
2009441013	gi|385809846|ref|YP_005846242.1|	44.79	163	85	3	3	163	4	163	1e-33	146
2009441014	gi|53803802|ref|YP_114552.1|	37.88	293	168	8	32	317	72	357	1e-37	162
2009441015	gi|15605646|ref|NP_213021.1|	77.91	172	38	0	1	172	1	172	4e-75	284
2009441016	gi|289549284|ref|YP_003474272.1|	78.9	109	23	0	1	109	3	111	1e-45	186
2009441017	gi|328950837|ref|YP_004368172.1|	34.9	149	96	1	45	193	154	301	1e-10	72.4
2009441018	gi|296133189|ref|YP_003640436.1|	47.77	224	111	4	2	224	4	222	5e-48	195
2009441020	gi|156742226|ref|YP_001432355.1|	42.66	286	158	3	13	296	3	284	2e-47	194
2009441021	gi|258516709|ref|YP_003192931.1|	65.37	257	87	1	7	263	35	289	3e-86	322
2009441023	gi|258516709|ref|YP_003192931.1|	64.48	290	101	1	4	293	2	289	1e-98	364
2009441024	gi|116749190|ref|YP_845877.1|	54.05	309	138	3	1	306	1	308	1e-85	321
2009441026	gi|386812013|ref|ZP_10099238.1|	38.43	229	138	2	4	231	10	236	4e-25	119
2009441027	gi|302036635|ref|YP_003796957.1|	32.29	446	290	7	30	468	23	463	5e-61	240
2009441028	gi|218437714|ref|YP_002376043.1|	38.06	247	149	2	2	244	15	261	9e-40	168
2009441029	gi|156742570|ref|YP_001432699.1|	43.22	118	62	3	1	115	8	123	1e-15	87
2009441030	gi|124027763|ref|YP_001013083.1|	61.19	67	26	0	1	67	296	362	3e-15	85.9
2009441031	gi|298675649|ref|YP_003727399.1|	32	150	96	3	47	192	27	174	1e-05	54.3
2009441032	gi|374327924|ref|YP_005086124.1|	32.96	270	147	8	40	279	77	342	5e-26	122
2009441033	gi|288818610|ref|YP_003432958.1|	64.47	76	27	0	1	76	3	78	3e-09	65.9
2009441034	gi|289548747|ref|YP_003473735.1|	79.1	67	14	0	16	82	16	82	6e-25	117
2009441035	gi|288818612|ref|YP_003432960.1|	55.02	269	119	2	1	268	1	268	3e-85	319
2009441038	gi|15606512|ref|NP_213892.1|	61.11	234	91	0	1	234	3	236	2e-69	266
2009441039	gi|15606512|ref|NP_213892.1|	64.62	65	23	0	1	65	3	67	4e-16	88.6
2009441040	gi|288819168|ref|YP_003433516.1|	89.76	371	38	0	1	371	1	371	0	719
2009441041	gi|289548091|ref|YP_003473079.1|	59.79	97	39	0	1	97	1	97	6e-13	77.8
2009441042	gi|289548606|ref|YP_003473594.1|	67.91	187	60	0	2	188	5	191	2e-67	259
2009441044	gi|337286781|ref|YP_004626254.1|	67.3	263	86	0	1	263	488	750	4e-98	362
2009441046	gi|196249401|ref|ZP_03148099.1|	31.31	297	201	3	1	295	1	296	4e-29	133
2009441047	gi|269836594|ref|YP_003318822.1|	33.56	435	273	7	34	457	35	464	2e-43	181
2009441050	gi|297618069|ref|YP_003703228.1|	35.64	101	65	0	36	136	37	137	1e-07	60.5
2009441054	gi|257076066|ref|ZP_05570427.1|	40.37	379	206	6	1	379	13	371	6e-65	253
2009441056	gi|149177225|ref|ZP_01855831.1|	34.63	410	232	11	192	586	420	808	2e-54	219
2009441058	gi|145590417|ref|YP_001152419.1|	76.74	172	39	1	1	172	1	171	8e-73	276
2009441059	gi|171184625|ref|YP_001793544.1|	72.16	176	49	0	1	176	1	176	2e-56	223
2009441060	gi|119872695|ref|YP_930702.1|	66.27	169	57	0	27	195	40	208	8e-48	194
2009441061	gi|171184627|ref|YP_001793546.1|	72.96	159	43	0	19	177	1	159	2e-65	252
2009441062	gi|171184628|ref|YP_001793547.1|	76.84	190	44	0	1	190	1	190	4e-79	298
2009441063	gi|171184629|ref|YP_001793548.1|	92.54	429	32	0	38	466	48	476	0	826
2009441064	gi|18312321|ref|NP_558988.1|	84.94	332	50	0	1	332	1	332	2e-138	496
2009441065	gi|119872700|ref|YP_930707.1|	79.1	402	84	0	1	402	1	402	0	656
2009441066	gi|379005326|ref|YP_005260998.1|	59.38	96	39	0	2	97	3	98	4e-27	125
2009441067	gi|410099367|ref|ZP_11294338.1|	47.45	274	134	4	33	299	35	305	4e-64	249
2009441072	gi|251798182|ref|YP_003012913.1|	33.33	153	90	6	238	380	57	207	3e-15	88.2
2009441073	gi|119720190|ref|YP_920685.1|	36.43	582	271	21	3	543	34	557	7e-56	223
2009441074	gi|119720190|ref|YP_920685.1|	44.85	359	159	8	19	371	108	433	4e-56	223
2009441076	gi|296133598|ref|YP_003640845.1|	45.63	846	403	7	18	860	17	808	0	726
2009441077	gi|269839071|ref|YP_003323763.1|	36.82	1358	794	17	1	1334	1	1318	0	796
2009441078	gi|268317178|ref|YP_003290897.1|	66.03	156	49	2	14	169	29	180	7e-53	210
2009441079	gi|116626266|ref|YP_828422.1|	56.81	257	100	3	21	267	20	275	5e-79	299
2009441080	gi|430747734|ref|YP_007206863.1|	44.58	489	239	10	3	483	2	466	4e-101	374
2009441081	gi|108805152|ref|YP_645089.1|	46.73	428	222	3	39	464	9	432	2e-99	367
2009441082	gi|171912745|ref|ZP_02928215.1|	51.13	309	147	3	28	335	39	344	7e-82	309
2009441083	gi|225165510|ref|ZP_03727334.1|	47.39	306	154	4	28	326	29	334	1e-57	228
2009441084	gi|223936731|ref|ZP_03628641.1|	51.6	407	190	3	1	404	97	499	5e-114	416
2009441085	gi|320450942|ref|YP_004203038.1|	51.14	176	79	2	9	183	15	184	4e-43	178
2009441086	gi|223936731|ref|ZP_03628641.1|	52.41	456	203	5	13	465	55	499	1e-136	491
2009441089	gi|163783353|ref|ZP_02178346.1|	50.49	103	41	2	4	103	3	98	4e-15	85.5
2009441090	gi|357039732|ref|ZP_09101524.1|	60.5	119	47	0	1	119	46	164	3e-34	148
2009441091	gi|222529715|ref|YP_002573597.1|	59.65	114	45	1	1	114	1	113	1e-27	127
2009441092	gi|225850749|ref|YP_002730983.1|	51.06	94	44	1	68	161	45	136	8e-21	104
2009441093	gi|311032752|ref|ZP_07710842.1|	87.71	480	59	0	1	480	1	480	0	827
2009441094	gi|402822633|ref|ZP_10872108.1|	33.14	338	206	8	1	332	24	347	1e-30	139
2009441095	gi|327310110|ref|YP_004337007.1|	65.67	233	80	0	3	235	2	234	3e-77	292
2009441097	gi|116753651|ref|YP_842769.1|	54.36	149	67	1	10	158	50	197	1e-37	160
2009441098	gi|170290342|ref|YP_001737158.1|	60.66	211	78	3	7	216	10	216	4e-57	225
2009441099	gi|288818580|ref|YP_003432928.1|	87.64	89	11	0	1	89	1	89	1e-38	163
2009441100	gi|288818581|ref|YP_003432929.1|	56.77	266	112	2	1	263	1	266	4e-87	325
2009441101	gi|289549166|ref|YP_003474154.1|	90.91	55	5	0	1	55	737	791	8e-21	103
2009441104	gi|305663118|ref|YP_003859406.1|	75	44	11	0	1	44	1	44	1e-08	63.5
2009441108	gi|435850814|ref|YP_007312400.1|	38	150	80	3	2	138	113	262	3e-14	82
2009441109	gi|410669497|ref|YP_006921868.1|	56.36	110	42	1	1	104	1	110	8e-29	130
2009441116	gi|385810840|ref|YP_005847236.1|	60.44	91	35	1	2	92	4	93	6e-23	111
2009441118	gi|363579972|ref|ZP_09312782.1|	41.27	126	73	1	8	133	94	218	9e-21	103
2009441119	gi|291296693|ref|YP_003508091.1|	43.87	253	141	1	1	253	102	353	4e-57	226
2009441120	gi|226226882|ref|YP_002760988.1|	38.75	80	47	2	6	83	16	95	8e-08	60.8
2009441121	gi|18311946|ref|NP_558613.1|	41.45	193	113	0	2	194	166	358	3e-40	169
2009441124	gi|218294733|ref|ZP_03495587.1|	98.49	199	3	0	1	199	26	224	1e-82	310
2009441125	gi|218294734|ref|ZP_03495588.1|	99.19	124	1	0	1	124	1	124	1e-40	170
2009441126	gi|218294735|ref|ZP_03495589.1|	98.67	75	1	0	1	75	1	75	5e-32	141
2009441127	gi|291279520|ref|YP_003496355.1|	37.25	204	115	4	6	209	354	544	3e-25	120
2009441132	gi|156743621|ref|YP_001433750.1|	47.22	485	223	6	3	486	5	457	1e-117	428
2009441133	gi|427736129|ref|YP_007055673.1|	36.19	315	176	10	6	305	7	311	9e-44	182
2009441134	gi|333923378|ref|YP_004496958.1|	47.12	104	53	2	1	104	12	113	4e-17	92
2009441135	gi|435854447|ref|YP_007315766.1|	35.65	115	62	3	1	114	160	263	3e-09	65.5
2009441136	gi|333923378|ref|YP_004496958.1|	46.96	115	59	2	13	127	1	113	2e-20	102
2009441137	gi|269836553|ref|YP_003318781.1|	36.96	230	145	0	3	232	67	296	2e-23	114
2009441138	gi|221633001|ref|YP_002522226.1|	41.71	175	91	4	13	180	114	284	2e-27	127
2009441140	gi|221633002|ref|YP_002522227.1|	72.81	228	61	1	1	228	247	473	4e-93	345
2009441141	gi|296133275|ref|YP_003640522.1|	48.58	212	109	0	4	215	4	215	9e-59	231
2009441142	gi|374339732|ref|YP_005096468.1|	65.38	52	18	0	3	54	2	53	2e-11	73.2
2009441144	gi|283781560|ref|YP_003372315.1|	36.6	306	185	5	2	304	69	368	1e-30	138
2009441145	gi|379003399|ref|YP_005259071.1|	36.55	145	83	6	5	142	7	149	7e-10	67.8
2009441146	gi|379003399|ref|YP_005259071.1|	48.39	124	55	3	2	125	33	147	1e-22	110
2009441147	gi|395803364|ref|ZP_10482611.1|	58.9	163	65	1	31	191	10	172	1e-51	206
2009441148	gi|357419137|ref|YP_004932129.1|	45.33	75	39	1	1	75	166	238	3e-08	62.8
2009441149	gi|289548165|ref|YP_003473153.1|	82.91	351	60	0	5	355	1	351	3e-168	595
2009441150	gi|289549122|ref|YP_003474110.1|	71.2	309	89	0	1	309	1	309	9e-139	498
2009441152	gi|289548540|ref|YP_003473528.1|	49.64	139	68	1	3	139	1	139	5e-31	137
2009441153	gi|289548539|ref|YP_003473527.1|	57.69	52	22	0	1	52	1	52	6e-10	67.8
2009441154	gi|323702115|ref|ZP_08113783.1|	32.38	244	156	5	31	270	29	267	4e-21	106
2009441156	gi|347755969|ref|YP_004863532.1|	31.64	572	302	23	1	516	1349	1887	5e-36	157
2009441157	gi|86606613|ref|YP_475376.1|	34.6	341	218	2	19	354	654	994	2e-44	185
2009441158	gi|337283877|ref|YP_004623351.1|	50.41	363	168	5	3	362	499	852	2e-88	331
2009441159	gi|381201077|ref|ZP_09908207.1|	96.92	65	2	0	1	65	1	65	2e-26	122
2009441160	gi|398383933|ref|ZP_10541992.1|	99.31	145	1	0	1	145	1	145	2e-77	292
2009441161	gi|427411455|ref|ZP_18901657.1|	98.21	223	4	0	1	223	1	223	3e-116	422
2009441162	gi|427411455|ref|ZP_18901657.1|	99.53	213	1	0	1	213	227	439	1e-103	379
2009441163	gi|381201074|ref|ZP_09908204.1|	99.34	151	1	0	1	151	1	151	3e-81	305
2009441164	gi|218295746|ref|ZP_03496542.1|	89.87	227	23	0	26	252	1	227	6e-114	414
2009441165	gi|289548358|ref|YP_003473346.1|	54.15	205	92	2	26	229	23	226	1e-44	184
2009441166	gi|288818545|ref|YP_003432893.1|	83.17	315	53	0	1	315	54	368	4e-159	565
2009441167	gi|288818545|ref|YP_003432893.1|	76.04	217	52	0	1	217	1	217	2e-98	362
2009441168	gi|163782170|ref|ZP_02177169.1|	55.76	217	94	1	1	215	1	217	9e-34	147
2009441169	gi|289548891|ref|YP_003473879.1|	59.02	266	109	0	2	267	131	396	4e-91	339
2009441170	gi|289548100|ref|YP_003473088.1|	69.23	299	92	0	1	299	439	737	7e-117	425
2009441172	gi|85860280|ref|YP_462482.1|	54.55	55	25	0	11	65	24	78	2e-09	66.6
2009441176	gi|337285532|ref|YP_004625005.1|	52.55	548	244	6	14	545	27	574	1e-151	541
2009441178	gi|334122711|ref|ZP_08496747.1|	98.53	273	4	0	1	273	132	404	1e-128	463
2009441179	gi|334122712|ref|ZP_08496748.1|	99.43	174	1	0	1	174	1	174	1e-96	355
2009441182	gi|152990071|ref|YP_001355793.1|	31.01	158	100	5	14	166	71	224	1e-08	64.3
2009441184	gi|307154088|ref|YP_003889472.1|	33.41	446	276	10	85	520	621	1055	6e-36	157
2009441186	gi|374328235|ref|YP_005086435.1|	66.13	186	60	1	23	208	17	199	3e-27	126
2009441187	gi|119873084|ref|YP_931091.1|	71.21	66	19	0	1	66	218	283	3e-19	99
2009441188	gi|119873083|ref|YP_931090.1|	82.63	190	33	0	1	190	1	190	6e-89	330
2009441189	gi|119873082|ref|YP_931089.1|	79.12	388	80	1	1	387	1	388	2e-166	590
2009441190	gi|18312691|ref|NP_559358.1|	77.14	35	8	0	1	35	233	267	2e-07	59.7
2009441193	gi|343521409|ref|ZP_08758377.1|	34.33	134	88	0	15	148	22	155	5e-14	81.6
2009441194	gi|114778877|ref|ZP_01453676.1|	45.07	284	146	3	31	310	273	550	2e-46	191
2009441195	gi|51245608|ref|YP_065492.1|	32.75	171	108	4	190	358	522	687	2e-06	58.9
2009441197	gi|289549328|ref|YP_003474316.1|	76.19	105	25	0	1	105	1	105	2e-38	162
2009441198	gi|289549310|ref|YP_003474298.1|	70.13	154	46	0	2	155	8	161	4e-59	231
2009441199	gi|288817553|ref|YP_003431900.1|	52.34	128	61	0	1	128	73	200	9e-33	143
2009441201	gi|222523693|ref|YP_002568163.1|	63.64	165	55	3	1	165	102	261	8e-51	203
2009441202	gi|288817673|ref|YP_003432020.1|	73.74	396	104	0	1	396	34	429	7e-175	618
2009441205	gi|118444940|ref|YP_878890.1|	34.29	245	138	3	1	223	8	251	1e-15	87.4
2009441206	gi|14600420|ref|NP_146934.1|	39.8	196	116	1	1	196	118	311	3e-27	126
2009441208	gi|218884505|ref|YP_002428887.1|	33.44	308	159	14	45	330	40	323	7e-21	106
2009441209	gi|289524322|ref|ZP_06441176.1|	94.23	52	3	0	1	52	465	516	3e-21	105
2009441210	gi|345303008|ref|YP_004824910.1|	65.49	339	107	5	39	373	4	336	1e-109	401
2009441211	gi|310830104|ref|YP_003962461.1|	35.12	242	127	8	6	233	2	227	2e-25	120
2009441212	gi|373458874|ref|ZP_09550641.1|	34.09	132	76	4	234	365	903	1023	7e-07	60.1
2009441213	gi|289547918|ref|YP_003472906.1|	65.68	169	58	0	2	170	1	169	3e-44	182
2009441214	gi|288818847|ref|YP_003433195.1|	73.65	167	44	0	1	167	1	167	2e-71	271
2009441215	gi|288817940|ref|YP_003432287.1|	61.81	254	95	1	1	252	17	270	7e-79	298
2009441216	gi|289548686|ref|YP_003473674.1|	56.27	407	171	4	1	404	1	403	1e-114	418
2009441217	gi|289548687|ref|YP_003473675.1|	80.66	305	57	1	1	305	1	303	3e-130	469
2009441220	gi|218295434|ref|ZP_03496247.1|	95.65	161	7	0	23	183	23	183	3e-83	311
2009441222	gi|289548117|ref|YP_003473105.1|	71.78	326	92	0	1	326	146	471	4e-123	446
2009441223	gi|374327895|ref|YP_005086095.1|	90.2	153	15	0	21	173	21	173	5e-76	287
2009441225	gi|379005246|ref|YP_005260918.1|	93.95	314	19	0	1	314	1	314	7e-177	624
2009441226	gi|374326904|ref|YP_005085104.1|	31.46	321	189	10	9	318	4295	4595	1e-17	95.5
2009441227	gi|374326904|ref|YP_005085104.1|	32.34	303	172	10	28	298	4239	4540	1e-19	102
2009441229	gi|379005246|ref|YP_005260918.1|	93.8	258	16	0	1	258	1	258	2e-144	516
2009441230	gi|145590460|ref|YP_001152462.1|	87.74	106	13	0	16	121	288	393	3e-50	201
2009441231	gi|427409872|ref|ZP_18900074.1|	97.81	320	7	0	1	320	12	331	0	644
2009441232	gi|427409872|ref|ZP_18900074.1|	98.45	258	4	0	1	258	433	690	3e-136	488
2009441233	gi|427409873|ref|ZP_18900075.1|	100	91	0	0	1	91	1	91	5e-47	191
2009441234	gi|15679761|ref|NP_276879.1|	44.62	195	105	3	1	194	5	197	2e-35	153
2009441235	gi|21226677|ref|NP_632599.1|	33.74	163	102	3	2	163	172	329	2e-18	96.3
2009441236	gi|415887222|ref|ZP_11548867.1|	41.72	290	159	4	1	288	121	402	7e-61	239
2009441237	gi|374325913|ref|YP_005084113.1|	75	100	25	0	1	100	34	133	2e-37	159
2009441238	gi|374325836|ref|YP_005084036.1|	33.72	347	195	13	2	335	1258	1582	3e-27	127
2009441239	gi|374327355|ref|YP_005085555.1|	82.7	318	55	0	1	318	174	491	7e-155	551
2009441240	gi|145590753|ref|YP_001152755.1|	68.42	171	52	1	6	174	4	174	5e-60	234
2009441241	gi|159897324|ref|YP_001543571.1|	51.79	195	91	2	5	198	177	369	1e-49	200
2009441242	gi|392410308|ref|YP_006446915.1|	40.94	127	72	1	1	124	30	156	1e-21	106
2009441243	gi|223936777|ref|ZP_03628687.1|	82.76	29	5	0	1	29	194	222	2e-07	59.7
2009441244	gi|288817901|ref|YP_003432248.1|	70.57	316	92	1	1	315	2	317	3e-128	462
2009441245	gi|288818648|ref|YP_003432996.1|	75.45	220	54	0	1	220	1	220	4e-89	332
2009441246	gi|289548762|ref|YP_003473750.1|	85.71	217	31	0	1	217	1	217	2e-106	389
2009441247	gi|288817673|ref|YP_003432020.1|	75.55	458	112	0	1	458	1	458	0	720
2009441248	gi|408405811|ref|YP_006863794.1|	40.35	399	233	3	7	402	33	429	3e-83	314
2009441249	gi|126465776|ref|YP_001040885.1|	36.96	257	158	2	3	255	4	260	9e-45	185
2009441250	gi|145592030|ref|YP_001154032.1|	52.15	163	75	2	2	163	20	180	2e-27	126
2009441252	gi|340344437|ref|ZP_08667569.1|	36.02	422	256	3	11	428	2	413	1e-77	295
2009441254	gi|218291045|ref|ZP_03495077.1|	46.62	148	68	4	1	144	258	398	8e-22	107
2009441255	gi|389851498|ref|YP_006353732.1|	52.7	74	34	1	16	88	40	113	3e-16	89
2009441257	gi|374325934|ref|YP_005084134.1|	37.02	289	165	7	2	281	55	335	3e-43	180
2009441260	gi|269928731|ref|YP_003321052.1|	53.85	52	21	1	7	58	3	51	6e-07	58.2
2009441261	gi|126460110|ref|YP_001056388.1|	52.75	309	139	2	1	309	1	302	2e-82	310
2009441262	gi|288818141|ref|YP_003432489.1|	68.09	94	30	0	1	94	1	94	3e-33	145
2009441263	gi|337285595|ref|YP_004625068.1|	56.34	71	30	1	6	76	4	73	2e-09	65.9
2009441264	gi|337285596|ref|YP_004625069.1|	44.34	212	117	1	1	211	1	212	3e-48	196
2009441265	gi|15605640|ref|NP_213015.1|	80.15	136	27	0	1	136	1	136	2e-59	232
2009441266	gi|163782800|ref|ZP_02177796.1|	66.67	36	12	0	1	36	158	193	1e-05	53.9
2009441267	gi|288818715|ref|YP_003433063.1|	85.47	117	17	0	3	119	2	118	6e-37	157
2009441268	gi|289548666|ref|YP_003473654.1|	87.67	219	27	0	1	219	1	219	1e-113	413
2009441269	gi|289548667|ref|YP_003473655.1|	78.74	207	44	0	1	207	1	207	7e-75	284
2009441270	gi|163782965|ref|ZP_02177960.1|	87.63	291	36	0	1	291	43	333	2e-142	509
2009441271	gi|163782965|ref|ZP_02177960.1|	85.32	293	43	0	1	293	1	293	2e-139	499
2009441272	gi|289548996|ref|YP_003473984.1|	80.47	850	166	0	1	850	80	929	0	1396
2009441273	gi|15606344|ref|NP_213723.1|	83.42	187	31	0	8	194	5	191	1e-78	296
2009441274	gi|289547877|ref|YP_003472865.1|	65.48	168	57	1	8	175	206	372	5e-55	218
2009441275	gi|289548536|ref|YP_003473524.1|	52.9	138	56	3	1	138	1	129	5e-34	148
2009441276	gi|289548537|ref|YP_003473525.1|	79.06	277	51	3	1	277	1	270	2e-126	456
2009441277	gi|289548538|ref|YP_003473526.1|	66.36	107	36	0	1	107	1	107	6e-39	164
2009441278	gi|289548539|ref|YP_003473527.1|	69.39	147	45	0	1	147	1	147	5e-58	227
2009441279	gi|289548540|ref|YP_003473528.1|	53.49	129	58	1	13	139	11	139	2e-31	139
2009441281	gi|288818692|ref|YP_003433040.1|	77.38	221	50	0	2	222	88	308	6e-99	364
2009441282	gi|289549122|ref|YP_003474110.1|	67.31	52	17	0	1	52	17	68	1e-14	83.6
2009441283	gi|289548540|ref|YP_003473528.1|	51.69	118	55	1	11	126	11	128	3e-26	122
2009441285	gi|289549122|ref|YP_003474110.1|	71.84	309	87	0	1	309	1	309	5e-139	498
2009441286	gi|289548165|ref|YP_003473153.1|	78.15	238	52	0	1	238	114	351	3e-109	399
2009441288	gi|289549200|ref|YP_003474188.1|	56.63	166	72	0	21	186	21	186	2e-47	192
2009441289	gi|237755999|ref|ZP_04584583.1|	38.79	116	67	2	17	128	1	116	8e-17	90.9
2009441290	gi|289548169|ref|YP_003473157.1|	61.02	118	44	1	76	191	54	171	4e-35	152
2009441291	gi|289547964|ref|YP_003472952.1|	51.45	241	111	3	1	241	1	235	1e-64	251
2009441292	gi|289548089|ref|YP_003473077.1|	33.96	106	70	0	1	106	1043	1148	1e-08	63.5
2009441293	gi|334124634|ref|ZP_08498634.1|	98.02	101	2	0	1	101	1	101	2e-37	159
2009441294	gi|334124635|ref|ZP_08498635.1|	96.4	278	10	0	19	296	1	278	1e-131	473
2009441296	gi|357406067|ref|YP_004917991.1|	33.84	263	156	5	89	347	84	332	7e-31	139
2009441298	gi|163782980|ref|ZP_02177975.1|	48.67	113	56	2	6	117	4	115	1e-15	87.4
2009441299	gi|419821916|ref|ZP_14345505.1|	38.22	662	379	19	4	643	5	658	2e-112	411
2009441300	gi|289547978|ref|YP_003472966.1|	71.32	129	37	0	7	135	123	251	5e-50	201
2009441302	gi|289547978|ref|YP_003472966.1|	66.13	248	83	1	4	251	5	251	2e-95	353
2009441303	gi|431796115|ref|YP_007223019.1|	48.65	111	56	1	789	899	527	636	2e-23	116
2009441304	gi|304406883|ref|ZP_07388537.1|	38.31	261	139	7	1	246	6	259	8e-40	168
2009441305	gi|288817525|ref|YP_003431872.1|	45.28	371	200	2	1	371	6	373	9e-84	315
2009441306	gi|390959899|ref|YP_006423656.1|	53.8	158	73	0	4	161	23	180	4e-42	174
2009441307	gi|152981336|ref|YP_001353751.1|	58.18	55	22	1	8	61	192	246	4e-08	62
2009441308	gi|269926659|ref|YP_003323282.1|	56.5	200	82	2	1	197	14	211	4e-50	202
2009441309	gi|298528159|ref|ZP_07015563.1|	51.53	163	79	0	3	165	5	167	8e-43	177
2009441310	gi|297565186|ref|YP_003684158.1|	35	120	76	1	1	118	124	243	5e-10	68.2
2009441311	gi|296242945|ref|YP_003650432.1|	64.56	79	27	1	40	117	43	121	1e-22	109
2009441312	gi|296242945|ref|YP_003650432.1|	51.87	187	80	4	4	184	142	324	2e-43	179
2009441313	gi|119871991|ref|YP_929998.1|	81.37	102	19	0	1	102	1	102	2e-44	182
2009441315	gi|374326907|ref|YP_005085107.1|	98.11	53	1	0	1	53	1	53	8e-22	107
2009441316	gi|119871994|ref|YP_930001.1|	72.41	290	80	0	1	290	1	290	2e-128	463
2009441317	gi|374326910|ref|YP_005085110.1|	82.67	329	57	0	4	332	220	548	1e-158	563
2009441318	gi|124027968|ref|YP_001013288.1|	38.04	439	254	5	5	428	158	593	1e-79	302
2009441319	gi|385805736|ref|YP_005842134.1|	30.88	340	186	16	77	381	305	630	1e-24	119
2009441321	gi|398877183|ref|ZP_10632331.1|	61.2	183	66	1	1	178	302	484	2e-60	235
2009441322	gi|423691941|ref|ZP_17666461.1|	91.02	256	23	0	1	256	1	256	2e-128	463
2009441323	gi|387894058|ref|YP_006324355.1|	100	31	0	0	1	31	129	159	2e-09	66.2
2009441324	gi|325295039|ref|YP_004281553.1|	57.31	349	143	3	13	355	2	350	4e-113	413
2009441325	gi|313673783|ref|YP_004051894.1|	51.38	253	117	2	7	257	4	252	1e-65	254
2009441326	gi|378443271|ref|YP_005230981.1|	40	215	129	0	1	215	252	466	3e-21	107
2009441327	gi|410584250|ref|ZP_11321355.1|	61.02	313	110	3	1	310	351	654	6e-94	348
2009441328	gi|302343718|ref|YP_003808247.1|	60.67	150	58	1	1	149	3	152	1e-49	199
2009441329	gi|375148213|ref|YP_005010654.1|	40.52	427	223	9	21	425	24	441	6e-67	260
2009441333	gi|374327322|ref|YP_005085522.1|	60.16	246	86	2	28	266	24	264	4e-78	296
2009441334	gi|374327321|ref|YP_005085521.1|	53.29	304	140	2	42	344	39	341	3e-88	330
2009441337	gi|402833305|ref|ZP_10881925.1|	37.5	96	58	2	6	99	4	99	7e-07	57.8
2009441338	gi|352682389|ref|YP_004892913.1|	74.65	434	109	1	1	434	13	445	0	643
2009441339	gi|374327818|ref|YP_005086018.1|	71.64	67	19	0	4	70	4	70	8e-19	97.4
2009441340	gi|352682390|ref|YP_004892914.1|	61.42	127	49	0	1	127	83	209	2e-34	149
2009441341	gi|327310988|ref|YP_004337885.1|	80.56	72	14	0	5	76	4	75	5e-29	131
2009441342	gi|327310989|ref|YP_004337886.1|	57.69	78	32	1	1	77	1	78	6e-17	91.3
2009441343	gi|327310990|ref|YP_004337887.1|	46.32	95	50	1	5	98	1	95	1e-17	93.6
2009441345	gi|379004422|ref|YP_005260094.1|	34.28	458	247	12	29	470	27	446	3e-49	201
2009441348	gi|119871697|ref|YP_929704.1|	63.55	214	78	0	1	214	1	214	1e-72	277
2009441349	gi|374327818|ref|YP_005086018.1|	69.72	142	43	0	39	180	1	142	6e-52	207
2009441350	gi|18312341|ref|NP_559008.1|	68.03	147	47	0	1	147	1	147	5e-50	201
2009441351	gi|171184641|ref|YP_001793560.1|	96.28	484	18	0	1	484	1	484	0	959
2009441352	gi|171184640|ref|YP_001793559.1|	69.3	228	69	1	1	227	1	228	8e-76	287
2009441353	gi|171184639|ref|YP_001793558.1|	74.19	186	48	0	1	186	1	186	3e-64	248
2009441354	gi|171184639|ref|YP_001793558.1|	75.94	133	32	0	1	133	1	133	4e-43	178
2009441355	gi|171184975|ref|YP_001793894.1|	58.9	146	45	3	17	151	5	146	3e-36	155
2009441356	gi|145590433|ref|YP_001152435.1|	82.5	240	42	0	1	240	11	250	5e-85	318
2009441357	gi|171184637|ref|YP_001793556.1|	77.6	366	82	0	2	367	3	368	2e-142	510
2009441358	gi|352681992|ref|YP_004892516.1|	65.96	94	32	0	1	94	1	94	5e-18	94.7
2009441359	gi|119872153|ref|YP_930160.1|	84.31	51	8	0	1	51	271	321	2e-18	95.9
2009441360	gi|78045198|ref|YP_359094.1|	31.65	158	99	4	19	170	74	228	5e-08	61.6
2009441361	gi|319652849|ref|ZP_08006955.1|	46.3	324	167	3	1	318	1	323	5e-59	233
2009441363	gi|148265692|ref|YP_001232398.1|	45.45	77	42	0	3	79	607	683	5e-11	71.6
2009441365	gi|325679361|ref|ZP_08158946.1|	42.79	208	115	3	1	204	9	216	6e-32	142
2009441366	gi|327309924|ref|YP_004336821.1|	65.08	63	22	0	1	63	1	63	2e-15	85.9
2009441367	gi|430745169|ref|YP_007204298.1|	31.88	207	121	8	9	207	357	551	5e-15	85.9
2009441369	gi|332668406|ref|YP_004451194.1|	41.3	230	120	5	5	227	323	544	7e-42	175
2009441370	gi|381190146|ref|ZP_09897670.1|	86.67	195	26	0	1	195	94	288	1e-94	350
2009441371	gi|384430606|ref|YP_005639966.1|	66.67	144	45	2	6	146	6	149	1e-39	166
2009441372	gi|218295178|ref|ZP_03496014.1|	97.79	317	7	0	1	317	1	317	2e-171	606
2009441373	gi|218295177|ref|ZP_03496013.1|	98.39	62	1	0	1	62	103	164	2e-19	99.4
2009441374	gi|289549256|ref|YP_003474244.1|	38.97	331	189	7	1	321	173	500	2e-51	207
2009441375	gi|288817790|ref|YP_003432137.1|	67.74	124	40	0	1	124	66	189	1e-47	193
2009441376	gi|288817789|ref|YP_003432136.1|	62.11	161	46	2	1	161	1	146	1e-50	203
2009441377	gi|288817788|ref|YP_003432135.1|	51.07	562	261	2	26	573	23	584	6e-139	499
2009441378	gi|419957179|ref|ZP_14473245.1|	97.78	225	5	0	1	225	132	356	1e-125	453
2009441379	gi|334122006|ref|ZP_08496049.1|	97.06	68	2	0	1	68	1	68	8e-20	100
2009441381	gi|296242586|ref|YP_003650073.1|	55.43	184	81	1	3	185	55	238	7e-46	187
2009441382	gi|57639963|ref|YP_182441.1|	62.71	295	110	0	3	297	127	421	9e-95	351
2009441384	gi|78043961|ref|YP_360631.1|	49.19	124	62	1	13	136	1	123	1e-27	127
2009441385	gi|124028156|ref|YP_001013476.1|	60	50	20	0	1	50	231	280	1e-08	63.9
2009441387	gi|419959313|ref|ZP_14475368.1|	95.8	143	6	0	1	143	24	166	2e-73	278
2009441388	gi|296103992|ref|YP_003614138.1|	100	126	0	0	1	126	134	259	3e-67	258
2009441390	gi|269928566|ref|YP_003320887.1|	62.62	206	70	3	1	201	7	210	1e-54	217
2009441391	gi|410668976|ref|YP_006921347.1|	81.13	53	10	0	1	53	1	53	8e-18	94.4
2009441394	gi|288818128|ref|YP_003432476.1|	72.82	287	77	1	1	286	65	351	6e-100	368
2009441395	gi|288549700|ref|ZP_05967904.2|	91.52	283	24	0	1	283	1	283	3e-153	545
2009441396	gi|300716912|ref|YP_003741715.1|	76.54	81	19	0	1	81	1	81	9e-30	133
2009441397	gi|283833688|ref|ZP_06353429.1|	87.37	285	36	0	1	285	1	285	8e-146	521
2009441398	gi|119720198|ref|YP_920693.1|	33.63	226	136	4	4	229	3	214	6e-19	99.4
2009441399	gi|119720197|ref|YP_920692.1|	38.51	161	85	6	1	155	66	218	2e-11	73.2
2009441400	gi|258515567|ref|YP_003191789.1|	56.07	239	95	2	8	246	77	305	2e-71	273
2009441401	gi|288819197|ref|YP_003433545.1|	58.47	301	116	3	12	312	1	292	3e-96	356
2009441402	gi|288819197|ref|YP_003433545.1|	61.11	162	61	2	3	164	133	292	9e-48	194
2009441404	gi|373460795|ref|ZP_09552546.1|	36.36	143	87	4	143	284	123	262	4e-17	93.6
2009441405	gi|337286354|ref|YP_004625827.1|	56.22	185	72	1	7	191	2	177	2e-51	206
2009441406	gi|438003752|ref|YP_007273495.1|	53.38	429	191	1	9	437	5	424	2e-129	468
2009441407	gi|334127735|ref|ZP_08501638.1|	69.7	66	20	0	1	66	292	357	1e-18	96.7
2009441410	gi|373459155|ref|ZP_09550922.1|	48.13	187	96	1	1	186	1	187	3e-43	179
2009441412	gi|393785786|ref|ZP_10373932.1|	30.72	153	91	3	7	151	37	182	1e-08	64.7
2009441413	gi|289548005|ref|YP_003472993.1|	64.29	56	20	0	4	59	1	56	9e-11	70.9
2009441414	gi|289548724|ref|YP_003473712.1|	88.83	179	20	0	1	179	6	184	7e-85	317
2009441415	gi|289549133|ref|YP_003474121.1|	77.66	94	21	0	1	94	50	143	8e-25	117
2009441416	gi|288818730|ref|YP_003433078.1|	81.1	254	48	0	1	254	1	254	4e-121	439
2009441417	gi|288818729|ref|YP_003433077.1|	69.62	372	113	0	1	372	92	463	2e-149	533
2009441418	gi|288818729|ref|YP_003433077.1|	84.62	52	8	0	1	52	1	52	2e-18	96.3
2009441419	gi|288817490|ref|YP_003431837.1|	84.82	481	73	0	1	481	1	481	0	855
2009441420	gi|305664186|ref|YP_003860474.1|	45.96	161	86	1	2	161	14	174	2e-36	155
2009441421	gi|225848616|ref|YP_002728779.1|	68.47	222	69	1	1	221	29	250	2e-86	323
2009441425	gi|395006586|ref|ZP_10390398.1|	30.95	126	75	3	1	126	1	114	2e-06	57
2009441426	gi|14601898|ref|NP_148443.1|	44.2	138	77	0	1	138	112	249	7e-29	130
2009441427	gi|386283807|ref|ZP_10061031.1|	34.52	84	51	2	30	109	221	304	4e-07	60.1
2009441428	gi|288818706|ref|YP_003433054.1|	69.86	146	44	0	1	146	93	238	1e-46	189
2009441433	gi|312135610|ref|YP_004002948.1|	56.68	307	133	0	1	307	43	349	2e-81	306
2009441434	gi|188997644|ref|YP_001931895.1|	51.04	192	94	0	1	192	1	192	5e-44	181
2009441435	gi|337287482|ref|YP_004626955.1|	51.74	344	166	0	23	366	3	346	6e-104	382
2009441436	gi|374993702|ref|YP_004969201.1|	47.62	336	165	2	4	339	23	347	3e-87	327
2009441437	gi|381205980|ref|ZP_09913051.1|	61.67	287	110	0	1	287	37	323	4e-102	375
2009441439	gi|319789389|ref|YP_004151022.1|	38.75	80	48	1	1	79	4	83	4e-08	62
2009441440	gi|395226916|ref|ZP_10405317.1|	93.58	109	7	0	1	109	1	109	4e-51	206
2009441441	gi|384438776|ref|YP_005653500.1|	57.86	140	59	0	4	143	3	142	4e-38	161
2009441442	gi|170290258|ref|YP_001737074.1|	48.04	102	46	2	36	130	245	346	1e-16	90.1
2009441443	gi|302348642|ref|YP_003816280.1|	54.55	341	150	2	20	357	5	343	5e-77	293
2009441444	gi|419926008|ref|ZP_14443822.1|	98.1	105	2	0	1	105	1	105	2e-41	172
2009441445	gi|419960232|ref|ZP_14476275.1|	98.69	229	3	0	16	244	47	275	1e-110	403
2009441446	gi|419960233|ref|ZP_14476276.1|	96.47	85	3	0	1	85	171	255	2e-40	169
2009441447	gi|401678911|ref|ZP_10810863.1|	95.38	65	3	0	1	65	1	65	1e-28	130
2009441448	gi|334123252|ref|ZP_08497280.1|	98.51	201	3	0	1	201	120	320	1e-111	406
2009441449	gi|302392920|ref|YP_003828740.1|	38.28	128	75	2	32	155	247	374	6e-18	94.7
2009441450	gi|189218688|ref|YP_001939329.1|	42.13	178	95	5	1	172	3	178	3e-25	119
2009441452	gi|397690690|ref|YP_006527944.1|	57.01	107	45	1	20	126	55	160	2e-26	123
2009441454	gi|15606794|ref|NP_214174.1|	67.88	165	53	0	2	166	196	360	5e-50	201
2009441455	gi|289549014|ref|YP_003474002.1|	79.94	354	69	1	6	359	81	432	1e-164	584
2009441456	gi|15669517|ref|NP_248327.1|	65.67	134	46	0	22	155	94	227	4e-47	191
2009441459	gi|126459094|ref|YP_001055372.1|	44.83	261	134	6	1	260	1	252	5e-21	106
2009441460	gi|218295266|ref|ZP_03496102.1|	97.83	92	2	0	1	92	1	92	2e-29	132
2009441461	gi|320451056|ref|YP_004203152.1|	95.11	307	15	0	1	307	1	307	2e-168	596
2009441462	gi|218295267|ref|ZP_03496103.1|	95.35	215	10	0	1	215	1	215	1e-106	389
2009441463	gi|218295268|ref|ZP_03496104.1|	98.61	144	2	0	1	144	1	144	7e-48	194
2009441464	gi|218295269|ref|ZP_03496105.1|	98.08	156	3	0	1	156	497	652	7e-74	280
2009441467	gi|14520356|ref|NP_125831.1|	49.5	301	147	2	5	304	150	446	4e-81	306
2009441468	gi|118431098|ref|NP_147312.2|	51.11	135	60	3	12	145	11	140	2e-23	113
2009441473	gi|116626722|ref|YP_828878.1|	39.08	563	314	12	1	556	304	844	2e-89	335
2009441474	gi|116626722|ref|YP_828878.1|	39.45	218	116	4	14	221	682	893	4e-27	128
2009441475	gi|20093688|ref|NP_613535.1|	32.48	157	82	5	42	190	36	176	3e-08	63.9
2009441478	gi|223936590|ref|ZP_03628501.1|	32.14	112	70	4	8	116	3	111	3e-06	57
2009441479	gi|392425233|ref|YP_006466227.1|	33.33	345	196	7	2	331	3	328	9e-32	142
2009441481	gi|298250817|ref|ZP_06974621.1|	35.45	110	66	3	1	110	152	256	3e-08	62.4
2009441485	gi|302392533|ref|YP_003828353.1|	56.16	276	117	4	5	278	126	399	5e-73	279
2009441487	gi|297616709|ref|YP_003701868.1|	46.64	283	141	4	1	281	10	284	1e-57	228
2009441488	gi|221632564|ref|YP_002521785.1|	66.67	174	58	0	2	175	3	176	1e-63	246
2009441489	gi|67925078|ref|ZP_00518456.1|	49.06	106	54	0	3	108	24	129	6e-23	111
2009441490	gi|288817909|ref|YP_003432256.1|	85.07	67	10	0	1	67	302	368	8e-27	124
2009441491	gi|163783068|ref|ZP_02178063.1|	43.61	133	75	0	1	133	9	141	6e-26	121
2009441492	gi|289549139|ref|YP_003474127.1|	77.45	102	23	0	1	102	1	102	1e-41	173
2009441494	gi|119872621|ref|YP_930628.1|	76	175	42	0	1	175	1	175	1e-61	239
2009441495	gi|119872622|ref|YP_930629.1|	85.74	582	83	0	3	584	3	584	0	1028
2009441496	gi|119872623|ref|YP_930630.1|	91.46	82	7	0	1	82	82	163	1e-35	153
2009441497	gi|119872624|ref|YP_930631.1|	83.56	292	48	0	1	292	14	305	6e-136	488
2009441498	gi|18312218|ref|NP_558885.1|	84.62	52	8	0	1	52	40	91	5e-19	98.2
2009441499	gi|229820204|ref|YP_002881730.1|	41.54	455	221	9	1	420	294	738	8e-93	345
2009441500	gi|334124703|ref|ZP_08498701.1|	99.21	380	3	0	1	380	1	380	0	783
2009441501	gi|419958328|ref|ZP_14474392.1|	94.42	233	13	0	2	234	1	233	6e-124	447
2009441502	gi|419958327|ref|ZP_14474391.1|	97.21	251	7	0	1	251	1	251	2e-118	429
2009441504	gi|407464528|ref|YP_006775410.1|	36.84	114	72	0	1	114	238	351	3e-11	72.4
2009441505	gi|407462177|ref|YP_006773494.1|	50	196	97	1	2	196	4	199	2e-46	190
2009441507	gi|288932046|ref|YP_003436106.1|	48.98	98	44	2	1	98	1	92	7e-19	97.8
2009441508	gi|147678765|ref|YP_001212980.1|	43.75	96	51	2	4	98	335	428	1e-13	80.1
2009441510	gi|218296795|ref|ZP_03497501.1|	71.65	328	86	2	15	342	14	334	7e-117	425
2009441511	gi|218296794|ref|ZP_03497500.1|	50.68	73	36	0	16	88	1	73	4e-14	82
2009441512	gi|428781347|ref|YP_007173133.1|	32.95	346	206	10	5	329	30	370	3e-40	170
2009441513	gi|328955439|ref|YP_004372772.1|	33.2	256	140	6	6	230	17	272	9e-18	95.1
2009441514	gi|402312513|ref|ZP_10831437.1|	36.07	244	142	4	7	236	2	245	1e-30	137
2009441515	gi|255525324|ref|ZP_05392264.1|	36.19	105	62	3	7	106	1	105	1e-08	63.5
2009441516	gi|11498075|ref|NP_069300.1|	39.06	384	225	3	4	383	25	403	2e-64	251
2009441518	gi|302389699|ref|YP_003825520.1|	33.77	231	143	4	32	255	115	342	1e-13	82
2009441520	gi|375013405|ref|YP_004990393.1|	42.56	531	286	5	1	514	149	677	1e-119	435
2009441521	gi|218960775|ref|YP_001740550.1|	55.32	385	162	5	3	379	2	384	2e-126	457
2009441522	gi|156743123|ref|YP_001433252.1|	34.7	366	211	9	4	358	10	358	5e-53	213
2009441523	gi|171913340|ref|ZP_02928810.1|	32.6	411	254	14	2	401	213	611	2e-50	204
2009441525	gi|392411486|ref|YP_006448093.1|	34.51	284	180	3	7	286	4	285	3e-31	140
2009441526	gi|390574958|ref|ZP_10255066.1|	37.25	204	109	5	3	199	220	411	2e-23	113
2009441527	gi|289548832|ref|YP_003473820.1|	87.8	41	5	0	1	41	357	397	3e-13	79
2009441528	gi|288817389|ref|YP_003431736.1|	86.17	347	48	0	2	348	5	351	7e-163	578
2009441529	gi|289548098|ref|YP_003473086.1|	77.63	76	17	0	1	76	1	76	4e-28	128
2009441530	gi|384128483|ref|YP_005511096.1|	73.17	41	11	0	2	42	21	61	5e-10	68.6
2009441531	gi|288817720|ref|YP_003432067.1|	69.87	239	72	0	11	249	1	239	4e-86	322
2009441534	gi|206889809|ref|YP_002249032.1|	51.18	127	55	2	5	124	5	131	5e-25	118
2009441538	gi|384129550|ref|YP_005512163.1|	61.11	144	56	0	13	156	6	149	8e-41	170
2009441539	gi|289548833|ref|YP_003473821.1|	68.9	254	79	0	1	254	1	254	8e-101	371
2009441540	gi|289549042|ref|YP_003474030.1|	64.9	416	142	2	1	412	1	416	1e-144	518
2009441541	gi|268318070|ref|YP_003291789.1|	63.33	390	132	4	1	382	9	395	4e-134	483
2009441542	gi|383764693|ref|YP_005443675.1|	51.64	335	154	4	1	327	129	463	3e-101	373
2009441543	gi|14520467|ref|NP_125942.1|	55.56	279	115	4	4	273	2	280	1e-68	265
2009441546	gi|383788727|ref|YP_005473296.1|	49.61	129	64	1	15	142	13	141	4e-29	131
2009441550	gi|281412485|ref|YP_003346564.1|	54.81	104	33	3	1	90	194	297	2e-20	102
2009441552	gi|302392873|ref|YP_003828693.1|	33.49	218	132	6	20	229	51	263	7e-22	109
2009441553	gi|297616907|ref|YP_003702066.1|	38.55	358	187	9	2	346	391	728	2e-53	214
2009441554	gi|327399822|ref|YP_004340691.1|	74.64	138	35	0	18	155	3	140	6e-55	218
2009441555	gi|289548073|ref|YP_003473061.1|	70.57	435	127	1	11	445	4	437	1e-171	607
2009441558	gi|289548073|ref|YP_003473061.1|	64.67	184	65	0	1	184	254	437	2e-68	262
2009441559	gi|206890706|ref|YP_002248308.1|	59.6	354	142	1	6	359	3	355	7e-95	352
2009441560	gi|289548078|ref|YP_003473066.1|	49.39	326	161	4	1	324	1	324	3e-82	310
2009441561	gi|288818063|ref|YP_003432411.1|	69.72	317	95	1	1	317	1	316	2e-112	410
2009441562	gi|288818294|ref|YP_003432642.1|	68.92	222	66	2	1	219	1	222	1e-83	313
2009441564	gi|206890706|ref|YP_002248308.1|	61.08	203	79	0	12	214	15	217	6e-57	224
2009441565	gi|289548078|ref|YP_003473066.1|	41.38	58	34	0	1	58	267	324	8e-07	57.8
2009441566	gi|18312510|ref|NP_559177.1|	86.49	37	5	0	7	43	1137	1173	5e-12	75.1
2009441567	gi|389861736|ref|YP_006363976.1|	54.74	422	185	6	4	421	6	425	4e-84	317
2009441572	gi|289548045|ref|YP_003473033.1|	60.54	261	103	0	1	261	143	403	1e-89	334
2009441573	gi|288817817|ref|YP_003432164.1|	65.38	130	45	0	8	137	3	132	5e-42	174
2009441574	gi|390167346|ref|ZP_10219337.1|	41.01	217	120	4	1	210	107	322	2e-42	176
2009441575	gi|260892182|ref|YP_003238279.1|	57.98	238	97	2	4	238	3	240	3e-76	289
2009441577	gi|375256294|ref|YP_005015461.1|	44.64	56	31	0	2	57	67	122	1e-08	63.5
2009441578	gi|221633835|ref|YP_002523061.1|	58	300	123	2	3	302	117	413	6e-90	335
2009441579	gi|220923060|ref|YP_002498362.1|	42.99	328	167	7	10	322	43	365	1e-65	255
2009441581	gi|398814026|ref|ZP_10572711.1|	51.3	193	94	0	1	193	113	305	4e-41	172
2009441587	gi|260892163|ref|YP_003238260.1|	42.07	145	77	3	1	142	1	141	1e-18	96.7
2009441588	gi|282164261|ref|YP_003356646.1|	30.84	107	73	1	173	279	289	394	5e-07	61.6
2009441592	gi|333978825|ref|YP_004516770.1|	41.74	345	200	1	6	350	1	344	5e-72	276
2009441593	gi|206901527|ref|YP_002250832.1|	49.47	190	96	0	3	192	4	193	5e-43	178
2009441594	gi|438001360|ref|YP_007271103.1|	47.87	282	147	0	41	322	2	283	9e-74	281
2009441595	gi|221633764|ref|YP_002522990.1|	53.57	392	181	1	9	399	5	396	2e-115	421
2009441596	gi|56964808|ref|YP_176539.1|	88	50	6	0	3	52	1	50	5e-18	94.7
2009441597	gi|260892233|ref|YP_003238330.1|	64.67	184	51	1	1	184	83	252	1e-59	233
2009441598	gi|168701386|ref|ZP_02733663.1|	66.29	264	88	1	1	263	48	311	2e-99	366
2009441599	gi|148655044|ref|YP_001275249.1|	63.56	118	43	0	1	118	278	395	2e-39	166
2009441600	gi|260892233|ref|YP_003238330.1|	67.27	220	58	1	1	220	47	252	1e-69	266
2009441601	gi|357420210|ref|YP_004933202.1|	50.51	198	91	2	23	220	10	200	5e-48	195
2009441602	gi|254479344|ref|ZP_05092681.1|	38.39	560	332	5	19	578	7	553	5e-107	393
2009441603	gi|268318125|ref|YP_003291844.1|	46.43	308	154	6	23	327	1	300	8e-67	258
2009441605	gi|163783123|ref|ZP_02178118.1|	77.33	75	17	0	2	76	6	80	2e-27	126
2009441606	gi|289547889|ref|YP_003472877.1|	70	100	30	0	1	100	1	100	2e-37	159
2009441608	gi|288817370|ref|YP_003431717.1|	48.63	255	124	3	3	251	4	257	1e-56	224
2009441610	gi|18312510|ref|NP_559177.1|	66.98	527	158	5	2	515	588	1111	0	723
2009441611	gi|14602175|ref|NP_148724.1|	63.05	433	147	3	1	421	161	592	5e-153	545
2009441612	gi|13471071|ref|NP_102640.1|	30.97	268	162	9	95	355	92	343	4e-23	114
2009441613	gi|320106745|ref|YP_004182335.1|	36.84	76	48	0	1	76	1	76	7e-10	67.8
2009441614	gi|408356176|ref|YP_006844707.1|	49.28	138	70	0	11	148	6	143	9e-36	153
2009441616	gi|288819009|ref|YP_003433357.1|	79.41	102	21	0	1	102	230	331	2e-43	179
2009441617	gi|288819010|ref|YP_003433358.1|	76.23	324	77	0	1	324	1	324	6e-121	438
2009441618	gi|288819011|ref|YP_003433359.1|	81.72	290	53	0	4	293	2	291	9e-130	468
2009441619	gi|288819012|ref|YP_003433360.1|	91.05	257	21	1	1	255	1	257	1e-123	447
2009441620	gi|163782616|ref|ZP_02177613.1|	63.74	182	66	0	1	182	89	270	1e-59	233
2009441621	gi|288819012|ref|YP_003433360.1|	95.09	163	8	0	1	163	95	257	1e-74	283
2009441622	gi|163782616|ref|ZP_02177613.1|	64.52	155	55	0	1	155	116	270	2e-49	199
2009441623	gi|218295278|ref|ZP_03496114.1|	100	135	0	0	3	137	272	406	2e-72	276
2009441624	gi|218295279|ref|ZP_03496115.1|	99.15	118	1	0	1	118	1	118	2e-58	229
2009441625	gi|195953919|ref|YP_002122209.1|	78.26	92	20	0	5	96	575	666	1e-39	166
2009441626	gi|288817375|ref|YP_003431722.1|	45.4	315	169	2	6	319	1	313	4e-82	309
2009441628	gi|312143398|ref|YP_003994844.1|	41.38	87	51	0	53	139	8	94	6e-15	84.7
2009441629	gi|392373207|ref|YP_003205040.1|	63.64	55	20	0	1	55	3	57	5e-14	81.6
2009441631	gi|284112011|ref|ZP_06386549.1|	31.88	138	91	2	244	378	481	618	8e-08	63.5
2009441633	gi|108803220|ref|YP_643157.1|	36.57	216	128	4	1	208	1	215	3e-30	136
2009441634	gi|305663118|ref|YP_003859406.1|	49.3	142	62	1	11	142	50	191	4e-22	108
2009441635	gi|170290946|ref|YP_001737762.1|	78.72	47	10	0	1	47	9	55	8e-11	70.9
2009441636	gi|119719778|ref|YP_920273.1|	41.38	58	33	1	20	76	47	104	1e-05	53.5
2009441637	gi|126459994|ref|YP_001056272.1|	59.6	99	40	0	6	104	5	103	2e-28	129
2009441639	gi|341581811|ref|YP_004762303.1|	30.46	453	271	16	1	428	326	759	8e-31	140
2009441642	gi|289548382|ref|YP_003473370.1|	87.36	87	11	0	3	89	7	93	8e-24	114
2009441643	gi|289547890|ref|YP_003472878.1|	63.72	113	41	0	1	113	1	113	1e-35	153
2009441644	gi|289547891|ref|YP_003472879.1|	73.42	79	21	0	1	79	1	79	2e-26	123
2009441645	gi|225848596|ref|YP_002728759.1|	62.26	106	40	0	1	106	169	274	5e-32	141
2009441646	gi|289548843|ref|YP_003473831.1|	90.48	105	10	0	1	105	1	105	9e-47	190
2009441647	gi|289548845|ref|YP_003473833.1|	80.74	296	57	0	1	296	1	296	4e-142	508
2009441648	gi|288817936|ref|YP_003432283.1|	81.82	396	72	0	1	396	35	430	9e-170	601
2009441649	gi|289548160|ref|YP_003473148.1|	32.22	90	60	1	1	90	150	238	1e-05	53.5
2009441650	gi|289548159|ref|YP_003473147.1|	69.23	169	52	0	1	169	1	169	2e-65	252
2009441651	gi|289548159|ref|YP_003473147.1|	69.42	242	72	1	1	240	176	417	1e-90	337
2009441654	gi|266624449|ref|ZP_06117384.1|	65.06	83	29	0	1	83	288	370	2e-20	103
2009441655	gi|118579730|ref|YP_900980.1|	40.76	211	97	6	65	255	34	236	1e-27	128
2009441656	gi|383787244|ref|YP_005471813.1|	54.55	44	20	0	12	55	10	53	1e-05	53.5
2009441657	gi|392406731|ref|YP_006443339.1|	77.02	161	37	0	6	166	63	223	5e-67	257
2009441658	gi|419760112|ref|ZP_14286395.1|	74.04	104	27	0	16	119	288	391	5e-40	167
2009441659	gi|254478247|ref|ZP_05091628.1|	43.75	288	153	6	1	285	4	285	3e-61	239
2009441660	gi|218297127|ref|ZP_03497798.1|	97.49	279	6	1	1	278	155	433	3e-127	459
2009441661	gi|237755767|ref|ZP_04584371.1|	45.28	53	27	1	1	51	930	982	1e-05	53.9
2009441662	gi|217967681|ref|YP_002353187.1|	62.5	392	141	4	1	386	1	392	2e-134	484
2009441663	gi|18311675|ref|NP_558342.1|	52.63	76	34	1	52	125	35	110	1e-07	60.1
2009441664	gi|171185463|ref|YP_001794382.1|	81.54	65	12	0	1	65	1	65	2e-23	113
2009441665	gi|163849310|ref|YP_001637354.1|	42.37	118	58	2	17	127	38	152	4e-16	88.6
2009441668	gi|118431474|ref|NP_147973.2|	70.39	206	60	1	6	211	4	208	2e-75	286
2009441669	gi|118431475|ref|YP_874898.1|	52.63	76	36	0	1	76	1	76	7e-19	97.8
2009441672	gi|386718223|ref|YP_006184549.1|	34.31	239	155	2	152	390	123	359	1e-30	139
2009441673	gi|399030403|ref|ZP_10730873.1|	41.67	84	45	2	66	145	65	148	5e-07	58.9
2009441674	gi|121534950|ref|ZP_01666769.1|	37.5	184	113	2	30	212	246	428	9e-25	118
2009441675	gi|78189865|ref|YP_380203.1|	32.31	229	148	6	66	290	145	370	5e-24	116
2009441676	gi|374328344|ref|YP_005086544.1|	63.19	288	101	3	19	305	11	294	7e-91	338
2009441678	gi|374328341|ref|YP_005086541.1|	65.15	198	65	1	1	198	1	194	5e-73	278
2009441679	gi|374328340|ref|YP_005086540.1|	78.26	92	20	0	1	92	211	302	4e-37	158
2009441682	gi|78189772|ref|YP_380110.1|	50.61	245	114	4	8	248	15	256	3e-56	223
2009441683	gi|397651338|ref|YP_006491919.1|	57.5	120	51	0	1	120	1	120	6e-33	144
2009441684	gi|160901496|ref|YP_001567077.1|	55.7	79	25	2	6	83	1	70	1e-12	77.4
2009441685	gi|188996288|ref|YP_001930539.1|	55.31	273	120	2	7	277	18	290	3e-76	290
2009441686	gi|188996287|ref|YP_001930538.1|	47.98	198	93	4	1	188	135	332	9e-38	160
2009441687	gi|304311127|ref|YP_003810725.1|	38.35	133	78	3	121	252	37	166	2e-14	84.7
2009441688	gi|298244053|ref|ZP_06967860.1|	36.57	309	185	7	28	332	720	1021	2e-27	128
2009441689	gi|289548445|ref|YP_003473433.1|	74.19	124	31	1	1	123	2	125	4e-39	165
2009441690	gi|288819130|ref|YP_003433478.1|	64.75	122	43	0	1	122	1	122	2e-33	145
2009441691	gi|305662714|ref|YP_003859002.1|	45.12	246	125	3	2	239	10	253	8e-51	204
2009441692	gi|284161265|ref|YP_003399888.1|	50	66	33	0	9	74	2	67	5e-13	78.2
2009441693	gi|302338905|ref|YP_003804111.1|	30.75	348	222	6	2	338	43	382	3e-43	181
2009441694	gi|219669681|ref|YP_002460116.1|	41.98	81	46	1	1	80	15	95	5e-09	65.1
2009441695	gi|387893533|ref|YP_006323830.1|	98.59	213	3	0	2	214	301	513	1e-117	426
2009441696	gi|288817596|ref|YP_003431943.1|	58.33	168	70	0	2	169	309	476	3e-51	205
2009441697	gi|289548062|ref|YP_003473050.1|	61.47	353	135	1	1	353	1	352	3e-107	393
2009441698	gi|288818725|ref|YP_003433073.1|	77.23	224	51	0	1	224	345	568	5e-97	358
2009441700	gi|119872735|ref|YP_930742.1|	86.36	462	63	0	21	482	43	504	0	835
2009441701	gi|119872735|ref|YP_930742.1|	81.67	120	22	0	1	120	529	648	2e-31	139
2009441702	gi|171184664|ref|YP_001793583.1|	72.73	110	30	0	1	110	1	110	1e-40	169
2009441703	gi|379005669|ref|YP_005261341.1|	53.67	477	218	3	25	498	30	506	2e-117	427
2009441704	gi|145592377|ref|YP_001154379.1|	52.21	385	172	6	1	378	309	688	8e-97	358
2009441705	gi|145592376|ref|YP_001154378.1|	61.34	119	46	0	36	154	35	153	2e-21	106
2009441706	gi|119872737|ref|YP_930744.1|	83.54	237	39	0	1	237	1	237	1e-109	400
2009441707	gi|119872737|ref|YP_930744.1|	66.32	95	32	0	1	95	378	472	2e-32	142
2009441708	gi|18312377|ref|NP_559044.1|	82.13	403	69	1	1	403	1	400	1e-128	464
2009441709	gi|374327901|ref|YP_005086101.1|	76.36	330	78	0	1	330	10	339	5e-132	475
2009441710	gi|374327201|ref|YP_005085401.1|	83.05	59	10	0	1	59	64	122	3e-20	102
2009441711	gi|383318755|ref|YP_005379596.1|	35.63	174	98	5	51	221	73	235	7e-18	95.5
2009441712	gi|383318756|ref|YP_005379597.1|	55.06	89	40	0	1	89	13	101	1e-19	100
2009441714	gi|307719178|ref|YP_003874710.1|	35.36	181	103	5	211	388	190	359	6e-16	90.1
2009441715	gi|289549168|ref|YP_003474156.1|	80.7	57	11	0	5	61	166	222	1e-19	100
2009441716	gi|288817584|ref|YP_003431931.1|	45.75	306	159	2	1	302	375	677	9e-52	208
2009441717	gi|289549203|ref|YP_003474191.1|	50.52	483	238	1	1	483	144	625	3e-130	470
2009441718	gi|289549203|ref|YP_003474191.1|	63.39	112	41	0	1	112	624	735	2e-33	146
2009441719	gi|337286952|ref|YP_004626425.1|	44.3	158	85	2	1	155	1	158	3e-38	162
2009441720	gi|237756180|ref|ZP_04584748.1|	94.34	53	3	0	1	53	403	455	1e-22	110
2009441721	gi|289549204|ref|YP_003474192.1|	51.06	235	115	0	3	237	4	238	2e-64	250
2009441722	gi|289549203|ref|YP_003474191.1|	55.22	699	312	1	1	699	38	735	0	802
2009441723	gi|337286952|ref|YP_004626425.1|	43.25	363	202	3	1	359	1	363	5e-89	333
2009441725	gi|237756522|ref|ZP_04585051.1|	52.46	122	58	0	1	122	85	206	9e-30	134
2009441728	gi|427713478|ref|YP_007062102.1|	55.17	58	26	0	13	70	3	60	5e-11	71.6
2009441730	gi|255530245|ref|YP_003090617.1|	33.49	430	235	13	40	451	125	521	9e-43	179
2009441731	gi|430742423|ref|YP_007201552.1|	53.93	89	39	1	9	97	88	174	5e-20	101
2009441732	gi|320101997|ref|YP_004177588.1|	55.36	224	89	1	1	224	178	390	8e-67	258
2009441733	gi|390938273|ref|YP_006402011.1|	47.3	74	39	0	11	84	8	81	4e-09	65.1
2009441734	gi|374297929|ref|YP_005048120.1|	48.21	56	29	0	120	175	74	129	9e-08	60.8
2009441739	gi|156936873|ref|YP_001434669.1|	50.6	83	38	1	32	111	242	324	1e-17	94
2009441740	gi|288817423|ref|YP_003431770.1|	46.64	268	140	3	18	284	20	285	1e-66	257
2009441741	gi|288817424|ref|YP_003431771.1|	70.62	211	62	0	1	211	1	211	2e-82	309
2009441742	gi|289548651|ref|YP_003473639.1|	71.31	373	107	0	1	373	1	373	2e-138	497
2009441743	gi|288818835|ref|YP_003433183.1|	87.07	317	41	0	1	317	52	368	3e-155	552
2009441744	gi|288817633|ref|YP_003431980.1|	79.41	136	28	0	15	150	2	137	4e-41	171
2009441745	gi|288817572|ref|YP_003431919.1|	57.03	128	55	0	1	128	1	128	4e-36	155
[truncated: 35,333 more rows]
