# Supplementary material for: A Metastable Equilibrium Model for the Relative Abundances of Microbial Phyla in a Hot Spring
Source: PLoS One. 2013 Sep 2;8(9):e72395. doi: 10.1371/journal.pone.0072395 (PMC3759468; doi:10.1371/journal.pone.0072395)
Supplement: Dataset S2 — Data files. Data files and source code used in this study, including the files taxid_names.csv (names at different taxonomic levels for microbial taxa in RefSeq 57), prep.R (R source code, with functions to prepare data files), gi.taxid.txt (unique gi numbers and taxon identifiers (taxid) for all BLAST hits), bison_protein.csv (amino acid compositions of model proteins for the phyla), mem-ramp.R (R source code, with functions to create each of the figures), and protein_table.csv (model proteins, including information from Tables 2 and 3, and values of and ). Note that prep.R contains functions to process data files that are not provided as supporting information (RefSeq and taxonomy files from NCBI and Bison Pool metagenome from JGI), but that all figures can be produced using the code in mem-ramp.R together with the provided data files. (ZIP) [file pone.0072395.s003.zip › taxid_names.csv]

taxid	species	genus	family	order	class	phylum	superkingdom
306254	Campylobacter coli	Campylobacter	Campylobacteraceae	Campylobacterales	Epsilonproteobacteria	Proteobacteria	Bacteria
197	Campylobacter jejuni	Campylobacter	Campylobacteraceae	Campylobacterales	Epsilonproteobacteria	Proteobacteria	Bacteria
360016	Rahnella sp. 'WMR15'	Rahnella	Enterobacteriaceae	Enterobacteriales	Gammaproteobacteria	Proteobacteria	Bacteria
357544	Helicobacter pylori	Helicobacter	Helicobacteraceae	Campylobacterales	Epsilonproteobacteria	Proteobacteria	Bacteria
360102	Yersinia pestis	Yersinia	Enterobacteriaceae	Enterobacteriales	Gammaproteobacteria	Proteobacteria	Bacteria
377628	Yersinia pestis	Yersinia	Enterobacteriaceae	Enterobacteriales	Gammaproteobacteria	Proteobacteria	Bacteria
164756	Mycobacterium sp. MCS	Mycobacterium	Mycobacteriaceae	Actinomycetales	Actinobacteria	Actinobacteria	Bacteria
243273	Mycoplasma genitalium	Mycoplasma	Mycoplasmataceae	Mycoplasmatales	Mollicutes	Tenericutes	Bacteria
77133	uncultured bacterium	NA	NA	NA	NA	NA	Bacteria
714	Aggregatibacter actinomycetemcomitans	Aggregatibacter	Pasteurellaceae	Pasteurellales	Gammaproteobacteria	Proteobacteria	Bacteria
98794	Buchnera aphidicola	Buchnera	Enterobacteriaceae	Enterobacteriales	Gammaproteobacteria	Proteobacteria	Bacteria
9	Buchnera aphidicola	Buchnera	Enterobacteriaceae	Enterobacteriales	Gammaproteobacteria	Proteobacteria	Bacteria
145262	Methanothermobacter thermautotrophicus	Methanothermobacter	Methanobacteriaceae	Methanobacteriales	Methanobacteria	Euryarchaeota	Archaea
243232	Methanocaldococcus jannaschii	Methanocaldococcus	Methanocaldococcaceae	Methanococcales	Methanococci	Euryarchaeota	Archaea
43080	Sulfolobus islandicus	Sulfolobus	Sulfolobaceae	Sulfolobales	Thermoprotei	Crenarchaeota	Archaea
402880	Methanococcus maripaludis	Methanococcus	Methanococcaceae	Methanococcales	Methanococci	Euryarchaeota	Archaea
2214	Methanosarcina acetivorans	Methanosarcina	Methanosarcinaceae	Methanosarcinales	Methanomicrobia	Euryarchaeota	Archaea
2242	Halobacterium salinarum	Halobacterium	Halobacteriaceae	Halobacteriales	Halobacteria	Euryarchaeota	Archaea
88773	Halobacterium sp. GN101	Halobacterium	Halobacteriaceae	Halobacteriales	Halobacteria	Euryarchaeota	Archaea
210	Helicobacter pylori	Helicobacter	Helicobacteraceae	Campylobacterales	Epsilonproteobacteria	Proteobacteria	Bacteria
263	Francisella tularensis	Francisella	Francisellaceae	Thiotrichales	Gammaproteobacteria	Proteobacteria	Bacteria
303	Pseudomonas putida	Pseudomonas	Pseudomonadaceae	Pseudomonadales	Gammaproteobacteria	Proteobacteria	Bacteria
305	Ralstonia solanacearum	Ralstonia	Burkholderiaceae	Burkholderiales	Betaproteobacteria	Proteobacteria	Bacteria
359	Agrobacterium rhizogenes	Agrobacterium	Rhizobiaceae	Rhizobiales	Alphaproteobacteria	Proteobacteria	Bacteria
358	Agrobacterium tumefaciens	Agrobacterium	Rhizobiaceae	Rhizobiales	Alphaproteobacteria	Proteobacteria	Bacteria
435	Acetobacter aceti	Acetobacter	Acetobacteraceae	Rhodospirillales	Alphaproteobacteria	Proteobacteria	Bacteria
77152	Moraxella sp. TA144	Moraxella	Moraxellaceae	Pseudomonadales	Gammaproteobacteria	Proteobacteria	Bacteria
485	Neisseria gonorrhoeae	Neisseria	Neisseriaceae	Neisseriales	Betaproteobacteria	Proteobacteria	Bacteria
555217	Zymomonas mobilis	Zymomonas	Sphingomonadaceae	Sphingomonadales	Alphaproteobacteria	Proteobacteria	Bacteria
548	Enterobacter aerogenes	Enterobacter	Enterobacteriaceae	Enterobacteriales	Gammaproteobacteria	Proteobacteria	Bacteria
562	Escherichia coli	Escherichia	Enterobacteriaceae	Enterobacteriales	Gammaproteobacteria	Proteobacteria	Bacteria
386585	Escherichia coli	Escherichia	Enterobacteriaceae	Enterobacteriales	Gammaproteobacteria	Proteobacteria	Bacteria
90371	Salmonella enterica	Salmonella	Enterobacteriaceae	Enterobacteriales	Gammaproteobacteria	Proteobacteria	Bacteria
913028	Yersinia enterocolitica	Yersinia	Enterobacteriaceae	Enterobacteriales	Gammaproteobacteria	Proteobacteria	Bacteria
632	Yersinia pestis	Yersinia	Enterobacteriaceae	Enterobacteriales	Gammaproteobacteria	Proteobacteria	Bacteria
670	Vibrio parahaemolyticus	Vibrio	Vibrionaceae	Vibrionales	Gammaproteobacteria	Proteobacteria	Bacteria
747	Pasteurella multocida	Pasteurella	Pasteurellaceae	Pasteurellales	Gammaproteobacteria	Proteobacteria	Bacteria
777	Coxiella burnetii	Coxiella	Coxiellaceae	Legionellales	Gammaproteobacteria	Proteobacteria	Bacteria
831	Butyrivibrio fibrisolvens	Butyrivibrio	Lachnospiraceae	Clostridiales	Clostridia	Firmicutes	Bacteria
839	Prevotella ruminicola	Prevotella	Prevotellaceae	Bacteroidales	Bacteroidia	Bacteroidetes	Bacteria
851	Fusobacterium nucleatum	Fusobacterium	Fusobacteriaceae	Fusobacteriales	Fusobacteriia	Fusobacteria	Bacteria
920	Acidithiobacillus ferrooxidans	Acidithiobacillus	Acidithiobacillaceae	Acidithiobacillales	Gammaproteobacteria	Proteobacteria	Bacteria
971	Selenomonas ruminantium	Selenomonas	Veillonellaceae	Selenomonadales	Negativicutes	Firmicutes	Bacteria
1092	Chlorobium limicola	Chlorobium	Chlorobiaceae	Chlorobiales	Chlorobia	Chlorobi	Bacteria
1126	Microcystis aeruginosa	Microcystis	NA	Chroococcales	NA	Cyanobacteria	Bacteria
1255	Pediococcus pentosaceus	Pediococcus	Lactobacillaceae	Lactobacillales	Bacilli	Firmicutes	Bacteria
1265	Ruminococcus flavefaciens	Ruminococcus	Ruminococcaceae	Clostridiales	Clostridia	Firmicutes	Bacteria
1280	Staphylococcus aureus	Staphylococcus	Staphylococcaceae	Bacillales	Bacilli	Firmicutes	Bacteria
1307	Streptococcus suis	Streptococcus	Streptococcaceae	Lactobacillales	Bacilli	Firmicutes	Bacteria
1308	Streptococcus thermophilus	Streptococcus	Streptococcaceae	Lactobacillales	Bacilli	Firmicutes	Bacteria
1311	Streptococcus agalactiae	Streptococcus	Streptococcaceae	Lactobacillales	Bacilli	Firmicutes	Bacteria
1358	Lactococcus lactis	Lactococcus	Streptococcaceae	Lactobacillales	Bacilli	Firmicutes	Bacteria
1360	Lactococcus lactis	Lactococcus	Streptococcaceae	Lactobacillales	Bacilli	Firmicutes	Bacteria
1371	Marinococcus halophilus	Marinococcus	Bacillaceae	Bacillales	Bacilli	Firmicutes	Bacteria
1392	Bacillus anthracis	Bacillus	Bacillaceae	Bacillales	Bacilli	Firmicutes	Bacteria
1408	Bacillus pumilus	Bacillus	Bacillaceae	Bacillales	Bacilli	Firmicutes	Bacteria
1422	Geobacillus stearothermophilus	Geobacillus	Bacillaceae	Bacillales	Bacilli	Firmicutes	Bacteria
1423	Bacillus subtilis	Bacillus	Bacillaceae	Bacillales	Bacilli	Firmicutes	Bacteria
570416	Bacillus thuringiensis	Bacillus	Bacillaceae	Bacillales	Bacilli	Firmicutes	Bacteria
1428	Bacillus thuringiensis	Bacillus	Bacillaceae	Bacillales	Bacilli	Firmicutes	Bacteria
1430	Bacillus thuringiensis	Bacillus	Bacillaceae	Bacillales	Bacilli	Firmicutes	Bacteria
1584	Lactobacillus delbrueckii	Lactobacillus	Lactobacillaceae	Lactobacillales	Bacilli	Firmicutes	Bacteria
1585	Lactobacillus delbrueckii	Lactobacillus	Lactobacillaceae	Lactobacillales	Bacilli	Firmicutes	Bacteria
585520	Lactobacillus helveticus	Lactobacillus	Lactobacillaceae	Lactobacillales	Bacilli	Firmicutes	Bacteria
1590	Lactobacillus plantarum	Lactobacillus	Lactobacillaceae	Lactobacillales	Bacilli	Firmicutes	Bacteria
349123	Lactobacillus reuteri	Lactobacillus	Lactobacillaceae	Lactobacillales	Bacilli	Firmicutes	Bacteria
1648	Erysipelothrix rhusiopathiae	Erysipelothrix	Erysipelotrichaceae	Erysipelotrichales	Erysipelotrichi	Firmicutes	Bacteria
1661	Trueperella pyogenes	Trueperella	Actinomycetaceae	Actinomycetales	Actinobacteria	Actinobacteria	Bacteria
1685	Bifidobacterium breve	Bifidobacterium	Bifidobacteriaceae	Bifidobacteriales	Actinobacteria	Actinobacteria	Bacteria
1703	Brevibacterium linens	Brevibacterium	Brevibacteriaceae	Actinomycetales	Actinobacteria	Actinobacteria	Bacteria
1718	Corynebacterium glutamicum	Corynebacterium	Corynebacteriaceae	Actinomycetales	Actinobacteria	Actinobacteria	Bacteria
43767	Rhodococcus equi	Rhodococcus	Nocardiaceae	Actinomycetales	Actinobacteria	Actinobacteria	Bacteria
443255	Streptomyces clavuligerus	Streptomyces	Streptomycetaceae	Actinomycetales	Actinobacteria	Actinobacteria	Bacteria
1923	Streptomyces phaeochromogenes	Streptomyces	Streptomycetaceae	Actinomycetales	Actinobacteria	Actinobacteria	Bacteria
2105	Mycoplasma leachii	Mycoplasma	Mycoplasmataceae	Mycoplasmatales	Mollicutes	Tenericutes	Bacteria
2371	Xylella fastidiosa	Xylella	Xanthomonadaceae	Xanthomonadales	Gammaproteobacteria	Proteobacteria	Bacteria
28035	Staphylococcus lugdunensis	Staphylococcus	Staphylococcaceae	Bacillales	Bacilli	Firmicutes	Bacteria
47253	Leptolyngbya foveolarum	Leptolyngbya	NA	Oscillatoriales	NA	Cyanobacteria	Bacteria
28142	Salmonella enterica	Salmonella	Enterobacteriaceae	Enterobacteriales	Gammaproteobacteria	Proteobacteria	Bacteria
29549	Rhodothermus marinus	Rhodothermus	Rhodothermaceae	Bacteroidetes Order II. Incertae sedis	NA	Bacteroidetes	Bacteria
34085	Riemerella anatipestifer	Riemerella	Flavobacteriaceae	Flavobacteriales	Flavobacteriia	Bacteroidetes	Bacteria
40223	Methylophaga thalassica	Methylophaga	Piscirickettsiaceae	Thiotrichales	Gammaproteobacteria	Proteobacteria	Bacteria
42353	Nitrosomonas sp.	Nitrosomonas	Nitrosomonadaceae	Nitrosomonadales	Betaproteobacteria	Proteobacteria	Bacteria
44272	Lactobacillus helveticus	Lactobacillus	Lactobacillaceae	Lactobacillales	Bacilli	Firmicutes	Bacteria
48257	Clostridium sp. MCF-1	Clostridium	Clostridiaceae	Clostridiales	Clostridia	Firmicutes	Bacteria
48935	Novosphingobium aromaticivorans	Novosphingobium	Sphingomonadaceae	Sphingomonadales	Alphaproteobacteria	Proteobacteria	Bacteria
53336	Tatumella citrea	Tatumella	Enterobacteriaceae	Enterobacteriales	Gammaproteobacteria	Proteobacteria	Bacteria
61312	Acinetobacter sp. SUN	Acinetobacter	Moraxellaceae	Pseudomonadales	Gammaproteobacteria	Proteobacteria	Bacteria
224324	Aquifex aeolicus	Aquifex	Aquificaceae	Aquificales	Aquificae	Aquificae	Bacteria
67780	Edwardsiella ictaluri	Edwardsiella	Enterobacteriaceae	Enterobacteriales	Gammaproteobacteria	Proteobacteria	Bacteria
68242	Streptomyces natalensis	Streptomyces	Streptomycetaceae	Actinomycetales	Actinobacteria	Actinobacteria	Bacteria
83554	Chlamydia psittaci	Chlamydia	Chlamydiaceae	Chlamydiales	Chlamydiia	Chlamydiae	Bacteria
107806	Buchnera aphidicola	Buchnera	Enterobacteriaceae	Enterobacteriales	Gammaproteobacteria	Proteobacteria	Bacteria
136143	uncultured eubacterium pIE1115	NA	NA	NA	NA	NA	Bacteria
90370	Salmonella enterica	Salmonella	Enterobacteriaceae	Enterobacteriales	Gammaproteobacteria	Proteobacteria	Bacteria
243161	Chlamydia muridarum	Chlamydia	Chlamydiaceae	Chlamydiales	Chlamydiia	Chlamydiae	Bacteria
362976	Haloquadratum walsbyi	Haloquadratum	Halobacteriaceae	Halobacteriales	Halobacteria	Euryarchaeota	Archaea
382638	Helicobacter acinonychis	Helicobacter	Helicobacteraceae	Campylobacterales	Epsilonproteobacteria	Proteobacteria	Bacteria
266779	Chelativorans sp. BNC1	Chelativorans	Phyllobacteriaceae	Rhizobiales	Alphaproteobacteria	Proteobacteria	Bacteria
1744	Propionibacterium freudenreichii	Propionibacterium	Propionibacteriaceae	Actinomycetales	Actinobacteria	Actinobacteria	Bacteria
13690	Sphingobium yanoikuyae	Sphingobium	Sphingomonadaceae	Sphingomonadales	Alphaproteobacteria	Proteobacteria	Bacteria
272563	[Clostridium] difficile	NA	Peptostreptococcaceae	Clostridiales	Clostridia	Firmicutes	Bacteria
289380	Clostridium perfringens	Clostridium	Clostridiaceae	Clostridiales	Clostridia	Firmicutes	Bacteria
1352	Enterococcus faecium	Enterococcus	Enterococcaceae	Lactobacillales	Bacilli	Firmicutes	Bacteria
390236	Borrelia afzelii	Borrelia	Spirochaetaceae	Spirochaetales	Spirochaetia	Spirochaetes	Bacteria
573	Klebsiella pneumoniae	Klebsiella	Enterobacteriaceae	Enterobacteriales	Gammaproteobacteria	Proteobacteria	Bacteria
1748	Propionibacterium acidipropionici	Propionibacterium	Propionibacteriaceae	Actinomycetales	Actinobacteria	Actinobacteria	Bacteria
164608	Sphingomonas sp. KA1	Sphingomonas	Sphingomonadaceae	Sphingomonadales	Alphaproteobacteria	Proteobacteria	Bacteria
1351	Enterococcus faecalis	Enterococcus	Enterococcaceae	Lactobacillales	Bacilli	Firmicutes	Bacteria
273123	Yersinia pseudotuberculosis	Yersinia	Enterobacteriaceae	Enterobacteriales	Gammaproteobacteria	Proteobacteria	Bacteria
60481	Shewanella sp. MR-7	Shewanella	Shewanellaceae	Alteromonadales	Gammaproteobacteria	Proteobacteria	Bacteria
2303	Thermoplasma acidophilum	Thermoplasma	Thermoplasmataceae	Thermoplasmatales	Thermoplasmata	Euryarchaeota	Archaea
335283	Nitrosomonas eutropha	Nitrosomonas	Nitrosomonadaceae	Nitrosomonadales	Betaproteobacteria	Proteobacteria	Bacteria
287	Pseudomonas aeruginosa	Pseudomonas	Pseudomonadaceae	Pseudomonadales	Gammaproteobacteria	Proteobacteria	Bacteria
1282	Staphylococcus epidermidis	Staphylococcus	Staphylococcaceae	Bacillales	Bacilli	Firmicutes	Bacteria
1283	Staphylococcus haemolyticus	Staphylococcus	Staphylococcaceae	Bacillales	Bacilli	Firmicutes	Bacteria
1286	Staphylococcus simulans	Staphylococcus	Staphylococcaceae	Bacillales	Bacilli	Firmicutes	Bacteria
1313	Streptococcus pneumoniae	Streptococcus	Streptococcaceae	Lactobacillales	Bacilli	Firmicutes	Bacteria
46126	Staphylococcus chromogenes	Staphylococcus	Staphylococcaceae	Bacillales	Bacilli	Firmicutes	Bacteria
224326	Borrelia burgdorferi	Borrelia	Spirochaetaceae	Spirochaetales	Spirochaetia	Spirochaetes	Bacteria
339670	Burkholderia ambifaria	Burkholderia	Burkholderiaceae	Burkholderiales	Betaproteobacteria	Proteobacteria	Bacteria
375451	Roseobacter denitrificans	Roseobacter	Rhodobacteraceae	Rhodobacterales	Alphaproteobacteria	Proteobacteria	Bacteria
624	Shigella sonnei	Shigella	Enterobacteriaceae	Enterobacteriales	Gammaproteobacteria	Proteobacteria	Bacteria
28072	Nostoc sp. PCC 7524	Nostoc	Nostocaceae	Nostocales	NA	Cyanobacteria	Bacteria
40834	Borrelia duttonii	Borrelia	Spirochaetaceae	Spirochaetales	Spirochaetia	Spirochaetes	Bacteria
139	Borrelia burgdorferi	Borrelia	Spirochaetaceae	Spirochaetales	Spirochaetia	Spirochaetes	Bacteria
520	Bordetella pertussis	Bordetella	Alcaligenaceae	Burkholderiales	Betaproteobacteria	Proteobacteria	Bacteria
216596	Rhizobium leguminosarum	Rhizobium	Rhizobiaceae	Rhizobiales	Alphaproteobacteria	Proteobacteria	Bacteria
203120	Leuconostoc mesenteroides	Leuconostoc	Leuconostocaceae	Lactobacillales	Bacilli	Firmicutes	Bacteria
272622	Lactococcus lactis	Lactococcus	Streptococcaceae	Lactobacillales	Bacilli	Firmicutes	Bacteria
322159	Streptococcus thermophilus	Streptococcus	Streptococcaceae	Lactobacillales	Bacilli	Firmicutes	Bacteria
355276	Leptospira borgpetersenii	Leptospira	Leptospiraceae	Spirochaetales	Spirochaetia	Spirochaetes	Bacteria
387344	Lactobacillus brevis	Lactobacillus	Lactobacillaceae	Lactobacillales	Bacilli	Firmicutes	Bacteria
387662	Candidatus Carsonella ruddii	Candidatus Carsonella	NA	NA	Gammaproteobacteria	Proteobacteria	Bacteria
372461	Buchnera aphidicola	Buchnera	Enterobacteriaceae	Enterobacteriales	Gammaproteobacteria	Proteobacteria	Bacteria
290399	Arthrobacter sp. FB24	Arthrobacter	Micrococcaceae	Actinomycetales	Actinobacteria	Actinobacteria	Bacteria
338966	Pelobacter propionicus	Pelobacter	Pelobacteraceae	Desulfuromonadales	Deltaproteobacteria	Proteobacteria	Bacteria
38294	Photobacterium damselae	Photobacterium	Vibrionaceae	Vibrionales	Gammaproteobacteria	Proteobacteria	Bacteria
62140	Acidiphilium multivorum	Acidiphilium	Acetobacteraceae	Rhodospirillales	Alphaproteobacteria	Proteobacteria	Bacteria
203842	Vibrio sp. TC68	Vibrio	Vibrionaceae	Vibrionales	Gammaproteobacteria	Proteobacteria	Bacteria
368408	Thermofilum pendens	Thermofilum	Thermofilaceae	Thermoproteales	Thermoprotei	Crenarchaeota	Archaea
189918	Mycobacterium sp. KMS	Mycobacterium	Mycobacteriaceae	Actinomycetales	Actinobacteria	Actinobacteria	Bacteria
585	Proteus vulgaris	Proteus	Enterobacteriaceae	Enterobacteriales	Gammaproteobacteria	Proteobacteria	Bacteria
290340	Arthrobacter aurescens	Arthrobacter	Micrococcaceae	Actinomycetales	Actinobacteria	Actinobacteria	Bacteria
314724	Borrelia turicatae	Borrelia	Spirochaetaceae	Spirochaetales	Spirochaetia	Spirochaetes	Bacteria
216816	Bifidobacterium longum	Bifidobacterium	Bifidobacteriaceae	Bifidobacteriales	Actinobacteria	Actinobacteria	Bacteria
351348	Marinobacter hydrocarbonoclasticus	Marinobacter	Alteromonadaceae	Alteromonadales	Gammaproteobacteria	Proteobacteria	Bacteria
870	Dichelobacter nodosus	Dichelobacter	Cardiobacteriaceae	Cardiobacteriales	Gammaproteobacteria	Proteobacteria	Bacteria
75985	Mannheimia haemolytica	Mannheimia	Pasteurellaceae	Pasteurellales	Gammaproteobacteria	Proteobacteria	Bacteria
119912	Salmonella enterica	Salmonella	Enterobacteriaceae	Enterobacteriales	Gammaproteobacteria	Proteobacteria	Bacteria
232721	Acidovorax sp. JS42	Acidovorax	Comamonadaceae	Burkholderiales	Betaproteobacteria	Proteobacteria	Bacteria
354242	Campylobacter jejuni	Campylobacter	Campylobacteraceae	Campylobacterales	Epsilonproteobacteria	Proteobacteria	Bacteria
365044	Polaromonas naphthalenivorans	Polaromonas	Comamonadaceae	Burkholderiales	Betaproteobacteria	Proteobacteria	Bacteria
35758	Streptomyces ghanaensis	Streptomyces	Streptomycetaceae	Actinomycetales	Actinobacteria	Actinobacteria	Bacteria
272621	Lactobacillus acidophilus	Lactobacillus	Lactobacillaceae	Lactobacillales	Bacilli	Firmicutes	Bacteria
345073	Vibrio cholerae	Vibrio	Vibrionaceae	Vibrionales	Gammaproteobacteria	Proteobacteria	Bacteria
347257	Mycoplasma agalactiae	Mycoplasma	Mycoplasmataceae	Mycoplasmatales	Mollicutes	Tenericutes	Bacteria
290402	Clostridium beijerinckii	Clostridium	Clostridiaceae	Clostridiales	Clostridia	Firmicutes	Bacteria
216895	Vibrio vulnificus	Vibrio	Vibrionaceae	Vibrionales	Gammaproteobacteria	Proteobacteria	Bacteria
394	Sinorhizobium fredii	Sinorhizobium	Rhizobiaceae	Rhizobiales	Alphaproteobacteria	Proteobacteria	Bacteria
1131	Synechococcus sp.	Synechococcus	NA	Chroococcales	NA	Cyanobacteria	Bacteria
2155	Phytoplasma sp.	Candidatus Phytoplasma	Acholeplasmataceae	Acholeplasmatales	Mollicutes	Tenericutes	Bacteria
1904	Streptomyces cyaneus	Streptomyces	Streptomycetaceae	Actinomycetales	Actinobacteria	Actinobacteria	Bacteria
329	Ralstonia pickettii	Ralstonia	Burkholderiaceae	Burkholderiales	Betaproteobacteria	Proteobacteria	Bacteria
1184	Leptolyngbya boryana	Leptolyngbya	NA	Oscillatoriales	NA	Cyanobacteria	Bacteria
285	Comamonas testosteroni	Comamonas	Comamonadaceae	Burkholderiales	Betaproteobacteria	Proteobacteria	Bacteria
402626	Ralstonia pickettii	Ralstonia	Burkholderiaceae	Burkholderiales	Betaproteobacteria	Proteobacteria	Bacteria
355278	Leptospira biflexa	Leptospira	Leptospiraceae	Spirochaetales	Spirochaetia	Spirochaetes	Bacteria
395961	Cyanothece sp. PCC 7425	Cyanothece	NA	Chroococcales	NA	Cyanobacteria	Bacteria
210007	Streptococcus mutans	Streptococcus	Streptococcaceae	Lactobacillales	Bacilli	Firmicutes	Bacteria
568814	Streptococcus suis	Streptococcus	Streptococcaceae	Lactobacillales	Bacilli	Firmicutes	Bacteria
526226	Gordonia bronchialis	Gordonia	Gordoniaceae	Actinomycetales	Actinobacteria	Actinobacteria	Bacteria
547559	Natrialba magadii	Natrialba	Halobacteriaceae	Halobacteriales	Halobacteria	Euryarchaeota	Archaea
761659	Salinibacter ruber	Salinibacter	Rhodothermaceae	Bacteroidetes Order II. Incertae sedis	NA	Bacteroidetes	Bacteria
243231	Geobacter sulfurreducens	Geobacter	Geobacteraceae	Desulfuromonadales	Deltaproteobacteria	Proteobacteria	Bacteria
198628	Dickeya dadantii	Dickeya	Enterobacteriaceae	Enterobacteriales	Gammaproteobacteria	Proteobacteria	Bacteria
349520	Paenibacillus polymyxa	Paenibacillus	Paenibacillaceae	Bacillales	Bacilli	Firmicutes	Bacteria
749222	Nitratifractor salsuginis	Nitratifractor	NA	Campylobacterales	Epsilonproteobacteria	Proteobacteria	Bacteria
334406	Bacillus cereus	Bacillus	Bacillaceae	Bacillales	Bacilli	Firmicutes	Bacteria
1133850	Streptomyces hygroscopicus	Streptomyces	Streptomycetaceae	Actinomycetales	Actinobacteria	Actinobacteria	Bacteria
333849	Enterococcus faecium	Enterococcus	Enterococcaceae	Lactobacillales	Bacilli	Firmicutes	Bacteria
163003	Thermococcus sp. CL1	Thermococcus	Thermococcaceae	Thermococcales	Thermococci	Euryarchaeota	Archaea
231023	Pseudomonas putida	Pseudomonas	Pseudomonadaceae	Pseudomonadales	Gammaproteobacteria	Proteobacteria	Bacteria
28892	Methanofollis liminatans	Methanofollis	Methanomicrobiaceae	Methanomicrobiales	Methanomicrobia	Euryarchaeota	Archaea
91891	Legionella pneumophila	Legionella	Legionellaceae	Legionellales	Gammaproteobacteria	Proteobacteria	Bacteria
1206105	Enterococcus faecalis	Enterococcus	Enterococcaceae	Lactobacillales	Bacilli	Firmicutes	Bacteria
406552	Natrinema sp. J7-2	Natrinema	Halobacteriaceae	Halobacteriales	Halobacteria	Euryarchaeota	Archaea
1090974	Melissococcus plutonius	Melissococcus	Enterococcaceae	Lactobacillales	Bacilli	Firmicutes	Bacteria
246196	Mycobacterium smegmatis	Mycobacterium	Mycobacteriaceae	Actinomycetales	Actinobacteria	Actinobacteria	Bacteria
391619	Phaeobacter gallaeciensis	Phaeobacter	Rhodobacteraceae	Rhodobacterales	Alphaproteobacteria	Proteobacteria	Bacteria
1202536	Candidatus Carsonella ruddii	Candidatus Carsonella	NA	NA	Gammaproteobacteria	Proteobacteria	Bacteria
1202537	Candidatus Carsonella ruddii	Candidatus Carsonella	NA	NA	Gammaproteobacteria	Proteobacteria	Bacteria
1202538	Candidatus Carsonella ruddii	Candidatus Carsonella	NA	NA	Gammaproteobacteria	Proteobacteria	Bacteria
1202539	Candidatus Carsonella ruddii	Candidatus Carsonella	NA	NA	Gammaproteobacteria	Proteobacteria	Bacteria
1202540	Candidatus Carsonella ruddii	Candidatus Carsonella	NA	NA	Gammaproteobacteria	Proteobacteria	Bacteria
134287	secondary endosymbiont of Heteropsylla cubana	NA	Enterobacteriaceae	Enterobacteriales	Gammaproteobacteria	Proteobacteria	Bacteria
383629	Phaeobacter gallaeciensis	Phaeobacter	Rhodobacteraceae	Rhodobacterales	Alphaproteobacteria	Proteobacteria	Bacteria
100901	Wolbachia endosymbiont of Onchocerca ochengi	Wolbachia	Anaplasmataceae	Rickettsiales	Alphaproteobacteria	Proteobacteria	Bacteria
663918	Mycoplasma genitalium	Mycoplasma	Mycoplasmataceae	Mycoplasmatales	Mollicutes	Tenericutes	Bacteria
1217984	Bacillus cereus	Bacillus	Bacillaceae	Bacillales	Bacilli	Firmicutes	Bacteria
1218175	Bacillus thuringiensis	Bacillus	Bacillaceae	Bacillales	Bacilli	Firmicutes	Bacteria
1206109	Candidatus Portiera aleyrodidarum	Candidatus Portiera	Halomonadaceae	Oceanospirillales	Gammaproteobacteria	Proteobacteria	Bacteria
187303	Methylocystis sp. SC2	Methylocystis	Methylocystaceae	Rhizobiales	Alphaproteobacteria	Proteobacteria	Bacteria
337191	Gordonia sp. KTR9	Gordonia	Gordoniaceae	Actinomycetales	Actinobacteria	Actinobacteria	Bacteria
362948	Lactobacillus salivarius	Lactobacillus	Lactobacillaceae	Lactobacillales	Bacilli	Firmicutes	Bacteria
272844	Pyrococcus abyssi	Pyrococcus	Thermococcaceae	Thermococcales	Thermococci	Euryarchaeota	Archaea
813	Chlamydia trachomatis	Chlamydia	Chlamydiaceae	Chlamydiales	Chlamydiia	Chlamydiae	Bacteria
224914	Brucella melitensis	Brucella	Brucellaceae	Rhizobiales	Alphaproteobacteria	Proteobacteria	Bacteria
520488	Brucella suis	Brucella	Brucellaceae	Rhizobiales	Alphaproteobacteria	Proteobacteria	Bacteria
626369	Granulicatella elegans	Granulicatella	Carnobacteriaceae	Lactobacillales	Bacilli	Firmicutes	Bacteria
693216	Cronobacter turicensis	Cronobacter	Enterobacteriaceae	Enterobacteriales	Gammaproteobacteria	Proteobacteria	Bacteria
575605	Lactobacillus jensenii	Lactobacillus	Lactobacillaceae	Lactobacillales	Bacilli	Firmicutes	Bacteria
575599	Lactobacillus fermentum	Lactobacillus	Lactobacillaceae	Lactobacillales	Bacilli	Firmicutes	Bacteria
575607	Lactobacillus jensenii	Lactobacillus	Lactobacillaceae	Lactobacillales	Bacilli	Firmicutes	Bacteria
622759	Zymomonas mobilis	Zymomonas	Sphingomonadaceae	Sphingomonadales	Alphaproteobacteria	Proteobacteria	Bacteria
573235	Escherichia coli	Escherichia	Enterobacteriaceae	Enterobacteriales	Gammaproteobacteria	Proteobacteria	Bacteria
585396	Escherichia coli	Escherichia	Enterobacteriaceae	Enterobacteriales	Gammaproteobacteria	Proteobacteria	Bacteria
520450	Brucella abortus	Brucella	Brucellaceae	Rhizobiales	Alphaproteobacteria	Proteobacteria	Bacteria
429009	Ammonifex degensii	Ammonifex	Thermoanaerobacteraceae	Thermoanaerobacterales	Clostridia	Firmicutes	Bacteria
565666	Enterococcus faecium	Enterococcus	Enterococcaceae	Lactobacillales	Bacilli	Firmicutes	Bacteria
579137	Methanocaldococcus vulcanius	Methanocaldococcus	Methanocaldococcaceae	Methanococcales	Methanococci	Euryarchaeota	Archaea
59374	Fibrobacter succinogenes	Fibrobacter	Fibrobacteraceae	Fibrobacterales	Fibrobacteria	Fibrobacteres	Bacteria
544556	Geobacillus sp. Y412MC61	Geobacillus	Bacillaceae	Bacillales	Bacilli	Firmicutes	Bacteria
682314	Streptomyces sp. x3	Streptomyces	Streptomycetaceae	Actinomycetales	Actinobacteria	Actinobacteria	Bacteria
600809	Blattabacterium sp. (Periplaneta americana)	Blattabacterium	Blattabacteriaceae	Flavobacteriales	Flavobacteriia	Bacteroidetes	Bacteria
683081	Streptomyces sp. ZL12	Streptomyces	Streptomycetaceae	Actinomycetales	Actinobacteria	Actinobacteria	Bacteria
668336	Aggregatibacter actinomycetemcomitans	Aggregatibacter	Pasteurellaceae	Pasteurellales	Gammaproteobacteria	Proteobacteria	Bacteria
575597	Lactobacillus crispatus	Lactobacillus	Lactobacillaceae	Lactobacillales	Bacilli	Firmicutes	Bacteria
257277	Nocardia aobensis	Nocardia	Nocardiaceae	Actinomycetales	Actinobacteria	Actinobacteria	Bacteria
682410	Streptomyces sp. W9	Streptomyces	Streptomycetaceae	Actinomycetales	Actinobacteria	Actinobacteria	Bacteria
681288	Staphylococcus aureus	Staphylococcus	Staphylococcaceae	Bacillales	Bacilli	Firmicutes	Bacteria
684719	alpha proteobacterium HIMB114	NA	NA	NA	Alphaproteobacteria	Proteobacteria	Bacteria
575585	Acinetobacter calcoaceticus	Acinetobacter	Moraxellaceae	Pseudomonadales	Gammaproteobacteria	Proteobacteria	Bacteria
469609	Streptococcus sp. 2_1_36FAA	Streptococcus	Streptococcaceae	Lactobacillales	Bacilli	Firmicutes	Bacteria
331104	Blattabacterium sp. (Blattella germanica)	Blattabacterium	Blattabacteriaceae	Flavobacteriales	Flavobacteriia	Bacteroidetes	Bacteria
575586	Acinetobacter johnsonii	Acinetobacter	Moraxellaceae	Pseudomonadales	Gammaproteobacteria	Proteobacteria	Bacteria
575587	Acinetobacter junii	Acinetobacter	Moraxellaceae	Pseudomonadales	Gammaproteobacteria	Proteobacteria	Bacteria
575588	Acinetobacter lwoffii	Acinetobacter	Moraxellaceae	Pseudomonadales	Gammaproteobacteria	Proteobacteria	Bacteria
575589	Acinetobacter radioresistens	Acinetobacter	Moraxellaceae	Pseudomonadales	Gammaproteobacteria	Proteobacteria	Bacteria
469589	Bacteroides sp. 2_1_33B	Bacteroides	Bacteroidaceae	Bacteroidales	Bacteroidia	Bacteroidetes	Bacteria
150340	Vibrio sp. Ex25	Vibrio	Vibrionaceae	Vibrionales	Gammaproteobacteria	Proteobacteria	Bacteria
469588	Bacteroides sp. 2_1_22	Bacteroides	Bacteroidaceae	Bacteroidales	Bacteroidia	Bacteroidetes	Bacteria
457391	Bacteroides sp. 3_1_33FAA	Bacteroides	Bacteroidaceae	Bacteroidales	Bacteroidia	Bacteroidetes	Bacteria
469587	Bacteroides sp. 2_1_16	Bacteroides	Bacteroidaceae	Bacteroidales	Bacteroidia	Bacteroidetes	Bacteria
476	Moraxella bovis	Moraxella	Moraxellaceae	Pseudomonadales	Gammaproteobacteria	Proteobacteria	Bacteria
633699	Lactobacillus johnsonii	Lactobacillus	Lactobacillaceae	Lactobacillales	Bacilli	Firmicutes	Bacteria
470	Acinetobacter baumannii	Acinetobacter	Moraxellaceae	Pseudomonadales	Gammaproteobacteria	Proteobacteria	Bacteria
316401	Escherichia coli	Escherichia	Enterobacteriaceae	Enterobacteriales	Gammaproteobacteria	Proteobacteria	Bacteria
498217	Edwardsiella tarda	Edwardsiella	Enterobacteriaceae	Enterobacteriales	Gammaproteobacteria	Proteobacteria	Bacteria
519441	Streptobacillus moniliformis	Streptobacillus	Leptotrichiaceae	Fusobacteriales	Fusobacteriia	Fusobacteria	Bacteria
526218	Sebaldella termitidis	Sebaldella	Leptotrichiaceae	Fusobacteriales	Fusobacteriia	Fusobacteria	Bacteria
347256	Mycoplasma hominis	Mycoplasma	Mycoplasmataceae	Mycoplasmatales	Mollicutes	Tenericutes	Bacteria
525903	Thermanaerovibrio acidaminovorans	Thermanaerovibrio	Synergistaceae	Synergistales	Synergistia	Synergistetes	Bacteria
479436	Veillonella parvula	Veillonella	Veillonellaceae	Selenomonadales	Negativicutes	Firmicutes	Bacteria
29491	Aeromonas salmonicida	Aeromonas	Aeromonadaceae	Aeromonadales	Gammaproteobacteria	Proteobacteria	Bacteria
545693	Bacillus megaterium	Bacillus	Bacillaceae	Bacillales	Bacilli	Firmicutes	Bacteria
224915	Buchnera aphidicola	Buchnera	Enterobacteriaceae	Enterobacteriales	Gammaproteobacteria	Proteobacteria	Bacteria
1071769	Chlamydia trachomatis	Chlamydia	Chlamydiaceae	Chlamydiales	Chlamydiia	Chlamydiae	Bacteria
47714	Lactobacillus paracasei	Lactobacillus	Lactobacillaceae	Lactobacillales	Bacilli	Firmicutes	Bacteria
189518	Leptospira interrogans	Leptospira	Leptospiraceae	Spirochaetales	Spirochaetia	Spirochaetes	Bacteria
537970	Helicobacter canadensis	Helicobacter	Helicobacteraceae	Campylobacterales	Epsilonproteobacteria	Proteobacteria	Bacteria
320371	Burkholderia pseudomallei	Burkholderia	Burkholderiaceae	Burkholderiales	Betaproteobacteria	Proteobacteria	Bacteria
479434	Sphaerobacter thermophilus	Sphaerobacter	Sphaerobacteraceae	Sphaerobacterales	Thermomicrobia	Chloroflexi	Bacteria
446471	Xylanimonas cellulosilytica	Xylanimonas	Promicromonosporaceae	Actinomycetales	Actinobacteria	Actinobacteria	Bacteria
574556	Anaplasma centrale	Anaplasma	Anaplasmataceae	Rickettsiales	Alphaproteobacteria	Proteobacteria	Bacteria
312532	Nocardia sp. C-14-1	Nocardia	Nocardiaceae	Actinomycetales	Actinobacteria	Actinobacteria	Bacteria
121872	Haloterrigena thermotolerans	Haloterrigena	Halobacteriaceae	Halobacteriales	Halobacteria	Euryarchaeota	Archaea
378212	Planococcus sp. ZOYM	Planococcus	Planococcaceae	Bacillales	Bacilli	Firmicutes	Bacteria
382	Sinorhizobium meliloti	Sinorhizobium	Rhizobiaceae	Rhizobiales	Alphaproteobacteria	Proteobacteria	Bacteria
715	Actinobacillus pleuropneumoniae	Actinobacillus	Pasteurellaceae	Pasteurellales	Gammaproteobacteria	Proteobacteria	Bacteria
1076	Rhodopseudomonas palustris	Rhodopseudomonas	Bradyrhizobiaceae	Rhizobiales	Alphaproteobacteria	Proteobacteria	Bacteria
563194	Pediococcus acidilactici	Pediococcus	Lactobacillaceae	Lactobacillales	Bacilli	Firmicutes	Bacteria
563037	Streptococcus sp. M143	Streptococcus	Streptococcaceae	Lactobacillales	Bacilli	Firmicutes	Bacteria
585543	Bacteroides sp. D20	Bacteroides	Bacteroidaceae	Bacteroidales	Bacteroidia	Bacteroidetes	Bacteria
311424	Dehalococcoides mccartyi	Dehalococcoides	Dehalococcoidaceae	Dehalococcoidales	Dehalococcoidetes	Chloroflexi	Bacteria
479432	Streptosporangium roseum	Streptosporangium	Streptosporangiaceae	Actinomycetales	Actinobacteria	Actinobacteria	Bacteria
889211	Erwinia amylovora	Erwinia	Enterobacteriaceae	Enterobacteriales	Gammaproteobacteria	Proteobacteria	Bacteria
634499	Erwinia pyrifoliae	Erwinia	Enterobacteriaceae	Enterobacteriales	Gammaproteobacteria	Proteobacteria	Bacteria
442	Gluconobacter oxydans	Gluconobacter	Acetobacteraceae	Rhodospirillales	Alphaproteobacteria	Proteobacteria	Bacteria
264203	Zymomonas mobilis	Zymomonas	Sphingomonadaceae	Sphingomonadales	Alphaproteobacteria	Proteobacteria	Bacteria
1075	Rhodobacter blasticus	Rhodobacter	Rhodobacteraceae	Rhodobacterales	Alphaproteobacteria	Proteobacteria	Bacteria
33964	Leuconostoc citreum	Leuconostoc	Leuconostocaceae	Lactobacillales	Bacilli	Firmicutes	Bacteria
1598	Lactobacillus reuteri	Lactobacillus	Lactobacillaceae	Lactobacillales	Bacilli	Firmicutes	Bacteria
2248	Halorubrum saccharovorum	Halorubrum	Halobacteriaceae	Halobacteriales	Halobacteria	Euryarchaeota	Archaea
383749	Pseudoalteromonas sp. BSi20327	Pseudoalteromonas	Pseudoalteromonadaceae	Alteromonadales	Gammaproteobacteria	Proteobacteria	Bacteria
183190	Xylella fastidiosa	Xylella	Xanthomonadaceae	Xanthomonadales	Gammaproteobacteria	Proteobacteria	Bacteria
304371	Methanocella paludicola	Methanocella	Methanocellaceae	Methanocellales	Methanomicrobia	Euryarchaeota	Archaea
292	Burkholderia cepacia	Burkholderia	Burkholderiaceae	Burkholderiales	Betaproteobacteria	Proteobacteria	Bacteria
585150	Staphylococcus aureus	Staphylococcus	Staphylococcaceae	Bacillales	Bacilli	Firmicutes	Bacteria
585148	Staphylococcus aureus	Staphylococcus	Staphylococcaceae	Bacillales	Bacilli	Firmicutes	Bacteria
585161	Staphylococcus aureus	Staphylococcus	Staphylococcaceae	Bacillales	Bacilli	Firmicutes	Bacteria
585160	Staphylococcus aureus	Staphylococcus	Staphylococcaceae	Bacillales	Bacilli	Firmicutes	Bacteria
585159	Staphylococcus aureus	Staphylococcus	Staphylococcaceae	Bacillales	Bacilli	Firmicutes	Bacteria
585152	Staphylococcus aureus	Staphylococcus	Staphylococcaceae	Bacillales	Bacilli	Firmicutes	Bacteria
585151	Staphylococcus aureus	Staphylococcus	Staphylococcaceae	Bacillales	Bacilli	Firmicutes	Bacteria
585149	Staphylococcus aureus	Staphylococcus	Staphylococcaceae	Bacillales	Bacilli	Firmicutes	Bacteria
637910	Citrobacter rodentium	Citrobacter	Enterobacteriaceae	Enterobacteriales	Gammaproteobacteria	Proteobacteria	Bacteria
630	Yersinia enterocolitica	Yersinia	Enterobacteriaceae	Enterobacteriales	Gammaproteobacteria	Proteobacteria	Bacteria
212717	Clostridium tetani	Clostridium	Clostridiaceae	Clostridiales	Clostridia	Firmicutes	Bacteria
1613	Lactobacillus fermentum	Lactobacillus	Lactobacillaceae	Lactobacillales	Bacilli	Firmicutes	Bacteria
585155	Staphylococcus aureus	Staphylococcus	Staphylococcaceae	Bacillales	Bacilli	Firmicutes	Bacteria
585147	Staphylococcus aureus	Staphylococcus	Staphylococcaceae	Bacillales	Bacilli	Firmicutes	Bacteria
376724	Escherichia coli	Escherichia	Enterobacteriaceae	Enterobacteriales	Gammaproteobacteria	Proteobacteria	Bacteria
504472	Spirosoma linguale	Spirosoma	Cytophagaceae	Cytophagales	Cytophagia	Bacteroidetes	Bacteria
572546	Archaeoglobus profundus	Archaeoglobus	Archaeoglobaceae	Archaeoglobales	Archaeoglobi	Euryarchaeota	Archaea
543526	Haloterrigena turkmenica	Haloterrigena	Halobacteriaceae	Halobacteriales	Halobacteria	Euryarchaeota	Archaea
425944	Sulfolobus islandicus	Sulfolobus	Sulfolobaceae	Sulfolobales	Thermoprotei	Crenarchaeota	Archaea
380358	Xanthomonas albilineans	Xanthomonas	Xanthomonadaceae	Xanthomonadales	Gammaproteobacteria	Proteobacteria	Bacteria
185588	Ruegeria sp. PR1b	Ruegeria	Rhodobacteraceae	Rhodobacterales	Alphaproteobacteria	Proteobacteria	Bacteria
273057	Sulfolobus solfataricus	Sulfolobus	Sulfolobaceae	Sulfolobales	Thermoprotei	Crenarchaeota	Archaea
373213	Nocardiopsis sp. 90127	Nocardiopsis	Nocardiopsaceae	Actinomycetales	Actinobacteria	Actinobacteria	Bacteria
644	Aeromonas hydrophila	Aeromonas	Aeromonadaceae	Aeromonadales	Gammaproteobacteria	Proteobacteria	Bacteria
398511	Bacillus pseudofirmus	Bacillus	Bacillaceae	Bacillales	Bacilli	Firmicutes	Bacteria
575614	Prevotella sp. oral taxon 299	Prevotella	Prevotellaceae	Bacteroidales	Bacteroidia	Bacteroidetes	Bacteria
575612	Prevotella melaninogenica	Prevotella	Prevotellaceae	Bacteroidales	Bacteroidia	Bacteroidetes	Bacteria
575611	Prevotella buccae	Prevotella	Prevotellaceae	Bacteroidales	Bacteroidia	Bacteroidetes	Bacteria
575615	Prevotella sp. oral taxon 317	Prevotella	Prevotellaceae	Bacteroidales	Bacteroidia	Bacteroidetes	Bacteria
572477	Allochromatium vinosum	Allochromatium	Chromatiaceae	Chromatiales	Gammaproteobacteria	Proteobacteria	Bacteria
137722	Azospirillum lipoferum	Azospirillum	Rhodospirillaceae	Rhodospirillales	Alphaproteobacteria	Proteobacteria	Bacteria
365659	Streptococcus mitis	Streptococcus	Streptococcaceae	Lactobacillales	Bacilli	Firmicutes	Bacteria
644281	Methanocaldococcus sp. FS406-22	Methanocaldococcus	Methanocaldococcaceae	Methanococcales	Methanococci	Euryarchaeota	Archaea
396595	Thioalkalivibrio sp. K90mix	Thioalkalivibrio	Ectothiorhodospiraceae	Chromatiales	Gammaproteobacteria	Proteobacteria	Bacteria
633145	Dehalococcoides mccartyi	Dehalococcoides	Dehalococcoidaceae	Dehalococcoidales	Dehalococcoidetes	Chloroflexi	Bacteria
469608	Klebsiella sp. 1_1_55	Klebsiella	Enterobacteriaceae	Enterobacteriales	Gammaproteobacteria	Proteobacteria	Bacteria
528348	Neisseria gonorrhoeae	Neisseria	Neisseriaceae	Neisseriales	Betaproteobacteria	Proteobacteria	Bacteria
1287	Staphylococcus simulans	Staphylococcus	Staphylococcaceae	Bacillales	Bacilli	Firmicutes	Bacteria
903522	Lactobacillus paracasei	Lactobacillus	Lactobacillaceae	Lactobacillales	Bacilli	Firmicutes	Bacteria
933950	Candidatus Rickettsia amblyommii	Rickettsia	Rickettsiaceae	Rickettsiales	Alphaproteobacteria	Proteobacteria	Bacteria
639282	Deferribacter desulfuricans	Deferribacter	Deferribacteraceae	Deferribacterales	Deferribacteres	Deferribacteres	Bacteria
2110	Mycoplasma agalactiae	Mycoplasma	Mycoplasmataceae	Mycoplasmatales	Mollicutes	Tenericutes	Bacteria
266264	Cupriavidus metallidurans	Cupriavidus	Burkholderiaceae	Burkholderiales	Betaproteobacteria	Proteobacteria	Bacteria
472759	Nitrosococcus halophilus	Nitrosococcus	Chromatiaceae	Chromatiales	Gammaproteobacteria	Proteobacteria	Bacteria
665029	Erwinia amylovora	Erwinia	Enterobacteriaceae	Enterobacteriales	Gammaproteobacteria	Proteobacteria	Bacteria
515618	Candidatus Riesia pediculicola	Candidatus Riesia	Enterobacteriaceae	Enterobacteriales	Gammaproteobacteria	Proteobacteria	Bacteria
745376	Bacillus sp. BS-01	Bacillus	Bacillaceae	Bacillales	Bacilli	Firmicutes	Bacteria
309800	Haloferax volcanii	Haloferax	Halobacteriaceae	Halobacteriales	Halobacteria	Euryarchaeota	Archaea
745310	Sphingomonas sp. MM-1	Sphingomonas	Sphingomonadaceae	Sphingomonadales	Alphaproteobacteria	Proteobacteria	Bacteria
240292	Anabaena variabilis	Anabaena	Nostocaceae	Nostocales	NA	Cyanobacteria	Bacteria
44688	Lactococcus lactis	Lactococcus	Streptococcaceae	Lactobacillales	Bacilli	Firmicutes	Bacteria
528351	Neisseria gonorrhoeae	Neisseria	Neisseriaceae	Neisseriales	Betaproteobacteria	Proteobacteria	Bacteria
552396	Erysipelotrichaceae bacterium 5_2_54FAA	NA	Erysipelotrichaceae	Erysipelotrichales	Erysipelotrichi	Firmicutes	Bacteria
656380	Escherichia coli	Escherichia	Enterobacteriaceae	Enterobacteriales	Gammaproteobacteria	Proteobacteria	Bacteria
550677	Escherichia coli	Escherichia	Enterobacteriaceae	Enterobacteriales	Gammaproteobacteria	Proteobacteria	Bacteria
550676	Escherichia coli	Escherichia	Enterobacteriaceae	Enterobacteriales	Gammaproteobacteria	Proteobacteria	Bacteria
550672	Escherichia coli	Escherichia	Enterobacteriaceae	Enterobacteriales	Gammaproteobacteria	Proteobacteria	Bacteria
585144	Staphylococcus aureus	Staphylococcus	Staphylococcaceae	Bacillales	Bacilli	Firmicutes	Bacteria
585157	Staphylococcus aureus	Staphylococcus	Staphylococcaceae	Bacillales	Bacilli	Firmicutes	Bacteria
585156	Staphylococcus aureus	Staphylococcus	Staphylococcaceae	Bacillales	Bacilli	Firmicutes	Bacteria
575565	Acinetobacter pittii	Acinetobacter	Moraxellaceae	Pseudomonadales	Gammaproteobacteria	Proteobacteria	Bacteria
226185	Enterococcus faecalis	Enterococcus	Enterococcaceae	Lactobacillales	Bacilli	Firmicutes	Bacteria
452662	Sphingobium japonicum	Sphingobium	Sphingomonadaceae	Sphingomonadales	Alphaproteobacteria	Proteobacteria	Bacteria
572547	Aminobacterium colombiense	Aminobacterium	Synergistaceae	Synergistales	Synergistia	Synergistetes	Bacteria
512564	Mycoplasma crocodyli	Mycoplasma	Mycoplasmataceae	Mycoplasmatales	Mollicutes	Tenericutes	Bacteria
1571	Sporosarcina ureae	Sporosarcina	Planococcaceae	Bacillales	Bacilli	Firmicutes	Bacteria
108619	Salmonella enterica	Salmonella	Enterobacteriaceae	Enterobacteriales	Gammaproteobacteria	Proteobacteria	Bacteria
637386	Yersinia pestis	Yersinia	Enterobacteriaceae	Enterobacteriales	Gammaproteobacteria	Proteobacteria	Bacteria
645465	Streptomyces sp. e14	Streptomyces	Streptomycetaceae	Actinomycetales	Actinobacteria	Actinobacteria	Bacteria
264731	Prevotella ruminicola	Prevotella	Prevotellaceae	Bacteroidales	Bacteroidia	Bacteroidetes	Bacteria
272942	Rhodobacter capsulatus	Rhodobacter	Rhodobacteraceae	Rhodobacterales	Alphaproteobacteria	Proteobacteria	Bacteria
469621	Fusobacterium sp. 1_1_41FAA	Fusobacterium	Fusobacteriaceae	Fusobacteriales	Fusobacteriia	Fusobacteria	Bacteria
400673	Legionella pneumophila	Legionella	Legionellaceae	Legionellales	Gammaproteobacteria	Proteobacteria	Bacteria
469602	Fusobacterium sp. 3_1_27	Fusobacterium	Fusobacteriaceae	Fusobacteriales	Fusobacteriia	Fusobacteria	Bacteria
641144	Parascardovia denticolens	Parascardovia	Bifidobacteriaceae	Bifidobacteriales	Actinobacteria	Actinobacteria	Bacteria
641146	Scardovia inopinata	Scardovia	Bifidobacteriaceae	Bifidobacteriales	Actinobacteria	Actinobacteria	Bacteria
450749	Veillonella sp. 6_1_27	Veillonella	Veillonellaceae	Selenomonadales	Negativicutes	Firmicutes	Bacteria
457416	Veillonella sp. 3_1_44	Veillonella	Veillonellaceae	Selenomonadales	Negativicutes	Firmicutes	Bacteria
520448	Brucella sp. NVSL 07-0026	Brucella	Brucellaceae	Rhizobiales	Alphaproteobacteria	Proteobacteria	Bacteria
585154	Staphylococcus aureus	Staphylococcus	Staphylococcaceae	Bacillales	Bacilli	Firmicutes	Bacteria
758582	Pyrococcus sp. 12/1	Pyrococcus	Thermococcaceae	Thermococcales	Thermococci	Euryarchaeota	Archaea
195522	Thermococcus nautilus	Thermococcus	Thermococcaceae	Thermococcales	Thermococci	Euryarchaeota	Archaea
758583	Thermococcus sp. 26/2	Thermococcus	Thermococcaceae	Thermococcales	Thermococci	Euryarchaeota	Archaea
1390	Bacillus amyloliquefaciens	Bacillus	Bacillaceae	Bacillales	Bacilli	Firmicutes	Bacteria
465543	Streptomyces sp. SPB74	Streptomyces	Streptomycetaceae	Actinomycetales	Actinobacteria	Actinobacteria	Bacteria
762051	Leuconostoc kimchii	Leuconostoc	Leuconostocaceae	Lactobacillales	Bacilli	Firmicutes	Bacteria
521674	Planctomyces limnophilus	Planctomyces	Planctomycetaceae	Planctomycetales	Planctomycetia	Planctomycetes	Bacteria
167955	'Rehmannia glutinosa' phytoplasma	Candidatus Phytoplasma	Acholeplasmataceae	Acholeplasmatales	Mollicutes	Tenericutes	Bacteria
226186	Bacteroides thetaiotaomicron	Bacteroides	Bacteroidaceae	Bacteroidales	Bacteroidia	Bacteroidetes	Bacteria
75379	Thiomonas intermedia	Thiomonas	NA	Burkholderiales	Betaproteobacteria	Proteobacteria	Bacteria
521096	Tsukamurella paurometabola	Tsukamurella	Tsukamurellaceae	Actinomycetales	Actinobacteria	Actinobacteria	Bacteria
536227	Clostridium carboxidivorans	Clostridium	Clostridiaceae	Clostridiales	Clostridia	Firmicutes	Bacteria
523796	Staphylococcus aureus	Staphylococcus	Staphylococcaceae	Bacillales	Bacilli	Firmicutes	Bacteria
89059	Lactobacillus acidipiscis	Lactobacillus	Lactobacillaceae	Lactobacillales	Bacilli	Firmicutes	Bacteria
662755	Corynebacterium resistens	Corynebacterium	Corynebacteriaceae	Actinomycetales	Actinobacteria	Actinobacteria	Bacteria
227377	Coxiella burnetii	Coxiella	Coxiellaceae	Legionellales	Gammaproteobacteria	Proteobacteria	Bacteria
406817	Xenorhabdus nematophila	Xenorhabdus	Enterobacteriaceae	Enterobacteriales	Gammaproteobacteria	Proteobacteria	Bacteria
457429	Streptomyces pristinaespiralis	Streptomyces	Streptomycetaceae	Actinomycetales	Actinobacteria	Actinobacteria	Bacteria
463191	Streptomyces sviceus	Streptomyces	Streptomycetaceae	Actinomycetales	Actinobacteria	Actinobacteria	Bacteria
520453	Brucella abortus	Brucella	Brucellaceae	Rhizobiales	Alphaproteobacteria	Proteobacteria	Bacteria
591019	Staphylothermus hellenicus	Staphylothermus	Desulfurococcaceae	Desulfurococcales	Thermoprotei	Crenarchaeota	Archaea
526227	Meiothermus silvanus	Meiothermus	Thermaceae	Thermales	Deinococci	Deinococcus-Thermus	Bacteria
345074	Vibrio cholerae	Vibrio	Vibrionaceae	Vibrionales	Gammaproteobacteria	Proteobacteria	Bacteria
456320	Methanococcus voltae	Methanococcus	Methanococcaceae	Methanococcales	Methanococci	Euryarchaeota	Archaea
795470	Klebsiella oxytoca	Klebsiella	Enterobacteriaceae	Enterobacteriales	Gammaproteobacteria	Proteobacteria	Bacteria
716544	Waddlia chondrophila	Waddlia	Waddliaceae	Chlamydiales	Chlamydiia	Chlamydiae	Bacteria
549	Pantoea agglomerans	Pantoea	Enterobacteriaceae	Enterobacteriales	Gammaproteobacteria	Proteobacteria	Bacteria
762608	Escherichia coli	Escherichia	Enterobacteriaceae	Enterobacteriales	Gammaproteobacteria	Proteobacteria	Bacteria
941322	Escherichia coli	Escherichia	Enterobacteriaceae	Enterobacteriales	Gammaproteobacteria	Proteobacteria	Bacteria
216432	Croceibacter atlanticus	Croceibacter	Flavobacteriaceae	Flavobacteriales	Flavobacteriia	Bacteroidetes	Bacteria
227882	Streptomyces avermitilis	Streptomyces	Streptomycetaceae	Actinomycetales	Actinobacteria	Actinobacteria	Bacteria
641149	Neisseria sp. oral taxon 014	Neisseria	Neisseriaceae	Neisseriales	Betaproteobacteria	Proteobacteria	Bacteria
575590	Bacteroidetes oral taxon 274	NA	NA	NA	NA	Bacteroidetes	Bacteria
469592	Bacteroides sp. 3_1_19	Bacteroides	Bacteroidaceae	Bacteroidales	Bacteroidia	Bacteroidetes	Bacteria
656379	Escherichia coli	Escherichia	Enterobacteriaceae	Enterobacteriales	Gammaproteobacteria	Proteobacteria	Bacteria
469585	Bacteroides sp. 1_1_14	Bacteroides	Bacteroidaceae	Bacteroidales	Bacteroidia	Bacteroidetes	Bacteria
227941	Chlamydophila caviae	Chlamydophila	Chlamydiaceae	Chlamydiales	Chlamydiia	Chlamydiae	Bacteria
585544	Bacteroides sp. D22	Bacteroides	Bacteroidaceae	Bacteroidales	Bacteroidia	Bacteroidetes	Bacteria
693985	Pseudomonas savastanoi	Pseudomonas	Pseudomonadaceae	Pseudomonadales	Gammaproteobacteria	Proteobacteria	Bacteria
412967	Vibrio cholerae	Vibrio	Vibrionaceae	Vibrionales	Gammaproteobacteria	Proteobacteria	Bacteria
551115	Trichormus azollae	Trichormus	Nostocaceae	Nostocales	NA	Cyanobacteria	Bacteria
515615	Mycobacterium tuberculosis	Mycobacterium	Mycobacteriaceae	Actinomycetales	Actinobacteria	Actinobacteria	Bacteria
644295	Methanohalobium evestigatum	Methanohalobium	Methanosarcinaceae	Methanosarcinales	Methanomicrobia	Euryarchaeota	Archaea
693745	Helicobacter pylori	Helicobacter	Helicobacteraceae	Campylobacterales	Epsilonproteobacteria	Proteobacteria	Bacteria
1639	Listeria monocytogenes	Listeria	Listeriaceae	Bacillales	Bacilli	Firmicutes	Bacteria
563008	Prevotella oris	Prevotella	Prevotellaceae	Bacteroidales	Bacteroidia	Bacteroidetes	Bacteria
575609	Peptoniphilus sp. oral taxon 386	Peptoniphilus	Clostridiales Family XI. Incertae Sedis	Clostridiales	Clostridia	Firmicutes	Bacteria
457390	Bacteroides sp. 3_1_23	Bacteroides	Bacteroidaceae	Bacteroidales	Bacteroidia	Bacteroidetes	Bacteria
795797	Halalkalicoccus jeotgali	Halalkalicoccus	Halobacteriaceae	Halobacteriales	Halobacteria	Euryarchaeota	Archaea
105559	Nitrosococcus watsonii	Nitrosococcus	Chromatiaceae	Chromatiales	Gammaproteobacteria	Proteobacteria	Bacteria
33059	Acidithiobacillus caldus	Acidithiobacillus	Acidithiobacillaceae	Acidithiobacillales	Gammaproteobacteria	Proteobacteria	Bacteria
563032	Rothia dentocariosa	Rothia	Micrococcaceae	Actinomycetales	Actinobacteria	Actinobacteria	Bacteria
637380	Bacillus cereus	Bacillus	Bacillaceae	Bacillales	Bacilli	Firmicutes	Bacteria
469591	Bacteroides sp. 20_3	Bacteroides	Bacteroidaceae	Bacteroidales	Bacteroidia	Bacteroidetes	Bacteria
330214	Candidatus Nitrospira defluvii	Nitrospira	Nitrospiraceae	Nitrospirales	Nitrospira	Nitrospirae	Bacteria
149539	Salmonella enterica	Salmonella	Enterobacteriaceae	Enterobacteriales	Gammaproteobacteria	Proteobacteria	Bacteria
487	Neisseria meningitidis	Neisseria	Neisseriaceae	Neisseriales	Betaproteobacteria	Proteobacteria	Bacteria
880633	Lactobacillus helveticus	Lactobacillus	Lactobacillaceae	Lactobacillales	Bacilli	Firmicutes	Bacteria
395494	Gallionella capsiferriformans	Gallionella	Gallionellaceae	Gallionellales	Betaproteobacteria	Proteobacteria	Bacteria
469610	Burkholderiales bacterium 1_1_47	NA	NA	Burkholderiales	Betaproteobacteria	Proteobacteria	Bacteria
457398	Desulfovibrio sp. 3_1_syn3	Desulfovibrio	Desulfovibrionaceae	Desulfovibrionales	Deltaproteobacteria	Proteobacteria	Bacteria
38289	Corynebacterium jeikeium	Corynebacterium	Corynebacteriaceae	Actinomycetales	Actinobacteria	Actinobacteria	Bacteria
79929	Methanothermobacter marburgensis	Methanothermobacter	Methanobacteriaceae	Methanobacteriales	Methanobacteria	Euryarchaeota	Archaea
314260	Parvularcula bermudensis	Parvularcula	Parvularculaceae	Parvularculales	Alphaproteobacteria	Proteobacteria	Bacteria
663321	Candidatus Regiella insecticola	Candidatus Regiella	Enterobacteriaceae	Enterobacteriales	Gammaproteobacteria	Proteobacteria	Bacteria
313603	Maribacter sp. HTCC2170	Maribacter	Flavobacteriaceae	Flavobacteriales	Flavobacteriia	Bacteroidetes	Bacteria
1641	Listeria grayi	Listeria	Listeriaceae	Bacillales	Bacilli	Firmicutes	Bacteria
189423	Streptococcus pneumoniae	Streptococcus	Streptococcaceae	Lactobacillales	Bacilli	Firmicutes	Bacteria
706194	Candidatus Sulcia muelleri	Candidatus Sulcia	NA	Flavobacteriales	Flavobacteriia	Bacteroidetes	Bacteria
497965	Cyanothece sp. PCC 7822	Cyanothece	NA	Chroococcales	NA	Cyanobacteria	Bacteria
414004	Cenarchaeum symbiosum	Cenarchaeum	Cenarchaeaceae	Cenarchaeales	NA	Thaumarchaeota	Archaea
36870	Wigglesworthia glossinidia	Wigglesworthia	Enterobacteriaceae	Enterobacteriales	Gammaproteobacteria	Proteobacteria	Bacteria
43770	Corynebacterium striatum	Corynebacterium	Corynebacteriaceae	Actinomycetales	Actinobacteria	Actinobacteria	Bacteria
187410	Yersinia pestis	Yersinia	Enterobacteriaceae	Enterobacteriales	Gammaproteobacteria	Proteobacteria	Bacteria
65384	Vibrio sp. 41	Vibrio	Vibrionaceae	Vibrionales	Gammaproteobacteria	Proteobacteria	Bacteria
640512	Burkholderia sp. CCGE1003	Burkholderia	Burkholderiaceae	Burkholderiales	Betaproteobacteria	Proteobacteria	Bacteria
744980	Roseibium sp. TrichSKD4	Roseibium	Rhodobacteraceae	Rhodobacterales	Alphaproteobacteria	Proteobacteria	Bacteria
33050	Sphingopyxis macrogoltabida	Sphingopyxis	Sphingomonadaceae	Sphingomonadales	Alphaproteobacteria	Proteobacteria	Bacteria
861360	Arthrobacter arilaitensis	Arthrobacter	Micrococcaceae	Actinomycetales	Actinobacteria	Actinobacteria	Bacteria
765963	Helicobacter pylori	Helicobacter	Helicobacteraceae	Campylobacterales	Epsilonproteobacteria	Proteobacteria	Bacteria
96345	Flavobacterium psychrophilum	Flavobacterium	Flavobacteriaceae	Flavobacteriales	Flavobacteriia	Bacteroidetes	Bacteria
1582	Lactobacillus casei	Lactobacillus	Lactobacillaceae	Lactobacillales	Bacilli	Firmicutes	Bacteria
253629	Bacillus sp. JAMB750	Bacillus	Bacillaceae	Bacillales	Bacilli	Firmicutes	Bacteria
572544	Ilyobacter polytropus	Ilyobacter	Fusobacteriaceae	Fusobacteriales	Fusobacteriia	Fusobacteria	Bacteria
559301	Lactobacillus gasseri	Lactobacillus	Lactobacillaceae	Lactobacillales	Bacilli	Firmicutes	Bacteria
581103	Geobacillus sp. Y4.1MC1	Geobacillus	Bacillaceae	Bacillales	Bacilli	Firmicutes	Bacteria
298654	Frankia sp. EuI1c	Frankia	Frankiaceae	Actinomycetales	Actinobacteria	Actinobacteria	Bacteria
632335	Caldicellulosiruptor kristjanssonii	Caldicellulosiruptor	Thermoanaerobacterales Family III. Incertae Sedis	Thermoanaerobacterales	Clostridia	Firmicutes	Bacteria
887059	Bacillus sp. BS-02	Bacillus	Bacillaceae	Bacillales	Bacilli	Firmicutes	Bacteria
85581	Photobacterium damselae	Photobacterium	Vibrionaceae	Vibrionales	Gammaproteobacteria	Proteobacteria	Bacteria
584708	Aminomonas paucivorans	Aminomonas	Synergistaceae	Synergistales	Synergistia	Synergistetes	Bacteria
440496	Lactobacillus crispatus	Lactobacillus	Lactobacillaceae	Lactobacillales	Bacilli	Firmicutes	Bacteria
767455	Lactobacillus delbrueckii	Lactobacillus	Lactobacillaceae	Lactobacillales	Bacilli	Firmicutes	Bacteria
636	Edwardsiella tarda	Edwardsiella	Enterobacteriaceae	Enterobacteriales	Gammaproteobacteria	Proteobacteria	Bacteria
469382	Halogeometricum borinquense	Halogeometricum	Halobacteriaceae	Halobacteriales	Halobacteria	Euryarchaeota	Archaea
709032	Sulfuricurvum kujiense	Sulfuricurvum	Helicobacteraceae	Campylobacterales	Epsilonproteobacteria	Proteobacteria	Bacteria
768670	Calditerrivibrio nitroreducens	Calditerrivibrio	Deferribacteraceae	Deferribacterales	Deferribacteres	Deferribacteres	Bacteria
643867	Marivirga tractuosa	Marivirga	Flammeovirgaceae	Cytophagales	Cytophagia	Bacteroidetes	Bacteria
870739	Bacillus cereus	Bacillus	Bacillaceae	Bacillales	Bacilli	Firmicutes	Bacteria
289397	Mycoplasma bovis	Mycoplasma	Mycoplasmataceae	Mycoplasmatales	Mollicutes	Tenericutes	Bacteria
35772	Peanut witches'-broom phytoplasma	Candidatus Phytoplasma	Acholeplasmataceae	Acholeplasmatales	Mollicutes	Tenericutes	Bacteria
435838	Staphylococcus caprae	Staphylococcus	Staphylococcaceae	Bacillales	Bacilli	Firmicutes	Bacteria
435837	Staphylococcus hominis	Staphylococcus	Staphylococcaceae	Bacillales	Bacilli	Firmicutes	Bacteria
234831	Pseudoalteromonas sp. SM9913	Pseudoalteromonas	Pseudoalteromonadaceae	Alteromonadales	Gammaproteobacteria	Proteobacteria	Bacteria
391623	Thermococcus barophilus	Thermococcus	Thermococcaceae	Thermococcales	Thermococci	Euryarchaeota	Archaea
278137	Mycobacterium gilvum	Mycobacterium	Mycobacteriaceae	Actinomycetales	Actinobacteria	Actinobacteria	Bacteria
727	Haemophilus influenzae	Haemophilus	Pasteurellaceae	Pasteurellales	Gammaproteobacteria	Proteobacteria	Bacteria
573065	Asticcacaulis excentricus	Asticcacaulis	Caulobacteraceae	Caulobacterales	Alphaproteobacteria	Proteobacteria	Bacteria
697329	Ruminococcus albus	Ruminococcus	Ruminococcaceae	Clostridiales	Clostridia	Firmicutes	Bacteria
592316	Pantoea sp. At-9b	Pantoea	Enterobacteriaceae	Enterobacteriales	Gammaproteobacteria	Proteobacteria	Bacteria
34003	Paracoccus aminophilus	Paracoccus	Rhodobacteraceae	Rhodobacterales	Alphaproteobacteria	Proteobacteria	Bacteria
1254	Pediococcus acidilactici	Pediococcus	Lactobacillaceae	Lactobacillales	Bacilli	Firmicutes	Bacteria
1724	Corynebacterium renale	Corynebacterium	Corynebacteriaceae	Actinomycetales	Actinobacteria	Actinobacteria	Bacteria
231374	Erwinia sp. Ejp 556	Erwinia	Enterobacteriaceae	Enterobacteriales	Gammaproteobacteria	Proteobacteria	Bacteria
596153	Alicycliphilus denitrificans	Alicycliphilus	Comamonadaceae	Burkholderiales	Betaproteobacteria	Proteobacteria	Bacteria
550542	Geobacillus sp. Y412MC52	Geobacillus	Bacillaceae	Bacillales	Bacilli	Firmicutes	Bacteria
38304	Corynebacterium tuberculostearicum	Corynebacterium	Corynebacteriaceae	Actinomycetales	Actinobacteria	Actinobacteria	Bacteria
648996	Thermovibrio ammonificans	Thermovibrio	Desulfurobacteriaceae	Aquificales	Aquificae	Aquificae	Bacteria
2074	Pseudonocardia autotrophica	Pseudonocardia	Pseudonocardiaceae	Actinomycetales	Actinobacteria	Actinobacteria	Bacteria
1580	Lactobacillus brevis	Lactobacillus	Lactobacillaceae	Lactobacillales	Bacilli	Firmicutes	Bacteria
725	Haemophilus influenzae	Haemophilus	Pasteurellaceae	Pasteurellales	Gammaproteobacteria	Proteobacteria	Bacteria
1359	Lactococcus lactis	Lactococcus	Streptococcaceae	Lactobacillales	Bacilli	Firmicutes	Bacteria
29397	Lactobacillus delbrueckii	Lactobacillus	Lactobacillaceae	Lactobacillales	Bacilli	Firmicutes	Bacteria
575540	Isosphaera pallida	Isosphaera	Planctomycetaceae	Planctomycetales	Planctomycetia	Planctomycetes	Bacteria
401053	Terriglobus saanensis	Terriglobus	Acidobacteriaceae	Acidobacteriales	Acidobacteriia	Acidobacteria	Bacteria
914128	Serratia symbiotica	Serratia	Enterobacteriaceae	Enterobacteriales	Gammaproteobacteria	Proteobacteria	Bacteria
233067	Rhodococcus sp. B264-1	Rhodococcus	Nocardiaceae	Actinomycetales	Actinobacteria	Actinobacteria	Bacteria
435842	Streptococcus sp. C150	Streptococcus	Streptococcaceae	Lactobacillales	Bacilli	Firmicutes	Bacteria
563036	Streptococcus sp. C300	Streptococcus	Streptococcaceae	Lactobacillales	Bacilli	Firmicutes	Bacteria
563038	Streptococcus sp. M334	Streptococcus	Streptococcaceae	Lactobacillales	Bacilli	Firmicutes	Bacteria
1198114	Granulicella tundricola	Granulicella	Acidobacteriaceae	Acidobacteriales	Acidobacteriia	Acidobacteria	Bacteria
565040	Bifidobacterium longum	Bifidobacterium	Bifidobacteriaceae	Bifidobacteriales	Actinobacteria	Actinobacteria	Bacteria
741091	Rahnella sp. Y9602	Rahnella	Enterobacteriaceae	Enterobacteriales	Gammaproteobacteria	Proteobacteria	Bacteria
880632	Yersinia pestis	Yersinia	Enterobacteriaceae	Enterobacteriales	Gammaproteobacteria	Proteobacteria	Bacteria
86029	Bacillus subtilis	Bacillus	Bacillaceae	Bacillales	Bacilli	Firmicutes	Bacteria
382245	Aeromonas salmonicida	Aeromonas	Aeromonadaceae	Aeromonadales	Gammaproteobacteria	Proteobacteria	Bacteria
264	Francisella novicida	Francisella	Francisellaceae	Thiotrichales	Gammaproteobacteria	Proteobacteria	Bacteria
438	Acetobacter pasteurianus	Acetobacter	Acetobacteraceae	Rhodospirillales	Alphaproteobacteria	Proteobacteria	Bacteria
552	Erwinia amylovora	Erwinia	Enterobacteriaceae	Enterobacteriales	Gammaproteobacteria	Proteobacteria	Bacteria
615	Serratia marcescens	Serratia	Enterobacteriaceae	Enterobacteriales	Gammaproteobacteria	Proteobacteria	Bacteria
666	Vibrio cholerae	Vibrio	Vibrionaceae	Vibrionales	Gammaproteobacteria	Proteobacteria	Bacteria
1140	Synechococcus elongatus	Synechococcus	NA	Chroococcales	NA	Cyanobacteria	Bacteria
1148	Synechocystis sp. PCC 6803	Synechocystis	NA	Chroococcales	NA	Cyanobacteria	Bacteria
1517	Thermoanaerobacterium thermosaccharolyticum	Thermoanaerobacterium	Thermoanaerobacterales Family III. Incertae Sedis	Thermoanaerobacterales	Clostridia	Firmicutes	Bacteria
1579	Lactobacillus acidophilus	Lactobacillus	Lactobacillaceae	Lactobacillales	Bacilli	Firmicutes	Bacteria
1599	Lactobacillus sakei	Lactobacillus	Lactobacillaceae	Lactobacillales	Bacilli	Firmicutes	Bacteria
1200984	Streptomyces lividans	Streptomyces	Streptomycetaceae	Actinomycetales	Actinobacteria	Actinobacteria	Bacteria
1935	Streptomyces violaceoruber	Streptomyces	Streptomycetaceae	Actinomycetales	Actinobacteria	Actinobacteria	Bacteria
28045	Mycobacterium celatum	Mycobacterium	Mycobacteriaceae	Actinomycetales	Actinobacteria	Actinobacteria	Bacteria
272136	Leptolyngbya sp. PCC 6402	Leptolyngbya	NA	Oscillatoriales	NA	Cyanobacteria	Bacteria
45462	Brevibacillus borstelensis	Brevibacillus	Paenibacillaceae	Bacillales	Bacilli	Firmicutes	Bacteria
47660	Pseudomonas sp. ADP	NA	NA	NA	NA	Proteobacteria	Bacteria
47880	Pseudomonas fulva	Pseudomonas	Pseudomonadaceae	Pseudomonadales	Gammaproteobacteria	Proteobacteria	Bacteria
87791	Pseudoalteromonas sp. PS1M3	Pseudoalteromonas	Pseudoalteromonadaceae	Alteromonadales	Gammaproteobacteria	Proteobacteria	Bacteria
161213	Micrococcus sp. 28	Micrococcus	Micrococcaceae	Actinomycetales	Actinobacteria	Actinobacteria	Bacteria
211464	Streptomyces sp. EN27	Streptomyces	Streptomycetaceae	Actinomycetales	Actinobacteria	Actinobacteria	Bacteria
211595	Enterobacter sp. RFL1396	Enterobacter	Enterobacteriaceae	Enterobacteriales	Gammaproteobacteria	Proteobacteria	Bacteria
206672	Bifidobacterium longum	Bifidobacterium	Bifidobacteriaceae	Bifidobacteriales	Actinobacteria	Actinobacteria	Bacteria
817	Bacteroides fragilis	Bacteroides	Bacteroidaceae	Bacteroidales	Bacteroidia	Bacteroidetes	Bacteria
373153	Streptococcus pneumoniae	Streptococcus	Streptococcaceae	Lactobacillales	Bacilli	Firmicutes	Bacteria
1717	Corynebacterium diphtheriae	Corynebacterium	Corynebacteriaceae	Actinomycetales	Actinobacteria	Actinobacteria	Bacteria
1764	Mycobacterium avium	Mycobacterium	Mycobacteriaceae	Actinomycetales	Actinobacteria	Actinobacteria	Bacteria
32049	Synechococcus sp. PCC 7002	Synechococcus	NA	Chroococcales	NA	Cyanobacteria	Bacteria
176280	Staphylococcus epidermidis	Staphylococcus	Staphylococcaceae	Bacillales	Bacilli	Firmicutes	Bacteria
667015	Bacteroides salanitronis	Bacteroides	Bacteroidaceae	Bacteroidales	Bacteroidia	Bacteroidetes	Bacteria
762903	Pedobacter saltans	Pedobacter	Sphingobacteriaceae	Sphingobacteriales	Sphingobacteriia	Bacteroidetes	Bacteria
550	Enterobacter cloacae	Enterobacter	Enterobacteriaceae	Enterobacteriales	Gammaproteobacteria	Proteobacteria	Bacteria
926570	Acidiphilium multivorum	Acidiphilium	Acetobacteraceae	Rhodospirillales	Alphaproteobacteria	Proteobacteria	Bacteria
556261	Clostridium sp. D5	Clostridium	Clostridiaceae	Clostridiales	Clostridia	Firmicutes	Bacteria
693977	Deinococcus proteolyticus	Deinococcus	Deinococcaceae	Deinococcales	Deinococci	Deinococcus-Thermus	Bacteria
990317	Streptococcus gallolyticus	Streptococcus	Streptococcaceae	Lactobacillales	Bacilli	Firmicutes	Bacteria
891391	Lactobacillus acidophilus	Lactobacillus	Lactobacillaceae	Lactobacillales	Bacilli	Firmicutes	Bacteria
930171	Arthrobacter phenanthrenivorans	Arthrobacter	Micrococcaceae	Actinomycetales	Actinobacteria	Actinobacteria	Bacteria
158189	Sphaerochaeta globus	Sphaerochaeta	Spirochaetaceae	Spirochaetales	Spirochaetia	Spirochaetes	Bacteria
153948	Nitrosomonas sp. AL212	Nitrosomonas	Nitrosomonadaceae	Nitrosomonadales	Betaproteobacteria	Proteobacteria	Bacteria
28173	Vibrio nigripulchritudo	Vibrio	Vibrionaceae	Vibrionales	Gammaproteobacteria	Proteobacteria	Bacteria
562973	Actinomyces viscosus	Actinomyces	Actinomycetaceae	Actinomycetales	Actinobacteria	Actinobacteria	Bacteria
649189	Streptomyces griseus	Streptomyces	Streptomycetaceae	Actinomycetales	Actinobacteria	Actinobacteria	Bacteria
675635	Pseudonocardia dioxanivorans	Pseudonocardia	Pseudonocardiaceae	Actinomycetales	Actinobacteria	Actinobacteria	Bacteria
695560	Lactobacillus amylovorus	Lactobacillus	Lactobacillaceae	Lactobacillales	Bacilli	Firmicutes	Bacteria
98360	Salmonella enterica	Salmonella	Enterobacteriaceae	Enterobacteriales	Gammaproteobacteria	Proteobacteria	Bacteria
700015	Coriobacterium glomerans	Coriobacterium	Coriobacteriaceae	Coriobacteriales	Actinobacteria	Actinobacteria	Bacteria
208596	Carnobacterium sp. 17-4	Carnobacterium	Carnobacteriaceae	Lactobacillales	Bacilli	Firmicutes	Bacteria
715226	Asticcacaulis biprosthecium	Asticcacaulis	Caulobacteraceae	Caulobacterales	Alphaproteobacteria	Proteobacteria	Bacteria
751586	Brevundimonas diminuta	Brevundimonas	Caulobacteraceae	Caulobacterales	Alphaproteobacteria	Proteobacteria	Bacteria
511437	Lactobacillus buchneri	Lactobacillus	Lactobacillaceae	Lactobacillales	Bacilli	Firmicutes	Bacteria
331635	Chlamydia pecorum	Chlamydia	Chlamydiaceae	Chlamydiales	Chlamydiia	Chlamydiae	Bacteria
1001530	Photobacterium leiognathi	Photobacterium	Vibrionaceae	Vibrionales	Gammaproteobacteria	Proteobacteria	Bacteria
263358	Verrucosispora maris	Verrucosispora	Micromonosporaceae	Actinomycetales	Actinobacteria	Actinobacteria	Bacteria
990316	Methanosaeta concilii	Methanosaeta	Methanosaetaceae	Methanosarcinales	Methanomicrobia	Euryarchaeota	Archaea
999541	Burkholderia gladioli	Burkholderia	Burkholderiaceae	Burkholderiales	Betaproteobacteria	Proteobacteria	Bacteria
596154	Alicycliphilus denitrificans	Alicycliphilus	Comamonadaceae	Burkholderiales	Betaproteobacteria	Proteobacteria	Bacteria
881952	Staphylococcus saprophyticus	Staphylococcus	Staphylococcaceae	Bacillales	Bacilli	Firmicutes	Bacteria
546271	Selenomonas sputigena	Selenomonas	Veillonellaceae	Selenomonadales	Negativicutes	Firmicutes	Bacteria
929506	Clostridium botulinum	Clostridium	Clostridiaceae	Clostridiales	Clostridia	Firmicutes	Bacteria
656414	Escherichia coli	Escherichia	Enterobacteriaceae	Enterobacteriales	Gammaproteobacteria	Proteobacteria	Bacteria
656417	Escherichia coli	Escherichia	Enterobacteriaceae	Enterobacteriales	Gammaproteobacteria	Proteobacteria	Bacteria
656419	Escherichia coli	Escherichia	Enterobacteriaceae	Enterobacteriales	Gammaproteobacteria	Proteobacteria	Bacteria
656440	Escherichia coli	Escherichia	Enterobacteriaceae	Enterobacteriales	Gammaproteobacteria	Proteobacteria	Bacteria
656437	Escherichia coli	Escherichia	Enterobacteriaceae	Enterobacteriales	Gammaproteobacteria	Proteobacteria	Bacteria
656443	Escherichia coli	Escherichia	Enterobacteriaceae	Enterobacteriales	Gammaproteobacteria	Proteobacteria	Bacteria
656444	Escherichia coli	Escherichia	Enterobacteriaceae	Enterobacteriales	Gammaproteobacteria	Proteobacteria	Bacteria
656408	Escherichia coli	Escherichia	Enterobacteriaceae	Enterobacteriales	Gammaproteobacteria	Proteobacteria	Bacteria
471473	Chlamydia trachomatis	Chlamydia	Chlamydiaceae	Chlamydiales	Chlamydiia	Chlamydiae	Bacteria
137591	Weissella cibaria	Weissella	Leuconostocaceae	Lactobacillales	Bacilli	Firmicutes	Bacteria
180590	Pseudomonas sp. SLT2001	Pseudomonas	Pseudomonadaceae	Pseudomonadales	Gammaproteobacteria	Proteobacteria	Bacteria
246969	Thermococcus sp. AM4	Thermococcus	Thermococcaceae	Thermococcales	Thermococci	Euryarchaeota	Archaea
626418	Burkholderia glumae	Burkholderia	Burkholderiaceae	Burkholderiales	Betaproteobacteria	Proteobacteria	Bacteria
701045	Streptomyces sp. Y27	Streptomyces	Streptomycetaceae	Actinomycetales	Actinobacteria	Actinobacteria	Bacteria
889932	Lactobacillus plantarum	Lactobacillus	Lactobacillaceae	Lactobacillales	Bacilli	Firmicutes	Bacteria
656393	Escherichia coli	Escherichia	Enterobacteriaceae	Enterobacteriales	Gammaproteobacteria	Proteobacteria	Bacteria
389343	Chinaberry witches'-broom phytoplasma	Candidatus Phytoplasma	Acholeplasmataceae	Acholeplasmatales	Mollicutes	Tenericutes	Bacteria
342949	Pyrococcus sp. NA2	Pyrococcus	Thermococcaceae	Thermococcales	Thermococci	Euryarchaeota	Archaea
1007105	Pusillimonas sp. T7-7	Pusillimonas	Alcaligenaceae	Burkholderiales	Betaproteobacteria	Proteobacteria	Bacteria
331636	Chlamydia psittaci	Chlamydia	Chlamydiaceae	Chlamydiales	Chlamydiia	Chlamydiae	Bacteria
541229	Bacillus thuringiensis	Bacillus	Bacillaceae	Bacillales	Bacilli	Firmicutes	Bacteria
1005058	Gallibacterium anatis	Gallibacterium	Pasteurellaceae	Pasteurellales	Gammaproteobacteria	Proteobacteria	Bacteria
906968	Treponema brennaborense	Treponema	Spirochaetaceae	Spirochaetales	Spirochaetia	Spirochaetes	Bacteria
879243	Porphyromonas asaccharolytica	Porphyromonas	Porphyromonadaceae	Bacteroidales	Bacteroidia	Bacteroidetes	Bacteria
983545	Glaciecola sp. 4H-3-7+YE-5	Glaciecola	Alteromonadaceae	Alteromonadales	Gammaproteobacteria	Proteobacteria	Bacteria
394098	Bhargavaea cecembensis	Bhargavaea	NA	Bacillales	Bacilli	Firmicutes	Bacteria
552398	Ruminococcaceae bacterium D16	NA	Ruminococcaceae	Clostridiales	Clostridia	Firmicutes	Bacteria
1004777	Tetragenococcus halophilus	Tetragenococcus	Enterococcaceae	Lactobacillales	Bacilli	Firmicutes	Bacteria
64642	Tetragenococcus muriaticus	Tetragenococcus	Enterococcaceae	Lactobacillales	Bacilli	Firmicutes	Bacteria
51669	Tetragenococcus halophilus	Tetragenococcus	Enterococcaceae	Lactobacillales	Bacilli	Firmicutes	Bacteria
760192	Haliscomenobacter hydrossis	Haliscomenobacter	Saprospiraceae	Sphingobacteriales	Sphingobacteriia	Bacteroidetes	Bacteria
1027278	Enterobacter sp. W001	Enterobacter	Enterobacteriaceae	Enterobacteriales	Gammaproteobacteria	Proteobacteria	Bacteria
489825	Moorea producens	Moorea	NA	Oscillatoriales	NA	Cyanobacteria	Bacteria
1209989	Tepidanaerobacter acetatoxydans	Tepidanaerobacter	Thermoanaerobacteraceae	Thermoanaerobacterales	Clostridia	Firmicutes	Bacteria
355249	Streptomyces sp. Tu6071	Streptomyces	Streptomycetaceae	Actinomycetales	Actinobacteria	Actinobacteria	Bacteria
679937	Bacteroides coprosuis	Bacteroides	Bacteroidaceae	Bacteroidales	Bacteroidia	Bacteroidetes	Bacteria
443218	Amycolicicoccus subflavus	Amycolicicoccus	Mycobacteriaceae	Actinomycetales	Actinobacteria	Actinobacteria	Bacteria
932733	Salmonella enterica	Salmonella	Enterobacteriaceae	Enterobacteriales	Gammaproteobacteria	Proteobacteria	Bacteria
702113	Novosphingobium sp. PP1Y	Novosphingobium	Sphingomonadaceae	Sphingomonadales	Alphaproteobacteria	Proteobacteria	Bacteria
693982	Sinorhizobium meliloti	Sinorhizobium	Rhizobiaceae	Rhizobiales	Alphaproteobacteria	Proteobacteria	Bacteria
690566	Sphingobium chlorophenolicum	Sphingobium	Sphingomonadaceae	Sphingomonadales	Alphaproteobacteria	Proteobacteria	Bacteria
203907	Candidatus Blochmannia floridanus	Candidatus Blochmannia	Enterobacteriaceae	Enterobacteriales	Gammaproteobacteria	Proteobacteria	Bacteria
1033837	Lactobacillus kefiranofaciens	Lactobacillus	Lactobacillaceae	Lactobacillales	Bacilli	Firmicutes	Bacteria
647113	Methanothermococcus okinawensis	Methanothermococcus	Methanococcaceae	Methanococcales	Methanococci	Euryarchaeota	Archaea
656024	Frankia symbiont of Datisca glomerata	Frankia	Frankiaceae	Actinomycetales	Actinobacteria	Actinobacteria	Bacteria
261317	Buchnera aphidicola	Buchnera	Enterobacteriaceae	Enterobacteriales	Gammaproteobacteria	Proteobacteria	Bacteria
634956	Geobacillus thermoglucosidasius	Geobacillus	Bacillaceae	Bacillales	Bacilli	Firmicutes	Bacteria
797210	Halopiger xanaduensis	Halopiger	Halobacteriaceae	Halobacteriales	Halobacteria	Euryarchaeota	Archaea
688246	Prevotella multisaccharivorax	Prevotella	Prevotellaceae	Bacteroidales	Bacteroidia	Bacteroidetes	Bacteria
365046	Ramlibacter tataouinensis	Ramlibacter	Comamonadaceae	Burkholderiales	Betaproteobacteria	Proteobacteria	Bacteria
991791	Clostridium acetobutylicum	Clostridium	Clostridiaceae	Clostridiales	Clostridia	Firmicutes	Bacteria
504832	Oligotropha carboxidovorans	Oligotropha	Bradyrhizobiaceae	Rhizobiales	Alphaproteobacteria	Proteobacteria	Bacteria
491077	Lactobacillus reuteri	Lactobacillus	Lactobacillaceae	Lactobacillales	Bacilli	Firmicutes	Bacteria
761193	Runella slithyformis	Runella	Cytophagaceae	Cytophagales	Cytophagia	Bacteroidetes	Bacteria
1833	Rhodococcus erythropolis	Rhodococcus	Nocardiaceae	Actinomycetales	Actinobacteria	Actinobacteria	Bacteria
579138	Zymomonas mobilis	Zymomonas	Sphingomonadaceae	Sphingomonadales	Alphaproteobacteria	Proteobacteria	Bacteria
747457	Pseudoalteromonas sp. SANK 73390	Pseudoalteromonas	Pseudoalteromonadaceae	Alteromonadales	Gammaproteobacteria	Proteobacteria	Bacteria
331113	Simkania negevensis	Simkania	Simkaniaceae	Chlamydiales	Chlamydiia	Chlamydiae	Bacteria
1502	Clostridium perfringens	Clostridium	Clostridiaceae	Clostridiales	Clostridia	Firmicutes	Bacteria
891398	Candidatus Tremblaya princeps	Candidatus Tremblaya	NA	NA	Betaproteobacteria	Proteobacteria	Bacteria
261292	Nitrosomonas sp. Is79A3	Nitrosomonas	Nitrosomonadaceae	Nitrosomonadales	Betaproteobacteria	Proteobacteria	Bacteria
96563	Pseudomonas stutzeri	Pseudomonas	Pseudomonadaceae	Pseudomonadales	Gammaproteobacteria	Proteobacteria	Bacteria
391595	Roseobacter litoralis	Roseobacter	Rhodobacteraceae	Rhodobacterales	Alphaproteobacteria	Proteobacteria	Bacteria
882101	Sinorhizobium fredii	Sinorhizobium	Rhizobiaceae	Rhizobiales	Alphaproteobacteria	Proteobacteria	Bacteria
218493	Salmonella bongori	Salmonella	Enterobacteriaceae	Enterobacteriales	Gammaproteobacteria	Proteobacteria	Bacteria
768486	Enterococcus hirae	Enterococcus	Enterococcaceae	Lactobacillales	Bacilli	Firmicutes	Bacteria
990288	Acidithiobacillus caldus	Acidithiobacillus	Acidithiobacillaceae	Acidithiobacillales	Gammaproteobacteria	Proteobacteria	Bacteria
1196325	Pseudomonas putida	Pseudomonas	Pseudomonadaceae	Pseudomonadales	Gammaproteobacteria	Proteobacteria	Bacteria
1054460	Streptococcus pseudopneumoniae	Streptococcus	Streptococcaceae	Lactobacillales	Bacilli	Firmicutes	Bacteria
1029718	Candidatus Arthromitus sp. SFB-mouse	Candidatus Arthromitus	Clostridiaceae	Clostridiales	Clostridia	Firmicutes	Bacteria
521010	Borrelia bissettii	Borrelia	Spirochaetaceae	Spirochaetales	Spirochaetia	Spirochaetes	Bacteria
1296	Staphylococcus sciuri	Staphylococcus	Staphylococcaceae	Bacillales	Bacilli	Firmicutes	Bacteria
743965	Mycoplasma putrefaciens	Mycoplasma	Mycoplasmataceae	Mycoplasmatales	Mollicutes	Tenericutes	Bacteria
52258	Streptomyces flavovirens	Streptomyces	Streptomycetaceae	Actinomycetales	Actinobacteria	Actinobacteria	Bacteria
697282	Methylobacter tundripaludum	Methylobacter	Methylococcaceae	Methylococcales	Gammaproteobacteria	Proteobacteria	Bacteria
80866	Delftia acidovorans	Delftia	Comamonadaceae	Burkholderiales	Betaproteobacteria	Proteobacteria	Bacteria
653045	Streptomyces violaceusniger	Streptomyces	Streptomycetaceae	Actinomycetales	Actinobacteria	Actinobacteria	Bacteria
756883	halophilic archaeon DL31	NA	NA	NA	NA	NA	Archaea
640513	Enterobacter asburiae	Enterobacter	Enterobacteriaceae	Enterobacteriales	Gammaproteobacteria	Proteobacteria	Bacteria
762570	Rhodothermus marinus	Rhodothermus	Rhodothermaceae	Bacteroidetes Order II. Incertae sedis	NA	Bacteroidetes	Bacteria
56193	Sphingobium chungbukense	Sphingobium	Sphingomonadaceae	Sphingomonadales	Alphaproteobacteria	Proteobacteria	Bacteria
714313	Lactobacillus sanfranciscensis	Lactobacillus	Lactobacillaceae	Lactobacillales	Bacilli	Firmicutes	Bacteria
634177	Gluconacetobacter xylinus	Gluconacetobacter	Acetobacteraceae	Rhodospirillales	Alphaproteobacteria	Proteobacteria	Bacteria
345219	Bacillus coagulans	Bacillus	Bacillaceae	Bacillales	Bacilli	Firmicutes	Bacteria
1581	Lactobacillus buchneri	Lactobacillus	Lactobacillaceae	Lactobacillales	Bacilli	Firmicutes	Bacteria
582	Morganella morganii	Morganella	Enterobacteriaceae	Enterobacteriales	Gammaproteobacteria	Proteobacteria	Bacteria
338644	Sulfobacillus thermotolerans	Sulfobacillus	Clostridiales Family XVII. Incertae Sedis	Clostridiales	Clostridia	Firmicutes	Bacteria
46632	Picrophilus oshimae	Picrophilus	Picrophilaceae	Thermoplasmatales	Thermoplasmata	Euryarchaeota	Archaea
1045865	Xanthomonas arboricola	Xanthomonas	Xanthomonadaceae	Xanthomonadales	Gammaproteobacteria	Proteobacteria	Bacteria
29378	Staphylococcus arlettae	Staphylococcus	Staphylococcaceae	Bacillales	Bacilli	Firmicutes	Bacteria
598467	Brenneria sp. EniD312	Brenneria	Enterobacteriaceae	Enterobacteriales	Gammaproteobacteria	Proteobacteria	Bacteria
1082931	Pelagibacterium halotolerans	Pelagibacterium	Hyphomicrobiaceae	Rhizobiales	Alphaproteobacteria	Proteobacteria	Bacteria
591167	Streptomyces flavogriseus	Streptomyces	Streptomycetaceae	Actinomycetales	Actinobacteria	Actinobacteria	Bacteria
580340	Thermovirga lienii	Thermovirga	Synergistaceae	Synergistales	Synergistia	Synergistetes	Bacteria
1074889	Blattabacterium sp. (Mastotermes darwiniensis)	Blattabacterium	Blattabacteriaceae	Flavobacteriales	Flavobacteriia	Bacteroidetes	Bacteria
644968	Desulfovibrio sp. FW1012B	Desulfovibrio	Desulfovibrionaceae	Desulfovibrionales	Deltaproteobacteria	Proteobacteria	Bacteria
1072583	Halomonas boliviensis	Halomonas	Halomonadaceae	Oceanospirillales	Gammaproteobacteria	Proteobacteria	Bacteria
641107	Clostridium sp. DL-VIII	Clostridium	Clostridiaceae	Clostridiales	Clostridia	Firmicutes	Bacteria
926567	Thermanaerovibrio velox	Thermanaerovibrio	Synergistaceae	Synergistales	Synergistia	Synergistetes	Bacteria
880073	Caldithrix abyssi	Caldithrix	NA	NA	NA	NA	Bacteria
693971	Shewanella baltica	Shewanella	Shewanellaceae	Alteromonadales	Gammaproteobacteria	Proteobacteria	Bacteria
714943	Mucilaginibacter paludis	Mucilaginibacter	Sphingobacteriaceae	Sphingobacteriales	Sphingobacteriia	Bacteroidetes	Bacteria
658187	Legionella drancourtii	Legionella	Legionellaceae	Legionellales	Gammaproteobacteria	Proteobacteria	Bacteria
1075399	Blattabacterium punctulatus	Blattabacterium	Blattabacteriaceae	Flavobacteriales	Flavobacteriia	Bacteroidetes	Bacteria
158190	Sphaerochaeta pleomorpha	Sphaerochaeta	Spirochaetaceae	Spirochaetales	Spirochaetia	Spirochaetes	Bacteria
147452	Staphylococcus saprophyticus	Staphylococcus	Staphylococcaceae	Bacillales	Bacilli	Firmicutes	Bacteria
511062	Oceanimonas sp. GK1	Oceanimonas	Aeromonadaceae	Aeromonadales	Gammaproteobacteria	Proteobacteria	Bacteria
319017	Bradyrhizobium sp. WSM471	Bradyrhizobium	Bradyrhizobiaceae	Rhizobiales	Alphaproteobacteria	Proteobacteria	Bacteria
768710	Desulfosporosinus youngiae	Desulfosporosinus	Peptococcaceae	Clostridiales	Clostridia	Firmicutes	Bacteria
929563	Leptonema illini	Leptonema	Leptospiraceae	Spirochaetales	Spirochaetia	Spirochaetes	Bacteria
1244085	Klebsiella pneumoniae	Klebsiella	Enterobacteriaceae	Enterobacteriales	Gammaproteobacteria	Proteobacteria	Bacteria
865937	Gillisia limnaea	Gillisia	Flavobacteriaceae	Flavobacteriales	Flavobacteriia	Bacteroidetes	Bacteria
929704	Myroides odoratus	Myroides	Flavobacteriaceae	Flavobacteriales	Flavobacteriia	Bacteroidetes	Bacteria
937775	Methanoplanus limicola	Methanoplanus	Methanomicrobiaceae	Methanomicrobiales	Methanomicrobia	Euryarchaeota	Archaea
671065	Metallosphaera yellowstonensis	Metallosphaera	Sulfolobaceae	Sulfolobales	Thermoprotei	Crenarchaeota	Archaea
469009	'Brassica napus' phytoplasma	Candidatus Phytoplasma	Acholeplasmataceae	Acholeplasmatales	Mollicutes	Tenericutes	Bacteria
882083	Saccharomonospora marina	Saccharomonospora	Pseudonocardiaceae	Actinomycetales	Actinobacteria	Actinobacteria	Bacteria
882082	Saccharomonospora cyanea	Saccharomonospora	Pseudonocardiaceae	Actinomycetales	Actinobacteria	Actinobacteria	Bacteria
864051	Burkholderiales bacterium JOSHI_001	NA	NA	Burkholderiales	Betaproteobacteria	Proteobacteria	Bacteria
904139	Salmonella enterica	Salmonella	Enterobacteriaceae	Enterobacteriales	Gammaproteobacteria	Proteobacteria	Bacteria
1050222	Paenibacillus sp. Aloe-11	Paenibacillus	Paenibacillaceae	Bacillales	Bacilli	Firmicutes	Bacteria
196600	Vibrio vulnificus	Vibrio	Vibrionaceae	Vibrionales	Gammaproteobacteria	Proteobacteria	Bacteria
347495	Bacillus cereus	Bacillus	Bacillaceae	Bacillales	Bacilli	Firmicutes	Bacteria
641491	Desulfovibrio desulfuricans	Desulfovibrio	Desulfovibrionaceae	Desulfovibrionales	Deltaproteobacteria	Proteobacteria	Bacteria
718274	Salmonella enterica	Salmonella	Enterobacteriaceae	Enterobacteriales	Gammaproteobacteria	Proteobacteria	Bacteria
668	Aliivibrio fischeri	Aliivibrio	Vibrionaceae	Vibrionales	Gammaproteobacteria	Proteobacteria	Bacteria
595495	Escherichia coli	Escherichia	Enterobacteriaceae	Enterobacteriales	Gammaproteobacteria	Proteobacteria	Bacteria
693973	Shewanella baltica	Shewanella	Shewanellaceae	Alteromonadales	Gammaproteobacteria	Proteobacteria	Bacteria
1105112	Rickettsia massiliae	Rickettsia	Rickettsiaceae	Rickettsiales	Alphaproteobacteria	Proteobacteria	Bacteria
1129369	Mycoplasma hyorhinis	Mycoplasma	Mycoplasmataceae	Mycoplasmatales	Mollicutes	Tenericutes	Bacteria
1125630	Klebsiella pneumoniae	Klebsiella	Enterobacteriaceae	Enterobacteriales	Gammaproteobacteria	Proteobacteria	Bacteria
698757	Pyrobaculum oguniense	Pyrobaculum	Thermoproteaceae	Thermoproteales	Thermoprotei	Crenarchaeota	Archaea
1107880	Leuconostoc mesenteroides	Leuconostoc	Leuconostocaceae	Lactobacillales	Bacilli	Firmicutes	Bacteria
588	Providencia stuartii	Providencia	Enterobacteriaceae	Enterobacteriales	Gammaproteobacteria	Proteobacteria	Bacteria
686340	Methylomicrobium album	Methylomicrobium	Methylococcaceae	Methylococcales	Gammaproteobacteria	Proteobacteria	Bacteria
631362	Thiorhodovibrio sp. 970	Thiorhodovibrio	Chromatiaceae	Chromatiales	Gammaproteobacteria	Proteobacteria	Bacteria
882081	Saccharomonospora azurea	Saccharomonospora	Pseudonocardiaceae	Actinomycetales	Actinobacteria	Actinobacteria	Bacteria
701521	Pediococcus claussenii	Pediococcus	Lactobacillaceae	Lactobacillales	Bacilli	Firmicutes	Bacteria
1105113	Rickettsia rhipicephali	Rickettsia	Rickettsiaceae	Rickettsiales	Alphaproteobacteria	Proteobacteria	Bacteria
321	Pseudomonas syringae	Pseudomonas	Pseudomonadaceae	Pseudomonadales	Gammaproteobacteria	Proteobacteria	Bacteria
1292	Staphylococcus warneri	Staphylococcus	Staphylococcaceae	Bacillales	Bacilli	Firmicutes	Bacteria
927704	Selenomonas ruminantium	Selenomonas	Veillonellaceae	Selenomonadales	Negativicutes	Firmicutes	Bacteria
216599	Shigella sonnei	Shigella	Enterobacteriaceae	Enterobacteriales	Gammaproteobacteria	Proteobacteria	Bacteria
1132496	Pasteurella multocida	Pasteurella	Pasteurellaceae	Pasteurellales	Gammaproteobacteria	Proteobacteria	Bacteria
1155766	Enterococcus faecium	Enterococcus	Enterococcaceae	Lactobacillales	Bacilli	Firmicutes	Bacteria
1105110	Rickettsia australis	Rickettsia	Rickettsiaceae	Rickettsiales	Alphaproteobacteria	Proteobacteria	Bacteria
944547	Arcobacter sp. L	Arcobacter	Campylobacteraceae	Campylobacterales	Epsilonproteobacteria	Proteobacteria	Bacteria
1055527	Helicobacter pylori	Helicobacter	Helicobacteraceae	Campylobacterales	Epsilonproteobacteria	Proteobacteria	Bacteria
882086	Saccharomonospora xinjiangensis	Saccharomonospora	Pseudonocardiaceae	Actinomycetales	Actinobacteria	Actinobacteria	Bacteria
634459	Acetobacter pasteurianus	Acetobacter	Acetobacteraceae	Rhodospirillales	Alphaproteobacteria	Proteobacteria	Bacteria
1006007	Bacillus megaterium	Bacillus	Bacillaceae	Bacillales	Bacilli	Firmicutes	Bacteria
634453	Acetobacter pasteurianus	Acetobacter	Acetobacteraceae	Rhodospirillales	Alphaproteobacteria	Proteobacteria	Bacteria
634454	Acetobacter pasteurianus	Acetobacter	Acetobacteraceae	Rhodospirillales	Alphaproteobacteria	Proteobacteria	Bacteria
634455	Acetobacter pasteurianus	Acetobacter	Acetobacteraceae	Rhodospirillales	Alphaproteobacteria	Proteobacteria	Bacteria
634456	Acetobacter pasteurianus	Acetobacter	Acetobacteraceae	Rhodospirillales	Alphaproteobacteria	Proteobacteria	Bacteria
634457	Acetobacter pasteurianus	Acetobacter	Acetobacteraceae	Rhodospirillales	Alphaproteobacteria	Proteobacteria	Bacteria
634458	Acetobacter pasteurianus	Acetobacter	Acetobacteraceae	Rhodospirillales	Alphaproteobacteria	Proteobacteria	Bacteria
608538	Hydrogenobacter thermophilus	Hydrogenobacter	Aquificaceae	Aquificales	Aquificae	Aquificae	Bacteria
696749	Acinetobacter baumannii	Acinetobacter	Moraxellaceae	Pseudomonadales	Gammaproteobacteria	Proteobacteria	Bacteria
1035377	Yersinia pestis	Yersinia	Enterobacteriaceae	Enterobacteriales	Gammaproteobacteria	Proteobacteria	Bacteria
497978	Acinetobacter baumannii	Acinetobacter	Moraxellaceae	Pseudomonadales	Gammaproteobacteria	Proteobacteria	Bacteria
1001582	Bacillus amyloliquefaciens	Bacillus	Bacillaceae	Bacillales	Bacilli	Firmicutes	Bacteria
180855	Bacillus thuringiensis	Bacillus	Bacillaceae	Bacillales	Bacilli	Firmicutes	Bacteria
391904	Bifidobacterium longum	Bifidobacterium	Bifidobacteriaceae	Bifidobacteriales	Actinobacteria	Actinobacteria	Bacteria
1045858	Brachyspira intermedia	Brachyspira	Brachyspiraceae	Spirochaetales	Spirochaetia	Spirochaetes	Bacteria
180885	Bacillus thuringiensis	Bacillus	Bacillaceae	Bacillales	Bacilli	Firmicutes	Bacteria
1442	Bacillus thuringiensis	Bacillus	Bacillaceae	Bacillales	Bacilli	Firmicutes	Bacteria
1111069	Thermus sp. CCB_US3_UF1	Thermus	Thermaceae	Thermales	Deinococci	Deinococcus-Thermus	Bacteria
591020	Shigella flexneri	Shigella	Enterobacteriaceae	Enterobacteriales	Gammaproteobacteria	Proteobacteria	Bacteria
928724	Saccharomonospora glauca	Saccharomonospora	Pseudonocardiaceae	Actinomycetales	Actinobacteria	Actinobacteria	Bacteria
889933	Staphylococcus aureus	Staphylococcus	Staphylococcaceae	Bacillales	Bacilli	Firmicutes	Bacteria
637913	Helicobacter pylori	Helicobacter	Helicobacteraceae	Campylobacterales	Epsilonproteobacteria	Proteobacteria	Bacteria
794851	Helicobacter pylori	Helicobacter	Helicobacteraceae	Campylobacterales	Epsilonproteobacteria	Proteobacteria	Bacteria
907237	Helicobacter pylori	Helicobacter	Helicobacteraceae	Campylobacterales	Epsilonproteobacteria	Proteobacteria	Bacteria
243261	Burkholderia sp. Ch1-1	Burkholderia	Burkholderiaceae	Burkholderiales	Betaproteobacteria	Proteobacteria	Bacteria
907240	Helicobacter pylori	Helicobacter	Helicobacteraceae	Campylobacterales	Epsilonproteobacteria	Proteobacteria	Bacteria
907239	Helicobacter pylori	Helicobacter	Helicobacteraceae	Campylobacterales	Epsilonproteobacteria	Proteobacteria	Bacteria
1055530	Helicobacter pylori	Helicobacter	Helicobacteraceae	Campylobacterales	Epsilonproteobacteria	Proteobacteria	Bacteria
1055528	Helicobacter pylori	Helicobacter	Helicobacteraceae	Campylobacterales	Epsilonproteobacteria	Proteobacteria	Bacteria
980514	Acinetobacter baumannii	Acinetobacter	Moraxellaceae	Pseudomonadales	Gammaproteobacteria	Proteobacteria	Bacteria
759363	Chlamydia trachomatis	Chlamydia	Chlamydiaceae	Chlamydiales	Chlamydiia	Chlamydiae	Bacteria
759364	Chlamydia trachomatis	Chlamydia	Chlamydiaceae	Chlamydiales	Chlamydiia	Chlamydiae	Bacteria
580047	Chlamydia trachomatis	Chlamydia	Chlamydiaceae	Chlamydiales	Chlamydiia	Chlamydiae	Bacteria
940296	Neisseria gonorrhoeae	Neisseria	Neisseriaceae	Neisseriales	Betaproteobacteria	Proteobacteria	Bacteria
215689	Erwinia sp. Ejp617	Erwinia	Enterobacteriaceae	Enterobacteriales	Gammaproteobacteria	Proteobacteria	Bacteria
768065	Haloquadratum walsbyi	Haloquadratum	Halobacteriaceae	Halobacteriales	Halobacteria	Euryarchaeota	Archaea
353496	Lactobacillus delbrueckii	Lactobacillus	Lactobacillaceae	Lactobacillales	Bacilli	Firmicutes	Bacteria
695562	Lactobacillus amylovorus	Lactobacillus	Lactobacillaceae	Lactobacillales	Bacilli	Firmicutes	Bacteria
1104322	Lactococcus lactis	Lactococcus	Streptococcaceae	Lactobacillales	Bacilli	Firmicutes	Bacteria
1110509	Methanosaeta harundinacea	Methanosaeta	Methanosaetaceae	Methanosarcinales	Methanomicrobia	Euryarchaeota	Archaea
393133	Listeria monocytogenes	Listeria	Listeriaceae	Bacillales	Bacilli	Firmicutes	Bacteria
393130	Listeria monocytogenes	Listeria	Listeriaceae	Bacillales	Bacilli	Firmicutes	Bacteria
393126	Listeria monocytogenes	Listeria	Listeriaceae	Bacillales	Bacilli	Firmicutes	Bacteria
393127	Listeria monocytogenes	Listeria	Listeriaceae	Bacillales	Bacilli	Firmicutes	Bacteria
1095774	Pantoea ananatis	Pantoea	Enterobacteriaceae	Enterobacteriales	Gammaproteobacteria	Proteobacteria	Bacteria
788929	Xylella fastidiosa	Xylella	Xanthomonadaceae	Xanthomonadales	Gammaproteobacteria	Proteobacteria	Bacteria
102608	Helicobacter pylori	Helicobacter	Helicobacteraceae	Campylobacterales	Epsilonproteobacteria	Proteobacteria	Bacteria
399804	Shewanella putrefaciens	Shewanella	Shewanellaceae	Alteromonadales	Gammaproteobacteria	Proteobacteria	Bacteria
693974	Shewanella baltica	Shewanella	Shewanellaceae	Alteromonadales	Gammaproteobacteria	Proteobacteria	Bacteria
693970	Shewanella baltica	Shewanella	Shewanellaceae	Alteromonadales	Gammaproteobacteria	Proteobacteria	Bacteria
798128	Thermus thermophilus	Thermus	Thermaceae	Thermales	Deinococci	Deinococcus-Thermus	Bacteria
728	Avibacterium paragallinarum	Avibacterium	Pasteurellaceae	Pasteurellales	Gammaproteobacteria	Proteobacteria	Bacteria
882102	Vibrio anguillarum	Vibrio	Vibrionaceae	Vibrionales	Gammaproteobacteria	Proteobacteria	Bacteria
596152	Desulfovibrio sp. U5L	Desulfovibrio	Desulfovibrionaceae	Desulfovibrionales	Deltaproteobacteria	Proteobacteria	Bacteria
319003	Bradyrhizobium sp. WSM1253	Bradyrhizobium	Bradyrhizobiaceae	Rhizobiales	Alphaproteobacteria	Proteobacteria	Bacteria
346	Xanthomonas citri	Xanthomonas	Xanthomonadaceae	Xanthomonadales	Gammaproteobacteria	Proteobacteria	Bacteria
1421	Lysinibacillus sphaericus	Lysinibacillus	Bacillaceae	Bacillales	Bacilli	Firmicutes	Bacteria
198929	Natronobacterium sp. AS-7091	Natronobacterium	Halobacteriaceae	Halobacteriales	Halobacteria	Euryarchaeota	Archaea
1160717	Salmonella enterica	Salmonella	Enterobacteriaceae	Enterobacteriales	Gammaproteobacteria	Proteobacteria	Bacteria
1072459	Escherichia coli	Escherichia	Enterobacteriaceae	Enterobacteriales	Gammaproteobacteria	Proteobacteria	Bacteria
1155096	Borrelia crocidurae	Borrelia	Spirochaetaceae	Spirochaetales	Spirochaetia	Spirochaetes	Bacteria
866895	Halobacillus halophilus	Halobacillus	Bacillaceae	Bacillales	Bacilli	Firmicutes	Bacteria
216597	Salmonella enterica	Salmonella	Enterobacteriaceae	Enterobacteriales	Gammaproteobacteria	Proteobacteria	Bacteria
1163743	Helicobacter pylori	Helicobacter	Helicobacteraceae	Campylobacterales	Epsilonproteobacteria	Proteobacteria	Bacteria
1163745	Helicobacter cetorum	Helicobacter	Helicobacteraceae	Campylobacterales	Epsilonproteobacteria	Proteobacteria	Bacteria
182217	Helicobacter cetorum	Helicobacter	Helicobacteraceae	Campylobacterales	Epsilonproteobacteria	Proteobacteria	Bacteria
870187	Thiothrix nivea	Thiothrix	Thiotrichaceae	Thiotrichales	Gammaproteobacteria	Proteobacteria	Bacteria
926559	Joostella marina	Joostella	Flavobacteriaceae	Flavobacteriales	Flavobacteriia	Bacteroidetes	Bacteria
395493	Beggiatoa alba	Beggiatoa	Thiotrichaceae	Thiotrichales	Gammaproteobacteria	Proteobacteria	Bacteria
1172562	Helicobacter cinaedi	Helicobacter	Helicobacteraceae	Campylobacterales	Epsilonproteobacteria	Proteobacteria	Bacteria
134676	Actinoplanes sp. SE50/110	Actinoplanes	Micromonosporaceae	Actinomycetales	Actinobacteria	Actinobacteria	Bacteria
745776	Deinococcus gobiensis	Deinococcus	Deinococcaceae	Deinococcales	Deinococci	Deinococcus-Thermus	Bacteria
246198	Prevotella intermedia	Prevotella	Prevotellaceae	Bacteroidales	Bacteroidia	Bacteroidetes	Bacteria
573059	Desulfovibrio vulgaris	Desulfovibrio	Desulfovibrionaceae	Desulfovibrionales	Deltaproteobacteria	Proteobacteria	Bacteria
718251	Edwardsiella tarda	Edwardsiella	Enterobacteriaceae	Enterobacteriales	Gammaproteobacteria	Proteobacteria	Bacteria
663951	Staphylococcus aureus	Staphylococcus	Staphylococcaceae	Bacillales	Bacilli	Firmicutes	Bacteria
1048689	Escherichia coli	Escherichia	Enterobacteriaceae	Enterobacteriales	Gammaproteobacteria	Proteobacteria	Bacteria
216592	Escherichia coli	Escherichia	Enterobacteriaceae	Enterobacteriales	Gammaproteobacteria	Proteobacteria	Bacteria
160492	Xylella fastidiosa	Xylella	Xanthomonadaceae	Xanthomonadales	Gammaproteobacteria	Proteobacteria	Bacteria
39478	Streptomyces laurentii	Streptomyces	Streptomycetaceae	Actinomycetales	Actinobacteria	Actinobacteria	Bacteria
205914	Histophilus somni	Histophilus	Pasteurellaceae	Pasteurellales	Gammaproteobacteria	Proteobacteria	Bacteria
374463	Candidatus Baumannia cicadellinicola	NA	NA	NA	Gammaproteobacteria	Proteobacteria	Bacteria
511145	Escherichia coli	Escherichia	Enterobacteriaceae	Enterobacteriales	Gammaproteobacteria	Proteobacteria	Bacteria
293613	Rickettsia canadensis	Rickettsia	Rickettsiaceae	Rickettsiales	Alphaproteobacteria	Proteobacteria	Bacteria
392021	Rickettsia rickettsii	Rickettsia	Rickettsiaceae	Rickettsiales	Alphaproteobacteria	Proteobacteria	Bacteria
254945	Ehrlichia ruminantium	Ehrlichia	Anaplasmataceae	Rickettsiales	Alphaproteobacteria	Proteobacteria	Bacteria
257363	Rickettsia typhi	Rickettsia	Rickettsiaceae	Rickettsiales	Alphaproteobacteria	Proteobacteria	Bacteria
262722	Mycoplasma hyopneumoniae	Mycoplasma	Mycoplasmataceae	Mycoplasmatales	Mollicutes	Tenericutes	Bacteria
264198	Cupriavidus pinatubonensis	Cupriavidus	Burkholderiaceae	Burkholderiales	Betaproteobacteria	Proteobacteria	Bacteria
347834	Rhizobium etli	Rhizobium	Rhizobiaceae	Rhizobiales	Alphaproteobacteria	Proteobacteria	Bacteria
486	Neisseria lactamica	Neisseria	Neisseriaceae	Neisseriales	Betaproteobacteria	Proteobacteria	Bacteria
274	Thermus thermophilus	Thermus	Thermaceae	Thermales	Deinococci	Deinococcus-Thermus	Bacteria
312309	Aliivibrio fischeri	Aliivibrio	Vibrionaceae	Vibrionales	Gammaproteobacteria	Proteobacteria	Bacteria
396513	Staphylococcus carnosus	Staphylococcus	Staphylococcaceae	Bacillales	Bacilli	Firmicutes	Bacteria
28901	Salmonella enterica	Salmonella	Enterobacteriaceae	Enterobacteriales	Gammaproteobacteria	Proteobacteria	Bacteria
321314	Salmonella enterica	Salmonella	Enterobacteriaceae	Enterobacteriales	Gammaproteobacteria	Proteobacteria	Bacteria
364106	Escherichia coli	Escherichia	Enterobacteriaceae	Enterobacteriales	Gammaproteobacteria	Proteobacteria	Bacteria
644076	Silicibacter sp. TrichCH4B	Ruegeria	Rhodobacteraceae	Rhodobacterales	Alphaproteobacteria	Proteobacteria	Bacteria
546	Citrobacter freundii	Citrobacter	Enterobacteriaceae	Enterobacteriales	Gammaproteobacteria	Proteobacteria	Bacteria
33011	Propionibacterium granulosum	Propionibacterium	Propionibacteriaceae	Actinomycetales	Actinobacteria	Actinobacteria	Bacteria
261594	Bacillus anthracis	Bacillus	Bacillaceae	Bacillales	Bacilli	Firmicutes	Bacteria
226900	Bacillus cereus	Bacillus	Bacillaceae	Bacillales	Bacilli	Firmicutes	Bacteria
882	Desulfovibrio vulgaris	Desulfovibrio	Desulfovibrionaceae	Desulfovibrionales	Deltaproteobacteria	Proteobacteria	Bacteria
378806	Stigmatella aurantiaca	Stigmatella	Cystobacteraceae	Myxococcales	Deltaproteobacteria	Proteobacteria	Bacteria
1363	Lactococcus garvieae	Lactococcus	Streptococcaceae	Lactobacillales	Bacilli	Firmicutes	Bacteria
985006	Staphylococcus aureus	Staphylococcus	Staphylococcaceae	Bacillales	Bacilli	Firmicutes	Bacteria
290847	Helicobacter pylori	Helicobacter	Helicobacteraceae	Campylobacterales	Epsilonproteobacteria	Proteobacteria	Bacteria
347253	Streptococcus salivarius	Streptococcus	Streptococcaceae	Lactobacillales	Bacilli	Firmicutes	Bacteria
521008	Borrelia burgdorferi	Borrelia	Spirochaetaceae	Spirochaetales	Spirochaetia	Spirochaetes	Bacteria
521007	Borrelia burgdorferi	Borrelia	Spirochaetaceae	Spirochaetales	Spirochaetia	Spirochaetes	Bacteria
741093	Escherichia coli	Escherichia	Enterobacteriaceae	Enterobacteriales	Gammaproteobacteria	Proteobacteria	Bacteria
1168066	Mycobacterium abscessus	Mycobacterium	Mycobacteriaceae	Actinomycetales	Actinobacteria	Actinobacteria	Bacteria
416344	Burkholderia sp. KJ006	Burkholderia	Burkholderiaceae	Burkholderiales	Betaproteobacteria	Proteobacteria	Bacteria
1186051	Blattabacterium sp. (Blaberus giganteus)	Blattabacterium	Blattabacteriaceae	Flavobacteriales	Flavobacteriia	Bacteroidetes	Bacteria
316407	Escherichia coli	Escherichia	Enterobacteriaceae	Enterobacteriales	Gammaproteobacteria	Proteobacteria	Bacteria
633697	Eubacterium cellulosolvens	Eubacterium	Eubacteriaceae	Clostridiales	Clostridia	Firmicutes	Bacteria
879212	Desulfobacter postgatei	Desulfobacter	Desulfobacteraceae	Desulfobacterales	Deltaproteobacteria	Proteobacteria	Bacteria
754501	Microvirga sp. WSM3557	Microvirga	Methylobacteriaceae	Rhizobiales	Alphaproteobacteria	Proteobacteria	Bacteria
735332	Leptothrix ochracea	Leptothrix	NA	Burkholderiales	Betaproteobacteria	Proteobacteria	Bacteria
1071762	Chlamydia trachomatis	Chlamydia	Chlamydiaceae	Chlamydiales	Chlamydiia	Chlamydiae	Bacteria
1110502	Tistrella mobilis	Tistrella	Rhodospirillaceae	Rhodospirillales	Alphaproteobacteria	Proteobacteria	Bacteria
278956	Opitutaceae bacterium TAV1	NA	Opitutaceae	NA	Opitutae	Verrucomicrobia	Bacteria
646529	Desulfosporosinus acidiphilus	Desulfosporosinus	Peptococcaceae	Clostridiales	Clostridia	Firmicutes	Bacteria
929557	Chlamydia psittaci	Chlamydia	Chlamydiaceae	Chlamydiales	Chlamydiia	Chlamydiae	Bacteria
869212	Turneriella parva	Turneriella	Leptospiraceae	Spirochaetales	Spirochaetia	Spirochaetes	Bacteria
710421	Mycobacterium chubuense	Mycobacterium	Mycobacteriaceae	Actinomycetales	Actinobacteria	Actinobacteria	Bacteria
706587	Desulfomonile tiedjei	Desulfomonile	Syntrophaceae	Syntrophobacterales	Deltaproteobacteria	Proteobacteria	Bacteria
880478	Thermoanaerobacter siderophilus	Thermoanaerobacter	Thermoanaerobacteraceae	Thermoanaerobacterales	Clostridia	Firmicutes	Bacteria
710111	Frankia sp. QA3	Frankia	Frankiaceae	Actinomycetales	Actinobacteria	Actinobacteria	Bacteria
1002809	Solibacillus silvestris	Solibacillus	Planococcaceae	Bacillales	Bacilli	Firmicutes	Bacteria
258594	Rhodopseudomonas palustris	Rhodopseudomonas	Bradyrhizobiaceae	Rhizobiales	Alphaproteobacteria	Proteobacteria	Bacteria
1402	Bacillus licheniformis	Bacillus	Bacillaceae	Bacillales	Bacilli	Firmicutes	Bacteria
158898	Gordonia westfalica	Gordonia	Gordoniaceae	Actinomycetales	Actinobacteria	Actinobacteria	Bacteria
269799	Geobacter metallireducens	Geobacter	Geobacteraceae	Desulfuromonadales	Deltaproteobacteria	Proteobacteria	Bacteria
935198	Clostridium botulinum	Clostridium	Clostridiaceae	Clostridiales	Clostridia	Firmicutes	Bacteria
730	Haemophilus ducreyi	Haemophilus	Pasteurellaceae	Pasteurellales	Gammaproteobacteria	Proteobacteria	Bacteria
796606	Bacillus methanolicus	Bacillus	Bacillaceae	Bacillales	Bacilli	Firmicutes	Bacteria
480	Moraxella catarrhalis	Moraxella	Moraxellaceae	Pseudomonadales	Gammaproteobacteria	Proteobacteria	Bacteria
2176	Methanohalophilus mahii	Methanohalophilus	Methanosarcinaceae	Methanosarcinales	Methanomicrobia	Euryarchaeota	Archaea
2283	Acidianus ambivalens	Acidianus	Sulfolobaceae	Sulfolobales	Thermoprotei	Crenarchaeota	Archaea
889970	Leuconostoc mesenteroides	Leuconostoc	Leuconostocaceae	Lactobacillales	Bacilli	Firmicutes	Bacteria
1405	Bacillus mycoides	Bacillus	Bacillaceae	Bacillales	Bacilli	Firmicutes	Bacteria
1749	Propionibacterium jensenii	Propionibacterium	Propionibacteriaceae	Actinomycetales	Actinobacteria	Actinobacteria	Bacteria
300852	Thermus thermophilus	Thermus	Thermaceae	Thermales	Deinococci	Deinococcus-Thermus	Bacteria
32002	Achromobacter denitrificans	Achromobacter	Alcaligenaceae	Burkholderiales	Betaproteobacteria	Proteobacteria	Bacteria
229193	Yersinia pestis	Yersinia	Enterobacteriaceae	Enterobacteriales	Gammaproteobacteria	Proteobacteria	Bacteria
262724	Thermus thermophilus	Thermus	Thermaceae	Thermales	Deinococci	Deinococcus-Thermus	Bacteria
298386	Photobacterium profundum	Photobacterium	Vibrionaceae	Vibrionales	Gammaproteobacteria	Proteobacteria	Bacteria
28907	Caedibacter taeniospiralis	NA	NA	Thiotrichales	Gammaproteobacteria	Proteobacteria	Bacteria
59511	Pseudomonas syringae group genomosp. 3	Pseudomonas	Pseudomonadaceae	Pseudomonadales	Gammaproteobacteria	Proteobacteria	Bacteria
569	Hafnia alvei	Hafnia	Enterobacteriaceae	Enterobacteriales	Gammaproteobacteria	Proteobacteria	Bacteria
2287	Sulfolobus solfataricus	Sulfolobus	Sulfolobaceae	Sulfolobales	Thermoprotei	Crenarchaeota	Archaea
37694	Beet leafhopper transmitted virescence phytoplasma	Candidatus Phytoplasma	Acholeplasmataceae	Acholeplasmatales	Mollicutes	Tenericutes	Bacteria
43263	Pseudomonas alcaligenes	Pseudomonas	Pseudomonadaceae	Pseudomonadales	Gammaproteobacteria	Proteobacteria	Bacteria
282459	Staphylococcus aureus	Staphylococcus	Staphylococcaceae	Bacillales	Bacilli	Firmicutes	Bacteria
207809	Sulfolobus tengchongensis	Sulfolobus	Sulfolobaceae	Sulfolobales	Thermoprotei	Crenarchaeota	Archaea
566546	Escherichia coli	Escherichia	Enterobacteriaceae	Enterobacteriales	Gammaproteobacteria	Proteobacteria	Bacteria
290434	Borrelia bavariensis	Borrelia	Spirochaetaceae	Spirochaetales	Spirochaetia	Spirochaetes	Bacteria
1314	Streptococcus pyogenes	Streptococcus	Streptococcaceae	Lactobacillales	Bacilli	Firmicutes	Bacteria
195	Campylobacter coli	Campylobacter	Campylobacteraceae	Campylobacterales	Epsilonproteobacteria	Proteobacteria	Bacteria
648	Aeromonas caviae	Aeromonas	Aeromonadaceae	Aeromonadales	Gammaproteobacteria	Proteobacteria	Bacteria
33967	Leuconostoc mesenteroides	Leuconostoc	Leuconostocaceae	Lactobacillales	Bacilli	Firmicutes	Bacteria
295405	Bacteroides fragilis	Bacteroides	Bacteroidaceae	Bacteroidales	Bacteroidia	Bacteroidetes	Bacteria
247156	Nocardia farcinica	Nocardia	Nocardiaceae	Actinomycetales	Actinobacteria	Actinobacteria	Bacteria
297245	Legionella pneumophila	Legionella	Legionellaceae	Legionellales	Gammaproteobacteria	Proteobacteria	Bacteria
820	Bacteroides uniformis	Bacteroides	Bacteroidaceae	Bacteroidales	Bacteroidia	Bacteroidetes	Bacteria
33045	Bartonella grahamii	Bartonella	Bartonellaceae	Rhizobiales	Alphaproteobacteria	Proteobacteria	Bacteria
220668	Lactobacillus plantarum	Lactobacillus	Lactobacillaceae	Lactobacillales	Bacilli	Firmicutes	Bacteria
272569	Haloarcula marismortui	Haloarcula	Halobacteriaceae	Halobacteriales	Halobacteria	Euryarchaeota	Archaea
273035	Spiroplasma kunkelii	Spiroplasma	Spiroplasmataceae	Entomoplasmatales	Mollicutes	Tenericutes	Bacteria
262078	Haloarcula sp. AS7094	Haloarcula	Halobacteriaceae	Halobacteriales	Halobacteria	Euryarchaeota	Archaea
84600	Sulfolobus sp. NOB8H2	Sulfolobus	Sulfolobaceae	Sulfolobales	Thermoprotei	Crenarchaeota	Archaea
235909	Geobacillus kaustophilus	Geobacillus	Bacillaceae	Bacillales	Bacilli	Firmicutes	Bacteria
390874	Thermotoga petrophila	Thermotoga	Thermotogaceae	Thermotogales	Thermotogae	Thermotogae	Bacteria
68570	Streptomyces albulus	Streptomyces	Streptomycetaceae	Actinomycetales	Actinobacteria	Actinobacteria	Bacteria
246200	Ruegeria pomeroyi	Ruegeria	Rhodobacteraceae	Rhodobacterales	Alphaproteobacteria	Proteobacteria	Bacteria
93062	Staphylococcus aureus	Staphylococcus	Staphylococcaceae	Bacillales	Bacilli	Firmicutes	Bacteria
168471	Laribacter hongkongensis	Laribacter	Neisseriaceae	Neisseriales	Betaproteobacteria	Proteobacteria	Bacteria
290633	Gluconobacter oxydans	Gluconobacter	Acetobacteraceae	Rhodospirillales	Alphaproteobacteria	Proteobacteria	Bacteria
738	Haemophilus parasuis	Haemophilus	Pasteurellaceae	Pasteurellales	Gammaproteobacteria	Proteobacteria	Bacteria
762376	Achromobacter xylosoxidans	Achromobacter	Alcaligenaceae	Burkholderiales	Betaproteobacteria	Proteobacteria	Bacteria
1192759	Sphingobium xenophagum	Sphingobium	Sphingomonadaceae	Sphingomonadales	Alphaproteobacteria	Proteobacteria	Bacteria
132264	Bacillus thuringiensis	Bacillus	Bacillaceae	Bacillales	Bacilli	Firmicutes	Bacteria
272559	Bacteroides fragilis	Bacteroides	Bacteroidaceae	Bacteroidales	Bacteroidia	Bacteroidetes	Bacteria
42858	Staphylococcus lentus	Staphylococcus	Staphylococcaceae	Bacillales	Bacilli	Firmicutes	Bacteria
319318	Streptomyces sp. F11	Streptomyces	Streptomycetaceae	Actinomycetales	Actinobacteria	Actinobacteria	Bacteria
319426	Streptomyces sp. FQ1	Streptomyces	Streptomycetaceae	Actinomycetales	Actinobacteria	Actinobacteria	Bacteria
1247	Oenococcus oeni	Oenococcus	Leuconostocaceae	Lactobacillales	Bacilli	Firmicutes	Bacteria
100379	Onion yellows phytoplasma	Candidatus Phytoplasma	Acholeplasmataceae	Acholeplasmatales	Mollicutes	Tenericutes	Bacteria
180	Leptospirillum ferrooxidans	Leptospirillum	Nitrospiraceae	Nitrospirales	Nitrospira	Nitrospirae	Bacteria
47874	Micromonospora rosaria	Micromonospora	Micromonosporaceae	Actinomycetales	Actinobacteria	Actinobacteria	Bacteria
299422	Sulfolobus neozealandicus	Sulfolobus	Sulfolobaceae	Sulfolobales	Thermoprotei	Crenarchaeota	Archaea
147467	Staphylococcus sciuri	Staphylococcus	Staphylococcaceae	Bacillales	Bacilli	Firmicutes	Bacteria
201	Campylobacter lari	Campylobacter	Campylobacteraceae	Campylobacterales	Epsilonproteobacteria	Proteobacteria	Bacteria
115714	Pseudomonas sp. S-47	Pseudomonas	Pseudomonadaceae	Pseudomonadales	Gammaproteobacteria	Proteobacteria	Bacteria
290611	Natrinema sp. CX2021	Natrinema	Halobacteriaceae	Halobacteriales	Halobacteria	Euryarchaeota	Archaea
1686	Bifidobacterium catenulatum	Bifidobacterium	Bifidobacteriaceae	Bifidobacteriales	Actinobacteria	Actinobacteria	Bacteria
539	Eikenella corrodens	Eikenella	Neisseriaceae	Neisseriales	Betaproteobacteria	Proteobacteria	Bacteria
2133	Spiroplasma citri	Spiroplasma	Spiroplasmataceae	Entomoplasmatales	Mollicutes	Tenericutes	Bacteria
189834	Actinobacillus porcitonsillarum	Actinobacillus	Pasteurellaceae	Pasteurellales	Gammaproteobacteria	Proteobacteria	Bacteria
288681	Bacillus cereus	Bacillus	Bacillaceae	Bacillales	Bacilli	Firmicutes	Bacteria
279808	Staphylococcus haemolyticus	Staphylococcus	Staphylococcaceae	Bacillales	Bacilli	Firmicutes	Bacteria
45972	Staphylococcus pasteuri	Staphylococcus	Staphylococcaceae	Bacillales	Bacilli	Firmicutes	Bacteria
63612	Sodalis glossinidius	Sodalis	Enterobacteriaceae	Enterobacteriales	Gammaproteobacteria	Proteobacteria	Bacteria
1245	Leuconostoc mesenteroides	Leuconostoc	Leuconostocaceae	Lactobacillales	Bacilli	Firmicutes	Bacteria
264730	Pseudomonas savastanoi	Pseudomonas	Pseudomonadaceae	Pseudomonadales	Gammaproteobacteria	Proteobacteria	Bacteria
269797	Methanosarcina barkeri	Methanosarcina	Methanosarcinaceae	Methanosarcinales	Methanomicrobia	Euryarchaeota	Archaea
90322	Sphingomonas sp. A1	Sphingomonas	Sphingomonadaceae	Sphingomonadales	Alphaproteobacteria	Proteobacteria	Bacteria
315277	Chlamydia trachomatis	Chlamydia	Chlamydiaceae	Chlamydiales	Chlamydiia	Chlamydiae	Bacteria
54571	Streptomyces venezuelae	Streptomyces	Streptomycetaceae	Actinomycetales	Actinobacteria	Actinobacteria	Bacteria
348780	Natronomonas pharaonis	Natronomonas	Halobacteriaceae	Halobacteriales	Halobacteria	Euryarchaeota	Archaea
323261	Nitrosococcus oceani	Nitrosococcus	Chromatiaceae	Chromatiales	Gammaproteobacteria	Proteobacteria	Bacteria
234621	Rhodococcus erythropolis	Rhodococcus	Nocardiaceae	Actinomycetales	Actinobacteria	Actinobacteria	Bacteria
316273	Xanthomonas euvesicatoria	Xanthomonas	Xanthomonadaceae	Xanthomonadales	Gammaproteobacteria	Proteobacteria	Bacteria
51663	Pediococcus damnosus	Pediococcus	Lactobacillaceae	Lactobacillales	Bacilli	Firmicutes	Bacteria
323848	Nitrosospira multiformis	Nitrosospira	Nitrosomonadaceae	Nitrosomonadales	Betaproteobacteria	Proteobacteria	Bacteria
29385	Staphylococcus saprophyticus	Staphylococcus	Staphylococcaceae	Bacillales	Bacilli	Firmicutes	Bacteria
309807	Salinibacter ruber	Salinibacter	Rhodothermaceae	Bacteroidetes Order II. Incertae sedis	NA	Bacteroidetes	Bacteria
84159	Magnetospirillum magneticum	Magnetospirillum	Rhodospirillaceae	Rhodospirillales	Alphaproteobacteria	Proteobacteria	Bacteria
322098	Aster yellows witches'-broom phytoplasma	Candidatus Phytoplasma	Acholeplasmataceae	Acholeplasmatales	Mollicutes	Tenericutes	Bacteria
343509	Sodalis glossinidius	Sodalis	Enterobacteriaceae	Enterobacteriales	Gammaproteobacteria	Proteobacteria	Bacteria
451756	Clostridium perfringens	Clostridium	Clostridiaceae	Clostridiales	Clostridia	Firmicutes	Bacteria
451515	Staphylococcus aureus	Staphylococcus	Staphylococcaceae	Bacillales	Bacilli	Firmicutes	Bacteria
47735	Bibersteinia trehalosi	Bibersteinia	Pasteurellaceae	Pasteurellales	Gammaproteobacteria	Proteobacteria	Bacteria
338969	Albidiferax ferrireducens	Albidiferax	Comamonadaceae	Burkholderiales	Betaproteobacteria	Proteobacteria	Bacteria
264202	Chlamydophila felis	Chlamydophila	Chlamydiaceae	Chlamydiales	Chlamydiia	Chlamydiae	Bacteria
364103	Streptomyces sp. 44414	Streptomyces	Streptomycetaceae	Actinomycetales	Actinobacteria	Actinobacteria	Bacteria
296591	Polaromonas sp. JS666	Polaromonas	Comamonadaceae	Burkholderiales	Betaproteobacteria	Proteobacteria	Bacteria
323097	Nitrobacter hamburgensis	Nitrobacter	Bradyrhizobiaceae	Rhizobiales	Alphaproteobacteria	Proteobacteria	Bacteria
363253	Lawsonia intracellularis	Lawsonia	Desulfovibrionaceae	Desulfovibrionales	Deltaproteobacteria	Proteobacteria	Bacteria
2102	Mycoplasma mycoides	Mycoplasma	Mycoplasmataceae	Mycoplasmatales	Mollicutes	Tenericutes	Bacteria
317655	Sphingopyxis alaskensis	Sphingopyxis	Sphingomonadaceae	Sphingomonadales	Alphaproteobacteria	Proteobacteria	Bacteria
292414	Ruegeria sp. TM1040	Ruegeria	Rhodobacteraceae	Rhodobacterales	Alphaproteobacteria	Proteobacteria	Bacteria
416870	Lactococcus lactis	Lactococcus	Streptococcaceae	Lactobacillales	Bacilli	Firmicutes	Bacteria
325240	Shewanella baltica	Shewanella	Shewanellaceae	Alteromonadales	Gammaproteobacteria	Proteobacteria	Bacteria
349101	Rhodobacter sphaeroides	Rhodobacter	Rhodobacteraceae	Rhodobacterales	Alphaproteobacteria	Proteobacteria	Bacteria
323850	Shewanella loihica	Shewanella	Shewanellaceae	Alteromonadales	Gammaproteobacteria	Proteobacteria	Bacteria
204773	Herminiimonas arsenicoxydans	Herminiimonas	Oxalobacteraceae	Burkholderiales	Betaproteobacteria	Proteobacteria	Bacteria
420246	Geobacillus thermodenitrificans	Geobacillus	Bacillaceae	Bacillales	Bacilli	Firmicutes	Bacteria
312153	Polynucleobacter necessarius	Polynucleobacter	Burkholderiaceae	Burkholderiales	Betaproteobacteria	Proteobacteria	Bacteria
369723	Salinispora tropica	Salinispora	Micromonosporaceae	Actinomycetales	Actinobacteria	Actinobacteria	Bacteria
319224	Shewanella putrefaciens	Shewanella	Shewanellaceae	Alteromonadales	Gammaproteobacteria	Proteobacteria	Bacteria
376686	Flavobacterium johnsoniae	Flavobacterium	Flavobacteriaceae	Flavobacteriales	Flavobacteriia	Bacteroidetes	Bacteria
399549	Metallosphaera sedula	Metallosphaera	Sulfolobaceae	Sulfolobales	Thermoprotei	Crenarchaeota	Archaea
399739	Pseudomonas mendocina	Pseudomonas	Pseudomonadaceae	Pseudomonadales	Gammaproteobacteria	Proteobacteria	Bacteria
391296	Streptococcus suis	Streptococcus	Streptococcaceae	Lactobacillales	Bacilli	Firmicutes	Bacteria
246195	Dichelobacter nodosus	Dichelobacter	Cardiobacteriaceae	Cardiobacteriales	Gammaproteobacteria	Proteobacteria	Bacteria
413999	Clostridium botulinum	Clostridium	Clostridiaceae	Clostridiales	Clostridia	Firmicutes	Bacteria
351746	Pseudomonas putida	Pseudomonas	Pseudomonadaceae	Pseudomonadales	Gammaproteobacteria	Proteobacteria	Bacteria
392499	Sphingomonas wittichii	Sphingomonas	Sphingomonadaceae	Sphingomonadales	Alphaproteobacteria	Proteobacteria	Bacteria
349106	Psychrobacter sp. PRwf-1	Psychrobacter	Moraxellaceae	Pseudomonadales	Gammaproteobacteria	Proteobacteria	Bacteria
402612	Flavobacterium psychrophilum	Flavobacterium	Flavobacteriaceae	Flavobacteriales	Flavobacteriia	Bacteroidetes	Bacteria
293826	Alkaliphilus metalliredigens	Alkaliphilus	Clostridiaceae	Clostridiales	Clostridia	Firmicutes	Bacteria
366394	Sinorhizobium medicae	Sinorhizobium	Rhizobiaceae	Rhizobiales	Alphaproteobacteria	Proteobacteria	Bacteria
404589	Anaeromyxobacter sp. Fw109-5	Anaeromyxobacter	Myxococcaceae	Myxococcales	Deltaproteobacteria	Proteobacteria	Bacteria
349747	Yersinia pseudotuberculosis	Yersinia	Enterobacteriaceae	Enterobacteriales	Gammaproteobacteria	Proteobacteria	Bacteria
402881	Parvibaculum lavamentivorans	Parvibaculum	Phyllobacteriaceae	Rhizobiales	Alphaproteobacteria	Proteobacteria	Bacteria
418127	Staphylococcus aureus	Staphylococcus	Staphylococcaceae	Bacillales	Bacilli	Firmicutes	Bacteria
315750	Bacillus pumilus	Bacillus	Bacillaceae	Bacillales	Bacilli	Firmicutes	Bacteria
293614	Rickettsia akari	Rickettsia	Rickettsiaceae	Rickettsiales	Alphaproteobacteria	Proteobacteria	Bacteria
391896	Rickettsia bellii	Rickettsia	Rickettsiaceae	Rickettsiales	Alphaproteobacteria	Proteobacteria	Bacteria
272631	Mycobacterium leprae	Mycobacterium	Mycobacteriaceae	Actinomycetales	Actinobacteria	Actinobacteria	Bacteria
298653	Frankia sp. EAN1pec	Frankia	Frankiaceae	Actinomycetales	Actinobacteria	Actinobacteria	Bacteria
329726	Acaryochloris marina	Acaryochloris	NA	Chroococcales	NA	Cyanobacteria	Bacteria
391037	Salinispora arenicola	Salinispora	Micromonosporaceae	Actinomycetales	Actinobacteria	Actinobacteria	Bacteria
316274	Herpetosiphon aurantiacus	Herpetosiphon	Herpetosiphonaceae	Herpetosiphonales	Chloroflexi	Chloroflexi	Bacteria
399599	Shewanella baltica	Shewanella	Shewanellaceae	Alteromonadales	Gammaproteobacteria	Proteobacteria	Bacteria
340100	Bordetella petrii	Bordetella	Alcaligenaceae	Burkholderiales	Betaproteobacteria	Proteobacteria	Bacteria
909945	Salmonella enterica	Salmonella	Enterobacteriaceae	Enterobacteriales	Gammaproteobacteria	Proteobacteria	Bacteria
909947	Salmonella enterica	Salmonella	Enterobacteriaceae	Enterobacteriales	Gammaproteobacteria	Proteobacteria	Bacteria
218496	Tropheryma whipplei	Tropheryma	NA	Actinomycetales	Actinobacteria	Actinobacteria	Bacteria
382640	Bartonella tribocorum	Bartonella	Bartonellaceae	Rhizobiales	Alphaproteobacteria	Proteobacteria	Bacteria
76869	Pseudomonas putida	Pseudomonas	Pseudomonadaceae	Pseudomonadales	Gammaproteobacteria	Proteobacteria	Bacteria
392500	Shewanella woodyi	Shewanella	Shewanellaceae	Alteromonadales	Gammaproteobacteria	Proteobacteria	Bacteria
426117	Methylobacterium sp. 4-46	Methylobacterium	Methylobacteriaceae	Rhizobiales	Alphaproteobacteria	Proteobacteria	Bacteria
391038	Burkholderia phymatum	Burkholderia	Burkholderiaceae	Burkholderiales	Betaproteobacteria	Proteobacteria	Bacteria
360910	Bordetella avium	Bordetella	Alcaligenaceae	Burkholderiales	Betaproteobacteria	Proteobacteria	Bacteria
344609	Shigella boydii	Shigella	Enterobacteriaceae	Enterobacteriales	Gammaproteobacteria	Proteobacteria	Bacteria
444450	Escherichia coli	Escherichia	Enterobacteriaceae	Enterobacteriales	Gammaproteobacteria	Proteobacteria	Bacteria
395492	Rhizobium leguminosarum	Rhizobium	Rhizobiaceae	Rhizobiales	Alphaproteobacteria	Proteobacteria	Bacteria
316275	Aliivibrio salmonicida	Aliivibrio	Vibrionaceae	Vibrionales	Gammaproteobacteria	Proteobacteria	Bacteria
414684	Rhodospirillum centenum	Rhodospirillum	Rhodospirillaceae	Rhodospirillales	Alphaproteobacteria	Proteobacteria	Bacteria
225849	Shewanella piezotolerans	Shewanella	Shewanellaceae	Alteromonadales	Gammaproteobacteria	Proteobacteria	Bacteria
405534	Bacillus cereus	Bacillus	Bacillaceae	Bacillales	Bacilli	Firmicutes	Bacteria
407976	Shewanella baltica	Shewanella	Shewanellaceae	Alteromonadales	Gammaproteobacteria	Proteobacteria	Bacteria
405532	Bacillus cereus	Bacillus	Bacillaceae	Bacillales	Bacilli	Firmicutes	Bacteria
405531	Bacillus cereus	Bacillus	Bacillaceae	Bacillales	Bacilli	Firmicutes	Bacteria
405535	Bacillus cereus	Bacillus	Bacillaceae	Bacillales	Bacilli	Firmicutes	Bacteria
309801	Thermomicrobium roseum	Thermomicrobium	Thermomicrobiaceae	Thermomicrobiales	Thermomicrobia	Chloroflexi	Bacteria
361100	Bacillus cereus	Bacillus	Bacillaceae	Bacillales	Bacilli	Firmicutes	Bacteria
311403	Agrobacterium tumefaciens	Agrobacterium	Rhizobiaceae	Rhizobiales	Alphaproteobacteria	Proteobacteria	Bacteria
177437	Desulfobacterium autotrophicum	Desulfobacterium	Desulfobacteraceae	Desulfobacterales	Deltaproteobacteria	Proteobacteria	Bacteria
553482	Streptococcus equi	Streptococcus	Streptococcaceae	Lactobacillales	Bacilli	Firmicutes	Bacteria
322710	Azotobacter vinelandii	Azotobacter	Pseudomonadaceae	Pseudomonadales	Gammaproteobacteria	Proteobacteria	Bacteria
419942	Sulfolobus islandicus	Sulfolobus	Sulfolobaceae	Sulfolobales	Thermoprotei	Crenarchaeota	Archaea
347255	Rickettsia africae	Rickettsia	Rickettsiaceae	Rickettsiales	Alphaproteobacteria	Proteobacteria	Bacteria
272630	Methylobacterium extorquens	Methylobacterium	Methylobacteriaceae	Rhizobiales	Alphaproteobacteria	Proteobacteria	Bacteria
324057	Paenibacillus sp. JDR-2	Paenibacillus	Paenibacillaceae	Bacillales	Bacilli	Firmicutes	Bacteria
262768	Onion yellows phytoplasma	Candidatus Phytoplasma	Acholeplasmataceae	Acholeplasmatales	Mollicutes	Tenericutes	Bacteria
205922	Pseudomonas fluorescens	Pseudomonas	Pseudomonadaceae	Pseudomonadales	Gammaproteobacteria	Proteobacteria	Bacteria
395962	Cyanothece sp. PCC 8802	Cyanothece	NA	Chroococcales	NA	Cyanobacteria	Bacteria
83406	gamma proteobacterium HdN1	NA	NA	NA	Gammaproteobacteria	Proteobacteria	Bacteria
743525	Thermus scotoductus	Thermus	Thermaceae	Thermales	Deinococci	Deinococcus-Thermus	Bacteria
218497	Chlamydophila abortus	Chlamydophila	Chlamydiaceae	Chlamydiales	Chlamydiia	Chlamydiae	Bacteria
391774	Desulfovibrio vulgaris	Desulfovibrio	Desulfovibrionaceae	Desulfovibrionales	Deltaproteobacteria	Proteobacteria	Bacteria
400667	Acinetobacter baumannii	Acinetobacter	Moraxellaceae	Pseudomonadales	Gammaproteobacteria	Proteobacteria	Bacteria
340322	Corynebacterium glutamicum	Corynebacterium	Corynebacteriaceae	Actinomycetales	Actinobacteria	Actinobacteria	Bacteria
391295	Streptococcus suis	Streptococcus	Streptococcaceae	Lactobacillales	Bacilli	Firmicutes	Bacteria
315749	Bacillus cytotoxicus	Bacillus	Bacillaceae	Bacillales	Bacilli	Firmicutes	Bacteria
93060	Prochlorococcus marinus	Prochlorococcus	Prochlorococcaceae	Prochlorales	NA	Cyanobacteria	Bacteria
214092	Yersinia pestis	Yersinia	Enterobacteriaceae	Enterobacteriales	Gammaproteobacteria	Proteobacteria	Bacteria
204722	Brucella suis	Brucella	Brucellaceae	Rhizobiales	Alphaproteobacteria	Proteobacteria	Bacteria
257310	Bordetella bronchiseptica	Bordetella	Alcaligenaceae	Burkholderiales	Betaproteobacteria	Proteobacteria	Bacteria
561007	Mycobacterium abscessus	Mycobacterium	Mycobacteriaceae	Actinomycetales	Actinobacteria	Actinobacteria	Bacteria
398577	Burkholderia ambifaria	Burkholderia	Burkholderiaceae	Burkholderiales	Betaproteobacteria	Proteobacteria	Bacteria
198214	Shigella flexneri	Shigella	Enterobacteriaceae	Enterobacteriales	Gammaproteobacteria	Proteobacteria	Bacteria
291272	Candidatus Blochmannia pennsylvanicus	Candidatus Blochmannia	Enterobacteriaceae	Enterobacteriales	Gammaproteobacteria	Proteobacteria	Bacteria
291112	Photorhabdus asymbiotica	Photorhabdus	Enterobacteriaceae	Enterobacteriales	Gammaproteobacteria	Proteobacteria	Bacteria
177416	Francisella tularensis	Francisella	Francisellaceae	Thiotrichales	Gammaproteobacteria	Proteobacteria	Bacteria
446468	Nocardiopsis dassonvillei	Nocardiopsis	Nocardiopsaceae	Actinomycetales	Actinobacteria	Actinobacteria	Bacteria
859654	Candidatus Blochmannia vafer	Candidatus Blochmannia	Enterobacteriaceae	Enterobacteriales	Gammaproteobacteria	Proteobacteria	Bacteria
314275	Alteromonas macleodii	Alteromonas	Alteromonadaceae	Alteromonadales	Gammaproteobacteria	Proteobacteria	Bacteria
1091494	Methylomicrobium alcaliphilum	Methylomicrobium	Methylococcaceae	Methylococcales	Gammaproteobacteria	Proteobacteria	Bacteria
1045856	Enterobacter cloacae	Enterobacter	Enterobacteriaceae	Enterobacteriales	Gammaproteobacteria	Proteobacteria	Bacteria
862719	Azospirillum lipoferum	Azospirillum	Rhodospirillaceae	Rhodospirillales	Alphaproteobacteria	Proteobacteria	Bacteria
568817	Serratia symbiotica	Serratia	Enterobacteriaceae	Enterobacteriales	Gammaproteobacteria	Proteobacteria	Bacteria
1123041	Pseudomonas sp. MC1	Pseudomonas	Pseudomonadaceae	Pseudomonadales	Gammaproteobacteria	Proteobacteria	Bacteria
203275	Tannerella forsythia	Tannerella	Porphyromonadaceae	Bacteroidales	Bacteroidia	Bacteroidetes	Bacteria
71253	Arthrobacter rhombi	Arthrobacter	Micrococcaceae	Actinomycetales	Actinobacteria	Actinobacteria	Bacteria
1097668	Burkholderia sp. YI23	Burkholderia	Burkholderiaceae	Burkholderiales	Betaproteobacteria	Proteobacteria	Bacteria
588858	Salmonella enterica	Salmonella	Enterobacteriaceae	Enterobacteriales	Gammaproteobacteria	Proteobacteria	Bacteria
491078	Treponema pallidum	Treponema	Spirochaetaceae	Spirochaetales	Spirochaetia	Spirochaetes	Bacteria
491081	Treponema pallidum	Treponema	Spirochaetaceae	Spirochaetales	Spirochaetia	Spirochaetes	Bacteria
491079	Treponema pallidum	Treponema	Spirochaetaceae	Spirochaetales	Spirochaetia	Spirochaetes	Bacteria
990282	Salmonella enterica	Salmonella	Enterobacteriaceae	Enterobacteriales	Gammaproteobacteria	Proteobacteria	Bacteria
909946	Salmonella enterica	Salmonella	Enterobacteriaceae	Enterobacteriales	Gammaproteobacteria	Proteobacteria	Bacteria
984262	Saprospira grandis	Saprospira	Saprospiraceae	Sphingobacteriales	Sphingobacteriia	Bacteroidetes	Bacteria
1142394	Phycisphaera mikurensis	Phycisphaera	Phycisphaeraceae	Phycisphaerales	Phycisphaerae	Planctomycetes	Bacteria
637382	Yersinia pestis	Yersinia	Enterobacteriaceae	Enterobacteriales	Gammaproteobacteria	Proteobacteria	Bacteria
1035817	Bifidobacterium longum	Bifidobacterium	Bifidobacteriaceae	Bifidobacteriales	Actinobacteria	Actinobacteria	Bacteria
1005090	Buchnera aphidicola	Buchnera	Enterobacteriaceae	Enterobacteriales	Gammaproteobacteria	Proteobacteria	Bacteria
1005057	Buchnera aphidicola	Buchnera	Enterobacteriaceae	Enterobacteriales	Gammaproteobacteria	Proteobacteria	Bacteria
547048	Yersinia pestis	Yersinia	Enterobacteriaceae	Enterobacteriales	Gammaproteobacteria	Proteobacteria	Bacteria
383407	Xanthomonas oryzae	Xanthomonas	Xanthomonadaceae	Xanthomonadales	Gammaproteobacteria	Proteobacteria	Bacteria
567106	Campylobacter jejuni	Campylobacter	Campylobacteraceae	Campylobacterales	Epsilonproteobacteria	Proteobacteria	Bacteria
406984	Chlamydia pneumoniae	Chlamydia	Chlamydiaceae	Chlamydiales	Chlamydiia	Chlamydiae	Bacteria
936153	Enterococcus faecalis	Enterococcus	Enterococcaceae	Lactobacillales	Bacilli	Firmicutes	Bacteria
644651	Erwinia pyrifoliae	Erwinia	Enterobacteriaceae	Enterobacteriales	Gammaproteobacteria	Proteobacteria	Bacteria
548473	Staphylococcus aureus	Staphylococcus	Staphylococcaceae	Bacillales	Bacilli	Firmicutes	Bacteria
866345	Helicobacter pylori	Helicobacter	Helicobacteraceae	Campylobacterales	Epsilonproteobacteria	Proteobacteria	Bacteria
707186	Chlamydia trachomatis	Chlamydia	Chlamydiaceae	Chlamydiales	Chlamydiia	Chlamydiae	Bacteria
707183	Chlamydia trachomatis	Chlamydia	Chlamydiaceae	Chlamydiales	Chlamydiia	Chlamydiae	Bacteria
707184	Chlamydia trachomatis	Chlamydia	Chlamydiaceae	Chlamydiales	Chlamydiia	Chlamydiae	Bacteria
225937	Marinobacter adhaerens	Marinobacter	Alteromonadaceae	Alteromonadales	Gammaproteobacteria	Proteobacteria	Bacteria
999378	Lactobacillus casei	Lactobacillus	Lactobacillaceae	Lactobacillales	Bacilli	Firmicutes	Bacteria
998820	Lactobacillus casei	Lactobacillus	Lactobacillaceae	Lactobacillales	Bacilli	Firmicutes	Bacteria
929102	Lactococcus lactis	Lactococcus	Streptococcaceae	Lactobacillales	Bacilli	Firmicutes	Bacteria
1031710	Oligotropha carboxidovorans	Oligotropha	Bradyrhizobiaceae	Rhizobiales	Alphaproteobacteria	Proteobacteria	Bacteria
262728	Haemophilus influenzae	Haemophilus	Pasteurellaceae	Pasteurellales	Gammaproteobacteria	Proteobacteria	Bacteria
262727	Haemophilus influenzae	Haemophilus	Pasteurellaceae	Pasteurellales	Gammaproteobacteria	Proteobacteria	Bacteria
655817	Escherichia coli	Escherichia	Enterobacteriaceae	Enterobacteriales	Gammaproteobacteria	Proteobacteria	Bacteria
1151116	Rahnella aquatilis	Rahnella	Enterobacteriaceae	Enterobacteriales	Gammaproteobacteria	Proteobacteria	Bacteria
685038	Escherichia coli	Escherichia	Enterobacteriaceae	Enterobacteriales	Gammaproteobacteria	Proteobacteria	Bacteria
83332	Mycobacterium tuberculosis	Mycobacterium	Mycobacteriaceae	Actinomycetales	Actinobacteria	Actinobacteria	Bacteria
1128398	Clostridium acidurici	Clostridium	Clostridiaceae	Clostridiales	Clostridia	Firmicutes	Bacteria
1004787	Alteromonas macleodii	Alteromonas	Alteromonadaceae	Alteromonadales	Gammaproteobacteria	Proteobacteria	Bacteria
1195464	Bacillus thuringiensis	Bacillus	Bacillaceae	Bacillales	Bacilli	Firmicutes	Bacteria
385025	Cycloclasticus sp. P1	Cycloclasticus	Piscirickettsiaceae	Thiotrichales	Gammaproteobacteria	Proteobacteria	Bacteria
313595	Psychroflexus torquis	Psychroflexus	Flavobacteriaceae	Flavobacteriales	Flavobacteriia	Bacteroidetes	Bacteria
929562	Emticicia oligotrophica	Emticicia	Cytophagaceae	Cytophagales	Cytophagia	Bacteroidetes	Bacteria
1034807	Flavobacterium branchiophilum	Flavobacterium	Flavobacteriaceae	Flavobacteriales	Flavobacteriia	Bacteroidetes	Bacteria
1053648	Candidatus Tremblaya princeps	Candidatus Tremblaya	NA	NA	Betaproteobacteria	Proteobacteria	Bacteria
936157	Salmonella enterica	Salmonella	Enterobacteriaceae	Enterobacteriales	Gammaproteobacteria	Proteobacteria	Bacteria
265311	Mesoplasma florum	Mesoplasma	Entomoplasmataceae	Entomoplasmatales	Mollicutes	Tenericutes	Bacteria
158	Treponema denticola	Treponema	Spirochaetaceae	Spirochaetales	Spirochaetia	Spirochaetes	Bacteria
1829	Rhodococcus rhodochrous	Rhodococcus	Nocardiaceae	Actinomycetales	Actinobacteria	Actinobacteria	Bacteria
410358	Methanocorpusculum labreanum	Methanocorpusculum	Methanocorpusculaceae	Methanomicrobiales	Methanomicrobia	Euryarchaeota	Archaea
388919	Streptococcus sanguinis	Streptococcus	Streptococcaceae	Lactobacillales	Bacilli	Firmicutes	Bacteria
203119	Clostridium thermocellum	Clostridium	Clostridiaceae	Clostridiales	Clostridia	Firmicutes	Bacteria
368407	Methanoculleus marisnigri	Methanoculleus	Methanomicrobiaceae	Methanomicrobiales	Methanomicrobia	Euryarchaeota	Archaea
416269	Actinobacillus pleuropneumoniae	Actinobacillus	Pasteurellaceae	Pasteurellales	Gammaproteobacteria	Proteobacteria	Bacteria
320373	Burkholderia pseudomallei	Burkholderia	Burkholderiaceae	Burkholderiales	Betaproteobacteria	Proteobacteria	Bacteria
320389	Burkholderia mallei	Burkholderia	Burkholderiaceae	Burkholderiales	Betaproteobacteria	Proteobacteria	Bacteria
399550	Staphylothermus marinus	Staphylothermus	Desulfurococcaceae	Desulfurococcales	Thermoprotei	Crenarchaeota	Archaea
167546	Prochlorococcus marinus	Prochlorococcus	Prochlorococcaceae	Prochlorales	NA	Cyanobacteria	Bacteria
731	Histophilus somni	Histophilus	Pasteurellaceae	Pasteurellales	Gammaproteobacteria	Proteobacteria	Bacteria
272632	Mycoplasma mycoides	Mycoplasma	Mycoplasmataceae	Mycoplasmatales	Mollicutes	Tenericutes	Bacteria
119423	Bacillus sp. B-3	Bacillus	Bacillaceae	Bacillales	Bacilli	Firmicutes	Bacteria
373067	Staphylococcus sp. 693-2	Staphylococcus	Staphylococcaceae	Bacillales	Bacilli	Firmicutes	Bacteria
373068	Corynebacterium sp. L2-79-05	Corynebacterium	Corynebacteriaceae	Actinomycetales	Actinobacteria	Actinobacteria	Bacteria
29486	Yersinia ruckeri	Yersinia	Enterobacteriaceae	Enterobacteriales	Gammaproteobacteria	Proteobacteria	Bacteria
373665	Yersinia pestis	Yersinia	Enterobacteriaceae	Enterobacteriales	Gammaproteobacteria	Proteobacteria	Bacteria
423368	Salmonella enterica	Salmonella	Enterobacteriaceae	Enterobacteriales	Gammaproteobacteria	Proteobacteria	Bacteria
405948	Saccharopolyspora erythraea	Saccharopolyspora	Pseudonocardiaceae	Actinomycetales	Actinobacteria	Actinobacteria	Bacteria
269482	Burkholderia vietnamiensis	Burkholderia	Burkholderiaceae	Burkholderiales	Betaproteobacteria	Proteobacteria	Bacteria
418136	Francisella tularensis	Francisella	Francisellaceae	Thiotrichales	Gammaproteobacteria	Proteobacteria	Bacteria
1086030	Shigella flexneri	Shigella	Enterobacteriaceae	Enterobacteriales	Gammaproteobacteria	Proteobacteria	Bacteria
1856	Frankia sp. CpI1	Frankia	Frankiaceae	Actinomycetales	Actinobacteria	Actinobacteria	Bacteria
1309	Streptococcus mutans	Streptococcus	Streptococcaceae	Lactobacillales	Bacilli	Firmicutes	Bacteria
160491	Streptococcus pyogenes	Streptococcus	Streptococcaceae	Lactobacillales	Bacilli	Firmicutes	Bacteria
698750	Pseudomonas syringae group genomosp. 3	Pseudomonas	Pseudomonadaceae	Pseudomonadales	Gammaproteobacteria	Proteobacteria	Bacteria
156739	Acinetobacter sp. EB104	Acinetobacter	Moraxellaceae	Pseudomonadales	Gammaproteobacteria	Proteobacteria	Bacteria
155537	Microscilla sp. PRE1	Microscilla	Cytophagaceae	Cytophagales	Cytophagia	Bacteroidetes	Bacteria
290318	Chlorobium phaeovibrioides	Chlorobium	Chlorobiaceae	Chlorobiales	Chlorobia	Chlorobi	Bacteria
350054	Mycobacterium gilvum	Mycobacterium	Mycobacteriaceae	Actinomycetales	Actinobacteria	Actinobacteria	Bacteria
300267	Shigella dysenteriae	Shigella	Enterobacteriaceae	Enterobacteriales	Gammaproteobacteria	Proteobacteria	Bacteria
300269	Shigella sonnei	Shigella	Enterobacteriaceae	Enterobacteriales	Gammaproteobacteria	Proteobacteria	Bacteria
431944	Magnetospirillum gryphiswaldense	Magnetospirillum	Rhodospirillaceae	Rhodospirillales	Alphaproteobacteria	Proteobacteria	Bacteria
105260	Vibrio anguillarum	Vibrio	Vibrionaceae	Vibrionales	Gammaproteobacteria	Proteobacteria	Bacteria
386656	Yersinia pestis	Yersinia	Enterobacteriaceae	Enterobacteriales	Gammaproteobacteria	Proteobacteria	Bacteria
279238	Novosphingobium aromaticivorans	Novosphingobium	Sphingomonadaceae	Sphingomonadales	Alphaproteobacteria	Proteobacteria	Bacteria
349102	Rhodobacter sphaeroides	Rhodobacter	Rhodobacteraceae	Rhodobacterales	Alphaproteobacteria	Proteobacteria	Bacteria
379731	Pseudomonas stutzeri	Pseudomonas	Pseudomonadaceae	Pseudomonadales	Gammaproteobacteria	Proteobacteria	Bacteria
399742	Enterobacter sp. 638	Enterobacter	Enterobacteriaceae	Enterobacteriales	Gammaproteobacteria	Proteobacteria	Bacteria
351627	Caldicellulosiruptor saccharolyticus	Caldicellulosiruptor	Thermoanaerobacterales Family III. Incertae Sedis	Thermoanaerobacterales	Clostridia	Firmicutes	Bacteria
114615	Bradyrhizobium sp. ORS 278	Bradyrhizobium	Bradyrhizobiaceae	Rhizobiales	Alphaproteobacteria	Proteobacteria	Bacteria
216595	Pseudomonas fluorescens	Pseudomonas	Pseudomonadaceae	Pseudomonadales	Gammaproteobacteria	Proteobacteria	Bacteria
216389	Dehalococcoides mccartyi	Dehalococcoides	Dehalococcoidaceae	Dehalococcoidales	Dehalococcoidetes	Chloroflexi	Bacteria
351160	Methanocella arvoryzae	Methanocella	Methanocellaceae	Methanocellales	Methanomicrobia	Euryarchaeota	Archaea
32051	Synechococcus sp. WH 7803	Synechococcus	NA	Chroococcales	NA	Cyanobacteria	Bacteria
288000	Bradyrhizobium sp. BTAi1	Bradyrhizobium	Bradyrhizobiaceae	Rhizobiales	Alphaproteobacteria	Proteobacteria	Bacteria
316278	Synechococcus sp. RCC307	Synechococcus	NA	Chroococcales	NA	Cyanobacteria	Bacteria
349163	Acidiphilium cryptum	Acidiphilium	Acetobacteraceae	Rhodospirillales	Alphaproteobacteria	Proteobacteria	Bacteria
359786	Staphylococcus aureus	Staphylococcus	Staphylococcaceae	Bacillales	Bacilli	Firmicutes	Bacteria
412965	Calyptogena okutanii thioautotrophic gill symbiont	NA	NA	NA	Gammaproteobacteria	Proteobacteria	Bacteria
431943	Clostridium kluyveri	Clostridium	Clostridiaceae	Clostridiales	Clostridia	Firmicutes	Bacteria
443906	Clavibacter michiganensis	Clavibacter	Microbacteriaceae	Actinomycetales	Actinobacteria	Actinobacteria	Bacteria
351605	Geobacter uraniireducens	Geobacter	Geobacteraceae	Desulfuromonadales	Deltaproteobacteria	Proteobacteria	Bacteria
105751	Aeromonas bestiarum	Aeromonas	Aeromonadaceae	Aeromonadales	Gammaproteobacteria	Proteobacteria	Bacteria
357244	Orientia tsutsugamushi	Orientia	Rickettsiaceae	Rickettsiales	Alphaproteobacteria	Proteobacteria	Bacteria
393480	Fusobacterium nucleatum	Fusobacterium	Fusobacteriaceae	Fusobacteriales	Fusobacteriia	Fusobacteria	Bacteria
420247	Methanobrevibacter smithii	Methanobrevibacter	Methanobacteriaceae	Methanobacteriales	Methanobacteria	Euryarchaeota	Archaea
357808	Roseiflexus sp. RS-1	Roseiflexus	Chloroflexaceae	Chloroflexales	Chloroflexi	Chloroflexi	Bacteria
412420	Yersinia pestis	Yersinia	Enterobacteriaceae	Enterobacteriales	Gammaproteobacteria	Proteobacteria	Bacteria
391009	Thermosipho melanesiensis	Thermosipho	Thermotogaceae	Thermotogales	Thermotogae	Thermotogae	Bacteria
165215	Pyrococcus sp. JT1	Pyrococcus	Thermococcaceae	Thermococcales	Thermococci	Euryarchaeota	Archaea
359787	Staphylococcus aureus	Staphylococcus	Staphylococcaceae	Bacillales	Bacilli	Firmicutes	Bacteria
406327	Methanococcus vannielii	Methanococcus	Methanococcaceae	Methanococcales	Methanococci	Euryarchaeota	Archaea
419665	Methanococcus aeolicus	Methanococcus	Methanococcaceae	Methanococcales	Methanococci	Euryarchaeota	Archaea
426368	Methanococcus maripaludis	Methanococcus	Methanococcaceae	Methanococcales	Methanococci	Euryarchaeota	Archaea
266940	Kineococcus radiotolerans	Kineococcus	Kineosporiaceae	Actinomycetales	Actinobacteria	Actinobacteria	Bacteria
272620	Klebsiella pneumoniae	Klebsiella	Enterobacteriaceae	Enterobacteriales	Gammaproteobacteria	Proteobacteria	Bacteria
339671	Actinobacillus succinogenes	Actinobacillus	Pasteurellaceae	Pasteurellales	Gammaproteobacteria	Proteobacteria	Bacteria
375286	Janthinobacterium sp. Marseille	Janthinobacterium	Oxalobacteraceae	Burkholderiales	Betaproteobacteria	Proteobacteria	Bacteria
42897	Shigella flexneri	Shigella	Enterobacteriaceae	Enterobacteriales	Gammaproteobacteria	Proteobacteria	Bacteria
932218	Flavobacterium sp. KP1	Flavobacterium	Flavobacteriaceae	Flavobacteriales	Flavobacteriia	Bacteroidetes	Bacteria
211586	Shewanella oneidensis	Shewanella	Shewanellaceae	Alteromonadales	Gammaproteobacteria	Proteobacteria	Bacteria
584	Proteus mirabilis	Proteus	Enterobacteriaceae	Enterobacteriales	Gammaproteobacteria	Proteobacteria	Bacteria
591946	Escherichia coli	Escherichia	Enterobacteriaceae	Enterobacteriales	Gammaproteobacteria	Proteobacteria	Bacteria
524386	Pedobacter sp. BG5	Pedobacter	Sphingobacteriaceae	Sphingobacteriales	Sphingobacteriia	Bacteroidetes	Bacteria
1492	Clostridium butyricum	Clostridium	Clostridiaceae	Clostridiales	Clostridia	Firmicutes	Bacteria
412021	Burkholderia mallei	Burkholderia	Burkholderiaceae	Burkholderiales	Betaproteobacteria	Proteobacteria	Bacteria
521009	Borrelia burgdorferi	Borrelia	Spirochaetaceae	Spirochaetales	Spirochaetia	Spirochaetes	Bacteria
53412	Pseudomonas resinovorans	Pseudomonas	Pseudomonadaceae	Pseudomonadales	Gammaproteobacteria	Proteobacteria	Bacteria
500638	Edwardsiella tarda	Edwardsiella	Enterobacteriaceae	Enterobacteriales	Gammaproteobacteria	Proteobacteria	Bacteria
859656	Ralstonia solanacearum	Ralstonia	Burkholderiaceae	Burkholderiales	Betaproteobacteria	Proteobacteria	Bacteria
859657	Ralstonia solanacearum	Ralstonia	Burkholderiaceae	Burkholderiales	Betaproteobacteria	Proteobacteria	Bacteria
1284	Staphylococcus hyicus	Staphylococcus	Staphylococcaceae	Bacillales	Bacilli	Firmicutes	Bacteria
63186	Zobellia galactanivorans	Zobellia	Flavobacteriaceae	Flavobacteriales	Flavobacteriia	Bacteroidetes	Bacteria
457415	Synergistes sp. 3_1_syn1	Synergistes	Synergistaceae	Synergistales	Synergistia	Synergistetes	Bacteria
443254	Marinitoga piezophila	Marinitoga	Thermotogaceae	Thermotogales	Thermotogae	Thermotogae	Bacteria
457404	Fusobacterium sp. 12_1B	Fusobacterium	Fusobacteriaceae	Fusobacteriales	Fusobacteriia	Fusobacteria	Bacteria
646	Aeromonas sobria	Aeromonas	Aeromonadaceae	Aeromonadales	Gammaproteobacteria	Proteobacteria	Bacteria
29447	Xanthomonas albilineans	Xanthomonas	Xanthomonadaceae	Xanthomonadales	Gammaproteobacteria	Proteobacteria	Bacteria
1127122	Helicobacter pylori	Helicobacter	Helicobacteraceae	Campylobacterales	Epsilonproteobacteria	Proteobacteria	Bacteria
660470	Mesotoga prima	Mesotoga	Thermotogaceae	Thermotogales	Thermotogae	Thermotogae	Bacteria
627344	Zymomonas mobilis	Zymomonas	Sphingomonadaceae	Sphingomonadales	Alphaproteobacteria	Proteobacteria	Bacteria
1185652	Sinorhizobium fredii	Sinorhizobium	Rhizobiaceae	Rhizobiales	Alphaproteobacteria	Proteobacteria	Bacteria
1118963	Arthrobacter sp. Rue61a	Arthrobacter	Micrococcaceae	Actinomycetales	Actinobacteria	Actinobacteria	Bacteria
863767	Listeria monocytogenes	Listeria	Listeriaceae	Bacillales	Bacilli	Firmicutes	Bacteria
1201032	Campylobacter jejuni	Campylobacter	Campylobacteraceae	Campylobacterales	Epsilonproteobacteria	Proteobacteria	Bacteria
663917	Geobacter sulfurreducens	Geobacter	Geobacteraceae	Desulfuromonadales	Deltaproteobacteria	Proteobacteria	Bacteria
1208660	Bordetella parapertussis	Bordetella	Alcaligenaceae	Burkholderiales	Betaproteobacteria	Proteobacteria	Bacteria
678601	Staphylococcus sp. CDC3	Staphylococcus	Staphylococcaceae	Bacillales	Bacilli	Firmicutes	Bacteria
903521	Staphylococcus aureus	Staphylococcus	Staphylococcaceae	Bacillales	Bacilli	Firmicutes	Bacteria
678600	Staphylococcus sp. CDC25	Staphylococcus	Staphylococcaceae	Bacillales	Bacilli	Firmicutes	Bacteria
519	Bordetella parapertussis	Bordetella	Alcaligenaceae	Burkholderiales	Betaproteobacteria	Proteobacteria	Bacteria
1166018	Fibrella aestuarina	Fibrella	Cytophagaceae	Cytophagales	Cytophagia	Bacteroidetes	Bacteria
1156800	Aeromonas aquariorum	Aeromonas	Aeromonadaceae	Aeromonadales	Gammaproteobacteria	Proteobacteria	Bacteria
1185876	Fibrisoma limi	Fibrisoma	Cytophagaceae	Cytophagales	Cytophagia	Bacteroidetes	Bacteria
192955	Salmonella enterica	Salmonella	Enterobacteriaceae	Enterobacteriales	Gammaproteobacteria	Proteobacteria	Bacteria
605	Salmonella enterica	Salmonella	Enterobacteriaceae	Enterobacteriales	Gammaproteobacteria	Proteobacteria	Bacteria
611	Salmonella enterica	Salmonella	Enterobacteriaceae	Enterobacteriales	Gammaproteobacteria	Proteobacteria	Bacteria
28144	Salmonella enterica	Salmonella	Enterobacteriaceae	Enterobacteriales	Gammaproteobacteria	Proteobacteria	Bacteria
947304	Salmonella enterica	Salmonella	Enterobacteriaceae	Enterobacteriales	Gammaproteobacteria	Proteobacteria	Bacteria
595	Salmonella enterica	Salmonella	Enterobacteriaceae	Enterobacteriales	Gammaproteobacteria	Proteobacteria	Bacteria
794865	Salmonella enterica	Salmonella	Enterobacteriaceae	Enterobacteriales	Gammaproteobacteria	Proteobacteria	Bacteria
59201	Salmonella enterica	Salmonella	Enterobacteriaceae	Enterobacteriales	Gammaproteobacteria	Proteobacteria	Bacteria
48409	Salmonella enterica	Salmonella	Enterobacteriaceae	Enterobacteriales	Gammaproteobacteria	Proteobacteria	Bacteria
59202	Salmonella enterica	Salmonella	Enterobacteriaceae	Enterobacteriales	Gammaproteobacteria	Proteobacteria	Bacteria
59207	Salmonella enterica	Salmonella	Enterobacteriaceae	Enterobacteriales	Gammaproteobacteria	Proteobacteria	Bacteria
1147129	Dehalobacter sp. DCA	Dehalobacter	Peptococcaceae	Clostridiales	Clostridia	Firmicutes	Bacteria
1131462	Dehalobacter sp. CF	Dehalobacter	Peptococcaceae	Clostridiales	Clostridia	Firmicutes	Bacteria
1117647	Simiduia agarivorans	Simiduia	NA	NA	Gammaproteobacteria	Proteobacteria	Bacteria
1089553	Thermacetogenium phaeum	Thermacetogenium	Thermoanaerobacteraceae	Thermoanaerobacterales	Clostridia	Firmicutes	Bacteria
1094980	Methanolobus psychrophilus	Methanolobus	Methanosarcinaceae	Methanosarcinales	Methanomicrobia	Euryarchaeota	Archaea
85962	Helicobacter pylori	Helicobacter	Helicobacteraceae	Campylobacterales	Epsilonproteobacteria	Proteobacteria	Bacteria
488477	Escherichia coli	Escherichia	Enterobacteriaceae	Enterobacteriales	Gammaproteobacteria	Proteobacteria	Bacteria
1027397	Erwinia amylovora	Erwinia	Enterobacteriaceae	Enterobacteriales	Gammaproteobacteria	Proteobacteria	Bacteria
459420	Mycobacterium marinum	Mycobacterium	Mycobacteriaceae	Actinomycetales	Actinobacteria	Actinobacteria	Bacteria
859655	Ralstonia solanacearum	Ralstonia	Burkholderiaceae	Burkholderiales	Betaproteobacteria	Proteobacteria	Bacteria
349971	Streptomyces sp. FR1	Streptomyces	Streptomycetaceae	Actinomycetales	Actinobacteria	Actinobacteria	Bacteria
623	Shigella flexneri	Shigella	Enterobacteriaceae	Enterobacteriales	Gammaproteobacteria	Proteobacteria	Bacteria
706422	Streptomyces sp. x4(2010)	Streptomyces	Streptomycetaceae	Actinomycetales	Actinobacteria	Actinobacteria	Bacteria
558687	uncultured bacterium HHV216	NA	NA	NA	NA	NA	Bacteria
558689	uncultured bacterium HHV35	NA	NA	NA	NA	NA	Bacteria
1072658	Shigella sp. MO17	Shigella	Enterobacteriaceae	Enterobacteriales	Gammaproteobacteria	Proteobacteria	Bacteria
1072659	Shigella sp. LN126	Shigella	Enterobacteriaceae	Enterobacteriales	Gammaproteobacteria	Proteobacteria	Bacteria
29438	Pseudomonas savastanoi	Pseudomonas	Pseudomonadaceae	Pseudomonadales	Gammaproteobacteria	Proteobacteria	Bacteria
747419	Bacillus sp. DMV2	Bacillus	Bacillaceae	Bacillales	Bacilli	Firmicutes	Bacteria
35762	Planobispora rosea	Planobispora	Streptosporangiaceae	Actinomycetales	Actinobacteria	Actinobacteria	Bacteria
558688	uncultured bacterium HH1107	NA	NA	NA	NA	NA	Bacteria
1170711	Streptomyces sp. W75	Streptomyces	Streptomycetaceae	Actinomycetales	Actinobacteria	Actinobacteria	Bacteria
1170710	Delftia sp. KV29	Delftia	Comamonadaceae	Burkholderiales	Betaproteobacteria	Proteobacteria	Bacteria
1179817	Variovorax sp. DB1	Variovorax	Comamonadaceae	Burkholderiales	Betaproteobacteria	Proteobacteria	Bacteria
55601	Vibrio anguillarum	Vibrio	Vibrionaceae	Vibrionales	Gammaproteobacteria	Proteobacteria	Bacteria
74349	Sulfitobacter guttiformis	Sulfitobacter	Rhodobacteraceae	Rhodobacterales	Alphaproteobacteria	Proteobacteria	Bacteria
1208342	Sphingobium fuliginis	Sphingobium	Sphingomonadaceae	Sphingomonadales	Alphaproteobacteria	Proteobacteria	Bacteria
118101	Buchnera aphidicola	Buchnera	Enterobacteriaceae	Enterobacteriales	Gammaproteobacteria	Proteobacteria	Bacteria
657334	Rahnella sp. WMR42	Rahnella	Enterobacteriaceae	Enterobacteriales	Gammaproteobacteria	Proteobacteria	Bacteria
657335	Rahnella sp. WMR114	Rahnella	Enterobacteriaceae	Enterobacteriales	Gammaproteobacteria	Proteobacteria	Bacteria
120045	Zymomonas mobilis	Zymomonas	Sphingomonadaceae	Sphingomonadales	Alphaproteobacteria	Proteobacteria	Bacteria
1261129	Bacillus thuringiensis	Bacillus	Bacillaceae	Bacillales	Bacilli	Firmicutes	Bacteria
28450	Burkholderia pseudomallei	Burkholderia	Burkholderiaceae	Burkholderiales	Betaproteobacteria	Proteobacteria	Bacteria
745277	Rahnella aquatilis	Rahnella	Enterobacteriaceae	Enterobacteriales	Gammaproteobacteria	Proteobacteria	Bacteria
34038	Rahnella aquatilis	Rahnella	Enterobacteriaceae	Enterobacteriales	Gammaproteobacteria	Proteobacteria	Bacteria
657337	Rahnella sp. WMR66	Rahnella	Enterobacteriaceae	Enterobacteriales	Gammaproteobacteria	Proteobacteria	Bacteria
657339	Rahnella sp. WMR104	Rahnella	Enterobacteriaceae	Enterobacteriales	Gammaproteobacteria	Proteobacteria	Bacteria
180865	Bacillus thuringiensis	Bacillus	Bacillaceae	Bacillales	Bacilli	Firmicutes	Bacteria
42862	Rickettsia felis	Rickettsia	Rickettsiaceae	Rickettsiales	Alphaproteobacteria	Proteobacteria	Bacteria
886284	Bacillus sp. 24	Bacillus	Bacillaceae	Bacillales	Bacilli	Firmicutes	Bacteria
238013	Lactobacillus rennini	Lactobacillus	Lactobacillaceae	Lactobacillales	Bacilli	Firmicutes	Bacteria
34054	Yersinia enterocolitica	Yersinia	Enterobacteriaceae	Enterobacteriales	Gammaproteobacteria	Proteobacteria	Bacteria
53345	Enterococcus durans	Enterococcus	Enterococcaceae	Lactobacillales	Bacilli	Firmicutes	Bacteria
619518	Periwinkle leaf yellowing phytoplasma	Candidatus Phytoplasma	Acholeplasmataceae	Acholeplasmatales	Mollicutes	Tenericutes	Bacteria
596995	Bartonella sp. TT0105	Bartonella	Bartonellaceae	Rhizobiales	Alphaproteobacteria	Proteobacteria	Bacteria
749	Pasteurella aerogenes	NA	Pasteurellaceae	Pasteurellales	Gammaproteobacteria	Proteobacteria	Bacteria
28090	Acinetobacter lwoffii	Acinetobacter	Moraxellaceae	Pseudomonadales	Gammaproteobacteria	Proteobacteria	Bacteria
29484	Yersinia frederiksenii	Yersinia	Enterobacteriaceae	Enterobacteriales	Gammaproteobacteria	Proteobacteria	Bacteria
1096935	Veillonella sp. OK1	Veillonella	Veillonellaceae	Selenomonadales	Negativicutes	Firmicutes	Bacteria
453842	Paracoccus aestuarii	Paracoccus	Rhodobacteraceae	Rhodobacterales	Alphaproteobacteria	Proteobacteria	Bacteria
1028420	Psychrobacter sp. DAB_AL62B	Psychrobacter	Moraxellaceae	Pseudomonadales	Gammaproteobacteria	Proteobacteria	Bacteria
1028414	Psychrobacter sp. DAB_AL32B	Psychrobacter	Moraxellaceae	Pseudomonadales	Gammaproteobacteria	Proteobacteria	Bacteria
1028416	Psychrobacter sp. DAB_AL43B	Psychrobacter	Moraxellaceae	Pseudomonadales	Gammaproteobacteria	Proteobacteria	Bacteria
1028419	Psychrobacter sp. DAB_AL60	Psychrobacter	Moraxellaceae	Pseudomonadales	Gammaproteobacteria	Proteobacteria	Bacteria
1159238	Salmonella sp. M9397	Salmonella	Enterobacteriaceae	Enterobacteriales	Gammaproteobacteria	Proteobacteria	Bacteria
1230452	Haloferax lucentense	Haloferax	Halobacteriaceae	Halobacteriales	Halobacteria	Euryarchaeota	Archaea
571	Klebsiella oxytoca	Klebsiella	Enterobacteriaceae	Enterobacteriales	Gammaproteobacteria	Proteobacteria	Bacteria
225362	Paracoccus haeundaensis	Paracoccus	Rhodobacteraceae	Rhodobacterales	Alphaproteobacteria	Proteobacteria	Bacteria
137854	Periwinkle little leaf phytoplasma	Candidatus Phytoplasma	Acholeplasmataceae	Acholeplasmatales	Mollicutes	Tenericutes	Bacteria
58169	Rahnella genomosp. 3	Rahnella	Enterobacteriaceae	Enterobacteriales	Gammaproteobacteria	Proteobacteria	Bacteria
657336	Rahnella sp. WMR120	Rahnella	Enterobacteriaceae	Enterobacteriales	Gammaproteobacteria	Proteobacteria	Bacteria
657338	Rahnella sp. WMR121	Rahnella	Enterobacteriaceae	Enterobacteriales	Gammaproteobacteria	Proteobacteria	Bacteria
76885	Pseudomonas sp. K-62	Pseudomonas	Pseudomonadaceae	Pseudomonadales	Gammaproteobacteria	Proteobacteria	Bacteria
59779	Paracoccus marcusii	Paracoccus	Rhodobacteraceae	Rhodobacterales	Alphaproteobacteria	Proteobacteria	Bacteria
1187849	Streptomyces sp. X335	Streptomyces	Streptomycetaceae	Actinomycetales	Actinobacteria	Actinobacteria	Bacteria
48296	Acinetobacter pittii	Acinetobacter	Moraxellaceae	Pseudomonadales	Gammaproteobacteria	Proteobacteria	Bacteria
1179816	Arthrobacter sp. 31-32	Arthrobacter	Micrococcaceae	Actinomycetales	Actinobacteria	Actinobacteria	Bacteria
317	Pseudomonas syringae	Pseudomonas	Pseudomonadaceae	Pseudomonadales	Gammaproteobacteria	Proteobacteria	Bacteria
1179815	Sulfitobacter sp. DFL14	Sulfitobacter	Rhodobacteraceae	Rhodobacterales	Alphaproteobacteria	Proteobacteria	Bacteria
1179809	Arthrobacter sp. J3-40	Arthrobacter	Micrococcaceae	Actinomycetales	Actinobacteria	Actinobacteria	Bacteria
1179811	Arthrobacter sp. J3-53	Arthrobacter	Micrococcaceae	Actinomycetales	Actinobacteria	Actinobacteria	Bacteria
1179812	Salmonella sp. 14	Salmonella	Enterobacteriaceae	Enterobacteriales	Gammaproteobacteria	Proteobacteria	Bacteria
1179813	Salmonella sp. 40	Salmonella	Enterobacteriaceae	Enterobacteriales	Gammaproteobacteria	Proteobacteria	Bacteria
1179808	Arthrobacter sp. J3-37	Arthrobacter	Micrococcaceae	Actinomycetales	Actinobacteria	Actinobacteria	Bacteria
1179810	Arthrobacter sp. J3-49	Arthrobacter	Micrococcaceae	Actinomycetales	Actinobacteria	Actinobacteria	Bacteria
1179814	Salmonella sp. 96A-29192	Salmonella	Enterobacteriaceae	Enterobacteriales	Gammaproteobacteria	Proteobacteria	Bacteria
68892	Streptococcus infantis	Streptococcus	Streptococcaceae	Lactobacillales	Bacilli	Firmicutes	Bacteria
119602	Streptococcus dysgalactiae	Streptococcus	Streptococcaceae	Lactobacillales	Bacilli	Firmicutes	Bacteria
1232493	Proteus sp. 3M	Proteus	Enterobacteriaceae	Enterobacteriales	Gammaproteobacteria	Proteobacteria	Bacteria
426114	Thiomonas sp. 3As	Thiomonas	NA	Burkholderiales	Betaproteobacteria	Proteobacteria	Bacteria
751945	Thermus oshimai	Thermus	Thermaceae	Thermales	Deinococci	Deinococcus-Thermus	Bacteria
1221877	Chlamydia psittaci	Chlamydia	Chlamydiaceae	Chlamydiales	Chlamydiia	Chlamydiae	Bacteria
1171373	Propionibacterium acidipropionici	Propionibacterium	Propionibacteriaceae	Actinomycetales	Actinobacteria	Actinobacteria	Bacteria
542	Zymomonas mobilis	Zymomonas	Sphingomonadaceae	Sphingomonadales	Alphaproteobacteria	Proteobacteria	Bacteria
862908	Bacteriovorax marinus	Bacteriovorax	Bacteriovoracaceae	Bdellovibrionales	Deltaproteobacteria	Proteobacteria	Bacteria
1028409	Psychrobacter sp. DAB_AL109bw	Psychrobacter	Moraxellaceae	Pseudomonadales	Gammaproteobacteria	Proteobacteria	Bacteria
1111678	Lactococcus lactis	Lactococcus	Streptococcaceae	Lactobacillales	Bacilli	Firmicutes	Bacteria
713601	Buchnera aphidicola	Buchnera	Enterobacteriaceae	Enterobacteriales	Gammaproteobacteria	Proteobacteria	Bacteria
1051072	Streptococcus equi	Streptococcus	Streptococcaceae	Lactobacillales	Bacilli	Firmicutes	Bacteria
314276	Idiomarina baltica	Idiomarina	Idiomarinaceae	Alteromonadales	Gammaproteobacteria	Proteobacteria	Bacteria
500632	Clostridium nexile	Clostridium	Clostridiaceae	Clostridiales	Clostridia	Firmicutes	Bacteria
445984	Borrelia burgdorferi	Borrelia	Spirochaetaceae	Spirochaetales	Spirochaetia	Spirochaetes	Bacteria
634503	Edwardsiella ictaluri	Edwardsiella	Enterobacteriaceae	Enterobacteriales	Gammaproteobacteria	Proteobacteria	Bacteria
621	Shigella boydii	Shigella	Enterobacteriaceae	Enterobacteriales	Gammaproteobacteria	Proteobacteria	Bacteria
1154758	Pseudomonas avellanae	Pseudomonas	Pseudomonadaceae	Pseudomonadales	Gammaproteobacteria	Proteobacteria	Bacteria
991991	Vibrio cholerae	Vibrio	Vibrionaceae	Vibrionales	Gammaproteobacteria	Proteobacteria	Bacteria
620833	Fusobacterium periodonticum	Fusobacterium	Fusobacteriaceae	Fusobacteriales	Fusobacteriia	Fusobacteria	Bacteria
562971	Achromobacter xylosoxidans	Achromobacter	Alcaligenaceae	Burkholderiales	Betaproteobacteria	Proteobacteria	Bacteria
563033	Rothia mucilaginosa	Rothia	Micrococcaceae	Actinomycetales	Actinobacteria	Actinobacteria	Bacteria
469614	Erysipelotrichaceae bacterium 6_1_45	NA	Erysipelotrichaceae	Erysipelotrichales	Erysipelotrichi	Firmicutes	Bacteria
1127356	Escherichia coli	Escherichia	Enterobacteriaceae	Enterobacteriales	Gammaproteobacteria	Proteobacteria	Bacteria
679198	Aggregatibacter aphrophilus	Aggregatibacter	Pasteurellaceae	Pasteurellales	Gammaproteobacteria	Proteobacteria	Bacteria
693991	Fusobacterium nucleatum	Fusobacterium	Fusobacteriaceae	Fusobacteriales	Fusobacteriia	Fusobacteria	Bacteria
699187	Treponema denticola	Treponema	Spirochaetaceae	Spirochaetales	Spirochaetia	Spirochaetes	Bacteria
702437	Selenomonas noxia	Selenomonas	Veillonellaceae	Selenomonadales	Negativicutes	Firmicutes	Bacteria
742739	Clostridium perfringens	Clostridium	Clostridiaceae	Clostridiales	Clostridia	Firmicutes	Bacteria
742823	Sutterella wadsworthensis	Sutterella	Sutterellaceae	Burkholderiales	Betaproteobacteria	Proteobacteria	Bacteria
749539	Escherichia coli	Escherichia	Enterobacteriaceae	Enterobacteriales	Gammaproteobacteria	Proteobacteria	Bacteria
749536	Escherichia coli	Escherichia	Enterobacteriaceae	Enterobacteriales	Gammaproteobacteria	Proteobacteria	Bacteria
749541	Escherichia coli	Escherichia	Enterobacteriaceae	Enterobacteriales	Gammaproteobacteria	Proteobacteria	Bacteria
749542	Escherichia coli	Escherichia	Enterobacteriaceae	Enterobacteriales	Gammaproteobacteria	Proteobacteria	Bacteria
749530	Escherichia coli	Escherichia	Enterobacteriaceae	Enterobacteriales	Gammaproteobacteria	Proteobacteria	Bacteria
749529	Escherichia coli	Escherichia	Enterobacteriaceae	Enterobacteriales	Gammaproteobacteria	Proteobacteria	Bacteria
765057	Propionibacterium acnes	Propionibacterium	Propionibacteriaceae	Actinomycetales	Actinobacteria	Actinobacteria	Bacteria
765058	Propionibacterium acnes	Propionibacterium	Propionibacteriaceae	Actinomycetales	Actinobacteria	Actinobacteria	Bacteria
765061	Propionibacterium acnes	Propionibacterium	Propionibacteriaceae	Actinomycetales	Actinobacteria	Actinobacteria	Bacteria
765063	Propionibacterium acnes	Propionibacterium	Propionibacteriaceae	Actinomycetales	Actinobacteria	Actinobacteria	Bacteria
765064	Propionibacterium acnes	Propionibacterium	Propionibacteriaceae	Actinomycetales	Actinobacteria	Actinobacteria	Bacteria
875330	Pseudomonas savastanoi	Pseudomonas	Pseudomonadaceae	Pseudomonadales	Gammaproteobacteria	Proteobacteria	Bacteria
765072	Propionibacterium acnes	Propionibacterium	Propionibacteriaceae	Actinomycetales	Actinobacteria	Actinobacteria	Bacteria
765081	Propionibacterium acnes	Propionibacterium	Propionibacteriaceae	Actinomycetales	Actinobacteria	Actinobacteria	Bacteria
765075	Propionibacterium acnes	Propionibacterium	Propionibacteriaceae	Actinomycetales	Actinobacteria	Actinobacteria	Bacteria
765092	Propionibacterium acnes	Propionibacterium	Propionibacteriaceae	Actinomycetales	Actinobacteria	Actinobacteria	Bacteria
765088	Propionibacterium acnes	Propionibacterium	Propionibacteriaceae	Actinomycetales	Actinobacteria	Actinobacteria	Bacteria
765086	Propionibacterium acnes	Propionibacterium	Propionibacteriaceae	Actinomycetales	Actinobacteria	Actinobacteria	Bacteria
765124	Propionibacterium acnes	Propionibacterium	Propionibacteriaceae	Actinomycetales	Actinobacteria	Actinobacteria	Bacteria
765115	Propionibacterium acnes	Propionibacterium	Propionibacteriaceae	Actinomycetales	Actinobacteria	Actinobacteria	Bacteria
765111	Propionibacterium acnes	Propionibacterium	Propionibacteriaceae	Actinomycetales	Actinobacteria	Actinobacteria	Bacteria
765108	Propionibacterium acnes	Propionibacterium	Propionibacteriaceae	Actinomycetales	Actinobacteria	Actinobacteria	Bacteria
765104	Propionibacterium acnes	Propionibacterium	Propionibacteriaceae	Actinomycetales	Actinobacteria	Actinobacteria	Bacteria
765083	Propionibacterium acnes	Propionibacterium	Propionibacteriaceae	Actinomycetales	Actinobacteria	Actinobacteria	Bacteria
765103	Propionibacterium acnes	Propionibacterium	Propionibacteriaceae	Actinomycetales	Actinobacteria	Actinobacteria	Bacteria
765101	Propionibacterium acnes	Propionibacterium	Propionibacteriaceae	Actinomycetales	Actinobacteria	Actinobacteria	Bacteria
765085	Propionibacterium acnes	Propionibacterium	Propionibacteriaceae	Actinomycetales	Actinobacteria	Actinobacteria	Bacteria
765084	Propionibacterium acnes	Propionibacterium	Propionibacteriaceae	Actinomycetales	Actinobacteria	Actinobacteria	Bacteria
765080	Propionibacterium acnes	Propionibacterium	Propionibacteriaceae	Actinomycetales	Actinobacteria	Actinobacteria	Bacteria
765079	Propionibacterium acnes	Propionibacterium	Propionibacteriaceae	Actinomycetales	Actinobacteria	Actinobacteria	Bacteria
765123	Propionibacterium acnes	Propionibacterium	Propionibacteriaceae	Actinomycetales	Actinobacteria	Actinobacteria	Bacteria
765119	Propionibacterium acnes	Propionibacterium	Propionibacteriaceae	Actinomycetales	Actinobacteria	Actinobacteria	Bacteria
765118	Propionibacterium acnes	Propionibacterium	Propionibacteriaceae	Actinomycetales	Actinobacteria	Actinobacteria	Bacteria
765113	Propionibacterium acnes	Propionibacterium	Propionibacteriaceae	Actinomycetales	Actinobacteria	Actinobacteria	Bacteria
765106	Propionibacterium acnes	Propionibacterium	Propionibacteriaceae	Actinomycetales	Actinobacteria	Actinobacteria	Bacteria
765073	Propionibacterium acnes	Propionibacterium	Propionibacteriaceae	Actinomycetales	Actinobacteria	Actinobacteria	Bacteria
765070	Propionibacterium acnes	Propionibacterium	Propionibacteriaceae	Actinomycetales	Actinobacteria	Actinobacteria	Bacteria
765065	Propionibacterium acnes	Propionibacterium	Propionibacteriaceae	Actinomycetales	Actinobacteria	Actinobacteria	Bacteria
765093	Propionibacterium acnes	Propionibacterium	Propionibacteriaceae	Actinomycetales	Actinobacteria	Actinobacteria	Bacteria
765089	Propionibacterium acnes	Propionibacterium	Propionibacteriaceae	Actinomycetales	Actinobacteria	Actinobacteria	Bacteria
765117	Propionibacterium acnes	Propionibacterium	Propionibacteriaceae	Actinomycetales	Actinobacteria	Actinobacteria	Bacteria
765114	Propionibacterium acnes	Propionibacterium	Propionibacteriaceae	Actinomycetales	Actinobacteria	Actinobacteria	Bacteria
765112	Propionibacterium acnes	Propionibacterium	Propionibacteriaceae	Actinomycetales	Actinobacteria	Actinobacteria	Bacteria
765107	Propionibacterium acnes	Propionibacterium	Propionibacteriaceae	Actinomycetales	Actinobacteria	Actinobacteria	Bacteria
765095	Propionibacterium acnes	Propionibacterium	Propionibacteriaceae	Actinomycetales	Actinobacteria	Actinobacteria	Bacteria
765091	Propionibacterium acnes	Propionibacterium	Propionibacteriaceae	Actinomycetales	Actinobacteria	Actinobacteria	Bacteria
765082	Propionibacterium acnes	Propionibacterium	Propionibacteriaceae	Actinomycetales	Actinobacteria	Actinobacteria	Bacteria
765078	Propionibacterium acnes	Propionibacterium	Propionibacteriaceae	Actinomycetales	Actinobacteria	Actinobacteria	Bacteria
765076	Propionibacterium acnes	Propionibacterium	Propionibacteriaceae	Actinomycetales	Actinobacteria	Actinobacteria	Bacteria
765068	Propionibacterium acnes	Propionibacterium	Propionibacteriaceae	Actinomycetales	Actinobacteria	Actinobacteria	Bacteria
765067	Propionibacterium acnes	Propionibacterium	Propionibacteriaceae	Actinomycetales	Actinobacteria	Actinobacteria	Bacteria
765087	Propionibacterium acnes	Propionibacterium	Propionibacteriaceae	Actinomycetales	Actinobacteria	Actinobacteria	Bacteria
765066	Propionibacterium acnes	Propionibacterium	Propionibacteriaceae	Actinomycetales	Actinobacteria	Actinobacteria	Bacteria
765077	Propionibacterium acnes	Propionibacterium	Propionibacteriaceae	Actinomycetales	Actinobacteria	Actinobacteria	Bacteria
765074	Propionibacterium acnes	Propionibacterium	Propionibacteriaceae	Actinomycetales	Actinobacteria	Actinobacteria	Bacteria
765071	Propionibacterium acnes	Propionibacterium	Propionibacteriaceae	Actinomycetales	Actinobacteria	Actinobacteria	Bacteria
765069	Propionibacterium acnes	Propionibacterium	Propionibacteriaceae	Actinomycetales	Actinobacteria	Actinobacteria	Bacteria
765122	Propionibacterium acnes	Propionibacterium	Propionibacteriaceae	Actinomycetales	Actinobacteria	Actinobacteria	Bacteria
765120	Propionibacterium acnes	Propionibacterium	Propionibacteriaceae	Actinomycetales	Actinobacteria	Actinobacteria	Bacteria
765102	Propionibacterium acnes	Propionibacterium	Propionibacteriaceae	Actinomycetales	Actinobacteria	Actinobacteria	Bacteria
765100	Propionibacterium acnes	Propionibacterium	Propionibacteriaceae	Actinomycetales	Actinobacteria	Actinobacteria	Bacteria
765098	Propionibacterium acnes	Propionibacterium	Propionibacteriaceae	Actinomycetales	Actinobacteria	Actinobacteria	Bacteria
765097	Propionibacterium acnes	Propionibacterium	Propionibacteriaceae	Actinomycetales	Actinobacteria	Actinobacteria	Bacteria
765090	Propionibacterium acnes	Propionibacterium	Propionibacteriaceae	Actinomycetales	Actinobacteria	Actinobacteria	Bacteria
765096	Propionibacterium acnes	Propionibacterium	Propionibacteriaceae	Actinomycetales	Actinobacteria	Actinobacteria	Bacteria
765094	Propionibacterium acnes	Propionibacterium	Propionibacteriaceae	Actinomycetales	Actinobacteria	Actinobacteria	Bacteria
765121	Propionibacterium acnes	Propionibacterium	Propionibacteriaceae	Actinomycetales	Actinobacteria	Actinobacteria	Bacteria
765116	Propionibacterium acnes	Propionibacterium	Propionibacteriaceae	Actinomycetales	Actinobacteria	Actinobacteria	Bacteria
765110	Propionibacterium acnes	Propionibacterium	Propionibacteriaceae	Actinomycetales	Actinobacteria	Actinobacteria	Bacteria
765109	Propionibacterium acnes	Propionibacterium	Propionibacteriaceae	Actinomycetales	Actinobacteria	Actinobacteria	Bacteria
765105	Propionibacterium acnes	Propionibacterium	Propionibacteriaceae	Actinomycetales	Actinobacteria	Actinobacteria	Bacteria
765099	Propionibacterium acnes	Propionibacterium	Propionibacteriaceae	Actinomycetales	Actinobacteria	Actinobacteria	Bacteria
629258	Pseudomonas amygdali	Pseudomonas	Pseudomonadaceae	Pseudomonadales	Gammaproteobacteria	Proteobacteria	Bacteria
629259	Pseudomonas amygdali	Pseudomonas	Pseudomonadaceae	Pseudomonadales	Gammaproteobacteria	Proteobacteria	Bacteria
629260	Pseudomonas amygdali	Pseudomonas	Pseudomonadaceae	Pseudomonadales	Gammaproteobacteria	Proteobacteria	Bacteria
629261	Pseudomonas amygdali	Pseudomonas	Pseudomonadaceae	Pseudomonadales	Gammaproteobacteria	Proteobacteria	Bacteria
629262	Pseudomonas syringae	Pseudomonas	Pseudomonadaceae	Pseudomonadales	Gammaproteobacteria	Proteobacteria	Bacteria
629263	Pseudomonas syringae	Pseudomonas	Pseudomonadaceae	Pseudomonadales	Gammaproteobacteria	Proteobacteria	Bacteria
629264	Pseudomonas syringae	Pseudomonas	Pseudomonadaceae	Pseudomonadales	Gammaproteobacteria	Proteobacteria	Bacteria
629265	Pseudomonas syringae group genomosp. 3	Pseudomonas	Pseudomonadaceae	Pseudomonadales	Gammaproteobacteria	Proteobacteria	Bacteria
629266	Pseudomonas syringae	Pseudomonas	Pseudomonadaceae	Pseudomonadales	Gammaproteobacteria	Proteobacteria	Bacteria
629267	Pseudomonas amygdali	Pseudomonas	Pseudomonadaceae	Pseudomonadales	Gammaproteobacteria	Proteobacteria	Bacteria
629268	Pseudomonas syringae	Pseudomonas	Pseudomonadaceae	Pseudomonadales	Gammaproteobacteria	Proteobacteria	Bacteria
629270	Pseudomonas syringae	Pseudomonas	Pseudomonadaceae	Pseudomonadales	Gammaproteobacteria	Proteobacteria	Bacteria
573066	Pseudomonas amygdali	Pseudomonas	Pseudomonadaceae	Pseudomonadales	Gammaproteobacteria	Proteobacteria	Bacteria
749493	Enterococcus faecalis	Enterococcus	Enterococcaceae	Lactobacillales	Bacilli	Firmicutes	Bacteria
749508	Enterococcus faecalis	Enterococcus	Enterococcaceae	Lactobacillales	Bacilli	Firmicutes	Bacteria
749499	Enterococcus faecalis	Enterococcus	Enterococcaceae	Lactobacillales	Bacilli	Firmicutes	Bacteria
749494	Enterococcus faecalis	Enterococcus	Enterococcaceae	Lactobacillales	Bacilli	Firmicutes	Bacteria
749516	Enterococcus faecalis	Enterococcus	Enterococcaceae	Lactobacillales	Bacilli	Firmicutes	Bacteria
749515	Enterococcus faecalis	Enterococcus	Enterococcaceae	Lactobacillales	Bacilli	Firmicutes	Bacteria
749513	Enterococcus faecalis	Enterococcus	Enterococcaceae	Lactobacillales	Bacilli	Firmicutes	Bacteria
749500	Enterococcus faecalis	Enterococcus	Enterococcaceae	Lactobacillales	Bacilli	Firmicutes	Bacteria
749498	Enterococcus faecalis	Enterococcus	Enterococcaceae	Lactobacillales	Bacilli	Firmicutes	Bacteria
749503	Enterococcus faecalis	Enterococcus	Enterococcaceae	Lactobacillales	Bacilli	Firmicutes	Bacteria
749504	Enterococcus faecalis	Enterococcus	Enterococcaceae	Lactobacillales	Bacilli	Firmicutes	Bacteria
749497	Enterococcus faecalis	Enterococcus	Enterococcaceae	Lactobacillales	Bacilli	Firmicutes	Bacteria
749491	Enterococcus faecalis	Enterococcus	Enterococcaceae	Lactobacillales	Bacilli	Firmicutes	Bacteria
749505	Enterococcus faecalis	Enterococcus	Enterococcaceae	Lactobacillales	Bacilli	Firmicutes	Bacteria
749496	Enterococcus faecalis	Enterococcus	Enterococcaceae	Lactobacillales	Bacilli	Firmicutes	Bacteria
749510	Enterococcus faecalis	Enterococcus	Enterococcaceae	Lactobacillales	Bacilli	Firmicutes	Bacteria
749514	Enterococcus faecalis	Enterococcus	Enterococcaceae	Lactobacillales	Bacilli	Firmicutes	Bacteria
749492	Enterococcus faecalis	Enterococcus	Enterococcaceae	Lactobacillales	Bacilli	Firmicutes	Bacteria
754026	Staphylococcus aureus	Staphylococcus	Staphylococcaceae	Bacillales	Bacilli	Firmicutes	Bacteria
754025	Staphylococcus aureus	Staphylococcus	Staphylococcaceae	Bacillales	Bacilli	Firmicutes	Bacteria
656388	Escherichia coli	Escherichia	Enterobacteriaceae	Enterobacteriales	Gammaproteobacteria	Proteobacteria	Bacteria
656390	Escherichia coli	Escherichia	Enterobacteriaceae	Enterobacteriales	Gammaproteobacteria	Proteobacteria	Bacteria
656372	Escherichia coli	Escherichia	Enterobacteriaceae	Enterobacteriales	Gammaproteobacteria	Proteobacteria	Bacteria
656374	Escherichia coli	Escherichia	Enterobacteriaceae	Enterobacteriales	Gammaproteobacteria	Proteobacteria	Bacteria
550687	Escherichia coli	Escherichia	Enterobacteriaceae	Enterobacteriales	Gammaproteobacteria	Proteobacteria	Bacteria
656383	Escherichia coli	Escherichia	Enterobacteriaceae	Enterobacteriales	Gammaproteobacteria	Proteobacteria	Bacteria
656449	Escherichia coli	Escherichia	Enterobacteriaceae	Enterobacteriales	Gammaproteobacteria	Proteobacteria	Bacteria
656404	Escherichia coli	Escherichia	Enterobacteriaceae	Enterobacteriales	Gammaproteobacteria	Proteobacteria	Bacteria
656429	Escherichia coli	Escherichia	Enterobacteriaceae	Enterobacteriales	Gammaproteobacteria	Proteobacteria	Bacteria
656420	Escherichia coli	Escherichia	Enterobacteriaceae	Enterobacteriales	Gammaproteobacteria	Proteobacteria	Bacteria
550694	Escherichia fergusonii	Escherichia	Enterobacteriaceae	Enterobacteriales	Gammaproteobacteria	Proteobacteria	Bacteria
911237	Mycobacterium tuberculosis	Mycobacterium	Mycobacteriaceae	Actinomycetales	Actinobacteria	Actinobacteria	Bacteria
656421	Escherichia coli	Escherichia	Enterobacteriaceae	Enterobacteriales	Gammaproteobacteria	Proteobacteria	Bacteria
888817	Streptococcus sanguinis	Streptococcus	Streptococcaceae	Lactobacillales	Bacilli	Firmicutes	Bacteria
888819	Streptococcus sanguinis	Streptococcus	Streptococcaceae	Lactobacillales	Bacilli	Firmicutes	Bacteria
550674	Escherichia coli	Escherichia	Enterobacteriaceae	Enterobacteriales	Gammaproteobacteria	Proteobacteria	Bacteria
550685	Escherichia coli	Escherichia	Enterobacteriaceae	Enterobacteriales	Gammaproteobacteria	Proteobacteria	Bacteria
656398	Escherichia coli	Escherichia	Enterobacteriaceae	Enterobacteriales	Gammaproteobacteria	Proteobacteria	Bacteria
888027	Lactobacillus delbrueckii	Lactobacillus	Lactobacillaceae	Lactobacillales	Bacilli	Firmicutes	Bacteria
888809	Streptococcus sanguinis	Streptococcus	Streptococcaceae	Lactobacillales	Bacilli	Firmicutes	Bacteria
888810	Streptococcus sanguinis	Streptococcus	Streptococcaceae	Lactobacillales	Bacilli	Firmicutes	Bacteria
888811	Streptococcus sanguinis	Streptococcus	Streptococcaceae	Lactobacillales	Bacilli	Firmicutes	Bacteria
888812	Streptococcus sanguinis	Streptococcus	Streptococcaceae	Lactobacillales	Bacilli	Firmicutes	Bacteria
888807	Streptococcus sanguinis	Streptococcus	Streptococcaceae	Lactobacillales	Bacilli	Firmicutes	Bacteria
888821	Streptococcus sanguinis	Streptococcus	Streptococcaceae	Lactobacillales	Bacilli	Firmicutes	Bacteria
888813	Streptococcus sanguinis	Streptococcus	Streptococcaceae	Lactobacillales	Bacilli	Firmicutes	Bacteria
888822	Streptococcus sanguinis	Streptococcus	Streptococcaceae	Lactobacillales	Bacilli	Firmicutes	Bacteria
749517	Enterococcus faecalis	Enterococcus	Enterococcaceae	Lactobacillales	Bacilli	Firmicutes	Bacteria
888824	Streptococcus sanguinis	Streptococcus	Streptococcaceae	Lactobacillales	Bacilli	Firmicutes	Bacteria
883064	Clostridium perfringens	Clostridium	Clostridiaceae	Clostridiales	Clostridia	Firmicutes	Bacteria
888823	Streptococcus sanguinis	Streptococcus	Streptococcaceae	Lactobacillales	Bacilli	Firmicutes	Bacteria
888816	Streptococcus sanguinis	Streptococcus	Streptococcaceae	Lactobacillales	Bacilli	Firmicutes	Bacteria
888808	Streptococcus sanguinis	Streptococcus	Streptococcaceae	Lactobacillales	Bacilli	Firmicutes	Bacteria
991961	Vibrio cholerae	Vibrio	Vibrionaceae	Vibrionales	Gammaproteobacteria	Proteobacteria	Bacteria
991965	Vibrio cholerae	Vibrio	Vibrionaceae	Vibrionales	Gammaproteobacteria	Proteobacteria	Bacteria
991984	Vibrio cholerae	Vibrio	Vibrionaceae	Vibrionales	Gammaproteobacteria	Proteobacteria	Bacteria
991998	Vibrio cholerae	Vibrio	Vibrionaceae	Vibrionales	Gammaproteobacteria	Proteobacteria	Bacteria
991989	Vibrio cholerae	Vibrio	Vibrionaceae	Vibrionales	Gammaproteobacteria	Proteobacteria	Bacteria
991948	Vibrio cholerae	Vibrio	Vibrionaceae	Vibrionales	Gammaproteobacteria	Proteobacteria	Bacteria
991997	Vibrio cholerae	Vibrio	Vibrionaceae	Vibrionales	Gammaproteobacteria	Proteobacteria	Bacteria
991959	Vibrio cholerae	Vibrio	Vibrionaceae	Vibrionales	Gammaproteobacteria	Proteobacteria	Bacteria
997356	Streptococcus sanguinis	Streptococcus	Streptococcaceae	Lactobacillales	Bacilli	Firmicutes	Bacteria
888814	Streptococcus sanguinis	Streptococcus	Streptococcaceae	Lactobacillales	Bacilli	Firmicutes	Bacteria
997347	Fusobacterium nucleatum	Fusobacterium	Fusobacteriaceae	Fusobacteriales	Fusobacteriia	Fusobacteria	Bacteria
656405	Escherichia coli	Escherichia	Enterobacteriaceae	Enterobacteriales	Gammaproteobacteria	Proteobacteria	Bacteria
656435	Escherichia coli	Escherichia	Enterobacteriaceae	Enterobacteriales	Gammaproteobacteria	Proteobacteria	Bacteria
1048254	Escherichia coli	Escherichia	Enterobacteriaceae	Enterobacteriales	Gammaproteobacteria	Proteobacteria	Bacteria
1048266	Escherichia coli	Escherichia	Enterobacteriaceae	Enterobacteriales	Gammaproteobacteria	Proteobacteria	Bacteria
1048265	Escherichia coli	Escherichia	Enterobacteriaceae	Enterobacteriales	Gammaproteobacteria	Proteobacteria	Bacteria
1048334	Escherichia coli	Escherichia	Enterobacteriaceae	Enterobacteriales	Gammaproteobacteria	Proteobacteria	Bacteria
1003200	Achromobacter xylosoxidans	Achromobacter	Alcaligenaceae	Burkholderiales	Betaproteobacteria	Proteobacteria	Bacteria
1068614	Escherichia coli	Escherichia	Enterobacteriaceae	Enterobacteriales	Gammaproteobacteria	Proteobacteria	Bacteria
1068615	Escherichia coli	Escherichia	Enterobacteriaceae	Enterobacteriales	Gammaproteobacteria	Proteobacteria	Bacteria
1068616	Escherichia coli	Escherichia	Enterobacteriaceae	Enterobacteriales	Gammaproteobacteria	Proteobacteria	Bacteria
1068617	Escherichia coli	Escherichia	Enterobacteriaceae	Enterobacteriales	Gammaproteobacteria	Proteobacteria	Bacteria
1068618	Escherichia coli	Escherichia	Enterobacteriaceae	Enterobacteriales	Gammaproteobacteria	Proteobacteria	Bacteria
1068619	Escherichia coli	Escherichia	Enterobacteriaceae	Enterobacteriales	Gammaproteobacteria	Proteobacteria	Bacteria
1068620	Escherichia coli	Escherichia	Enterobacteriaceae	Enterobacteriales	Gammaproteobacteria	Proteobacteria	Bacteria
1068621	Escherichia coli	Escherichia	Enterobacteriaceae	Enterobacteriales	Gammaproteobacteria	Proteobacteria	Bacteria
857292	Streptococcus intermedius	Streptococcus	Streptococcaceae	Lactobacillales	Bacilli	Firmicutes	Bacteria
883167	Streptococcus intermedius	Streptococcus	Streptococcaceae	Lactobacillales	Bacilli	Firmicutes	Bacteria
537010	Desulfitobacterium hafniense	Desulfitobacterium	Peptococcaceae	Clostridiales	Clostridia	Firmicutes	Bacteria
1002365	Lactobacillus rhamnosus	Lactobacillus	Lactobacillaceae	Lactobacillales	Bacilli	Firmicutes	Bacteria
997827	[Clostridium] difficile	NA	Peptostreptococcaceae	Clostridiales	Clostridia	Firmicutes	Bacteria
997828	[Clostridium] difficile	NA	Peptostreptococcaceae	Clostridiales	Clostridia	Firmicutes	Bacteria
1002369	[Clostridium] difficile	NA	Peptostreptococcaceae	Clostridiales	Clostridia	Firmicutes	Bacteria
1002366	Listeria innocua	Listeria	Listeriaceae	Bacillales	Bacilli	Firmicutes	Bacteria
883117	Klebsiella oxytoca	Klebsiella	Enterobacteriaceae	Enterobacteriales	Gammaproteobacteria	Proteobacteria	Bacteria
883120	Klebsiella oxytoca	Klebsiella	Enterobacteriaceae	Enterobacteriales	Gammaproteobacteria	Proteobacteria	Bacteria
883121	Klebsiella oxytoca	Klebsiella	Enterobacteriaceae	Enterobacteriales	Gammaproteobacteria	Proteobacteria	Bacteria
883152	Myroides odoratimimus	Myroides	Flavobacteriaceae	Flavobacteriales	Flavobacteriia	Bacteroidetes	Bacteria
999414	Fusobacterium nucleatum	Fusobacterium	Fusobacteriaceae	Fusobacteriales	Fusobacteriia	Fusobacteria	Bacteria
991952	Vibrio cholerae	Vibrio	Vibrionaceae	Vibrionales	Gammaproteobacteria	Proteobacteria	Bacteria
991953	Vibrio cholerae	Vibrio	Vibrionaceae	Vibrionales	Gammaproteobacteria	Proteobacteria	Bacteria
991954	Vibrio cholerae	Vibrio	Vibrionaceae	Vibrionales	Gammaproteobacteria	Proteobacteria	Bacteria
991956	Vibrio cholerae	Vibrio	Vibrionaceae	Vibrionales	Gammaproteobacteria	Proteobacteria	Bacteria
991957	Vibrio cholerae	Vibrio	Vibrionaceae	Vibrionales	Gammaproteobacteria	Proteobacteria	Bacteria
991966	Vibrio cholerae	Vibrio	Vibrionaceae	Vibrionales	Gammaproteobacteria	Proteobacteria	Bacteria
1091041	Bacillus amyloliquefaciens	Bacillus	Bacillaceae	Bacillales	Bacilli	Firmicutes	Bacteria
1073384	Aeromonas veronii	Aeromonas	Aeromonadaceae	Aeromonadales	Gammaproteobacteria	Proteobacteria	Bacteria
997892	Bacteroides xylanisolvens	Bacteroides	Bacteroidaceae	Bacteroidales	Bacteroidia	Bacteroidetes	Bacteria
997873	Bacteroides caccae	Bacteroides	Bacteroidaceae	Bacteroidales	Bacteroidia	Bacteroidetes	Bacteria
997874	Bacteroides cellulosilyticus	Bacteroides	Bacteroidaceae	Bacteroidales	Bacteroidia	Bacteroidetes	Bacteria
997875	Bacteroides dorei	Bacteroides	Bacteroidaceae	Bacteroidales	Bacteroidia	Bacteroidetes	Bacteria
997877	Bacteroides dorei	Bacteroides	Bacteroidaceae	Bacteroidales	Bacteroidia	Bacteroidetes	Bacteria
997876	Bacteroides dorei	Bacteroides	Bacteroidaceae	Bacteroidales	Bacteroidia	Bacteroidetes	Bacteria
997878	Bacteroides fragilis	Bacteroides	Bacteroidaceae	Bacteroidales	Bacteroidia	Bacteroidetes	Bacteria
997879	Bacteroides fragilis	Bacteroides	Bacteroidaceae	Bacteroidales	Bacteroidia	Bacteroidetes	Bacteria
997882	Bacteroides fragilis	Bacteroides	Bacteroidaceae	Bacteroidales	Bacteroidia	Bacteroidetes	Bacteria
997883	Bacteroides fragilis	Bacteroides	Bacteroidaceae	Bacteroidales	Bacteroidia	Bacteroidetes	Bacteria
997881	Bacteroides fragilis	Bacteroides	Bacteroidaceae	Bacteroidales	Bacteroidia	Bacteroidetes	Bacteria
1073386	Bacteroides fragilis	Bacteroides	Bacteroidaceae	Bacteroidales	Bacteroidia	Bacteroidetes	Bacteria
1073387	Bacteroides fragilis	Bacteroides	Bacteroidaceae	Bacteroidales	Bacteroidia	Bacteroidetes	Bacteria
997885	Bacteroides ovatus	Bacteroides	Bacteroidaceae	Bacteroidales	Bacteroidia	Bacteroidetes	Bacteria
997886	Bacteroides ovatus	Bacteroides	Bacteroidaceae	Bacteroidales	Bacteroidia	Bacteroidetes	Bacteria
997888	Bacteroides finegoldii	Bacteroides	Bacteroidaceae	Bacteroidales	Bacteroidia	Bacteroidetes	Bacteria
997889	Bacteroides uniformis	Bacteroides	Bacteroidaceae	Bacteroidales	Bacteroidia	Bacteroidetes	Bacteria
997890	Bacteroides uniformis	Bacteroides	Bacteroidaceae	Bacteroidales	Bacteroidia	Bacteroidetes	Bacteria
997891	Bacteroides vulgatus	Bacteroides	Bacteroidaceae	Bacteroidales	Bacteroidia	Bacteroidetes	Bacteria
883096	Bergeyella zoohelcum	Bergeyella	Flavobacteriaceae	Flavobacteriales	Flavobacteriia	Bacteroidetes	Bacteria
883094	Lactobacillus crispatus	Lactobacillus	Lactobacillaceae	Lactobacillales	Bacilli	Firmicutes	Bacteria
883092	Lactobacillus crispatus	Lactobacillus	Lactobacillaceae	Lactobacillales	Bacilli	Firmicutes	Bacteria
883155	Myroides odoratimimus	Myroides	Flavobacteriaceae	Flavobacteriales	Flavobacteriia	Bacteroidetes	Bacteria
999416	Parabacteroides distasonis	Parabacteroides	Porphyromonadaceae	Bacteroidales	Bacteroidia	Bacteroidetes	Bacteria
999417	Parabacteroides distasonis	Parabacteroides	Porphyromonadaceae	Bacteroidales	Bacteroidia	Bacteroidetes	Bacteria
999419	Parabacteroides johnsonii	Parabacteroides	Porphyromonadaceae	Bacteroidales	Bacteroidia	Bacteroidetes	Bacteria
999420	Parabacteroides merdae	Parabacteroides	Porphyromonadaceae	Bacteroidales	Bacteroidia	Bacteroidetes	Bacteria
883169	Turicella otitidis	Turicella	NA	Bifidobacteriales	Actinobacteria	Actinobacteria	Bacteria
718220	Bacillus cereus	Bacillus	Bacillaceae	Bacillales	Bacilli	Firmicutes	Bacteria
718223	Bacillus cereus	Bacillus	Bacillaceae	Bacillales	Bacilli	Firmicutes	Bacteria
718224	Bacillus cereus	Bacillus	Bacillaceae	Bacillales	Bacilli	Firmicutes	Bacteria
1053166	Bacillus cereus	Bacillus	Bacillaceae	Bacillales	Bacilli	Firmicutes	Bacteria
1053168	Bacillus cereus	Bacillus	Bacillaceae	Bacillales	Bacilli	Firmicutes	Bacteria
1053171	Bacillus cereus	Bacillus	Bacillaceae	Bacillales	Bacilli	Firmicutes	Bacteria
1053172	Bacillus cereus	Bacillus	Bacillaceae	Bacillales	Bacilli	Firmicutes	Bacteria
1053179	Bacillus cereus	Bacillus	Bacillaceae	Bacillales	Bacilli	Firmicutes	Bacteria
1053180	Bacillus cereus	Bacillus	Bacillaceae	Bacillales	Bacilli	Firmicutes	Bacteria
1053181	Bacillus cereus	Bacillus	Bacillaceae	Bacillales	Bacilli	Firmicutes	Bacteria
1053182	Bacillus cereus	Bacillus	Bacillaceae	Bacillales	Bacilli	Firmicutes	Bacteria
1053183	Bacillus cereus	Bacillus	Bacillaceae	Bacillales	Bacilli	Firmicutes	Bacteria
1053184	Bacillus cereus	Bacillus	Bacillaceae	Bacillales	Bacilli	Firmicutes	Bacteria
1053186	Bacillus cereus	Bacillus	Bacillaceae	Bacillales	Bacilli	Firmicutes	Bacteria
1053187	Bacillus cereus	Bacillus	Bacillaceae	Bacillales	Bacilli	Firmicutes	Bacteria
1053188	Bacillus cereus	Bacillus	Bacillaceae	Bacillales	Bacilli	Firmicutes	Bacteria
1053189	Bacillus cereus	Bacillus	Bacillaceae	Bacillales	Bacilli	Firmicutes	Bacteria
1053191	Bacillus cereus	Bacillus	Bacillaceae	Bacillales	Bacilli	Firmicutes	Bacteria
1053193	Bacillus cereus	Bacillus	Bacillaceae	Bacillales	Bacilli	Firmicutes	Bacteria
1053194	Bacillus cereus	Bacillus	Bacillaceae	Bacillales	Bacilli	Firmicutes	Bacteria
1053195	Bacillus cereus	Bacillus	Bacillaceae	Bacillales	Bacilli	Firmicutes	Bacteria
1053197	Bacillus cereus	Bacillus	Bacillaceae	Bacillales	Bacilli	Firmicutes	Bacteria
1053198	Bacillus cereus	Bacillus	Bacillaceae	Bacillales	Bacilli	Firmicutes	Bacteria
1053199	Bacillus cereus	Bacillus	Bacillaceae	Bacillales	Bacilli	Firmicutes	Bacteria
1053200	Bacillus cereus	Bacillus	Bacillaceae	Bacillales	Bacilli	Firmicutes	Bacteria
1053201	Bacillus cereus	Bacillus	Bacillaceae	Bacillales	Bacilli	Firmicutes	Bacteria
1053203	Bacillus cereus	Bacillus	Bacillaceae	Bacillales	Bacilli	Firmicutes	Bacteria
1053206	Bacillus cereus	Bacillus	Bacillaceae	Bacillales	Bacilli	Firmicutes	Bacteria
1053207	Bacillus cereus	Bacillus	Bacillaceae	Bacillales	Bacilli	Firmicutes	Bacteria
1053209	Bacillus cereus	Bacillus	Bacillaceae	Bacillales	Bacilli	Firmicutes	Bacteria
1053210	Bacillus cereus	Bacillus	Bacillaceae	Bacillales	Bacilli	Firmicutes	Bacteria
1053212	Bacillus cereus	Bacillus	Bacillaceae	Bacillales	Bacilli	Firmicutes	Bacteria
1053216	Bacillus cereus	Bacillus	Bacillaceae	Bacillales	Bacilli	Firmicutes	Bacteria
1053219	Bacillus cereus	Bacillus	Bacillaceae	Bacillales	Bacilli	Firmicutes	Bacteria
1053220	Bacillus cereus	Bacillus	Bacillaceae	Bacillales	Bacilli	Firmicutes	Bacteria
1053221	Bacillus cereus	Bacillus	Bacillaceae	Bacillales	Bacilli	Firmicutes	Bacteria
1053222	Bacillus cereus	Bacillus	Bacillaceae	Bacillales	Bacilli	Firmicutes	Bacteria
1053223	Bacillus cereus	Bacillus	Bacillaceae	Bacillales	Bacilli	Firmicutes	Bacteria
1053225	Bacillus cereus	Bacillus	Bacillaceae	Bacillales	Bacilli	Firmicutes	Bacteria
1053226	Bacillus cereus	Bacillus	Bacillaceae	Bacillales	Bacilli	Firmicutes	Bacteria
1053227	Bacillus cereus	Bacillus	Bacillaceae	Bacillales	Bacilli	Firmicutes	Bacteria
1053228	Bacillus cereus	Bacillus	Bacillaceae	Bacillales	Bacilli	Firmicutes	Bacteria
1053229	Bacillus cereus	Bacillus	Bacillaceae	Bacillales	Bacilli	Firmicutes	Bacteria
1053230	Bacillus cereus	Bacillus	Bacillaceae	Bacillales	Bacilli	Firmicutes	Bacteria
1053237	Bacillus cereus	Bacillus	Bacillaceae	Bacillales	Bacilli	Firmicutes	Bacteria
1053238	Bacillus cereus	Bacillus	Bacillaceae	Bacillales	Bacilli	Firmicutes	Bacteria
1053239	Bacillus cereus	Bacillus	Bacillaceae	Bacillales	Bacilli	Firmicutes	Bacteria
1053240	Bacillus cereus	Bacillus	Bacillaceae	Bacillales	Bacilli	Firmicutes	Bacteria
1053241	Bacillus cereus	Bacillus	Bacillaceae	Bacillales	Bacilli	Firmicutes	Bacteria
1005502	Escherichia coli	Escherichia	Enterobacteriaceae	Enterobacteriales	Gammaproteobacteria	Proteobacteria	Bacteria
1053244	Bacillus cereus	Bacillus	Bacillaceae	Bacillales	Bacilli	Firmicutes	Bacteria
1053247	Bacillus cereus	Bacillus	Bacillaceae	Bacillales	Bacilli	Firmicutes	Bacteria
1053248	Bacillus cereus	Bacillus	Bacillaceae	Bacillales	Bacilli	Firmicutes	Bacteria
1053250	Bacillus cereus	Bacillus	Bacillaceae	Bacillales	Bacilli	Firmicutes	Bacteria
911598	Bifidobacterium animalis	Bifidobacterium	Bifidobacteriaceae	Bifidobacteriales	Actinobacteria	Actinobacteria	Bacteria
1088719	Aliivibrio fischeri	Aliivibrio	Vibrionaceae	Vibrionales	Gammaproteobacteria	Proteobacteria	Bacteria
656413	Escherichia coli	Escherichia	Enterobacteriaceae	Enterobacteriales	Gammaproteobacteria	Proteobacteria	Bacteria
550682	Escherichia coli	Escherichia	Enterobacteriaceae	Enterobacteriales	Gammaproteobacteria	Proteobacteria	Bacteria
1094563	Bartonella washoensis	Bartonella	Bartonellaceae	Rhizobiales	Alphaproteobacteria	Proteobacteria	Bacteria
1094562	Bartonella vinsonii	Bartonella	Bartonellaceae	Rhizobiales	Alphaproteobacteria	Proteobacteria	Bacteria
999421	Parabacteroides merdae	Parabacteroides	Porphyromonadaceae	Bacteroidales	Bacteroidia	Bacteroidetes	Bacteria
991951	Vibrio cholerae	Vibrio	Vibrionaceae	Vibrionales	Gammaproteobacteria	Proteobacteria	Bacteria
1051362	Vibrio cholerae	Vibrio	Vibrionaceae	Vibrionales	Gammaproteobacteria	Proteobacteria	Bacteria
991968	Vibrio cholerae	Vibrio	Vibrionaceae	Vibrionales	Gammaproteobacteria	Proteobacteria	Bacteria
991972	Vibrio cholerae	Vibrio	Vibrionaceae	Vibrionales	Gammaproteobacteria	Proteobacteria	Bacteria
991977	Vibrio cholerae	Vibrio	Vibrionaceae	Vibrionales	Gammaproteobacteria	Proteobacteria	Bacteria
992005	Vibrio cholerae	Vibrio	Vibrionaceae	Vibrionales	Gammaproteobacteria	Proteobacteria	Bacteria
992006	Vibrio cholerae	Vibrio	Vibrionaceae	Vibrionales	Gammaproteobacteria	Proteobacteria	Bacteria
991987	Vibrio cholerae	Vibrio	Vibrionaceae	Vibrionales	Gammaproteobacteria	Proteobacteria	Bacteria
992000	Vibrio cholerae	Vibrio	Vibrionaceae	Vibrionales	Gammaproteobacteria	Proteobacteria	Bacteria
992001	Vibrio cholerae	Vibrio	Vibrionaceae	Vibrionales	Gammaproteobacteria	Proteobacteria	Bacteria
991949	Vibrio cholerae	Vibrio	Vibrionaceae	Vibrionales	Gammaproteobacteria	Proteobacteria	Bacteria
1000952	Vibrio cholerae	Vibrio	Vibrionaceae	Vibrionales	Gammaproteobacteria	Proteobacteria	Bacteria
991958	Vibrio cholerae	Vibrio	Vibrionaceae	Vibrionales	Gammaproteobacteria	Proteobacteria	Bacteria
992002	Vibrio cholerae	Vibrio	Vibrionaceae	Vibrionales	Gammaproteobacteria	Proteobacteria	Bacteria
991971	Vibrio cholerae	Vibrio	Vibrionaceae	Vibrionales	Gammaproteobacteria	Proteobacteria	Bacteria
991978	Vibrio cholerae	Vibrio	Vibrionaceae	Vibrionales	Gammaproteobacteria	Proteobacteria	Bacteria
992007	Vibrio cholerae	Vibrio	Vibrionaceae	Vibrionales	Gammaproteobacteria	Proteobacteria	Bacteria
992008	Vibrio cholerae	Vibrio	Vibrionaceae	Vibrionales	Gammaproteobacteria	Proteobacteria	Bacteria
992010	Vibrio cholerae	Vibrio	Vibrionaceae	Vibrionales	Gammaproteobacteria	Proteobacteria	Bacteria
992011	Vibrio cholerae	Vibrio	Vibrionaceae	Vibrionales	Gammaproteobacteria	Proteobacteria	Bacteria
992012	Vibrio cholerae	Vibrio	Vibrionaceae	Vibrionales	Gammaproteobacteria	Proteobacteria	Bacteria
1156939	Streptococcus agalactiae	Streptococcus	Streptococcaceae	Lactobacillales	Bacilli	Firmicutes	Bacteria
1168588	Acinetobacter baumannii	Acinetobacter	Moraxellaceae	Pseudomonadales	Gammaproteobacteria	Proteobacteria	Bacteria
1183155	Acinetobacter nosocomialis	Acinetobacter	Moraxellaceae	Pseudomonadales	Gammaproteobacteria	Proteobacteria	Bacteria
1168590	Acinetobacter baumannii	Acinetobacter	Moraxellaceae	Pseudomonadales	Gammaproteobacteria	Proteobacteria	Bacteria
1168591	Acinetobacter baumannii	Acinetobacter	Moraxellaceae	Pseudomonadales	Gammaproteobacteria	Proteobacteria	Bacteria
1154761	Pseudomonas syringae	Pseudomonas	Pseudomonadaceae	Pseudomonadales	Gammaproteobacteria	Proteobacteria	Bacteria
1154762	Pseudomonas syringae	Pseudomonas	Pseudomonadaceae	Pseudomonadales	Gammaproteobacteria	Proteobacteria	Bacteria
1005471	Escherichia coli	Escherichia	Enterobacteriaceae	Enterobacteriales	Gammaproteobacteria	Proteobacteria	Bacteria
1005473	Escherichia coli	Escherichia	Enterobacteriaceae	Enterobacteriales	Gammaproteobacteria	Proteobacteria	Bacteria
1005475	Escherichia coli	Escherichia	Enterobacteriaceae	Enterobacteriales	Gammaproteobacteria	Proteobacteria	Bacteria
1005476	Escherichia coli	Escherichia	Enterobacteriaceae	Enterobacteriales	Gammaproteobacteria	Proteobacteria	Bacteria
1005478	Escherichia coli	Escherichia	Enterobacteriaceae	Enterobacteriales	Gammaproteobacteria	Proteobacteria	Bacteria
1005481	Escherichia coli	Escherichia	Enterobacteriaceae	Enterobacteriales	Gammaproteobacteria	Proteobacteria	Bacteria
1005488	Escherichia coli	Escherichia	Enterobacteriaceae	Enterobacteriales	Gammaproteobacteria	Proteobacteria	Bacteria
1005490	Escherichia coli	Escherichia	Enterobacteriaceae	Enterobacteriales	Gammaproteobacteria	Proteobacteria	Bacteria
1005493	Escherichia coli	Escherichia	Enterobacteriaceae	Enterobacteriales	Gammaproteobacteria	Proteobacteria	Bacteria
1005494	Escherichia coli	Escherichia	Enterobacteriaceae	Enterobacteriales	Gammaproteobacteria	Proteobacteria	Bacteria
1005495	Escherichia coli	Escherichia	Enterobacteriaceae	Enterobacteriales	Gammaproteobacteria	Proteobacteria	Bacteria
1005496	Escherichia coli	Escherichia	Enterobacteriaceae	Enterobacteriales	Gammaproteobacteria	Proteobacteria	Bacteria
1005499	Escherichia coli	Escherichia	Enterobacteriaceae	Enterobacteriales	Gammaproteobacteria	Proteobacteria	Bacteria
1005500	Escherichia coli	Escherichia	Enterobacteriaceae	Enterobacteriales	Gammaproteobacteria	Proteobacteria	Bacteria
1005501	Escherichia coli	Escherichia	Enterobacteriaceae	Enterobacteriales	Gammaproteobacteria	Proteobacteria	Bacteria
1005503	Escherichia coli	Escherichia	Enterobacteriaceae	Enterobacteriales	Gammaproteobacteria	Proteobacteria	Bacteria
1005504	Escherichia coli	Escherichia	Enterobacteriaceae	Enterobacteriales	Gammaproteobacteria	Proteobacteria	Bacteria
1005507	Escherichia coli	Escherichia	Enterobacteriaceae	Enterobacteriales	Gammaproteobacteria	Proteobacteria	Bacteria
1005509	Escherichia coli	Escherichia	Enterobacteriaceae	Enterobacteriales	Gammaproteobacteria	Proteobacteria	Bacteria
1005510	Escherichia coli	Escherichia	Enterobacteriaceae	Enterobacteriales	Gammaproteobacteria	Proteobacteria	Bacteria
1005516	Escherichia coli	Escherichia	Enterobacteriaceae	Enterobacteriales	Gammaproteobacteria	Proteobacteria	Bacteria
1005519	Escherichia coli	Escherichia	Enterobacteriaceae	Enterobacteriales	Gammaproteobacteria	Proteobacteria	Bacteria
1005521	Escherichia coli	Escherichia	Enterobacteriaceae	Enterobacteriales	Gammaproteobacteria	Proteobacteria	Bacteria
1005523	Escherichia coli	Escherichia	Enterobacteriaceae	Enterobacteriales	Gammaproteobacteria	Proteobacteria	Bacteria
1005524	Escherichia coli	Escherichia	Enterobacteriaceae	Enterobacteriales	Gammaproteobacteria	Proteobacteria	Bacteria
1005525	Escherichia coli	Escherichia	Enterobacteriaceae	Enterobacteriales	Gammaproteobacteria	Proteobacteria	Bacteria
1005526	Escherichia coli	Escherichia	Enterobacteriaceae	Enterobacteriales	Gammaproteobacteria	Proteobacteria	Bacteria
1005527	Escherichia coli	Escherichia	Enterobacteriaceae	Enterobacteriales	Gammaproteobacteria	Proteobacteria	Bacteria
1005528	Escherichia coli	Escherichia	Enterobacteriaceae	Enterobacteriales	Gammaproteobacteria	Proteobacteria	Bacteria
1005529	Escherichia coli	Escherichia	Enterobacteriaceae	Enterobacteriales	Gammaproteobacteria	Proteobacteria	Bacteria
1005530	Escherichia coli	Escherichia	Enterobacteriaceae	Enterobacteriales	Gammaproteobacteria	Proteobacteria	Bacteria
1005531	Escherichia coli	Escherichia	Enterobacteriaceae	Enterobacteriales	Gammaproteobacteria	Proteobacteria	Bacteria
1005532	Escherichia coli	Escherichia	Enterobacteriaceae	Enterobacteriales	Gammaproteobacteria	Proteobacteria	Bacteria
1005533	Escherichia coli	Escherichia	Enterobacteriaceae	Enterobacteriales	Gammaproteobacteria	Proteobacteria	Bacteria
1005534	Escherichia coli	Escherichia	Enterobacteriaceae	Enterobacteriales	Gammaproteobacteria	Proteobacteria	Bacteria
1005540	Escherichia coli	Escherichia	Enterobacteriaceae	Enterobacteriales	Gammaproteobacteria	Proteobacteria	Bacteria
1005548	Escherichia coli	Escherichia	Enterobacteriaceae	Enterobacteriales	Gammaproteobacteria	Proteobacteria	Bacteria
991990	Vibrio cholerae	Vibrio	Vibrionaceae	Vibrionales	Gammaproteobacteria	Proteobacteria	Bacteria
991992	Vibrio cholerae	Vibrio	Vibrionaceae	Vibrionales	Gammaproteobacteria	Proteobacteria	Bacteria
991993	Vibrio cholerae	Vibrio	Vibrionaceae	Vibrionales	Gammaproteobacteria	Proteobacteria	Bacteria
991994	Vibrio cholerae	Vibrio	Vibrionaceae	Vibrionales	Gammaproteobacteria	Proteobacteria	Bacteria
991995	Vibrio cholerae	Vibrio	Vibrionaceae	Vibrionales	Gammaproteobacteria	Proteobacteria	Bacteria
991996	Vibrio cholerae	Vibrio	Vibrionaceae	Vibrionales	Gammaproteobacteria	Proteobacteria	Bacteria
991960	Vibrio cholerae	Vibrio	Vibrionaceae	Vibrionales	Gammaproteobacteria	Proteobacteria	Bacteria
991962	Vibrio cholerae	Vibrio	Vibrionaceae	Vibrionales	Gammaproteobacteria	Proteobacteria	Bacteria
991963	Vibrio cholerae	Vibrio	Vibrionaceae	Vibrionales	Gammaproteobacteria	Proteobacteria	Bacteria
992003	Vibrio cholerae	Vibrio	Vibrionaceae	Vibrionales	Gammaproteobacteria	Proteobacteria	Bacteria
991967	Vibrio cholerae	Vibrio	Vibrionaceae	Vibrionales	Gammaproteobacteria	Proteobacteria	Bacteria
992004	Vibrio cholerae	Vibrio	Vibrionaceae	Vibrionales	Gammaproteobacteria	Proteobacteria	Bacteria
991969	Vibrio cholerae	Vibrio	Vibrionaceae	Vibrionales	Gammaproteobacteria	Proteobacteria	Bacteria
991970	Vibrio cholerae	Vibrio	Vibrionaceae	Vibrionales	Gammaproteobacteria	Proteobacteria	Bacteria
991973	Vibrio cholerae	Vibrio	Vibrionaceae	Vibrionales	Gammaproteobacteria	Proteobacteria	Bacteria
991974	Vibrio cholerae	Vibrio	Vibrionaceae	Vibrionales	Gammaproteobacteria	Proteobacteria	Bacteria
991975	Vibrio cholerae	Vibrio	Vibrionaceae	Vibrionales	Gammaproteobacteria	Proteobacteria	Bacteria
991976	Vibrio cholerae	Vibrio	Vibrionaceae	Vibrionales	Gammaproteobacteria	Proteobacteria	Bacteria
1000951	Vibrio cholerae	Vibrio	Vibrionaceae	Vibrionales	Gammaproteobacteria	Proteobacteria	Bacteria
991999	Vibrio cholerae	Vibrio	Vibrionaceae	Vibrionales	Gammaproteobacteria	Proteobacteria	Bacteria
1073388	Bacteroides fragilis	Bacteroides	Bacteroidaceae	Bacteroidales	Bacteroidia	Bacteroidetes	Bacteria
1134784	Enterococcus faecalis	Enterococcus	Enterococcaceae	Lactobacillales	Bacilli	Firmicutes	Bacteria
1134785	Enterococcus faecalis	Enterococcus	Enterococcaceae	Lactobacillales	Bacilli	Firmicutes	Bacteria
1134786	Enterococcus faecalis	Enterococcus	Enterococcaceae	Lactobacillales	Bacilli	Firmicutes	Bacteria
1134787	Enterococcus faecalis	Enterococcus	Enterococcaceae	Lactobacillales	Bacilli	Firmicutes	Bacteria
1134788	Enterococcus faecalis	Enterococcus	Enterococcaceae	Lactobacillales	Bacilli	Firmicutes	Bacteria
1134789	Enterococcus faecalis	Enterococcus	Enterococcaceae	Lactobacillales	Bacilli	Firmicutes	Bacteria
1134790	Enterococcus faecalis	Enterococcus	Enterococcaceae	Lactobacillales	Bacilli	Firmicutes	Bacteria
1134791	Enterococcus faecalis	Enterococcus	Enterococcaceae	Lactobacillales	Bacilli	Firmicutes	Bacteria
1134792	Enterococcus faecalis	Enterococcus	Enterococcaceae	Lactobacillales	Bacilli	Firmicutes	Bacteria
1134793	Enterococcus faecalis	Enterococcus	Enterococcaceae	Lactobacillales	Bacilli	Firmicutes	Bacteria
1134794	Enterococcus faecalis	Enterococcus	Enterococcaceae	Lactobacillales	Bacilli	Firmicutes	Bacteria
1230340	Listeria monocytogenes	Listeria	Listeriaceae	Bacillales	Bacilli	Firmicutes	Bacteria
1134795	Enterococcus faecalis	Enterococcus	Enterococcaceae	Lactobacillales	Bacilli	Firmicutes	Bacteria
1134796	Enterococcus faecalis	Enterococcus	Enterococcaceae	Lactobacillales	Bacilli	Firmicutes	Bacteria
1134797	Enterococcus faecalis	Enterococcus	Enterococcaceae	Lactobacillales	Bacilli	Firmicutes	Bacteria
1134798	Enterococcus faecalis	Enterococcus	Enterococcaceae	Lactobacillales	Bacilli	Firmicutes	Bacteria
1134799	Enterococcus faecalis	Enterococcus	Enterococcaceae	Lactobacillales	Bacilli	Firmicutes	Bacteria
1134800	Enterococcus faecalis	Enterococcus	Enterococcaceae	Lactobacillales	Bacilli	Firmicutes	Bacteria
1134801	Enterococcus faecalis	Enterococcus	Enterococcaceae	Lactobacillales	Bacilli	Firmicutes	Bacteria
1134802	Enterococcus faecium	Enterococcus	Enterococcaceae	Lactobacillales	Bacilli	Firmicutes	Bacteria
1134842	Staphylococcus aureus	Staphylococcus	Staphylococcaceae	Bacillales	Bacilli	Firmicutes	Bacteria
1134841	Enterococcus faecium	Enterococcus	Enterococcaceae	Lactobacillales	Bacilli	Firmicutes	Bacteria
1134840	Enterococcus faecium	Enterococcus	Enterococcaceae	Lactobacillales	Bacilli	Firmicutes	Bacteria
756012	Vibrio mimicus	Vibrio	Vibrionaceae	Vibrionales	Gammaproteobacteria	Proteobacteria	Bacteria
1134839	Enterococcus faecium	Enterococcus	Enterococcaceae	Lactobacillales	Bacilli	Firmicutes	Bacteria
981367	Escherichia fergusonii	Escherichia	Enterobacteriaceae	Enterobacteriales	Gammaproteobacteria	Proteobacteria	Bacteria
994837	Candidatus Parvarchaeum acidiphilum	Candidatus Parvarchaeum	NA	NA	NA	Euryarchaeota	Archaea
994838	Candidatus Parvarchaeum acidophilus	Candidatus Parvarchaeum	NA	NA	NA	Euryarchaeota	Archaea
1075091	Clostridium sporogenes	Clostridium	Clostridiaceae	Clostridiales	Clostridia	Firmicutes	Bacteria
694433	Saprospira grandis	Saprospira	Saprospiraceae	Sphingobacteriales	Sphingobacteriia	Bacteroidetes	Bacteria
1093788	Campylobacter jejuni	Campylobacter	Campylobacteraceae	Campylobacterales	Epsilonproteobacteria	Proteobacteria	Bacteria
1093789	Campylobacter jejuni	Campylobacter	Campylobacteraceae	Campylobacterales	Epsilonproteobacteria	Proteobacteria	Bacteria
1134838	Enterococcus faecium	Enterococcus	Enterococcaceae	Lactobacillales	Bacilli	Firmicutes	Bacteria
543736	Rhodococcus opacus	Rhodococcus	Nocardiaceae	Actinomycetales	Actinobacteria	Actinobacteria	Bacteria
1123867	SAR86 cluster bacterium SAR86B	NA	NA	NA	Gammaproteobacteria	Proteobacteria	Bacteria
1134837	Enterococcus faecium	Enterococcus	Enterococcaceae	Lactobacillales	Bacilli	Firmicutes	Bacteria
1159328	Leptospirillum sp. Group II 'C75'	Leptospirillum	Nitrospiraceae	Nitrospirales	Nitrospira	Nitrospirae	Bacteria
441157	Burkholderia thailandensis	Burkholderia	Burkholderiaceae	Burkholderiales	Betaproteobacteria	Proteobacteria	Bacteria
1134836	Enterococcus faecium	Enterococcus	Enterococcaceae	Lactobacillales	Bacilli	Firmicutes	Bacteria
1226115	Klebsiella pneumoniae	Klebsiella	Enterobacteriaceae	Enterobacteriales	Gammaproteobacteria	Proteobacteria	Bacteria
1078464	Pseudomonas aeruginosa	Pseudomonas	Pseudomonadaceae	Pseudomonadales	Gammaproteobacteria	Proteobacteria	Bacteria
1078763	Mycobacterium tuberculosis	Mycobacterium	Mycobacteriaceae	Actinomycetales	Actinobacteria	Actinobacteria	Bacteria
1134835	Enterococcus faecium	Enterococcus	Enterococcaceae	Lactobacillales	Bacilli	Firmicutes	Bacteria
1134834	Enterococcus faecium	Enterococcus	Enterococcaceae	Lactobacillales	Bacilli	Firmicutes	Bacteria
1134833	Enterococcus faecium	Enterococcus	Enterococcaceae	Lactobacillales	Bacilli	Firmicutes	Bacteria
1134832	Enterococcus faecium	Enterococcus	Enterococcaceae	Lactobacillales	Bacilli	Firmicutes	Bacteria
1134831	Enterococcus faecium	Enterococcus	Enterococcaceae	Lactobacillales	Bacilli	Firmicutes	Bacteria
1134830	Enterococcus faecium	Enterococcus	Enterococcaceae	Lactobacillales	Bacilli	Firmicutes	Bacteria
1134829	Enterococcus faecium	Enterococcus	Enterococcaceae	Lactobacillales	Bacilli	Firmicutes	Bacteria
1134828	Enterococcus faecium	Enterococcus	Enterococcaceae	Lactobacillales	Bacilli	Firmicutes	Bacteria
1134827	Enterococcus faecium	Enterococcus	Enterococcaceae	Lactobacillales	Bacilli	Firmicutes	Bacteria
1134826	Enterococcus faecium	Enterococcus	Enterococcaceae	Lactobacillales	Bacilli	Firmicutes	Bacteria
1134825	Enterococcus faecium	Enterococcus	Enterococcaceae	Lactobacillales	Bacilli	Firmicutes	Bacteria
1134824	Enterococcus faecium	Enterococcus	Enterococcaceae	Lactobacillales	Bacilli	Firmicutes	Bacteria
1134823	Enterococcus faecium	Enterococcus	Enterococcaceae	Lactobacillales	Bacilli	Firmicutes	Bacteria
1134822	Enterococcus faecium	Enterococcus	Enterococcaceae	Lactobacillales	Bacilli	Firmicutes	Bacteria
1134821	Enterococcus faecium	Enterococcus	Enterococcaceae	Lactobacillales	Bacilli	Firmicutes	Bacteria
1134820	Enterococcus faecium	Enterococcus	Enterococcaceae	Lactobacillales	Bacilli	Firmicutes	Bacteria
1134819	Enterococcus faecium	Enterococcus	Enterococcaceae	Lactobacillales	Bacilli	Firmicutes	Bacteria
1134818	Enterococcus faecium	Enterococcus	Enterococcaceae	Lactobacillales	Bacilli	Firmicutes	Bacteria
1134817	Enterococcus faecium	Enterococcus	Enterococcaceae	Lactobacillales	Bacilli	Firmicutes	Bacteria
1134816	Enterococcus faecium	Enterococcus	Enterococcaceae	Lactobacillales	Bacilli	Firmicutes	Bacteria
1134815	Enterococcus faecium	Enterococcus	Enterococcaceae	Lactobacillales	Bacilli	Firmicutes	Bacteria
1134814	Enterococcus faecium	Enterococcus	Enterococcaceae	Lactobacillales	Bacilli	Firmicutes	Bacteria
1134813	Enterococcus faecium	Enterococcus	Enterococcaceae	Lactobacillales	Bacilli	Firmicutes	Bacteria
1134812	Enterococcus faecium	Enterococcus	Enterococcaceae	Lactobacillales	Bacilli	Firmicutes	Bacteria
314290	Vibrio sp. MED222	Vibrio	Vibrionaceae	Vibrionales	Gammaproteobacteria	Proteobacteria	Bacteria
314282	Psychromonas sp. CNPT3	Psychromonas	Psychromonadaceae	Alteromonadales	Gammaproteobacteria	Proteobacteria	Bacteria
100226	Streptomyces coelicolor	Streptomyces	Streptomycetaceae	Actinomycetales	Actinobacteria	Actinobacteria	Bacteria
406818	Xenorhabdus bovienii	Xenorhabdus	Enterobacteriaceae	Enterobacteriales	Gammaproteobacteria	Proteobacteria	Bacteria
456327	Xanthomonas euvesicatoria	Xanthomonas	Xanthomonadaceae	Xanthomonadales	Gammaproteobacteria	Proteobacteria	Bacteria
1033740	Kurthia sp. JC8E	Kurthia	Planococcaceae	Bacillales	Bacilli	Firmicutes	Bacteria
527021	Bacillus thuringiensis	Bacillus	Bacillaceae	Bacillales	Bacilli	Firmicutes	Bacteria
1134811	Enterococcus faecium	Enterococcus	Enterococcaceae	Lactobacillales	Bacilli	Firmicutes	Bacteria
1134810	Enterococcus faecium	Enterococcus	Enterococcaceae	Lactobacillales	Bacilli	Firmicutes	Bacteria
1134809	Enterococcus faecium	Enterococcus	Enterococcaceae	Lactobacillales	Bacilli	Firmicutes	Bacteria
1134808	Enterococcus faecium	Enterococcus	Enterococcaceae	Lactobacillales	Bacilli	Firmicutes	Bacteria
1134807	Enterococcus faecium	Enterococcus	Enterococcaceae	Lactobacillales	Bacilli	Firmicutes	Bacteria
1134806	Enterococcus faecium	Enterococcus	Enterococcaceae	Lactobacillales	Bacilli	Firmicutes	Bacteria
1134805	Enterococcus faecium	Enterococcus	Enterococcaceae	Lactobacillales	Bacilli	Firmicutes	Bacteria
1134804	Enterococcus faecium	Enterococcus	Enterococcaceae	Lactobacillales	Bacilli	Firmicutes	Bacteria
1125694	Proteus mirabilis	Proteus	Enterobacteriaceae	Enterobacteriales	Gammaproteobacteria	Proteobacteria	Bacteria
1203544	Klebsiella pneumoniae	Klebsiella	Enterobacteriaceae	Enterobacteriales	Gammaproteobacteria	Proteobacteria	Bacteria
1203546	Klebsiella pneumoniae	Klebsiella	Enterobacteriaceae	Enterobacteriales	Gammaproteobacteria	Proteobacteria	Bacteria
1203547	Klebsiella pneumoniae	Klebsiella	Enterobacteriaceae	Enterobacteriales	Gammaproteobacteria	Proteobacteria	Bacteria
1005450	Escherichia coli	Escherichia	Enterobacteriaceae	Enterobacteriales	Gammaproteobacteria	Proteobacteria	Bacteria
1005452	Escherichia coli	Escherichia	Enterobacteriaceae	Enterobacteriales	Gammaproteobacteria	Proteobacteria	Bacteria
1005455	Escherichia coli	Escherichia	Enterobacteriaceae	Enterobacteriales	Gammaproteobacteria	Proteobacteria	Bacteria
1005462	Escherichia coli	Escherichia	Enterobacteriaceae	Enterobacteriales	Gammaproteobacteria	Proteobacteria	Bacteria
1005464	Escherichia coli	Escherichia	Enterobacteriaceae	Enterobacteriales	Gammaproteobacteria	Proteobacteria	Bacteria
1005461	Escherichia coli	Escherichia	Enterobacteriaceae	Enterobacteriales	Gammaproteobacteria	Proteobacteria	Bacteria
1005460	Escherichia coli	Escherichia	Enterobacteriaceae	Enterobacteriales	Gammaproteobacteria	Proteobacteria	Bacteria
1005466	Escherichia coli	Escherichia	Enterobacteriaceae	Enterobacteriales	Gammaproteobacteria	Proteobacteria	Bacteria
1005467	Escherichia coli	Escherichia	Enterobacteriaceae	Enterobacteriales	Gammaproteobacteria	Proteobacteria	Bacteria
1005397	Escherichia coli	Escherichia	Enterobacteriaceae	Enterobacteriales	Gammaproteobacteria	Proteobacteria	Bacteria
1005505	Escherichia coli	Escherichia	Enterobacteriaceae	Enterobacteriales	Gammaproteobacteria	Proteobacteria	Bacteria
1005474	Escherichia coli	Escherichia	Enterobacteriaceae	Enterobacteriales	Gammaproteobacteria	Proteobacteria	Bacteria
1005472	Escherichia coli	Escherichia	Enterobacteriaceae	Enterobacteriales	Gammaproteobacteria	Proteobacteria	Bacteria
1005470	Escherichia coli	Escherichia	Enterobacteriaceae	Enterobacteriales	Gammaproteobacteria	Proteobacteria	Bacteria
1005477	Escherichia coli	Escherichia	Enterobacteriaceae	Enterobacteriales	Gammaproteobacteria	Proteobacteria	Bacteria
1005480	Escherichia coli	Escherichia	Enterobacteriaceae	Enterobacteriales	Gammaproteobacteria	Proteobacteria	Bacteria
1005485	Escherichia coli	Escherichia	Enterobacteriaceae	Enterobacteriales	Gammaproteobacteria	Proteobacteria	Bacteria
1005484	Escherichia coli	Escherichia	Enterobacteriaceae	Enterobacteriales	Gammaproteobacteria	Proteobacteria	Bacteria
1005479	Escherichia coli	Escherichia	Enterobacteriaceae	Enterobacteriales	Gammaproteobacteria	Proteobacteria	Bacteria
1005489	Escherichia coli	Escherichia	Enterobacteriaceae	Enterobacteriales	Gammaproteobacteria	Proteobacteria	Bacteria
1005498	Escherichia coli	Escherichia	Enterobacteriaceae	Enterobacteriales	Gammaproteobacteria	Proteobacteria	Bacteria
1005514	Escherichia coli	Escherichia	Enterobacteriaceae	Enterobacteriales	Gammaproteobacteria	Proteobacteria	Bacteria
1005511	Escherichia coli	Escherichia	Enterobacteriaceae	Enterobacteriales	Gammaproteobacteria	Proteobacteria	Bacteria
1005555	Escherichia coli	Escherichia	Enterobacteriaceae	Enterobacteriales	Gammaproteobacteria	Proteobacteria	Bacteria
1005557	Escherichia coli	Escherichia	Enterobacteriaceae	Enterobacteriales	Gammaproteobacteria	Proteobacteria	Bacteria
1005558	Escherichia coli	Escherichia	Enterobacteriaceae	Enterobacteriales	Gammaproteobacteria	Proteobacteria	Bacteria
1005559	Escherichia coli	Escherichia	Enterobacteriaceae	Enterobacteriales	Gammaproteobacteria	Proteobacteria	Bacteria
1005560	Escherichia coli	Escherichia	Enterobacteriaceae	Enterobacteriales	Gammaproteobacteria	Proteobacteria	Bacteria
1005561	Escherichia coli	Escherichia	Enterobacteriaceae	Enterobacteriales	Gammaproteobacteria	Proteobacteria	Bacteria
1005562	Escherichia coli	Escherichia	Enterobacteriaceae	Enterobacteriales	Gammaproteobacteria	Proteobacteria	Bacteria
1005563	Escherichia coli	Escherichia	Enterobacteriaceae	Enterobacteriales	Gammaproteobacteria	Proteobacteria	Bacteria
1005564	Escherichia coli	Escherichia	Enterobacteriaceae	Enterobacteriales	Gammaproteobacteria	Proteobacteria	Bacteria
1005565	Escherichia coli	Escherichia	Enterobacteriaceae	Enterobacteriales	Gammaproteobacteria	Proteobacteria	Bacteria
1005506	Escherichia coli	Escherichia	Enterobacteriaceae	Enterobacteriales	Gammaproteobacteria	Proteobacteria	Bacteria
1005566	Escherichia coli	Escherichia	Enterobacteriaceae	Enterobacteriales	Gammaproteobacteria	Proteobacteria	Bacteria
1005567	Escherichia coli	Escherichia	Enterobacteriaceae	Enterobacteriales	Gammaproteobacteria	Proteobacteria	Bacteria
1005537	Escherichia coli	Escherichia	Enterobacteriaceae	Enterobacteriales	Gammaproteobacteria	Proteobacteria	Bacteria
1005538	Escherichia coli	Escherichia	Enterobacteriaceae	Enterobacteriales	Gammaproteobacteria	Proteobacteria	Bacteria
1005539	Escherichia coli	Escherichia	Enterobacteriaceae	Enterobacteriales	Gammaproteobacteria	Proteobacteria	Bacteria
1005541	Escherichia coli	Escherichia	Enterobacteriaceae	Enterobacteriales	Gammaproteobacteria	Proteobacteria	Bacteria
1005542	Escherichia coli	Escherichia	Enterobacteriaceae	Enterobacteriales	Gammaproteobacteria	Proteobacteria	Bacteria
1005543	Escherichia coli	Escherichia	Enterobacteriaceae	Enterobacteriales	Gammaproteobacteria	Proteobacteria	Bacteria
1005544	Escherichia coli	Escherichia	Enterobacteriaceae	Enterobacteriales	Gammaproteobacteria	Proteobacteria	Bacteria
1005545	Escherichia coli	Escherichia	Enterobacteriaceae	Enterobacteriales	Gammaproteobacteria	Proteobacteria	Bacteria
1005546	Escherichia coli	Escherichia	Enterobacteriaceae	Enterobacteriales	Gammaproteobacteria	Proteobacteria	Bacteria
1005547	Escherichia coli	Escherichia	Enterobacteriaceae	Enterobacteriales	Gammaproteobacteria	Proteobacteria	Bacteria
1005549	Escherichia coli	Escherichia	Enterobacteriaceae	Enterobacteriales	Gammaproteobacteria	Proteobacteria	Bacteria
1005550	Escherichia coli	Escherichia	Enterobacteriaceae	Enterobacteriales	Gammaproteobacteria	Proteobacteria	Bacteria
1005551	Escherichia coli	Escherichia	Enterobacteriaceae	Enterobacteriales	Gammaproteobacteria	Proteobacteria	Bacteria
1005552	Escherichia coli	Escherichia	Enterobacteriaceae	Enterobacteriales	Gammaproteobacteria	Proteobacteria	Bacteria
1005553	Escherichia coli	Escherichia	Enterobacteriaceae	Enterobacteriales	Gammaproteobacteria	Proteobacteria	Bacteria
1005554	Escherichia coli	Escherichia	Enterobacteriaceae	Enterobacteriales	Gammaproteobacteria	Proteobacteria	Bacteria
1005486	Escherichia coli	Escherichia	Enterobacteriaceae	Enterobacteriales	Gammaproteobacteria	Proteobacteria	Bacteria
1005482	Escherichia coli	Escherichia	Enterobacteriaceae	Enterobacteriales	Gammaproteobacteria	Proteobacteria	Bacteria
1005442	Escherichia coli	Escherichia	Enterobacteriaceae	Enterobacteriales	Gammaproteobacteria	Proteobacteria	Bacteria
1005441	Escherichia coli	Escherichia	Enterobacteriaceae	Enterobacteriales	Gammaproteobacteria	Proteobacteria	Bacteria
1159019	Helicobacter pylori	Helicobacter	Helicobacteraceae	Campylobacterales	Epsilonproteobacteria	Proteobacteria	Bacteria
1373	Planococcus citreus	Planococcus	Planococcaceae	Bacillales	Bacilli	Firmicutes	Bacteria
1250400	Halomonas sp. ZM3	Halomonas	Halomonadaceae	Oceanospirillales	Gammaproteobacteria	Proteobacteria	Bacteria
862259	Mycoplasma mycoides	Mycoplasma	Mycoplasmataceae	Mycoplasmatales	Mollicutes	Tenericutes	Bacteria
321961	Wheat blue dwarf phytoplasma	Candidatus Phytoplasma	Acholeplasmataceae	Acholeplasmatales	Mollicutes	Tenericutes	Bacteria
314254	Oceanicaulis sp. HTCC2633	Oceanicaulis	Hyphomonadaceae	Rhodobacterales	Alphaproteobacteria	Proteobacteria	Bacteria
89187	Roseovarius nubinhibens	Roseovarius	Rhodobacteraceae	Rhodobacterales	Alphaproteobacteria	Proteobacteria	Bacteria
313589	Janibacter sp. HTCC2649	Janibacter	Intrasporangiaceae	Actinomycetales	Actinobacteria	Actinobacteria	Bacteria
314232	Loktanella vestfoldensis	Loktanella	Rhodobacteraceae	Rhodobacterales	Alphaproteobacteria	Proteobacteria	Bacteria
237727	Erythrobacter sp. NAP1	Erythrobacter	Erythrobacteraceae	Sphingomonadales	Alphaproteobacteria	Proteobacteria	Bacteria
314253	Nitrobacter sp. Nb-311A	Nitrobacter	Bradyrhizobiaceae	Rhizobiales	Alphaproteobacteria	Proteobacteria	Bacteria
398720	Leeuwenhoekiella blandensis	Leeuwenhoekiella	Flavobacteriaceae	Flavobacteriales	Flavobacteriia	Bacteroidetes	Bacteria
314277	Marinomonas sp. MED121	Marinomonas	Oceanospirillaceae	Oceanospirillales	Gammaproteobacteria	Proteobacteria	Bacteria
221360	Synechococcus sp. RS9917	Synechococcus	NA	Chroococcales	NA	Cyanobacteria	Bacteria
69042	Synechococcus sp. WH 5701	Synechococcus	NA	Chroococcales	NA	Cyanobacteria	Bacteria
314230	Blastopirellula marina	Blastopirellula	Planctomycetaceae	Planctomycetales	Planctomycetia	Planctomycetes	Bacteria
314285	Congregibacter litoralis	Congregibacter	NA	NA	Gammaproteobacteria	Proteobacteria	Bacteria
314283	Reinekea blandensis	Reinekea	NA	NA	Gammaproteobacteria	Proteobacteria	Bacteria
314278	Nitrococcus mobilis	Nitrococcus	Ectothiorhodospiraceae	Chromatiales	Gammaproteobacteria	Proteobacteria	Bacteria
312284	marine actinobacterium PHSC20C1	NA	NA	NA	Actinobacteria	Actinobacteria	Bacteria
314256	Oceanicola granulosus	Oceanicola	Rhodobacteraceae	Rhodobacterales	Alphaproteobacteria	Proteobacteria	Bacteria
121723	Photobacterium sp. SKA34	Photobacterium	Vibrionaceae	Vibrionales	Gammaproteobacteria	Proteobacteria	Bacteria
207954	Neptuniibacter caesariensis	Neptuniibacter	Oceanospirillaceae	Oceanospirillales	Gammaproteobacteria	Proteobacteria	Bacteria
156586	Flavobacteria bacterium BBFL7	NA	NA	NA	Flavobacteriia	Bacteroidetes	Bacteria
314287	gamma proteobacterium HTCC2207	NA	NA	NA	Gammaproteobacteria	Proteobacteria	Bacteria
287752	Aurantimonas manganoxydans	Aurantimonas	Aurantimonadaceae	Rhizobiales	Alphaproteobacteria	Proteobacteria	Bacteria
314261	Candidatus Pelagibacter ubique	Candidatus Pelagibacter	NA	NA	Alphaproteobacteria	Proteobacteria	Bacteria
207949	Bermanella marisrubri	Bermanella	Oceanospirillaceae	Oceanospirillales	Gammaproteobacteria	Proteobacteria	Bacteria
502347	Escherichia albertii	Escherichia	Enterobacteriaceae	Enterobacteriales	Gammaproteobacteria	Proteobacteria	Bacteria
455631	[Clostridium] difficile	NA	Peptostreptococcaceae	Clostridiales	Clostridia	Firmicutes	Bacteria
499176	[Clostridium] difficile	NA	Peptostreptococcaceae	Clostridiales	Clostridia	Firmicutes	Bacteria
479831	[Clostridium] difficile	NA	Peptostreptococcaceae	Clostridiales	Clostridia	Firmicutes	Bacteria
499175	[Clostridium] difficile	NA	Peptostreptococcaceae	Clostridiales	Clostridia	Firmicutes	Bacteria
479832	[Clostridium] difficile	NA	Peptostreptococcaceae	Clostridiales	Clostridia	Firmicutes	Bacteria
479833	[Clostridium] difficile	NA	Peptostreptococcaceae	Clostridiales	Clostridia	Firmicutes	Bacteria
479834	[Clostridium] difficile	NA	Peptostreptococcaceae	Clostridiales	Clostridia	Firmicutes	Bacteria
499174	[Clostridium] difficile	NA	Peptostreptococcaceae	Clostridiales	Clostridia	Firmicutes	Bacteria
333146	Ferroplasma acidarmanus	Ferroplasma	Ferroplasmaceae	Thermoplasmatales	Thermoplasmata	Euryarchaeota	Archaea
271848	Burkholderia thailandensis	Burkholderia	Burkholderiaceae	Burkholderiales	Betaproteobacteria	Proteobacteria	Bacteria
683083	Campylobacter jejuni	Campylobacter	Campylobacteraceae	Campylobacterales	Epsilonproteobacteria	Proteobacteria	Bacteria
683082	Campylobacter jejuni	Campylobacter	Campylobacteraceae	Campylobacterales	Epsilonproteobacteria	Proteobacteria	Bacteria
714995	Gluconacetobacter hansenii	Gluconacetobacter	Acetobacteraceae	Rhodospirillales	Alphaproteobacteria	Proteobacteria	Bacteria
525282	Finegoldia magna	Finegoldia	Clostridiales Family XI. Incertae Sedis	Clostridiales	Clostridia	Firmicutes	Bacteria
478433	Mycobacterium tuberculosis	Mycobacterium	Mycobacteriaceae	Actinomycetales	Actinobacteria	Actinobacteria	Bacteria
663886	Mycobacterium tuberculosis	Mycobacterium	Mycobacteriaceae	Actinomycetales	Actinobacteria	Actinobacteria	Bacteria
585529	Corynebacterium genitalium	Corynebacterium	Corynebacteriaceae	Actinomycetales	Actinobacteria	Actinobacteria	Bacteria
367459	[Clostridium] difficile	NA	Peptostreptococcaceae	Clostridiales	Clostridia	Firmicutes	Bacteria
585531	Aeromicrobium marinum	Aeromicrobium	Nocardioidaceae	Actinomycetales	Actinobacteria	Actinobacteria	Bacteria
388413	Algoriphagus sp. PR1	Algoriphagus	Cyclobacteriaceae	Cytophagales	Cytophagia	Bacteroidetes	Bacteria
746360	Pseudomonas fluorescens	Pseudomonas	Pseudomonadaceae	Pseudomonadales	Gammaproteobacteria	Proteobacteria	Bacteria
798130	Pseudomonas aeruginosa	Pseudomonas	Pseudomonadaceae	Pseudomonadales	Gammaproteobacteria	Proteobacteria	Bacteria
663887	Mycobacterium tuberculosis	Mycobacterium	Mycobacteriaceae	Actinomycetales	Actinobacteria	Actinobacteria	Bacteria
864564	Parascardovia denticolens	Parascardovia	Bifidobacteriaceae	Bifidobacteriales	Actinobacteria	Actinobacteria	Bacteria
525370	Rhodococcus equi	Rhodococcus	Nocardiaceae	Actinomycetales	Actinobacteria	Actinobacteria	Bacteria
886738	Candidatus Nitrosoarchaeum limnia	Candidatus Nitrosoarchaeum	Nitrosopumilaceae	Nitrosopumilales	NA	Thaumarchaeota	Archaea
992186	Rhodobacter sphaeroides	Rhodobacter	Rhodobacteraceae	Rhodobacterales	Alphaproteobacteria	Proteobacteria	Bacteria
557599	Mycobacterium kansasii	Mycobacterium	Mycobacteriaceae	Actinomycetales	Actinobacteria	Actinobacteria	Bacteria
314267	Sulfitobacter sp. NAS-14.1	Sulfitobacter	Rhodobacteraceae	Rhodobacterales	Alphaproteobacteria	Proteobacteria	Bacteria
52598	Sulfitobacter sp. EE-36	Sulfitobacter	Rhodobacteraceae	Rhodobacterales	Alphaproteobacteria	Proteobacteria	Bacteria
314291	Vibrio splendidus	Vibrio	Vibrionaceae	Vibrionales	Gammaproteobacteria	Proteobacteria	Bacteria
314271	Maritimibacter alkaliphilus	Maritimibacter	Rhodobacteraceae	Rhodobacterales	Alphaproteobacteria	Proteobacteria	Bacteria
314264	Roseovarius sp. 217	Roseovarius	Rhodobacteraceae	Rhodobacterales	Alphaproteobacteria	Proteobacteria	Bacteria
314262	Roseobacter sp. MED193	Roseobacter	Rhodobacteraceae	Rhodobacterales	Alphaproteobacteria	Proteobacteria	Bacteria
313594	Polaribacter irgensii	Polaribacter	Flavobacteriaceae	Flavobacteriales	Flavobacteriia	Bacteroidetes	Bacteria
59931	Synechococcus sp. WH 7805	Synechococcus	NA	Chroococcales	NA	Cyanobacteria	Bacteria
87626	Pseudoalteromonas tunicata	Pseudoalteromonas	Pseudoalteromonadaceae	Alteromonadales	Gammaproteobacteria	Proteobacteria	Bacteria
314292	Photobacterium angustum	Photobacterium	Vibrionaceae	Vibrionales	Gammaproteobacteria	Proteobacteria	Bacteria
314288	Vibrio alginolyticus	Vibrio	Vibrionaceae	Vibrionales	Gammaproteobacteria	Proteobacteria	Bacteria
314266	Sphingomonas sp. SKA58	Sphingomonas	Sphingomonadaceae	Sphingomonadales	Alphaproteobacteria	Proteobacteria	Bacteria
384035	Wolbachia endosymbiont of Drosophila willistoni	Wolbachia	Anaplasmataceae	Rickettsiales	Alphaproteobacteria	Proteobacteria	Bacteria
314231	Fulvimarina pelagi	Fulvimarina	Aurantimonadaceae	Rhizobiales	Alphaproteobacteria	Proteobacteria	Bacteria
314265	Pelagibaca bermudensis	Pelagibaca	Rhodobacteraceae	Rhodobacterales	Alphaproteobacteria	Proteobacteria	Bacteria
367336	Rhodobacterales bacterium HTCC2255	NA	NA	Rhodobacterales	Alphaproteobacteria	Proteobacteria	Bacteria
314345	Mariprofundus ferrooxydans	Mariprofundus	Mariprofundaceae	Mariprofundales	Zetaproteobacteria	Proteobacteria	Bacteria
313625	Synechococcus sp. BL107	Synechococcus	NA	Chroococcales	NA	Cyanobacteria	Bacteria
221359	Synechococcus sp. RS9916	Synechococcus	NA	Chroococcales	NA	Cyanobacteria	Bacteria
411459	[Ruminococcus] obeum	Blautia	Lachnospiraceae	Clostridiales	Clostridia	Firmicutes	Bacteria
411460	[Ruminococcus] torques	Blautia	Lachnospiraceae	Clostridiales	Clostridia	Firmicutes	Bacteria
417399	Vibrio cholerae	Vibrio	Vibrionaceae	Vibrionales	Gammaproteobacteria	Proteobacteria	Bacteria
417400	Vibrio cholerae	Vibrio	Vibrionaceae	Vibrionales	Gammaproteobacteria	Proteobacteria	Bacteria
417398	Vibrio cholerae	Vibrio	Vibrionaceae	Vibrionales	Gammaproteobacteria	Proteobacteria	Bacteria
417397	Vibrio cholerae	Vibrio	Vibrionaceae	Vibrionales	Gammaproteobacteria	Proteobacteria	Bacteria
410291	Vibrio harveyi	Vibrio	Vibrionaceae	Vibrionales	Gammaproteobacteria	Proteobacteria	Bacteria
419109	Vibrio parahaemolyticus	Vibrio	Vibrionaceae	Vibrionales	Gammaproteobacteria	Proteobacteria	Bacteria
411462	Dorea longicatena	Dorea	Lachnospiraceae	Clostridiales	Clostridia	Firmicutes	Bacteria
411463	Eubacterium ventriosum	Eubacterium	Eubacteriaceae	Clostridiales	Clostridia	Firmicutes	Bacteria
411481	Bifidobacterium adolescentis	Bifidobacterium	Bifidobacteriaceae	Bifidobacteriales	Actinobacteria	Actinobacteria	Bacteria
411477	Parabacteroides merdae	Parabacteroides	Porphyromonadaceae	Bacteroidales	Bacteroidia	Bacteroidetes	Bacteria
411466	Actinomyces odontolyticus	Actinomyces	Actinomycetaceae	Actinomycetales	Actinobacteria	Actinobacteria	Bacteria
411476	Bacteroides ovatus	Bacteroides	Bacteroidaceae	Bacteroidales	Bacteroidia	Bacteroidetes	Bacteria
411479	Bacteroides uniformis	Bacteroides	Bacteroidaceae	Bacteroidales	Bacteroidia	Bacteroidetes	Bacteria
411489	Clostridium sp. L2-50	Clostridium	Clostridiaceae	Clostridiales	Clostridia	Firmicutes	Bacteria
428127	Eubacterium dolichum	NA	Erysipelotrichaceae	Erysipelotrichales	Erysipelotrichi	Firmicutes	Bacteria
428125	Clostridium leptum	Clostridium	Clostridiaceae	Clostridiales	Clostridia	Firmicutes	Bacteria
411902	Clostridium bolteae	Clostridium	Clostridiaceae	Clostridiales	Clostridia	Firmicutes	Bacteria
411485	Faecalibacterium prausnitzii	Faecalibacterium	Ruminococcaceae	Clostridiales	Clostridia	Firmicutes	Bacteria
411465	Parvimonas micra	NA	Clostridiales Family XI. Incertae Sedis	Clostridiales	Clostridia	Firmicutes	Bacteria
411474	Coprococcus eutactus	Coprococcus	Lachnospiraceae	Clostridiales	Clostridia	Firmicutes	Bacteria
445973	[Clostridium] bartlettii	NA	Peptostreptococcaceae	Clostridiales	Clostridia	Firmicutes	Bacteria
411490	Anaerostipes caccae	Anaerostipes	Lachnospiraceae	Clostridiales	Clostridia	Firmicutes	Bacteria
428128	Eubacterium siraeum	Eubacterium	Eubacteriaceae	Clostridiales	Clostridia	Firmicutes	Bacteria
445970	Alistipes putredinis	Alistipes	Rikenellaceae	Bacteroidales	Bacteroidia	Bacteroidetes	Bacteria
445974	Clostridium ramosum	NA	Erysipelotrichaceae	Erysipelotrichales	Erysipelotrichi	Firmicutes	Bacteria
411468	Clostridium scindens	Clostridium	Clostridiaceae	Clostridiales	Clostridia	Firmicutes	Bacteria
449673	Bacteroides stercoris	Bacteroides	Bacteroidaceae	Bacteroidales	Bacteroidia	Bacteroidetes	Bacteria
445972	Anaerotruncus colihominis	Anaerotruncus	Ruminococcaceae	Clostridiales	Clostridia	Firmicutes	Bacteria
709797	Bradyrhizobiaceae bacterium SG-6C	NA	Bradyrhizobiaceae	Rhizobiales	Alphaproteobacteria	Proteobacteria	Bacteria
596155	Salmonella enterica	Salmonella	Enterobacteriaceae	Enterobacteriales	Gammaproteobacteria	Proteobacteria	Bacteria
1046625	Acinetobacter lwoffii	Acinetobacter	Moraxellaceae	Pseudomonadales	Gammaproteobacteria	Proteobacteria	Bacteria
1094714	Fluoribacter dumoffii	Fluoribacter	Legionellaceae	Legionellales	Gammaproteobacteria	Proteobacteria	Bacteria
96901	Pseudomonas synxantha	Pseudomonas	Pseudomonadaceae	Pseudomonadales	Gammaproteobacteria	Proteobacteria	Bacteria
1037915	Pseudomonas chlororaphis	Pseudomonas	Pseudomonadaceae	Pseudomonadales	Gammaproteobacteria	Proteobacteria	Bacteria
1144888	Rickettsia helvetica	Rickettsia	Rickettsiaceae	Rickettsiales	Alphaproteobacteria	Proteobacteria	Bacteria
864702	Oscillatoriales cyanobacterium JSC-12	NA	NA	Oscillatoriales	NA	Cyanobacteria	Bacteria
391587	Kordia algicida	Kordia	Flavobacteriaceae	Flavobacteriales	Flavobacteriia	Bacteroidetes	Bacteria
411684	Hoeflea phototrophica	Hoeflea	Phyllobacteriaceae	Rhizobiales	Alphaproteobacteria	Proteobacteria	Bacteria
411484	Clostridium sp. SS2/1	Clostridium	Clostridiaceae	Clostridiales	Clostridia	Firmicutes	Bacteria
445971	Anaerofustis stercorihominis	Anaerofustis	Eubacteriaceae	Clostridiales	Clostridia	Firmicutes	Bacteria
428126	Clostridium spiroforme	NA	Erysipelotrichaceae	Erysipelotrichales	Erysipelotrichi	Firmicutes	Bacteria
471874	Providencia stuartii	Providencia	Enterobacteriaceae	Enterobacteriales	Gammaproteobacteria	Proteobacteria	Bacteria
471871	Clostridium sporogenes	Clostridium	Clostridiaceae	Clostridiales	Clostridia	Firmicutes	Bacteria
470145	Bacteroides coprocola	Bacteroides	Bacteroidaceae	Bacteroidales	Bacteroidia	Bacteroidetes	Bacteria
545422	Francisella novicida	Francisella	Francisellaceae	Thiotrichales	Gammaproteobacteria	Proteobacteria	Bacteria
444454	Escherichia coli	Escherichia	Enterobacteriaceae	Enterobacteriales	Gammaproteobacteria	Proteobacteria	Bacteria
471875	Ruminococcus lactaris	Ruminococcus	Ruminococcaceae	Clostridiales	Clostridia	Firmicutes	Bacteria
484018	Bacteroides plebeius	Bacteroides	Bacteroidaceae	Bacteroidales	Bacteroidia	Bacteroidetes	Bacteria
563990	Francisella novicida	Francisella	Francisellaceae	Thiotrichales	Gammaproteobacteria	Proteobacteria	Bacteria
500633	[Clostridium] hiranonis	NA	Peptostreptococcaceae	Clostridiales	Clostridia	Firmicutes	Bacteria
445975	Collinsella stercoris	Collinsella	Coriobacteriaceae	Coriobacteriales	Actinobacteria	Actinobacteria	Bacteria
483217	Bacteroides dorei	Bacteroides	Bacteroidaceae	Bacteroidales	Bacteroidia	Bacteroidetes	Bacteria
411464	Desulfovibrio piger	Desulfovibrio	Desulfovibrionaceae	Desulfovibrionales	Deltaproteobacteria	Proteobacteria	Bacteria
569881	Wolbachia endosymbiont of Culex quinquefasciatus	Wolbachia	Anaplasmataceae	Rickettsiales	Alphaproteobacteria	Proteobacteria	Bacteria
502346	Escherichia coli	Escherichia	Enterobacteriaceae	Enterobacteriales	Gammaproteobacteria	Proteobacteria	Bacteria
483216	Bacteroides eggerthii	Bacteroides	Bacteroidaceae	Bacteroidales	Bacteroidia	Bacteroidetes	Bacteria
483218	[Bacteroides] pectinophilus	NA	NA	Clostridiales	Clostridia	Firmicutes	Bacteria
537006	Parabacteroides johnsonii	Parabacteroides	Porphyromonadaceae	Bacteroidales	Bacteroidia	Bacteroidetes	Bacteria
518637	Eubacterium biforme	NA	Erysipelotrichaceae	Erysipelotrichales	Erysipelotrichi	Firmicutes	Bacteria
455436	Glaciecola sp. HTCC2999	Glaciecola	Alteromonadaceae	Alteromonadales	Gammaproteobacteria	Proteobacteria	Bacteria
483214	Methanobrevibacter smithii	Methanobrevibacter	Methanobacteriaceae	Methanobacteriales	Methanobacteria	Euryarchaeota	Archaea
545696	Holdemania filiformis	Holdemania	Erysipelotrichaceae	Erysipelotrichales	Erysipelotrichi	Firmicutes	Bacteria
547042	Bacteroides coprophilus	Bacteroides	Bacteroidaceae	Bacteroidales	Bacteroidia	Bacteroidetes	Bacteria
537012	Bacteroides cellulosilyticus	Bacteroides	Bacteroidaceae	Bacteroidales	Bacteroidia	Bacteroidetes	Bacteria
537013	Clostridium methylpentosum	Clostridium	Clostridiaceae	Clostridiales	Clostridia	Firmicutes	Bacteria
566549	Corynebacterium matruchotii	Corynebacterium	Corynebacteriaceae	Actinomycetales	Actinobacteria	Actinobacteria	Bacteria
546274	Eikenella corrodens	Eikenella	Neisseriaceae	Neisseriales	Betaproteobacteria	Proteobacteria	Bacteria
518636	Clostridium asparagiforme	Clostridium	Clostridiaceae	Clostridiales	Clostridia	Firmicutes	Bacteria
476272	Blautia hydrogenotrophica	Blautia	Lachnospiraceae	Clostridiales	Clostridia	Firmicutes	Bacteria
525245	Actinomyces coleocanis	Actinomyces	Actinomycetaceae	Actinomycetales	Actinobacteria	Actinobacteria	Bacteria
525246	Actinomyces urogenitalis	Actinomyces	Actinomycetaceae	Actinomycetales	Actinobacteria	Actinobacteria	Bacteria
563797	Pseudomonas coronafaciens	Pseudomonas	Pseudomonadaceae	Pseudomonadales	Gammaproteobacteria	Proteobacteria	Bacteria
457430	Streptomyces filamentosus	Streptomyces	Streptomycetaceae	Actinomycetales	Actinobacteria	Actinobacteria	Bacteria
528347	Neisseria gonorrhoeae	Neisseria	Neisseriaceae	Neisseriales	Betaproteobacteria	Proteobacteria	Bacteria
528353	Neisseria gonorrhoeae	Neisseria	Neisseriaceae	Neisseriales	Betaproteobacteria	Proteobacteria	Bacteria
528357	Neisseria gonorrhoeae	Neisseria	Neisseriaceae	Neisseriales	Betaproteobacteria	Proteobacteria	Bacteria
555461	Mycobacterium tuberculosis	Mycobacterium	Mycobacteriaceae	Actinomycetales	Actinobacteria	Actinobacteria	Bacteria
457388	Bacteroides sp. 2_1_7	Bacteroides	Bacteroidaceae	Bacteroidales	Bacteroidia	Bacteroidetes	Bacteria
889487	Streptomyces sp. S4	Streptomyces	Streptomycetaceae	Actinomycetales	Actinobacteria	Actinobacteria	Bacteria
553973	Clostridium hylemonae	Clostridium	Clostridiaceae	Clostridiales	Clostridia	Firmicutes	Bacteria
470146	Coprococcus comes	Coprococcus	Lachnospiraceae	Clostridiales	Clostridia	Firmicutes	Bacteria
471881	Proteus penneri	Proteus	Enterobacteriaceae	Enterobacteriales	Gammaproteobacteria	Proteobacteria	Bacteria
525244	Acinetobacter sp. ATCC 27244	Acinetobacter	Moraxellaceae	Pseudomonadales	Gammaproteobacteria	Proteobacteria	Bacteria
525369	Proteus mirabilis	Proteus	Enterobacteriaceae	Enterobacteriales	Gammaproteobacteria	Proteobacteria	Bacteria
525254	Anaerococcus lactolyticus	Anaerococcus	Clostridiales Family XI. Incertae Sedis	Clostridiales	Clostridia	Firmicutes	Bacteria
548477	Corynebacterium glucuronolyticum	Corynebacterium	Corynebacteriaceae	Actinomycetales	Actinobacteria	Actinobacteria	Bacteria
525255	Anaerococcus tetradius	Anaerococcus	Clostridiales Family XI. Incertae Sedis	Clostridiales	Clostridia	Firmicutes	Bacteria
525260	Corynebacterium accolens	Corynebacterium	Corynebacteriaceae	Actinomycetales	Actinobacteria	Actinobacteria	Bacteria
525268	Corynebacterium striatum	Corynebacterium	Corynebacteriaceae	Actinomycetales	Actinobacteria	Actinobacteria	Bacteria
525372	Sphingobacterium spiritivorum	Sphingobacterium	Sphingobacteriaceae	Sphingobacteriales	Sphingobacteriia	Bacteroidetes	Bacteria
548478	Corynebacterium glucuronolyticum	Corynebacterium	Corynebacteriaceae	Actinomycetales	Actinobacteria	Actinobacteria	Bacteria
548480	Bifidobacterium longum	Bifidobacterium	Bifidobacteriaceae	Bifidobacteriales	Actinobacteria	Actinobacteria	Bacteria
525263	Corynebacterium lipophiloflavum	Corynebacterium	Corynebacteriaceae	Actinomycetales	Actinobacteria	Actinobacteria	Bacteria
585501	Oribacterium sinus	Oribacterium	Lachnospiraceae	Clostridiales	Clostridia	Firmicutes	Bacteria
585199	Mobiluncus mulieris	Mobiluncus	Actinomycetaceae	Actinomycetales	Actinobacteria	Actinobacteria	Bacteria
525281	Escherichia coli	Escherichia	Enterobacteriaceae	Enterobacteriales	Gammaproteobacteria	Proteobacteria	Bacteria
521003	Collinsella intestinalis	Collinsella	Coriobacteriaceae	Coriobacteriales	Actinobacteria	Actinobacteria	Bacteria
518635	Bifidobacterium angulatum	Bifidobacterium	Bifidobacteriaceae	Bifidobacteriales	Actinobacteria	Actinobacteria	Bacteria
626523	Shuttleworthia satelles	Shuttleworthia	Lachnospiraceae	Clostridiales	Clostridia	Firmicutes	Bacteria
546273	Veillonella dispar	Veillonella	Veillonellaceae	Selenomonadales	Negativicutes	Firmicutes	Bacteria
629741	Kingella oralis	Kingella	Neisseriaceae	Neisseriales	Betaproteobacteria	Proteobacteria	Bacteria
638302	Selenomonas flueggei	Selenomonas	Veillonellaceae	Selenomonadales	Negativicutes	Firmicutes	Bacteria
536231	Roseburia intestinalis	Roseburia	Lachnospiraceae	Clostridiales	Clostridia	Firmicutes	Bacteria
500635	Mitsuokella multacida	Mitsuokella	Veillonellaceae	Selenomonadales	Negativicutes	Firmicutes	Bacteria
483215	Bacteroides finegoldii	Bacteroides	Bacteroidaceae	Bacteroidales	Bacteroidia	Bacteroidetes	Bacteria
592031	Eubacterium saphenum	Eubacterium	Eubacteriaceae	Clostridiales	Clostridia	Firmicutes	Bacteria
655811	Anaerococcus vaginalis	Anaerococcus	Clostridiales Family XI. Incertae Sedis	Clostridiales	Clostridia	Firmicutes	Bacteria
411483	Faecalibacterium prausnitzii	Faecalibacterium	Ruminococcaceae	Clostridiales	Clostridia	Firmicutes	Bacteria
638300	Cardiobacterium hominis	Cardiobacterium	Cardiobacteriaceae	Cardiobacteriales	Gammaproteobacteria	Proteobacteria	Bacteria
[truncated: 5,415 more rows]
