# Supplementary material for: A Metastable Equilibrium Model for the Relative Abundances of Microbial Phyla in a Hot Spring
Source: PLoS One. 2013 Sep 2;8(9):e72395. doi: 10.1371/journal.pone.0072395 (PMC3759468; doi:10.1371/journal.pone.0072395)
Supplement: Dataset S2 — Data files. Data files and source code used in this study, including the files taxid_names.csv (names at different taxonomic levels for microbial taxa in RefSeq 57), prep.R (R source code, with functions to prepare data files), gi.taxid.txt (unique gi numbers and taxon identifiers (taxid) for all BLAST hits), bison_protein.csv (amino acid compositions of model proteins for the phyla), mem-ramp.R (R source code, with functions to create each of the figures), and protein_table.csv (model proteins, including information from Tables 2 and 3, and values of and ). Note that prep.R contains functions to process data files that are not provided as supporting information (RefSeq and taxonomy files from NCBI and Bison Pool metagenome from JGI), but that all figures can be produced using the code in mem-ramp.R together with the provided data files. (ZIP) [file pone.0072395.s003.zip › prep.R]

# mem-ramp/prep.R
# functions to generate data files used by the plotting functions in mem-ramp.R
# (BLAST, gi.taxid.txt, bison_protein.csv)

# tested with R-3.0.1 and CHNOSZ-1.0.1
library(CHNOSZ)
data(thermo)

## summary
# b21(): from the complete BLAST files (20 hits per query), 
#   extract the first hits
#   --> writes files "bisonX_vs_refseq57.blastp_1" for X = N, S, R, Q, P
#   --> the zipped result is Supporting Dataset S1 ("blastp_1.zip")
# gi2bison(): from the gi.taxid.txt for RefSeq 57 (NCBI),
#   extract the gi's found in the BLAST files from above
#   --> writes a file "gi.taxid.txt" (contained in Dataset S2)
# b2prot(): from the protein FASTA files (JGI),
#   in combination with the BLAST and gi.taxid information,
#   extract model proteins for major phyla
#   --> writes a file "bison_protein.csv" (contained in Dataset S2)

# names of the sampling locations
locations <- c("N", "S", "R", "Q", "P")

#################################
### data processing functions ###
#################################

b21 <- function() {
  # where the complete BLAST files are stored
  # and where the BLAST files (first hits only) will be saved
  blastdir <- "../blast"
  # loop over locations
  for(i in 1:length(locations)) {
    fname <- paste("bison", locations[i], ".faa_vs_refseq57.blastp.xz", sep="")
    bfile <- paste(blastdir, fname, sep="/")
    # read the BLAST file, using default settings for 
    # similarity (30), e-value (1e-5), max.hits (1) and min.length (0) filters
    b <- read.blast(bfile)
    # now write a new file
    outname <- paste("bison", locations[i], "_vs_refseq57.blastp_1", sep="")
    outfile <- paste(blastdir, outname, sep="/")
    write.table(b, outfile, sep = "\t", col.names = FALSE, 
          row.names = FALSE, quote = FALSE, na = "")
  }
}

gi2bison <- function() {
  # assemble the gi-taxid data 
  # (NOTE: RefSeq-release57.catalog was downloaded from NCBI,
  #  then gi.taxid.txt.xz was created from it using the scripts 
  #  in the extdata/refseq directory of CHNOSZ)
  tfile <- "../taxonomy/gi.taxid.txt.xz"
  gi.taxid <- scan(tfile, what=as.list(character(2)), flush=TRUE)
  # location of the zipped file containing BLAST results (first hits only)
  bzip <- "../blast/blastp_1.zip"
  # assemble the gi's found in the BLAST files
  gi <- numeric()
  for(i in 1:length(locations)) {
    fname <- paste("bison", locations[i], "_vs_refseq57.blastp_1", sep="")
    bfile <- unz(bzip, fname)
    b <- read.blast(bfile, similarity=NA, evalue=NA)
    gi <- c(gi, def2gi(b$subjectId))
  }
  # look for the unique gi's
  ugi <- unique(gi)
  igi <- match(ugi, gi.taxid[[1]])
  out <- data.frame(gi.taxid[[1]][igi], gi.taxid[[2]][igi])
  # write it
  write.table(out, "gi.taxid.txt", col.names=FALSE, row.names=FALSE, quote=FALSE)
  # read and summarize it
  gi.taxid <- scan("gi.taxid.txt", what=as.list(character(2)), flush=TRUE)
  print(paste("bison:", length(gi.taxid[[1]]), "gi's"))
  print(paste("bison:", length(unique(gi.taxid[[2]])), "unique taxids"))
}

# get counts and model proteins for each phylum (at least 3% of total) 
b2prot <- function() {
  # where the FASTA files are stored
  fastadir <- "../fasta"
  # location of the zipped file containing BLAST results (first hits only)
  bzip <- "../blast/blastp_1.zip"
  # get the gi-taxid data
  tfile <- "gi.taxid.txt"
  gi.taxid <- scan(tfile, what=as.list(character(2)), flush=TRUE)
  # get the names of the taxa in RefSeq 57
  nfile <- "taxid_names.csv"
  taxid.names <- read.csv(nfile, as.is=TRUE)
  # loop over the locations
  for(i in 1:length(locations)) {
    # read the metagenome protein sequence file
    fname <- paste("bison", locations[i],".faa.gz", sep="")
    ffile <- paste(fastadir, fname, sep="/")
    f <- read.fasta(ffile)
    # read the blast file
    fname <- paste("bison", locations[i], "_vs_refseq57.blastp_1", sep="")
    bfile <- unz(bzip, fname)
    b <- read.blast(bfile)
    # use id.blast to assign taxon names
    ib <- id.blast(b, gi.taxid, taxid.names, min.phylum=0.03)
    # for each of the phyla, get the average amino acid composition
    uphylum <- unique(ib$phylum)
    for(j in 1:length(uphylum)) {
      # which of the BLAST results don't get names? these are the Other sequences
      if(uphylum[j]=="Other") iphylum <- which(! b$queryId %in% ib$queryId)
      else iphylum <- match(ib$queryId[ib$phylum==uphylum[j]], b$queryId)
      # the queryIds
      query <- b$queryId[iphylum]
      # which proteins (in the FASTA file) are these
      iprot <- match(query, f$protein)
      # make a new protein: the informational data
      p1 <- f[1, 1:4]
      p1$protein <- paste("bison", locations[i], sep="")
      p1$organism <- uphylum[j]
      # the number of sequences in each phylum
      # this is where we store our community profile (for bar charts)
      p1$ref <- length(iphylum)
      # the most abundant taxon (species) for this phylum
      bs <- b$subjectId[iphylum]
      bg <- def2gi(bs)
      ig <- match(bg, gi.taxid[[1]])
      ti <- gi.taxid[[2]][ig]
      tt <- sort(table(ti))
      tmax <- tail(tt, n=1)
      # the taxid followed by number of sequences in parentheses
      ttxt <- paste(names(tmax), "(",tmax,")", sep="")
      p1$abbrv <- ttxt
      # make a new protein: the amino acid data
      # this includes 'chains', but the mean will just be 1
      # rounding to two decimal places keeps enough significant figures
      # and makes for more readable tables and formulas
      p2 <- round(colMeans(f[iprot, 5:25]), 2)
      p <- cbind(p1, t(p2))
      if(j==1) p.out <- p else p.out <- rbind(p.out, p)
    }
    # order the proteins for this site by decreasing abundance of phyla
    p.out <- p.out[order(p.out$ref, decreasing=TRUE), ]
    # assemble the output
    if(i==1) out <- p.out else out <- rbind(out, p.out)
  }
  # write the output
  write.csv(out, "bison_protein.csv", row.names=FALSE)
}
