# Supplementary material for: A Metastable Equilibrium Model for the Relative Abundances of Microbial Phyla in a Hot Spring
Source: PLoS One. 2013 Sep 2;8(9):e72395. doi: 10.1371/journal.pone.0072395 (PMC3759468; doi:10.1371/journal.pone.0072395)
Supplement: Dataset S2 — Data files. Data files and source code used in this study, including the files taxid_names.csv (names at different taxonomic levels for microbial taxa in RefSeq 57), prep.R (R source code, with functions to prepare data files), gi.taxid.txt (unique gi numbers and taxon identifiers (taxid) for all BLAST hits), bison_protein.csv (amino acid compositions of model proteins for the phyla), mem-ramp.R (R source code, with functions to create each of the figures), and protein_table.csv (model proteins, including information from Tables 2 and 3, and values of and ). Note that prep.R contains functions to process data files that are not provided as supporting information (RefSeq and taxonomy files from NCBI and Bison Pool metagenome from JGI), but that all figures can be produced using the code in mem-ramp.R together with the provided data files. (ZIP) [file pone.0072395.s003.zip › gi.taxid.txt]

218295810 498848
218295811 498848
288818655 608538
206889939 289376
289549053 638303
288818623 608538
288818624 608538
288818625 608538
288818626 608538
288818832 608538
289549135 638303
288818882 608538
288818883 608538
288817417 608538
289548870 638303
289548869 638303
163781812 392423
55978190 300852
386361545 798128
386361765 798128
225848821 204536
288818962 608538
337288598 795359
289548268 638303
206900979 309799
288818254 608538
288818275 608538
163782107 392423
289548042 638303
289548041 638303
288818698 608538
218295095 498848
320450789 743525
289549018 638303
289549017 638303
289549014 638303
217966623 515635
37521132 251221
320352429 577650
432663353 1182706
119872048 384616
288817375 608538
289548616 638303
289548615 638303
288817923 608538
289548117 638303
384128705 608538
338731276 688269
289547943 638303
288818731 608538
289548578 638303
188996645 436114
374325658 1104324
171185239 444157
145590943 340102
260893944 429009
419724668 1094188
385800787 572479
397689700 1191523
386814183 247490
345303070 762570
320104747 575540
256380664 446462
15605727 224324
409990851 634502
288818586 608538
288818587 608538
288819124 608538
18313020 178306
374325751 1104324
327310809 999630
145592261 340102
374325753 1104324
374325752 1104324
126460210 410359
119873299 384616
119873298 384616
171185294 444157
18312211 178306
119872618 384616
372487382 640081
406838188 1133569
167038032 340099
206900707 309799
328950141 869210
291296273 504728
389807590 1163409
374327624 1104324
119872216 384616
337288653 795359
419959356 1177927
334126045 888063
288817400 608538
288817437 608538
289547989 638303
288817596 608538
289548062 638303
288818725 608538
289547891 638303
289547890 638303
289548382 638303
289548384 638303
289548385 638303
288818159 608538
337288343 795359
337286231 667014
337288341 795359
337288340 795359
288818469 608538
289548741 638303
288817518 608538
288817438 608538
288818398 608538
289548561 638303
289548691 638303
237756033 432331
188996023 436114
337288496 795359
337288497 795359
163782719 392423
289548809 638303
386019303 996285
337288656 795359
337288657 795359
163783614 392423
183219975 456481
212224051 523850
325294662 868864
304317010 580327
313204661 694427
325294546 868864
288817537 608538
289548960 638303
289548753 638303
289548754 638303
289548755 638303
289548756 638303
288818396 608538
289548133 638303
289548566 638303
288819052 608538
384129527 608538
188997255 436114
188997257 436114
237756180 432331
237756179 432331
237756178 432331
188996662 436114
188996660 436114
237756176 432331
188996655 436114
237756926 432331
218294883 498848
218294882 498848
289548534 638303
288818824 608538
288817753 608538
289549350 638303
15606962 224324
288818805 608538
289548639 638303
288818901 608538
288817799 608538
288817800 608538
289549036 638303
15605712 224324
288817964 608538
195952571 380749
288817582 608538
288818919 608538
289548996 638303
145591644 340102
374326656 1104324
119873382 384616
374326654 1104324
379003726 698757
119873385 384616
222526329 480224
289549156 638303
288817595 608538
289548407 638303
379004126 698757
218294806 498848
163782739 392423
288818555 608538
288819010 608538
288819011 608538
288819009 608538
288819012 608538
288817404 608538
289548346 638303
163781860 392423
289548013 638303
289548575 638303
289549098 638303
289548824 638303
288817687 608538
288817661 608538
18313388 178306
289547918 638303
288818126 608538
289548288 638303
289548107 638303
288819151 608538
289549312 638303
288818664 608538
384432460 762633
218294670 498848
218297208 498848
218297210 498848
18311827 178306
289548723 638303
288818022 608538
288817828 608538
289548682 638303
289547821 638303
288818113 608538
288818934 608538
289548959 638303
288818697 608538
427400014 883126
154244966 78245
374326994 1104324
171186165 444157
119871921 384616
374326998 1104324
119871919 384616
288818600 608538
331082367 658083
257094882 522306
145591666 340102
218295100 498848
217967981 515635
344201179 743299
376295408 641491
289548551 638303
206889671 289376
188997609 436114
288817551 608538
167570949 441162
119871673 384616
352681791 768679
333910145 880724
195953652 380749
289548159 638303
288819100 608538
288819098 608538
289548161 638303
289548162 638303
289548165 638303
288818692 608538
289548540 638303
289548539 638303
289548715 638303
338730928 688269
288819148 608538
288818704 608538
288817900 608538
288818644 608538
288817947 608538
288818132 608538
289547873 638303
289547872 638303
289547871 638303
206889731 289376
237755935 432331
386359979 798128
288817434 608538
289548785 638303
288817606 608538
288817435 608538
288817598 608538
289548786 638303
288817600 608538
289548788 638303
288819022 608538
337286952 667014
289549203 638303
304383589 862515
374326297 1104324
18314213 178306
18311969 178306
18311968 178306
18314212 178306
171185385 444157
18314208 178306
171185384 444157
379003910 698757
374328026 1104324
171184730 444157
119872798 384616
171184731 444157
374325762 1104324
289548401 638303
289548400 638303
337287723 795359
379004580 698757
419959776 1177927
419959777 1177927
334123927 888063
334123926 888063
288817673 608538
289548762 638303
288818648 608538
288817901 608538
374325252 985665
160902853 403833
418066370 691164
419960034 1177927
419960033 1177927
334125433 888063
386814065 247490
310778382 572544
218780145 439235
352682559 768679
18313628 178306
379004405 698757
145591154 340102
18313623 178306
18313622 178306
374327162 1104324
18313620 178306
374327165 1104324
119871778 384616
374327167 1104324
171186295 444157
119872883 384616
171186297 444157
119872884 384616
145590581 340102
145590582 340102
374327198 1104324
18313604 178306
374327762 1104324
119872912 384616
171186299 444157
171186300 444157
171186301 444157
379004429 698757
18313598 178306
374327200 1104324
18313597 178306
374327201 1104324
119872890 384616
119872891 384616
171186305 444157
145591115 340102
288819160 608538
288818302 608538
289548456 638303
289548457 638303
288818726 608538
288818598 608538
288818599 608538
289547894 638303
288817387 608538
288818485 608538
289549307 638303
288819211 608538
288818699 608538
288818060 608538
289547883 638303
289548006 638303
188997487 436114
288818860 608538
289548213 638303
289548214 638303
288817628 608538
289549196 638303
288818859 608538
21229382 192952
15605877 224324
15605875 224324
163782426 392423
352682324 768679
119872901 384616
171186313 444157
171186312 444157
374328080 1104324
352682389 768679
374327818 1104324
288817424 608538
289548651 638303
288818835 608538
289549239 638303
288817633 608538
289548973 638303
288817571 608538
289549099 638303
289548931 638303
289548930 638303
373458243 880073
385809070 945713
268318356 518766
317152294 643562
385810117 945713
373458600 880073
373458599 880073
410461068 1131731
220931350 373903
325968446 985053
402838360 796941
423082547 997827
15920295 273063
188996085 436114
373457903 880073
119873269 384616
374325704 1104324
119873265 384616
427401326 883126
427401327 883126
119872261 384616
288818775 608538
288819157 608538
288817759 608538
148262636 351605
73669618 269797
374327898 1104324
374325935 1104324
145592144 340102
374325938 1104324
374325939 1104324
374326904 1104324
374325974 1104324
288817501 608538
15605758 224324
288818061 608538
374325606 1104324
126459158 410359
18312856 178306
374325609 1104324
379003407 698757
163782631 392423
288817648 608538
289549130 638303
163783763 392423
288817651 608538
289548446 638303
288818121 608538
288818695 608538
289548761 638303
119872664 384616
119872665 384616
119872666 384616
374326572 1104324
419960335 1177927
419960336 1177927
119871808 384616
374326861 1104324
374327292 1104324
288818711 608538
289548865 638303
289547802 638303
288818500 608538
288818501 608538
229170662 526972
327311118 999630
15606113 224324
288818006 608538
289548140 638303
289548141 638303
384128293 608538
15606119 224324
289549157 638303
334124462 888063
334124464 888063
345300109 640513
334124465 888063
82701268 323848
225849110 204536
289548843 638303
289548845 638303
288817936 608538
289548844 638303
255037894 471854
226227300 379066
407475367 1128398
15606531 224324
188997570 436114
289549345 638303
289549346 638303
288817700 608538
289548606 638303
289548091 638303
288819168 608538
119871656 384616
385810971 945713
148655839 357808
288817489 608538
288818387 608538
289548934 638303
288818389 608538
289548088 638303
288817641 608538
288817642 608538
288817643 608538
289547960 638303
289548223 638303
289548222 638303
289548838 638303
288817383 608538
289549339 638303
289548369 638303
289548370 638303
288818488 608538
289548371 638303
384128845 608538
288819204 608538
289548643 638303
288818291 608538
289549139 638303
345304242 762570
418274205 1036177
163784595 392423
225849889 123214
288818855 608538
119872425 384616
374325992 1104324
171185873 444157
18313809 178306
145592093 340102
171185876 444157
18313806 178306
145592090 340102
188996886 436114
171185879 444157
327311975 999630
119872414 384616
119872413 384616
18313217 178306
145592025 340102
171185883 444157
374328347 1104324
18313224 178306
374326041 1104324
171185887 444157
171185888 444157
171185889 444157
171185890 444157
374326045 1104324
171185892 444157
425308462 1005567
301305697 679205
322836443 741091
433062710 1169382
325295332 868864
163784979 392423
115378540 378806
408419739 651182
312130382 649349
225848616 204536
305664186 583356
288817490 608538
381202513 1074493
381202514 1074493
427410336 883163
332796111 933801
55981918 300852
289548587 638303
374326104 1104324
171185766 444157
18314054 178306
126459653 410359
288818154 608538
289548851 638303
320450796 743525
389846642 523841
281412485 590168
14520467 272844
383764693 926550
206901864 309799
153206835 360116
375148820 700598
217967672 515635
288817464 608538
288817341 608538
289548505 638303
289549215 638303
289549216 638303
15605750 224324
288817452 608538
289547834 638303
289547835 638303
163783178 392423
298293835 639283
15605844 224324
225850403 123214
54024486 247156
217967315 515635
206901700 309799
387790395 929556
73669505 269797
237756542 432331
237756541 432331
289549366 638303
289549367 638303
288817807 608538
288817559 608538
289548174 638303
289549056 638303
288819041 608538
288819040 608538
334124259 888063
334124260 888063
163785748 392423
237755877 432331
237755878 432331
384432374 762633
289547832 638303
288818822 608538
289548536 638303
289548537 638303
188996749 436114
288819051 608538
288819050 608538
288818943 608538
288818942 608538
18312617 178306
288818556 608538
163782738 392423
288818558 608538
194334544 290512
374327100 1104324
379002976 698757
18312943 178306
374326235 1104324
374326234 1104324
289548212 638303
289548211 638303
288818277 608538
288817665 608538
10957060 224324
383320651 1041930
395226935 1177931
334338619 696281
239616887 521045
397690372 1191523
21673557 194439
226227022 379066
383787455 771875
395226920 1177931
395226922 1177931
395226967 1177931
395226968 1177931
289548726 638303
163782129 392423
289548727 638303
289548841 638303
419958228 1177927
334124886 888063
145591889 340102
379004531 698757
374326926 1104324
18313821 178306
374326928 1104324
126460431 410359
288818809 608538
288819049 608538
15605627 224324
163783631 392423
289547850 638303
289547851 638303
288818786 608538
218295874 498848
407472705 1128398
334122338 888063
334122337 888063
289549319 638303
218296411 498848
18312615 178306
374328340 1104324
309790838 765420
383111156 556259
337288435 795359
337288434 795359
337288433 795359
194430821 344601
337286662 667014
337288430 795359
354723144 980518
334122298 888063
334122299 888063
288817624 608538
384128384 608538
288819069 608538
119873067 384616
171185073 444157
289549062 638303
289549061 638303
18312539 178306
397904256 857293
268317516 518766
398813281 1144308
148263533 351605
48477208 263820
302038402 330214
115375624 378806
196229549 497964
395227021 1177931
268316266 518766
395227015 1177931
336324433 717231
116872910 386043
218295395 498848
169832361 477974
424867615 1159328
297564876 526227
189347650 290315
218960614 456827
289548249 638303
288817916 608538
327404723 755732
225848982 204536
289548073 638303
375145484 700598
289548555 638303
289548833 638303
288817395 608538
288818802 608538
289548927 638303
289548142 638303
289548143 638303
289548144 638303
288818636 608538
289548146 638303
163783150 392423
289548617 638303
289548458 638303
289549369 638303
289549368 638303
289547804 638303
419960178 1177927
354721806 980518
419960180 1177927
419960181 1177927
334124461 888063
289548086 638303
289548657 638303
15606307 224324
288817346 608538
163783312 392423
288817979 608538
288817823 608538
289548605 638303
289548604 638303
427400534 883126
288817796 608538
289547922 638303
288817798 608538
289547856 638303
288819078 608538
163781842 392423
374328338 1104324
374328339 1104324
218296283 498848
378951221 1114970
18313896 178306
288817990 608538
374327413 1104324
227827289 427317
15897722 273057
119871787 384616
119871788 384616
119871789 384616
119871790 384616
119871791 384616
119871792 384616
18313661 178306
379004336 698757
119871796 384616
119871798 384616
379004332 698757
119871800 384616
374327092 1104324
145591206 340102
171185398 444157
119872265 384616
225848900 204536
206890516 289376
124004184 313606
83645192 349521
119719237 368408
289549328 638303
289548679 638303
289549151 638303
374325835 1104324
15605649 224324
15607075 224324
289548778 638303
289548779 638303
289548737 638303
119873270 384616
171185266 444157
289548376 638303
288817487 608538
289548377 638303
288818720 608538
389861737 1184251
18312264 178306
374327736 1104324
218295732 498848
218295146 498848
15606880 224324
289548050 638303
15605920 224324
288817423 608538
289548648 638303
288817421 608538
225849301 204536
289548975 638303
288818578 608538
337287089 667014
288817664 608538
289548415 638303
237756961 432331
374325850 1104324
163783411 392423
288818086 608538
289548319 638303
289548351 638303
288818538 608538
289548215 638303
403382249 1033743
91774152 259564
160933246 428125
171185548 444157
419957202 1177927
336250667 1028307
395226927 1177931
395226850 1177931
149177274 344747
149927541 391597
302038401 330214
313675546 643867
403068023 946235
283781347 530564
170287885 126740
337287827 795359
320352450 577650
220915525 455488
379003399 698757
18313132 178306
18311837 178306
379003400 698757
379003401 698757
288818813 608538
288818414 608538
237755805 432331
237755804 432331
237755807 432331
384128115 608538
288818673 608538
322369255 797209
334123232 888063
334123231 888063
419958129 1177927
301025463 749531
419958127 1177927
419958128 1177927
288818093 608538
288818092 608538
288818359 608538
288818985 608538
288818986 608538
288818084 608538
289549320 638303
288818515 608538
193213955 517418
288819121 608538
288819122 608538
288819123 608538
15606659 224324
163782357 392423
288818768 608538
157736930 367737
186477021 391038
18313526 178306
379005179 698757
171185436 444157
119871575 384616
126459877 410359
126460645 410359
126458999 410359
171185433 444157
119871572 384616
171185431 444157
171184948 444157
18311971 178306
119871570 384616
327310942 999630
119871569 384616
171185424 444157
288818171 608538
289548344 638303
288819093 608538
288818781 608538
288818780 608538
374327638 1104324
119872203 384616
379005493 698757
18312099 178306
119872204 384616
18312097 178306
374327634 1104324
119872206 384616
119872208 384616
18312093 178306
18312092 178306
145592288 340102
171186411 444157
18312090 178306
145592519 340102
379005503 698757
18312085 178306
119872218 384616
374327986 1104324
374327987 1104324
374327988 1104324
145591126 340102
171184924 444157
374327989 1104324
374327990 1104324
374327991 1104324
374325880 1104324
374327620 1104324
171186402 444157
18312081 178306
374327617 1104324
374327616 1104324
18312078 178306
18312077 178306
374327613 1104324
126460684 410359
171186395 444157
145592503 340102
119872229 384616
288818754 608538
196232514 497964
153004399 404589
116619954 234267
395645214 28892
435846940 694430
18313179 178306
374325973 1104324
119873106 384616
18312703 178306
374328269 1104324
18312701 178306
119873102 384616
18312700 178306
171185102 444157
374325528 1104324
119873098 384616
171185100 444157
374328263 1104324
119873096 384616
374328262 1104324
374328261 1104324
119873093 384616
119871782 384616
119871783 384616
171185097 444157
374327899 1104324
119872376 384616
18311754 178306
288817688 608538
15606790 224324
288819164 608538
288818585 608538
288818583 608538
289549291 638303
119872627 384616
171184557 444157
327311016 999630
379004589 698757
332797662 933801
327311982 999630
119872064 384616
374326797 1104324
15606602 224324
288818140 608538
385808739 945713
289548031 638303
289547839 638303
188996797 436114
289547972 638303
337287504 667014
218296533 498848
119871870 384616
18313713 178306
374327046 1104324
171186217 444157
119871866 384616
18313709 178306
119871865 384616
171186220 444157
171186221 444157
374327052 1104324
119871861 384616
374327054 1104324
119871859 384616
119871858 384616
119871857 384616
171186229 444157
14602152 272557
374327060 1104324
379004973 698757
379004972 698757
337288970 795359
352682423 768679
153011823 439375
288817425 608538
297539813 666681
18312237 178306
374327770 1104324
171184567 444157
171184566 444157
374327767 1104324
119872634 384616
18312231 178306
374327764 1104324
374327763 1104324
379005367 698757
18312222 178306
374327757 1104324
195941130 444454
354721875 980518
392977367 1104326
334123706 888063
419956540 1177927
288818044 608538
289548513 638303
163783139 392423
289548511 638303
289548510 638303
289548509 638303
288818050 608538
384128815 608538
289548506 638303
337288502 795359
289548164 638303
163781893 392423
289548163 638303
289548290 638303
149176356 344747
269837281 479434
138896441 420246
289548118 638303
289548758 638303
289548315 638303
374630644 937775
379004422 698757
374328034 1104324
374326935 1104324
119873329 384616
379005122 698757
221632046 309801
383763819 926550
218296537 498848
374328139 1104324
379004882 698757
18312610 178306
119873016 384616
163782654 392423
288817581 608538
288817580 608538
288818867 608538
163782192 392423
289548477 638303
288817917 608538
288818066 608538
288817329 608538
398820721 1144344
289577879 580331
289548228 638303
288818757 608538
288818756 608538
288818755 608538
289549075 638303
289549303 638303
288819005 608538
289548740 638303
289549269 638303
289549268 638303
384129901 608538
218295740 498848
218295742 498848
218295741 498848
395762754 1112211
20089645 188937
305663227 583356
374328057 1104324
379004722 698757
171184755 444157
171184754 444157
374326317 1104324
18312521 178306
379004822 698757
379003686 698757
319653384 665959
354611490 751944
306820784 864565
218961270 456827
345007359 756883
302870780 608506
225848034 204536
373456428 880073
289549336 638303
289549338 638303
289547849 638303
15606022 224324
163783228 392423
288818567 608538
163782145 392423
15606980 224324
289548649 638303
373459579 880073
373856786 666686
331269202 929506
163782474 392423
222524149 480224
288817630 608538
288817629 608538
289548623 638303
320449164 743525
288818581 608538
289549168 638303
288817584 608538
288817583 608538
288818784 608538
288818893 608538
288819132 608538
289548277 638303
288817989 608538
288818825 608538
288818147 608538
15605714 224324
289549033 638303
288818687 608538
289549031 638303
289548695 638303
119872667 384616
119872668 384616
119872670 384616
288819203 608538
288818573 608538
289548018 638303
163782190 392423
225848727 204536
419958217 1177927
419958216 1177927
188996465 436114
237757081 432331
289548138 638303
15606955 224324
289547926 638303
289548771 638303
15607072 224324
289548035 638303
289548219 638303
289548717 638303
384129454 608538
288818702 608538
289548700 638303
289548699 638303
288818015 608538
288818671 608538
15606552 224324
289548328 638303
330508979 990316
320106293 401053
225848318 204536
332982376 697281
270308039 311424
357039237 767817
288818348 608538
288818776 608538
386812089 247490
322372062 797209
427404354 883126
145591720 340102
379003660 698757
385772777 930943
379004892 698757
171185146 444157
374325531 1104324
419956790 1177927
419956791 1177927
427411412 883163
289548236 638303
289548235 638303
289547805 638303
289548697 638303
218294708 498848
218294707 498848
288817553 608538
15606561 224324
188996290 436114
289549045 638303
288817614 608538
18312286 178306
119872674 384616
171184601 444157
171184600 444157
163784202 392423
188996287 436114
289547959 638303
289548933 638303
289548932 638303
343085675 880070
39995191 243231
383787413 771875
332295511 747365
159041314 397948
163782414 392423
289548842 638303
288817412 608538
384128213 608538
289549058 638303
374326327 1104324
145591299 340102
218295763 498848
289548121 638303
289549141 638303
288817456 608538
289549143 638303
289549144 638303
289548806 638303
288818560 608538
289548807 638303
354725096 980518
334125534 888063
171184606 444157
18312510 178306
379004980 698757
18312508 178306
18312507 178306
126460203 410359
119872927 384616
145590702 340102
379004868 698757
374328123 1104324
18312596 178306
119872931 384616
119872932 384616
119872933 384616
379005326 698757
18313946 178306
126460066 410359
327310987 999630
18312945 178306
126459979 410359
379003494 698757
288817433 608538
288817978 608538
288817418 608538
337288302 795359
338731438 688269
237756723 432331
188996671 436114
188996672 436114
188996673 436114
188996674 436114
15605837 224324
289548181 638303
289547929 638303
288818616 608538
297565888 526227
289547971 638303
195940850 444454
334126244 888063
337288436 795359
337288437 795359
15606409 224324
387894220 1037911
387894217 1037911
387894216 1037911
390941522 760154
337288107 795359
337288106 795359
337287882 795359
337287646 795359
337287647 795359
337287648 795359
337287649 795359
15606133 224324
288819194 608538
289548928 638303
288819043 608538
288819042 608538
237756409 432331
18313838 178306
374326913 1104324
379005764 698757
312958848 746360
94967416 204669
222099622 309803
218295128 498848
218295144 498848
218295143 498848
337287894 795359
15605981 224324
294497889 545693
288818533 608538
289547858 638303
289548683 638303
289549304 638303
288818260 608538
288818097 608538
289549242 638303
288817824 608538
337287720 795359
124265199 420662
337287717 795359
386347543 869211
46199701 262724
152990071 387092
188997364 436114
289549347 638303
327399826 760142
337287912 795359
10957059 224324
334138870 944559
335040779 986075
297565574 526227
150390057 293826
288817345 608538
288818089 608538
289547881 638303
288817352 608538
289547879 638303
289548132 638303
15606423 224324
288817927 608538
289548775 638303
288819190 608538
289547897 638303
337288755 795359
337288123 795359
419959743 1177927
419959742 1177927
188996289 436114
289548256 638303
289548255 638303
397691384 1191523
374339919 443254
15669518 243232
270308274 311424
189425216 398767
268316862 518766
320450942 743525
288549901 500639
334124982 888063
288817364 608538
188997641 436114
188996255 436114
289549049 638303
289548009 638303
419959957 1177927
392980793 1104326
419959959 1177927
289548398 638303
289548397 638303
288817945 608538
289548906 638303
289548907 638303
288819013 608538
288818305 608538
288817361 608538
384438442 1111069
289547920 638303
334125293 888063
354724834 980518
334125295 888063
334125296 888063
365971767 1045856
222523659 480224
257077231 333146
297567154 526227
117927943 351607
171186345 444157
119871630 384616
379005567 698757
18312034 178306
145592450 340102
119872388 384616
119872389 384616
145590296 340102
119872578 384616
171184512 444157
171184513 444157
171184514 444157
119872581 384616
119872582 384616
18312173 178306
119872583 384616
374327707 1104324
317123151 644966
289548312 638303
288817332 608538
289548468 638303
288819139 608538
337288665 795359
288817680 608538
288817786 608538
289549357 638303
237756177 432331
171185654 444157
119873380 384616
119873379 384616
374326659 1104324
18313341 178306
374326661 1104324
410463841 1206767
254167848 439481
374326034 1104324
126460611 410359
18314180 178306
374326288 1104324
119871522 384616
161507805 405566
282889722 159254
294054268 583355
91773543 259564
289548172 638303
289548173 638303
289548045 638303
15606865 224324
288817817 608538
288818831 608538
289548102 638303
288817830 608538
15606813 224324
163782364 392423
288817750 608538
288817525 608538
288819048 608538
300778340 525257
289548149 638303
374326063 1104324
145591263 340102
119872270 384616
18314171 178306
171185373 444157
288817724 608538
289549152 638303
288817391 608538
289548112 638303
288819205 608538
289547898 638303
379005663 698757
119873481 384616
327310101 999630
379004296 698757
119871817 384616
170290114 374847
374327081 1104324
18313681 178306
379004291 698757
374327076 1104324
433093242 1169388
268317693 518766
289549052 638303
289549218 638303
119872009 384616
145591912 340102
119872007 384616
379003388 698757
119872010 384616
379003386 698757
288817513 608538
288818183 608538
288817955 608538
288818273 608538
15606167 224324
218297318 498848
320450725 743525
218296253 498848
289548853 638303
289547961 638303
289548780 638303
288817520 608538
288817465 608538
149923340 391625
171185434 444157
218296555 498848
218296553 498848
218296552 498848
289548947 638303
288818761 608538
289548362 638303
288818759 608538
171185606 444157
379004089 698757
119872866 384616
352682284 768679
171184761 444157
289548338 638303
288817554 608538
171185470 444157
171184795 444157
352681628 768679
18313635 178306
119871600 384616
374328036 1104324
18311685 178306
145591390 340102
419957627 1177927
419957628 1177927
344941803 697282
337288038 795359
218295954 498848
218295955 498848
218295958 498848
218295959 498848
288817965 608538
288817327 608538
15606512 224324
288817658 608538
288818612 608538
289548747 638303
289548748 638303
288818609 608538
288818608 608538
289548751 638303
289547884 638303
289547865 638303
289548316 638303
288818658 608538
289549290 638303
163781858 392423
15606897 224324
289548122 638303
289549322 638303
288818392 608538
218296957 498848
218294870 498848
218294869 498848
218294868 498848
218294865 498848
218294864 498848
289547928 638303
288819193 608538
289548592 638303
288818740 608538
288818386 608538
288818057 608538
289547803 638303
289548622 638303
335040995 986075
15606625 224324
288818054 608538
288817681 608538
289549235 638303
288817393 608538
15606537 224324
289549353 638303
289549352 638303
289548577 638303
384128314 608538
289548461 638303
218132210 483218
384430704 762633
289549170 638303
288817827 608538
384128587 608538
289548380 638303
18313269 178306
145591749 340102
352681992 768679
171184637 444157
171184638 444157
171184639 444157
171184640 444157
171184641 444157
18312341 178306
374327870 1104324
18312342 178306
119872723 384616
119872724 384616
18312345 178306
18312346 178306
119872711 384616
374327876 1104324
119872709 384616
18312351 178306
126459269 410359
374327879 1104324
171184652 444157
171184653 444157
327311025 999630
374327882 1104324
18312359 178306
145590452 340102
374327884 1104324
18312361 178306
171184658 444157
374327887 1104324
18312369 178306
126459279 410359
119872731 384616
18312371 178306
145590460 340102
119872608 384616
171184539 444157
119872606 384616
171184537 444157
171184536 444157
18312190 178306
145590319 340102
119872601 384616
374327721 1104324
119872599 384616
289549254 638303
289548004 638303
289548557 638303
288818418 608538
289549251 638303
289548600 638303
289547864 638303
223940411 320771
163782442 392423
258511178 521098
300867631 272129
289548079 638303
289548478 638303
288818053 608538
289548337 638303
288818792 608538
288817555 608538
289548670 638303
289548671 638303
288818116 608538
289548049 638303
373859603 666686
18313313 178306
171185679 444157
218294965 498848
218294964 498848
163785158 392423
337288655 795359
337288654 795359
288818862 608538
288817541 608538
18311862 178306
18311861 178306
237756016 432331
237756015 432331
419243073 868178
334125709 888063
429082133 1073999
334124899 888063
379003646 698757
119871564 384616
336323527 717231
288817562 608538
163783574 392423
288817593 608538
18313335 178306
119872395 384616
126458938 410359
18313332 178306
171185663 444157
379003684 698757
288817886 608538
301058818 88274
11497867 224325
288818062 608538
289548455 638303
289548614 638303
289547878 638303
289547877 638303
15606344 224324
15606124 224324
288817512 608538
289548872 638303
289548633 638303
288817985 608538
288818271 608538
289548442 638303
289548967 638303
289548968 638303
188996491 436114
288818087 608538
218294832 498848
218294833 498848
374326624 1104324
119871827 384616
15605618 224324
225849545 204536
18313875 178306
206900646 309799
337287998 795359
337287999 795359
289547995 638303
385805445 1163730
385806095 1163730
385806094 1163730
288818492 608538
336236082 634956
427400747 883126
119872947 384616
237756522 432331
260893677 429009
343085372 880070
289549223 638303
289549224 638303
288817574 608538
288819138 608538
289547847 638303
288818597 608538
288818274 608538
289548462 638303
126460665 410359
145592483 340102
379005568 698757
119872248 384616
18313307 178306
397689866 1191523
288819067 608538
289548354 638303
289548355 638303
218296652 498848
218295116 498848
427721050 99598
237755818 432331
218294793 498848
218294794 498848
237756933 432331
218294796 498848
218294797 498848
18312377 178306
126459286 410359
145592376 340102
145592377 340102
171184664 444157
171184663 444157
379005246 698757
302039578 330214
296133188 635013
289548852 638303
289548663 638303
288818806 608538
288817790 608538
288817789 608538
288817788 608538
163782066 392423
171184999 444157
171184998 444157
289548040 638303
289548621 638303
399575499 1210908
337287901 795359
337287902 795359
218295164 498848
218295163 498848
218295162 498848
334122922 888063
419957901 1177927
327311035 999630
288819163 608538
289549237 638303
237755729 432331
57642090 69014
222530625 521460
334123779 888063
334123780 888063
289549117 638303
289549116 638303
289549115 638303
218960590 456827
340757907 469618
289549341 638303
222525862 480224
196248306 495036
193214795 517418
188584832 457570
337288682 795359
269126942 471852
288818868 608538
289549213 638303
288817616 608538
289549132 638303
289549129 638303
171185508 444157
289548810 638303
289548516 638303
289548515 638303
289548514 638303
288818048 608538
288818049 608538
288818051 608538
289549278 638303
289547826 638303
288818945 608538
288818946 608538
289547823 638303
288818948 608538
289547853 638303
288818540 608538
288818541 608538
289548217 638303
289548218 638303
288818778 608538
317121376 644966
218296607 498848
218296608 498848
218296609 498848
288818908 608538
163781634 392423
289548340 638303
288818911 608538
288818912 608538
289548226 638303
289548227 638303
15606296 224324
15605651 224324
288817529 608538
289548690 638303
14601141 272557
297567737 526227
218296999 498848
288818095 608538
225848596 204536
374326707 1104324
419956466 1177927
334123806 888063
334123807 888063
401761894 1211025
289548835 638303
288818801 608538
218295723 498848
218295722 498848
352681492 768679
379004144 698757
374326308 1104324
379004145 698757
119871556 384616
18312032 178306
119871635 384616
289548640 638303
289548586 638303
289548579 638303
288819159 608538
302872840 608506
302872841 608506
222530641 521460
222099403 309803
163784588 392423
395208112 796945
217077373 484019
408791811 1193051
334131559 1000565
116748187 335543
218960852 456827
217967671 515635
319789235 648996
289549249 638303
289548724 638303
288818252 608538
288817988 608538
289548618 638303
288817758 608538
334125959 888063
288817548 608538
374328145 1104324
171186224 444157
218294659 498848
218294660 498848
218294661 498848
337288164 795359
171186353 444157
119871620 384616
288819075 608538
288819074 608538
374326859 1104324
119873168 384616
18313055 178306
338813227 1009370
307720344 563040
288818376 608538
171185206 444157
171185204 444157
145591303 340102
145592006 340102
374326899 1104324
18313937 178306
18313938 178306
126460457 410359
171186087 444157
171186088 444157
319944048 887898
225848391 204536
206889587 289376
258405868 485915
333370445 997346
281412224 590168
403386941 1033737
386359518 798128
427385945 742727
218295991 498848
218295992 498848
218297174 498848
218296273 498848
70606463 330779
289547978 638303
269837976 479434
419821916 334727
163782980 392423
357406067 1091494
253576748 621372
427402017 883126
378976019 1125630
289548396 638303
288818170 608538
288818172 608538
288818174 608538
218296937 498848
15605923 224324
288817370 608538
289548792 638303
288818187 608538
163783712 392423
289549240 638303
288817384 608538
337289044 795359
288818601 608538
219848945 326427
289548245 638303
15606370 224324
289549256 638303
289549257 638303
289549259 638303
289549260 638303
337287889 795359
126458666 410359
145590621 340102
126459091 410359
163781856 392423
334122640 888063
419957651 1177927
289548325 638303
289547889 638303
163783123 392423
288817355 608538
288817931 608538
218778673 439235
126651001 388400
289547990 638303
218295875 498848
218295873 498848
334124976 888063
402845114 936565
334124974 888063
419959304 1177927
188997151 436114
163788550 391603
384432276 762633
423594996 1053226
74316922 292415
229582572 419942
289548698 638303
119873290 384616
145592252 340102
374325735 1104324
337287615 795359
288817991 608538
374325934 1104324
374327195 1104324
119872152 384616
171185929 444157
171184635 444157
379005287 698757
171184633 444157
171184632 444157
374327852 1104324
289548612 638303
218295049 498848
218295051 498848
238911244 573395
354721598 980518
419956610 1177927
334122280 888063
419957392 1177927
374328294 1104324
379005728 698757
374328296 1104324
145592319 340102
18312737 178306
374328298 1104324
171185131 444157
379005722 698757
18312741 178306
171185134 444157
119873133 384616
18312751 178306
374328305 1104324
288818925 608538
288818924 608538
288818643 608538
18314124 178306
345298511 640513
401678957 1216470
288549412 500639
365969708 1045856
218294782 498848
218294781 498848
218294780 498848
381191126 456163
218294776 498848
218294775 498848
218294774 498848
288818382 608538
288818077 608538
289548738 638303
384129413 608538
18313044 178306
15605740 224324
163783240 392423
289548689 638303
289549032 638303
288818686 608538
288819140 608538
334122111 888063
288818427 608538
55978310 300852
289548083 638303
288818301 608538
126466256 399550
427404445 883126
289548716 638303
288818313 608538
119872809 384616
337288406 795359
288818978 608538
289549281 638303
289548109 638303
289548110 638303
289548585 638303
163781682 392423
225847910 204536
288818011 608538
288818010 608538
15606204 224324
288818854 608538
289548563 638303
289547902 638303
288818019 608538
119873198 384616
119873197 384616
119873196 384616
119873195 384616
171185192 444157
379004527 698757
126459242 410359
171185190 444157
379004522 698757
336430538 658086
114763973 314265
419669056 889225
218297151 498848
218297150 498848
119872839 384616
379004719 698757
126459972 410359
119872837 384616
289548966 638303
218295778 498848
386360220 798128
145591603 340102
18313584 178306
18312955 178306
119872659 384616
171184589 444157
18312257 178306
218294720 498848
218297040 498848
163784219 392423
373486318 903818
222100700 309803
222053570 316067
338211266 761193
18312444 178306
171184716 444157
288819154 608538
288819153 608538
288819021 608538
148658404 357808
164688201 445973
288817737 608538
288817738 608538
119872167 384616
379005462 698757
171186444 444157
171186443 444157
374327667 1104324
18312132 178306
126460736 410359
145592565 340102
119872170 384616
119872171 384616
171186451 444157
171184486 444157
374327677 1104324
119872174 384616
171184488 444157
171184490 444157
171184491 444157
374327682 1104324
384128131 608538
288818179 608538
288818914 608538
289548135 638303
288817460 608538
419957562 1177927
334122547 888063
379005571 698757
18311832 178306
288818329 608538
288817402 608538
119872893 384616
379003057 698757
171185269 444157
171185268 444157
223938626 320771
255036472 471854
327310110 999630
288817806 608538
289548421 638303
289548422 638303
119873484 384616
327311157 999630
119872877 384616
18311848 178306
119873486 384616
374326556 1104324
119873488 384616
374326546 1104324
119873490 384616
218296963 498848
171185671 444157
289549059 638303
288818769 608538
20808329 273068
225159363 278957
384129911 608538
288818356 608538
289547886 638303
288818354 608538
163782083 392423
288818071 608538
289548452 638303
289547869 638303
289547868 638303
289547867 638303
163781956 392423
288817984 608538
288817659 608538
206890534 289376
206889446 289376
337287969 795359
373457171 880073
374327308 1104324
206901518 309799
313673768 768670
163783573 392423
288818977 608538
288817715 608538
288817561 608538
289548053 638303
288818007 608538
288817419 608538
289548269 638303
288817930 608538
288817639 608538
288817578 608538
288819097 608538
289548624 638303
289548322 638303
288817924 608538
163782158 392423
289548379 638303
218296675 498848
218296678 498848
374326628 1104324
225850332 123214
225849882 123214
15607063 224324
289548597 638303
289548596 638303
163783753 392423
289548070 638303
288818099 608538
334121754 888063
261342983 500639
419959598 1177927
419959597 1177927
419959596 1177927
419956776 1177927
392977466 1104326
334123602 888063
334123601 888063
220917831 455488
197301217 454165
168239477 454165
171185200 444157
119873202 384616
119872247 384616
304315836 580327
288818748 608538
375091862 883114
383788732 511051
429217422 1056495
345302549 762570
188996099 436114
255535417 531844
289548571 638303
288819024 608538
289548409 638303
163783219 392423
289547950 638303
288817662 608538
337287814 795359
337285415 667014
15606093 224324
188996667 436114
289548832 638303
289548831 638303
289548170 638303
289549097 638303
288818889 608538
288818888 608538
288818887 608538
163782965 392423
334125573 888063
50120530 218491
15605761 224324
18311908 178306
374327224 1104324
18313576 178306
18313574 178306
18311931 178306
288817732 608538
409095301 1151117
119872808 384616
288818874 608538
289547882 638303
289548323 638303
374327843 1104324
171184627 444157
171184629 444157
126458754 410359
145590427 340102
119872700 384616
171184975 444157
145590424 340102
288818347 608538
15669517 243232
288817358 608538
288818869 608538
334123091 888063
334123090 888063
334123088 888063
119873293 384616
158520019 96561
218296311 498848
110635782 266779
325294608 868864
261822280 561231
163783566 392423
289549275 638303
289549274 638303
288817811 608538
288818131 608538
288818289 608538
289548348 638303
289548095 638303
289548094 638303
288818737 608538
288818736 608538
288817899 608538
289549205 638303
288818861 608538
289548032 638303
289548033 638303
288817587 608538
108803069 266117
288819064 608538
153011773 439375
374326253 1104324
379004726 698757
374326269 1104324
374326268 1104324
327310977 999630
374326266 1104324
327310971 999630
374326265 1104324
78044545 246194
328950220 869210
337287785 795359
329121084 888062
170290258 374847
188997491 436114
148655047 357808
333986402 868131
288818891 608538
237755626 432331
289548329 638303
163782798 392423
288818668 608538
289548856 638303
289549142 638303
288818146 608538
171184595 444157
374327739 1104324
145590597 340102
18313925 178306
379005029 698757
18313607 178306
18314237 178306
379003490 698757
14590480 70601
289548224 638303
288817739 608538
15606505 224324
289547905 638303
409096351 1151117
15669694 243232
384128784 608538
289547903 638303
289548564 638303
289549329 638303
289548725 638303
419958928 1177927
419958929 1177927
421845379 1006003
419958933 1177927
187736634 349741
258514952 485916
313667220 670487
289548677 638303
212218026 434924
288818292 608538
288817743 608538
288819003 608538
289549301 638303
289548010 638303
289549287 638303
288817677 608538
289549285 638303
289549286 638303
15606506 224324
289548963 638303
289549137 638303
288818526 608538
288817693 608538
288817694 608538
289547947 638303
163782865 392423
163782569 392423
288817905 608538
288817736 608538
15605824 224324
288817682 608538
226226747 379066
386813382 247490
15605879 224324
15605880 224324
374327940 1104324
374327939 1104324
18312408 178306
119872750 384616
15606507 224324
302349085 666510
288817726 608538
289548985 638303
289548984 638303
163782280 392423
163782718 392423
289548803 638303
288818734 608538
289548801 638303
288818732 608538
423694188 1038924
288818733 608538
289548800 638303
288819115 608538
288819114 608538
387791146 929556
212223712 523850
374711046 1069536
392403327 869212
373459709 880073
206900125 309799
218296526 498848
289548270 638303
288817922 608538
119872617 384616
119872616 384616
18312209 178306
327311026 999630
146297155 351627
319956415 749222
288818995 608538
288818830 608538
288817631 608538
288817632 608538
289549008 638303
289549009 638303
237755855 432331
119871533 384616
171185390 444157
171186132 444157
289548983 638303
352681519 768679
126459981 410359
327310771 999630
18312503 178306
288560033 634498
237755767 432331
217967681 515635
217967679 515635
225849526 204536
288817557 608538
288818561 608538
319789380 648996
379004914 698757
379004913 698757
379004911 698757
18311804 178306
171184773 444157
429104640 1208591
334125965 888063
289548374 638303
288818727 608538
338731274 688269
337287709 795359
337287710 795359
119872762 384616
145590466 340102
171184676 444157
171184675 444157
18312387 178306
374325766 1104324
374325767 1104324
18313039 178306
119873318 384616
374325770 1104324
18313042 178306
379005608 698757
379005607 698757
289547968 638303
330815744 999541
258647957 626522
289547906 638303
289548078 638303
288818063 608538
288818895 608538
188996725 436114
289547991 638303
289547992 638303
289547993 638303
225848005 204536
288818479 608538
288817552 608538
374327286 1104324
18313425 178306
288818506 608538
288818572 608538
163782805 392423
289548572 638303
119872948 384616
288817560 608538
288817446 608538
384128668 608538
384129319 608538
218295682 498848
18313648 178306
164688434 445973
288818058 608538
288817951 608538
374325571 1104324
289548655 638303
289548158 638303
288818803 608538
384129550 608538
119872233 384616
119872234 384616
374327603 1104324
18312068 178306
18312069 178306
171186384 444157
379005530 698757
145592493 340102
374327598 1104324
119872240 384616
119872241 384616
119872242 384616
145592488 340102
171186377 444157
171186376 444157
379005539 698757
352682570 768679
18313045 178306
15605890 224324
15605889 224324
15605888 224324
288818637 608538
288818634 608538
289548588 638303
408792772 1193051
148262491 351605
322418445 443143
163782897 392423
288818767 608538
289548465 638303
317495743 562982
188997640 436114
288817403 608538
298675166 644295
288819134 608538
288818921 608538
288817377 608538
354580326 743719
289524106 592015
320160247 926569
387930128 997296
379003445 698757
126459388 410359
423693785 1038924
387895847 1037911
421860423 1212764
344996773 632516
329121350 888062
414563141 1051072
383320382 1041930
269925721 525904
118576536 414004
325109931 756272
406834473 1123242
347533602 585394
337287759 795359
156740375 383372
354559495 871968
289548108 638303
289548694 638303
289549263 638303
288819065 608538
15606678 224324
289548770 638303
15607106 224324
288818653 608538
288819207 608538
289549310 638303
171184943 444157
374327428 1104324
379003446 698757
223477857 246969
237756935 432331
225848960 204536
288818383 608538
374326237 1104324
374326238 1104324
352681672 768679
374326233 1104324
379004807 698757
145590747 340102
330823831 596154
374327810 1104324
379004812 698757
365968437 1045856
289547924 638303
289548993 638303
325294562 868864
357411693 591167
149280701 391596
226227147 379066
163784158 392423
119871992 384616
119871991 384616
296242945 633148
145591792 340102
15606806 224324
226226625 379066
217077431 484019
218296268 498848
218296269 498848
419959276 1177927
334124999 888063
289548720 638303
288818124 608538
289548867 638303
338214709 761193
110636642 269798
193214344 517418
206895994 309798
383787361 771875
226226613 379066
322368439 797209
313672102 768670
355570874 882090
319789419 648996
171185899 444157
379003546 698757
18313237 178306
119872522 384616
374326056 1104324
119872523 384616
374326057 1104324
171185904 444157
171185905 444157
145591717 340102
126460252 410359
171185907 444157
119872529 384616
379005211 698757
119872822 384616
18312446 178306
145590485 340102
327310749 999630
171184702 444157
119872827 384616
145590494 340102
218296241 498848
218296240 498848
218296239 498848
238925178 515619
409095222 1151117
307594159 572478
307594160 572478
334124747 888063
334124746 888063
334124743 888063
337287700 795359
337287699 795359
419958691 1177927
401675506 1216470
419958693 1177927
395763669 1112211
268315856 518766
288818898 608538
288818528 608538
218295629 498848
289548891 638303
163782170 392423
218248250 41431
289548942 638303
15607053 224324
288818774 608538
288817607 608538
288817343 608538
195953968 380749
384128502 608538
289547934 638303
288818475 608538
288818721 608538
289548065 638303
288818718 608538
289547965 638303
218294822 498848
218294823 498848
218294824 498848
171184742 444157
119872788 384616
119872789 384616
18312498 178306
383456541 1144275
288818890 608538
288817372 608538
289549261 638303
288817389 608538
163782804 392423
288818311 608538
218295902 498848
218295901 498848
288817353 608538
163781659 392423
289547896 638303
288818468 608538
300088434 552811
218887655 883
395217611 1144253
288818238 608538
289548533 638303
15607070 224324
18312986 178306
171185700 444157
171185701 444157
374326728 1104324
119873359 384616
171185271 444157
374326724 1104324
171185703 444157
374326721 1104324
119873354 384616
171185706 444157
374327996 1104324
15605695 224324
289549145 638303
289549210 638303
288818918 608538
163782443 392423
297544195 583358
163782440 392423
289577918 580331
15605891 224324
383764384 926550
373459750 880073
433637604 797302
18312271 178306
284167110 543526
302390286 555079
225677363 77037
193214439 517418
189426174 398767
403237281 1033734
338211146 761193
221632672 309801
373457902 880073
373459189 880073
337288561 795359
78043170 246194
328950699 869210
288818866 608538
288818535 608538
288818536 608538
288818537 608538
171185416 444157
119871560 384616
163782196 392423
237756167 432331
288818661 608538
296243018 633148
379004009 698757
289548445 638303
288817376 608538
289549321 638303
289549255 638303
15606843 224324
288817431 608538
206890706 289376
289549252 638303
288817527 608538
289547806 638303
386283807 1165841
288818706 608538
288818707 608538
288818708 608538
288817498 608538
188997180 436114
289548381 638303
89093557 207954
288818591 608538
289548120 638303
288818606 608538
289548242 638303
289548239 638303
289548240 638303
289548241 638303
384128867 608538
288818104 608538
289549207 638303
288818827 608538
288817491 608538
288817620 608538
399055714 1144311
345863548 1049564
320450538 743525
237756199 432331
288818394 608538
289548059 638303
289549212 638303
288817369 608538
289548072 638303
15606539 224324
374301081 690850
156937768 453591
381189833 456163
415886562 796606
77165230 323261
424765204 1134802
300812248 784613
338535929 483219
302039011 330214
337288322 795359
427416256 102129
319766487 550542
288817675 608538
289549219 638303
289548476 638303
288818094 608538
288818353 608538
423689114 1038924
288818564 608538
409912758 663917
328951417 869210
14590114 70601
319789888 648996
419958310 1177927
419958309 1177927
419958308 1177927
334123436 888063
334123437 888063
218295611 498848
218295610 498848
218295609 498848
429219598 937777
320451489 743525
386361813 798128
163783140 392423
126459836 410359
327310421 999630
327310422 999630
352682510 768679
18312529 178306
374328070 1104324
18311866 178306
352681462 768679
398837332 1144342
289548989 638303
288819084 608538
288818263 608538
288819158 608538
289547842 638303
15606146 224324
171185720 444157
254479214 391606
18314200 178306
119873006 384616
18313429 178306
327311344 999630
374326285 1104324
18314203 178306
374326283 1104324
419959856 1177927
419959855 1177927
427736888 373994
347756540 981222
338731169 688269
220909554 395961
288818098 608538
384128750 608538
188996288 436114
385809820 945713
289548952 638303
288817666 608538
15605685 224324
288817668 608538
15605683 224324
188997410 436114
289547809 638303
288818276 608538
289549012 638303
289549153 638303
288817390 608538
289548783 638303
288817379 608538
289547819 638303
289547818 638303
288818744 608538
288818745 608538
188996937 436114
225848820 204536
419764655 1162296
289548608 638303
289548352 638303
289548353 638303
212224648 523850
157363703 416591
206890693 289376
51894086 292459
221633340 309801
392969754 1185876
148269795 390874
397690854 1191523
374325811 1104324
379003108 698757
171184530 444157
171184529 444157
119872598 384616
119872596 384616
374327716 1104324
145590311 340102
171184525 444157
171184523 444157
145590307 340102
374327710 1104324
171184520 444157
171184519 444157
119872584 384616
433544789 1246477
397690837 1191523
325280331 709991
217967674 515635
150020733 391009
313672290 768670
222148146 311402
206895302 309798
289548826 638303
288818103 608538
218294614 498848
218294617 498848
218294618 498848
218294619 498848
218294620 498848
15605864 224324
15605678 224324
163783224 392423
374327406 1104324
119718989 368408
332797310 933801
145590594 340102
18311918 178306
379004879 698757
288818920 608538
218296318 498848
94265855 262489
392374712 671143
289547999 638303
288818247 608538
126459905 410359
392374566 671143
338729826 688269
269836546 479434
373456361 880073
431799757 926556
357975182 1030157
386359615 798128
419956883 1177927
288817887 608538
58584408 292805
291280346 639282
392411092 706587
357003393 741161
126459311 410359
119872764 384616
289548411 638303
195953923 380749
302037802 330214
218960375 456827
303326801 457398
310827654 903814
296132723 635013
345302563 762570
206889680 289376
91773950 259564
357040680 767817
309789696 765420
385810283 945713
269836315 479434
332296582 747365
289549148 638303
296132358 635013
288817323 608538
145590648 340102
18313695 178306
374327061 1104324
379004970 698757
379004971 698757
15606776 224324
288818508 608538
392403808 869212
288818067 608538
386813521 247490
353328239 941258
337285505 667014
397690794 1191523
288818186 608538
289547875 638303
149909801 58051
319789203 648996
218295872 498848
15605905 224324
163783729 392423
289549244 638303
15606864 224324
119873069 384616
18312667 178306
218297030 498848
386361533 798128
171186159 444157
379003903 698757
218294970 498848
337287622 795359
337287621 795359
337287619 795359
337287618 795359
337287617 795359
334124925 888063
419958267 1177927
18311833 178306
159042004 397948
307595544 572478
386813121 247490
114778408 314345
116873093 386043
336178259 656024
313893257 879309
429728816 1035196
170290286 374847
334124801 888063
188996663 436114
119872200 384616
126460717 410359
171186425 444157
171186426 444157
119872195 384616
119872194 384616
171186429 444157
171186430 444157
374327652 1104324
171185354 444157
374327654 1104324
119872188 384616
18312121 178306
18312122 178306
18312123 178306
145592551 340102
119872185 384616
119872184 384616
126460732 410359
126460733 410359
18312128 178306
126459568 410359
374325577 1104324
119873183 384616
337288626 795359
337288622 795359
337288621 795359
163783758 392423
218296570 498848
218296571 498848
374325836 1104324
374326010 1104324
222100218 309803
337288954 795359
163783476 392423
163783621 392423
289548309 638303
288819008 608538
320451033 743525
218295244 498848
288817728 608538
288817729 608538
288819068 608538
289549204 638303
289548297 638303
288817646 608538
337288369 795359
288817914 608538
86608611 321332
15606882 224324
167040346 399726
375011383 926562
392375739 671143
405354204 1192034
402833305 936381
319778248 937774
15606770 224324
289548897 638303
401677520 1216470
419956734 1177927
354721724 980518
425452465 213618
218295540 498848
218295541 498848
218295542 498848
218295543 498848
218295544 498848
15606967 224324
288817690 608538
384129773 608538
333372895 997346
34556664 273121
408671863 929562
289549335 638303
379005148 698757
379002985 698757
18313689 178306
229593418 216595
423694357 1038924
388467714 96901
288817826 608538
163782098 392423
337287910 795359
337287909 795359
289549233 638303
350562828 717772
289548974 638303
288817325 608538
288817324 608538
119871994 384616
289548335 638303
406662198 1225176
289547939 638303
289547996 638303
222529644 521460
163782363 392423
384128161 608538
384128208 608538
289548538 638303
119873095 384616
206901346 309799
20807905 273068
152990423 387092
289548562 638303
289548057 638303
15605955 224324
289548208 638303
289547895 638303
295698846 758583
289548659 638303
289548274 638303
288818000 608538
288818001 608538
410583279 867903
289548642 638303
15607112 224324
288818495 608538
327311039 999630
237756934 432331
384129938 608538
288818705 608538
288818130 608538
288818129 608538
384438478 1111069
384438477 1111069
24376241 211586
384129291 608538
289548373 638303
288817399 608538
288819025 608538
288819026 608538
374326257 1104324
374326255 1104324
171186176 444157
119871909 384616
171186178 444157
374327010 1104324
18313747 178306
119871904 384616
119871903 384616
18313743 178306
379003822 698757
171186186 444157
374327018 1104324
119871898 384616
171186189 444157
119873281 384616
18313000 178306
374325723 1104324
218294679 498848
218294682 498848
218294683 498848
288819028 608538
289548672 638303
289548926 638303
379004212 698757
119872274 384616
374326207 1104324
354724624 980518
212702490 411464
410666854 1089553
419957385 1177927
419957384 1177927
419959879 1177927
419959878 1177927
288818696 608538
18313988 178306
171186008 444157
171186007 444157
171186006 444157
126460347 410359
119872078 384616
374326779 1104324
145591933 340102
119872075 384616
119872074 384616
126460353 410359
18313978 178306
18313818 178306
218294717 498848
218296936 498848
119871642 384616
119871641 384616
289548433 638303
289548431 638303
119873056 384616
171184776 444157
171184777 444157
18311880 178306
327309975 999630
288819047 608538
163783394 392423
218295429 498848
218295261 498848
317473510 665937
384432525 762633
218295869 498848
218295870 498848
171185636 444157
119873394 384616
225850943 123214
289548904 638303
289548903 638303
225848314 204536
288818909 608538
288818910 608538
288817528 608538
288818510 608538
417270996 869690
78043256 246194
395226989 1177931
310778217 572544
410582853 867903
218295218 498848
218296982 498848
218296981 498848
348171382 994479
406673481 883098
156744196 383372
288800326 575614
373459830 880073
289548721 638303
288817934 608538
289548299 638303
15606607 224324
225849692 123214
288818416 608538
171184739 444157
119872792 384616
374328041 1104324
374328040 1104324
288817935 608538
289548231 638303
334123155 888063
171184743 444157
289547808 638303
288819071 608538
288817585 608538
289547811 638303
289548703 638303
288818364 608538
15606729 224324
363419826 1114960
333979385 760568
163781571 392423
289548782 638303
18311869 178306
126458839 410359
375148213 700598
334123362 888063
419956564 1177927
15606094 224324
288818886 608538
289549081 638303
289549243 638303
163782269 392423
288818357 608538
419959846 1177927
401765185 1211025
221632060 309801
325107188 756272
288817392 608538
289549082 638303
288818885 608538
288818002 608538
288818004 608538
289548994 638303
295697989 716541
345301652 640513
15606359 224324
83589827 264732
320159824 926569
218295291 498848
55981458 300852
218295294 498848
225851366 123214
163781826 392423
319789520 648996
302037800 330214
345017599 697303
434382312 1161918
395226903 1177931
395226902 1177931
354725154 980518
419959852 1177927
168819840 465518
410731185 751945
410731184 751945
365972102 1045856
401765228 1211025
18311919 178306
18311993 178306
379004188 698757
288817653 608538
417002744 879305
146295938 351627
385808618 945713
154250308 381764
357037198 767817
410582565 867903
335040585 986075
70606301 330779
320449901 743525
289548264 638303
352682325 768679
419958113 1177927
419958114 1177927
419958115 1177927
304314697 79929
288819195 608538
288819196 608538
289548151 638303
289548150 638303
289548708 638303
384129649 608538
289548711 638303
419958895 1177927
119873200 384616
289549024 638303
288818294 608538
313141503 537970
374586660 929563
188997314 436114
206890367 289376
419957667 1177927
289548460 638303
218295222 498848
401677616 1216470
334125130 888063
357039948 767817
288818482 608538
163782391 392423
289548805 638303
126460463 410359
307594798 572478
288818922 608538
15607138 224324
188996083 436114
18312053 178306
171186369 444157
119872252 384616
18312049 178306
119872253 384616
145592463 340102
374327568 1104324
171186364 444157
374327566 1104324
374327565 1104324
119871612 384616
379005558 698757
145592460 340102
126459070 410359
320102094 575540
14600926 272557
157412077 405955
163782743 392423
126465069 399550
347523966 694429
288818399 608538
288818710 608538
384135510 1048834
289547841 638303
237756585 432331
188996865 436114
289548772 638303
289549150 638303
119871617 384616
374326985 1104324
145591777 340102
15606747 224324
325294416 868864
289549100 638303
288818299 608538
289549102 638303
15605925 224324
288818562 608538
352682286 768679
352682288 768679
352682290 768679
352682291 768679
119872944 384616
171185001 444157
18313833 178306
327311621 999630
145591719 340102
374327102 1104324
171185460 444157
124027526 415426
379004076 698757
18311695 178306
163781644 392423
288818999 608538
288817928 608538
288817576 608538
288817577 608538
384129867 608538
296242804 633148
296242805 633148
296242806 633148
296242807 633148
18312888 178306
145590440 340102
126459124 410359
18312885 178306
374325639 1104324
171185227 444157
171185228 444157
374326712 1104324
171185220 444157
374325622 1104324
333997517 545694
334124467 888063
258515521 485916
395802306 1202532
404417077 1212545
373457054 880073
288818848 608538
288818847 608538
379005755 698757
119872996 384616
334123238 888063
419958137 1177927
419958138 1177927
18313756 178306
18313755 178306
379003920 698757
288817334 608538
289548080 638303
288819130 608538
374386980 742817
408790961 1193051
365154004 665939
289548365 638303
188997311 436114
379730416 984262
289548954 638303
289548953 638303
289548061 638303
288819128 608538
288819127 608538
288819126 608538
288819125 608538
289547799 638303
288818972 608538
288817957 608538
15605755 224324
188997492 436114
15607056 224324
288819002 608538
289548798 638303
163782548 392423
295698019 716541
295698018 716541
345301679 640513
342162664 562
146284631 399742
424733164 1212820
325967612 985053
268318178 518766
226948106 536232
312137184 523846
225848766 204536
268317105 518766
256751582 589861
189459815 470145
320161109 926569
119873262 384616
145592305 340102
119873260 384616
119873259 384616
171185253 444157
374325695 1104324
171185250 444157
379005734 698757
119873254 384616
171185248 444157
119873250 384616
126459493 410359
374327529 1104324
374327530 1104324
171185778 444157
379005119 698757
374325875 1104324
289549041 638303
218295944 498848
218295943 498848
218295942 498848
385810447 945713
288817952 608538
289548898 638303
289548981 638303
289548739 638303
288817954 608538
289548367 638303
289549121 638303
289549120 638303
289549119 638303
288819180 608538
289549114 638303
288819175 608538
288819174 608538
289549112 638303
289549111 638303
289549110 638303
289549109 638303
288819170 608538
289549107 638303
289548327 638303
289548326 638303
119872479 384616
119872478 384616
374326113 1104324
240103681 593117
163782561 392423
289548074 638303
289548076 638303
289548152 638303
332981818 697281
374328284 1104324
374328285 1104324
374328286 1104324
281411815 590168
297543596 583358
323701364 696369
289548008 638303
289548320 638303
289547837 638303
289547838 638303
289547938 638303
289548949 638303
288818380 608538
289548951 638303
288817669 608538
288818926 608538
229582793 419942
337288039 795359
188996620 436114
288819083 608538
288818079 608538
288818270 608538
334122434 888063
170290551 374847
54309073 298386
404498265 269799
423117829 883120
423117830 883120
423117831 883120
374325566 1104324
119873174 384616
119873173 384616
289549021 638303
288817803 608538
288818559 608538
288817805 608538
288817804 608538
289548945 638303
15605916 224324
289549001 638303
288817407 608538
288818012 608538
352681825 768679
374327190 1104324
374326118 1104324
171185301 444157
374326120 1104324
119872495 384616
119872496 384616
374326122 1104324
379003228 698757
379003229 698757
374326125 1104324
145592063 340102
18314084 178306
379003232 698757
374326129 1104324
387896505 1037911
402701172 1134475
218295888 498848
218295889 498848
218295890 498848
218294757 498848
218294758 498848
218294761 498848
218294762 498848
218294763 498848
381191141 456163
218294765 498848
218294766 498848
419959334 1177927
419959335 1177927
401675667 1216470
419959337 1177927
300865518 272129
419959387 1177927
288817977 608538
289548895 638303
374326982 1104324
171186100 444157
374326920 1104324
171186102 444157
119871980 384616
171186104 444157
18313825 178306
374326924 1104324
119871976 384616
18313822 178306
163782050 392423
289548599 638303
163782436 392423
289548784 638303
163782994 392423
289548545 638303
288818480 608538
15606106 224324
289548101 638303
302391032 574087
193070179 340186
337288179 795359
260892791 429009
260892790 429009
268316241 518766
297625035 649638
402299239 1218173
15606259 224324
312623530 632348
222530642 521460
237756767 432331
401761549 1211025
419959163 1177927
395226891 1177931
14521586 272844
327310613 999630
352681643 768679
305663063 583356
433417310 1243180
374325789 1104324
119873331 384616
374325791 1104324
18313065 178306
18313068 178306
374325839 1104324
374325840 1104324
352682217 768679
289548929 638303
354721259 980518
365968500 1045856
18313772 178306
289548434 638303
229579004 439386
373458536 880073
51892505 292459
328953784 880072
284042625 469383
336422709 658085
374584178 929563
345021973 981383
332982297 697281
289547830 638303
386360851 798128
291295968 504728
346223611 886379
150020245 391009
384361536 699034
373459015 880073
226226117 379066
169335103 445971
435850334 867904
289548003 638303
288817645 608538
15605838 224324
390559300 1129897
18312320 178306
170290015 374847
157374888 425104
163783872 392423
15606737 224324
219848300 326427
374386919 742817
288818618 608538
289547970 638303
289548279 638303
288817591 608538
288817592 608538
119871657 384616
327310900 999630
288817556 608538
397690648 1191523
288818779 608538
289547836 638303
94970957 204669
395226918 1177931
395227038 1177931
121535692 401526
110637449 269798
379003064 698757
289547969 638303
218295396 498848
288817432 608538
373454176 742743
327399822 760142
384128282 608538
288818078 608538
288818610 608538
395226842 1177931
312134653 632518
15606690 224324
289548310 638303
288819019 608538
288817523 608538
419959894 1177927
334125622 888063
288818574 608538
337288888 795359
337288889 795359
337288891 795359
289549042 638303
288818023 608538
289548416 638303
323702705 696369
85860813 56780
328950575 869210
418064774 691164
325295534 868864
171185483 444157
145590467 340102
167618972 441164
15898100 273057
288817565 608538
288817405 608538
384128176 608538
288817406 608538
343086061 880070
156743123 383372
385793391 984129
218295684 498848
218295685 498848
288818742 608538
288818743 608538
163781850 392423
163781852 392423
163781853 392423
289548899 638303
288818503 608538
288818777 608538
289548318 638303
288818175 608538
284038456 504472
269837073 479434
121534643 401526
153005706 404589
15606998 224324
289547786 638303
337288659 795359
288818406 608538
289548436 638303
195953335 380749
289547957 638303
410727086 1196322
373458230 880073
217967553 515635
195953825 380749
327310990 999630
327310989 999630
327310988 999630
119871697 384616
18313524 178306
334122361 888063
225849217 204536
289548796 638303
119873454 384616
119873455 384616
352682411 768679
171185533 444157
119873456 384616
218295534 498848
28211381 212717
345017723 697303
374325774 1104324
18313049 178306
374325778 1104324
18313051 178306
374325780 1104324
18313053 178306
374325782 1104324
171185734 444157
374325784 1104324
119873325 384616
171185732 444157
119873327 384616
18313059 178306
289548012 638303
289548011 638303
269837768 479434
163783204 392423
319956702 749222
289547855 638303
289548251 638303
163782432 392423
289547790 638303
195953549 380749
170759113 498214
429764256 545697
385811507 945713
116622668 234267
149193721 391592
126459816 410359
18311989 178306
18311943 178306
171184937 444157
421078565 1192197
384129526 608538
313680677 670487
289548064 638303
291279420 639282
365092583 512030
337289090 795359
337289091 795359
337289092 795359
386346885 869211
296122474 521674
373460084 999422
374327561 1104324
307594556 572478
119871614 384616
119871615 384616
289548085 638303
15606008 224324
218296615 498848
288817937 608538
291296422 504728
289548631 638303
163782655 392423
288819053 608538
237755353 432331
288819055 608538
163783771 392423
289548713 638303
288818272 608538
288817802 608538
288818545 608538
15606655 224324
51893913 292459
383789095 511051
197118855 404380
374326201 1104324
374326202 1104324
338731168 688269
289548576 638303
289548307 638303
289547874 638303
327312088 999630
327312086 999630
327312085 999630
327312084 999630
327312083 999630
145591495 340102
145591499 340102
145591498 340102
379003893 698757
126459168 410359
392373449 671143
419726135 1094188
421872011 1118154
392373447 671143
379005743 698757
18313077 178306
171185721 444157
145592299 340102
18313074 178306
345302191 762570
195953796 380749
288817380 608538
289549306 638303
225848875 204536
390445425 1189621
218294724 498848
420108285 1165947
334124403 888063
419956812 1177927
419956811 1177927
289548982 638303
119872083 384616
145592559 340102
119872082 384616
288819141 608538
289548528 638303
289548527 638303
289548526 638303
289548525 638303
218130887 483216
289549273 638303
289549272 638303
310643598 886882
288818602 608538
430751954 717605
347755471 981222
379003861 698757
379005254 698757
414153625 1121428
390437642 1160279
425472014 721123
384439873 1111069
397691566 1191523
397690864 1191523
289549358 638303
289549359 638303
289548136 638303
419958322 1177927
419958324 1177927
419958325 1177927
153840591 419109
119872482 384616
171185763 444157
119872480 384616
18314059 178306
288817429 608538
419959764 1177927
313672345 768670
288817717 608538
288817718 608538
288817719 608538
288817720 608538
384128483 608538
289547998 638303
237757141 432331
289547964 638303
289548169 638303
237755999 432331
289549200 638303
218296774 498848
218296775 498848
218296776 498848
218296786 498848
188996713 436114
149372291 50743
163783384 392423
10957047 224324
289548005 638303
288818678 608538
397691799 1191523
289547860 638303
163782344 392423
46255096 262724
386361500 798128
345302335 762570
163781886 392423
163783734 392423
289548570 638303
289548419 638303
289548071 638303
288817368 608538
289549211 638303
85860513 56780
18314120 178306
171185338 444157
288818476 608538
15606047 224324
288818722 608538
163782025 392423
163783146 392423
163781790 392423
237755806 432331
288818408 608538
289548430 638303
288818405 608538
218534663 633
317493854 469613
408403356 1237085
195952402 380749
289548246 638303
218296681 498848
327310958 999630
171184712 444157
327311642 999630
18313476 178306
148654350 357808
309791215 765420
337288508 795359
337288509 795359
119873116 384616
119873117 384616
18312727 178306
145590889 340102
171185123 444157
288819029 608538
401674774 1216470
401674776 1216470
195940974 444454
229589220 216595
421143472 463794
423690761 1038924
334122360 888063
432532987 1181778
334122358 888063
218297127 498848
386361734 798128
289549080 638303
218294873 498848
15605873 224324
289548238 638303
289548015 638303
163781704 392423
289547933 638303
419957965 1177927
365174756 457415
171185781 444157
126459665 410359
18313107 178306
379003205 698757
119872473 384616
419760332 1161912
419957932 1177927
419957931 1177927
419957930 1177927
334125990 888063
334122958 888063
334122964 888063
423690183 1038924
423690184 1038924
423690185 1038924
334122663 888063
334123256 888063
365969179 1045856
288818141 608538
15605640 224324
288818715 608538
289548666 638303
119871647 384616
163782595 392423
414079145 46234
227549090 525263
126460217 410359
119871984 384616
374326917 1104324
374326916 1104324
119871987 384616
408355854 698758
218297193 498848
218297194 498848
218297195 498848
171185787 444157
126459671 410359
145591065 340102
171185786 444157
374325888 1104324
18313112 178306
119872467 384616
171185782 444157
288817449 608538
374326862 1104324
18313926 178306
374326895 1104324
18313933 178306
379003285 698757
171186080 444157
18313935 178306
119872059 384616
119872058 384616
119872057 384616
18313885 178306
171186074 444157
171186073 444157
374326852 1104324
374326851 1104324
18313792 178306
374326941 1104324
379003295 698757
119871961 384616
18313788 178306
119871959 384616
171186125 444157
119871957 384616
337288815 795359
337288565 795359
171185298 444157
327310194 999630
327310192 999630
352681853 768679
145591327 340102
145591249 340102
373456308 880073
337288844 795359
438002506 1209989
15606000 224324
325968613 985053
58697067 77038
296126321 526224
15606160 224324
289549166 638303
289548056 638303
119871810 384616
374327088 1104324
119871811 384616
171186267 444157
171186266 444157
171186265 444157
119871815 384616
334122756 888063
334122755 888063
119872860 384616
374326714 1104324
119719680 368408
119719681 368408
119719684 368408
384129513 608538
289548667 638303
288817623 608538
337288748 795359
337288747 795359
126458755 410359
150399402 406327
373457397 880073
302390691 555079
397690587 1191523
171056826 395495
83643112 349521
337287486 667014
383788498 511051
148262488 351605
337286080 667014
385679550 385957
146296781 351627
225849052 204536
386814063 247490
197335530 388396
302037804 330214
163782197 392423
237756631 432331
50120531 218491
288818617 608538
186894378 502801
289548611 638303
289548610 638303
289547974 638303
289547975 638303
288818118 608538
289548276 638303
288818884 608538
218295986 498848
218295989 498848
218295990 498848
145592316 340102
119873121 384616
374328292 1104324
18312728 178306
374328289 1104324
18312721 178306
218295031 498848
384439908 1111069
218295034 498848
218295035 498848
218295036 498848
374328156 1104324
374326306 1104324
374326428 1104324
218295132 498848
218295133 498848
218295134 498848
218295135 498848
163747440 391624
218295462 498848
218295908 498848
218295907 498848
288818020 608538
288818018 608538
218295438 498848
384439590 1111069
218295435 498848
126460161 410359
119873457 384616
167582992 441165
288818372 608538
288817679 608538
288817322 608538
289548447 638303
289548443 638303
289548060 638303
218295485 498848
218295486 498848
182414392 452637
384430221 762633
206900406 309799
188996042 436114
260892842 429009
334125476 888063
373457582 880073
385811193 945713
196040979 451707
424658145 991999
320159719 926569
337288597 795359
119871601 384616
171185473 444157
119871603 384616
18311755 178306
374326420 1104324
145590723 340102
145590722 340102
119871607 384616
145591460 340102
171185484 444157
126458861 410359
374326532 1104324
18311997 178306
119872966 384616
390937869 768672
289548324 638303
145591100 340102
119872894 384616
145591097 340102
295701409 640511
337288772 795359
337287950 795359
288817409 608538
337287004 667014
15605765 224324
388257202 1134474
298243477 485913
381190375 456163
46198837 262724
218295515 498848
218295514 498848
374327412 1104324
374327411 1104324
374327410 1104324
379004916 698757
374328140 1104324
379003661 698757
289548357 638303
15606419 224324
288818081 608538
15606391 224324
329897151 876044
91977212 316057
170289672 374847
429741836 1127696
163783757 392423
379003537 698757
119871990 384616
374326911 1104324
374326910 1104324
119873336 384616
379005746 698757
337285532 667014
383789064 511051
337288593 795359
337288990 795359
297566016 526227
384438969 1111069
182624400 488537
288817618 608538
288817619 608538
379003048 698757
145592235 340102
171185275 444157
374325722 1104324
374325727 1104324
119873283 384616
119873284 384616
119873285 384616
18313006 178306
18313008 178306
119873288 384616
18313009 178306
171185288 444157
379003028 698757
18313014 178306
289548001 638303
288817637 608538
374327181 1104324
126459980 410359
119872835 384616
119872836 384616
288818083 608538
15606540 224324
288818579 608538
289548769 638303
289548479 638303
288818473 608538
288817752 608538
379004895 698757
171185207 444157
374325796 1104324
119873211 384616
320449328 743525
206900639 309799
436838249 1166018
337286781 667014
423720644 1136178
288817563 608538
337285596 667014
337285595 667014
225685364 123214
289548811 638303
218297111 498848
218297112 498848
145591954 340102
119871832 384616
374327074 1104324
18313686 178306
15607061 224324
384128381 608538
218296427 498848
218296428 498848
167037324 340099
288817410 608538
218295098 498848
218295099 498848
148657898 357808
288818584 608538
163781761 392423
225850311 123214
289548166 638303
384128874 608538
289549264 638303
163782446 392423
163782445 392423
383788553 511051
226949865 536232
332797476 933801
119871816 384616
171186263 444157
163782444 392423
289547778 638303
288818844 608538
289547887 638303
374327747 1104324
374326848 1104324
374325864 1104324
119873342 384616
384438438 1111069
325294268 868864
395226876 1177931
289548873 638303
419958290 1177927
289549236 638303
119872923 384616
379004455 698757
119872913 384616
163782342 392423
289549262 638303
288818596 608538
289548099 638303
289548100 638303
337288668 795359
337288381 795359
337288382 795359
337288383 795359
294507763 761659
386716331 866895
289548147 638303
403252243 1157949
268316126 518766
218296202 498848
218296201 498848
163782622 392423
288818620 608538
289548155 638303
219848696 326427
288818373 608538
149178186 344747
163782997 392423
288818675 608538
288817521 608538
226226807 379066
291296994 504728
419956699 1177927
383454671 1144275
296273256 572480
163783209 392423
210616218 500632
218961195 456827
163781548 392423
171186058 444157
171186059 444157
18313865 178306
119872042 384616
269925738 525904
418064995 691164
401677861 1216470
433199259 1169368
83590931 264732
424835871 1075091
171185815 444157
18313158 178306
401763910 1211025
419956922 1177927
288818672 608538
288818992 608538
288818991 608538
163783683 392423
157738263 367737
325294355 868864
288818090 608538
288818153 608538
288818297 608538
390944454 866536
395226862 1177931
20807305 273068
429739494 1127699
359404951 1002367
302390786 555079
289548871 638303
171186171 444157
374327001 1104324
145591591 340102
171186169 444157
119871920 384616
289548544 638303
417778332 1001589
171186108 444157
18313817 178306
218297118 498848
163783747 392423
423333858 999416
94970511 204669
289548590 638303
398978633 1144327
94968752 204669
389861380 1184251
389861379 1184251
347523941 694429
327310946 999630
410451191 1193012
399023873 1144316
424812331 889962
381191212 456163
221633805 309801
373459765 880073
428781347 13035
389709430 1173062
163781989 392423
325968395 985053
288818565 608538
311745792 388413
239826776 471223
78043823 246194
384129468 608538
312623529 632348
376296373 641491
383784383 1162668
268317147 518766
15606422 224324
288818483 608538
289548546 638303
225848614 204536
289547852 638303
119872870 384616
18311896 178306
171184780 444157
119872830 384616
171184769 444157
171184770 444157
171184768 444157
225850409 123214
291286018 522772
300854496 748727
325272135 985010
404370939 457396
337289049 795359
337289146 795359
15605819 224324
337289048 795359
337288082 795359
384439506 1111069
288818729 608538
288818730 608538
289549133 638303
289548722 638303
288818974 608538
289548687 638303
289548686 638303
288817940 608538
288817939 608538
289548669 638303
384129224 608538
392978045 1104326
419957934 1177927
163782616 392423
390558950 1129897
374375857 929713
218295739 498848
374325654 1104324
18312917 178306
374325652 1104324
18312915 178306
365961191 1041826
22298639 197221
11497821 224325
188996051 436114
398926322 1144330
323703985 696369
315230755 391623
158521210 96561
223938921 320771
289547827 638303
289549060 638303
289547784 638303
338730944 688269
337288652 795359
145590760 340102
145590759 340102
288818070 608538
432603712 1182673
163783600 392423
171185272 444157
171186315 444157
218297172 498848
218297171 498848
218297170 498848
379004841 698757
148270769 390874
78045077 246194
327310832 999630
423351482 883169
427717005 99598
423718531 1136178
385809634 945713
261403075 579137
163781768 392423
163781778 392423
163781769 392423
288817808 608538
218295644 498848
218295645 498848
379731758 984262
124027261 415426
126465274 399550
325967786 985053
171184908 444157
379004404 698757
237755569 432331
419957735 1177927
334122744 888063
237756768 432331
163781821 392423
289548705 638303
379004831 698757
119871645 384616
119871646 384616
327311417 999630
374325673 1104324
374325674 1104324
374325665 1104324
163784122 392423
152989942 387092
20094111 190192
289548795 638303
218294827 498848
289548378 638303
288818268 608538
289548980 638303
288817730 608538
18312733 178306
365121604 665949
288958154 137722
150020475 391009
11498075 224325
419724282 1094188
328955439 700015
218296794 498848
218296795 498848
384432401 762633
332292850 983548
171185285 444157
18313007 178306
119872047 384616
18313870 178306
171186064 444157
374326843 1104324
374326842 1104324
145591871 340102
18313863 178306
374326834 1104324
18313861 178306
171186055 444157
379003426 698757
145591876 340102
171186052 444157
171186049 444157
145591881 340102
374326825 1104324
171186046 444157
119872026 384616
352682969 768679
374325853 1104324
15922405 273063
18313282 178306
206890960 289376
206890256 289376
334121984 888063
334121983 888063
15605921 224324
289548418 638303
289547893 638303
379005591 698757
374325569 1104324
119872624 384616
18312218 178306
374326305 1104324
126460629 410359
374326302 1104324
119871535 384616
374326303 1104324
145591275 340102
119871540 384616
126460622 410359
379004187 698757
126465493 399550
119871543 384616
119871544 384616
18313662 178306
357059724 679199
410478204 1048260
374327354 1104324
374327353 1104324
405351417 1192034
15606746 224324
300087809 552811
427418988 102129
154150843 456442
408491842 313595
379004142 698757
119871551 384616
345861185 913865
48478387 263820
403252732 1157949
328950719 869210
374628171 937775
119873371 384616
119873372 384616
119873373 384616
289548296 638303
237755452 432331
150402304 426368
429735411 1127695
387928572 997296
428210085 251229
163781576 392423
188996006 436114
188996007 436114
384129564 608538
288817946 608538
337287908 795359
206890562 289376
289548412 638303
352682481 768679
288818739 608538
288818393 608538
119872336 384616
171185820 444157
18313148 178306
171185818 444157
119872331 384616
119872330 384616
374325922 1104324
119872328 384616
171185813 444157
374325925 1104324
145591032 340102
374325926 1104324
145591030 340102
374328004 1104324
145590477 340102
296103442 716541
334122945 888063
334122946 888063
419957921 1177927
289548105 638303
288818905 608538
419958756 1177927
427400356 883126
427403030 883126
218296048 498848
384432071 762633
218295913 498848
218295912 498848
218295911 498848
218295746 498848
15606459 224324
290968565 699218
15606911 224324
288817890 608538
289548258 638303
171184977 444157
126458968 410359
126458967 410359
18313403 178306
206890971 289376
18311734 178306
18311735 178306
170290323 374847
145591684 340102
374328116 1104324
224024083 547042
218295586 498848
119871979 384616
409912353 663917
328952846 880072
419942006 752788
432737400 1169359
409123059 1167637
229583185 419942
427736101 373994
15606058 224324
15606792 224324
330007669 749535
334125219 888063
385806000 1163730
383787148 771875
116622995 234267
220908848 395961
289548339 638303
289548137 638303
288817493 608538
225849794 123214
227484994 525254
288817893 608538
289548261 638303
163781713 392423
288817889 608538
18312274 178306
145590397 340102
171184611 444157
379005310 698757
171184613 444157
119872678 384616
119872679 384616
374327828 1104324
374327829 1104324
379005305 698757
145590407 340102
171184618 444157
119872688 384616
119872689 384616
171184621 444157
163782250 392423
15606347 224324
379003129 698757
15606515 224324
288818384 608538
145590837 340102
163782945 392423
18314097 178306
119872286 384616
119872285 384616
119872283 384616
171185313 444157
18314091 178306
288819167 608538
401764444 1211025
419958169 1177927
419958170 1177927
419958173 1177927
419958174 1177927
289548849 638303
288818265 608538
288818264 608538
288817938 608538
390961360 163003
374328107 1104324
337288018 795359
15606221 224324
288817660 608538
397689938 1191523
345303583 762570
171184735 444157
18312490 178306
18312489 178306
218296991 498848
218295380 498848
374632512 671065
119872107 384616
327311981 999630
374328101 1104324
337288584 795359
424841899 694433
152993136 387093
17228051 103690
336322669 717231
337287913 795359
14521384 272844
188997299 436114
337287917 795359
163782492 392423
410452424 1117379
297526885 591019
337287918 795359
170288107 126740
337287903 795359
21227228 192952
333979934 760568
289548971 638303
288817634 608538
288818660 608538
217967982 515635
429088897 1074000
334124445 888063
419958555 1177927
334124443 888063
334124442 888063
337288922 795359
379003567 698757
269839233 525904
307595813 572478
163782425 392423
146303911 399549
330835014 1006006
374326433 1104324
325968961 985053
18312434 178306
119872768 384616
289549169 638303
288817354 608538
15606252 224324
392411600 706587
218296360 498848
419959497 1177927
419959498 1177927
289548702 638303
289547870 638303
288817427 608538
315229906 391623
337288556 795359
337288555 795359
82701385 323848
288818677 608538
289548962 638303
288818516 608538
337288155 795359
337288154 795359
337286527 667014
256422131 485918
418068012 691164
310827992 903814
15605784 224324
315925601 887929
256751802 589861
289548847 638303
419959587 1177927
419959586 1177927
419959585 1177927
419959584 1177927
401765814 1211025
288818082 608538
379004281 698757
18313694 178306
171186232 444157
18313692 178306
171186234 444157
119871845 384616
289549122 638303
288817898 608538
15607100 224324
288818645 608538
15605719 224324
289548068 638303
288818582 608538
114567844 335541
237756576 432331
188996938 436114
289548530 638303
357040677 767817
408356724 698758
260435092 166314
126459963 410359
18314227 178306
379004169 698757
393785125 997887
320158696 914127
291280350 639282
403713294 1184609
18314125 178306
307595654 572478
171184811 444157
18312512 178306
145591203 340102
119873314 384616
18313034 178306
237756492 432331
18311816 178306
384128703 608538
333999928 545694
225850179 123214
428312734 1173027
397691733 1191523
108804538 266117
225848734 204536
374328337 1104324
288817819 608538
421140116 463794
423690485 1038924
288817441 608538
289548773 638303
395799051 1197727
15606976 224324
15606756 224324
163782704 392423
289548475 638303
289548474 638303
15606174 224324
327310622 999630
163782525 392423
384129769 608538
269925362 525904
18313417 178306
18313418 178306
145591077 340102
379004062 698757
374326393 1104324
171185045 444157
345303771 762570
338731675 688269
418046208 243274
297538950 666681
218296406 498848
218296409 498848
319788991 648996
374632461 671065
327311022 999630
15607057 224324
403743321 1200346
237756669 432331
374326064 1104324
126460255 410359
18313245 178306
288818222 608538
288818221 608538
288818220 608538
289548799 638303
288818904 608538
289548106 638303
190572088 446041
218297288 498848
288818465 608538
18313246 178306
171184626 444157
119872696 384616
163783233 392423
288818149 608538
288818794 608538
289549279 638303
15606562 224324
307594615 572478
327309945 999630
374326292 1104324
379005026 698757
217967317 515635
218961803 456827
374325868 1104324
374325869 1104324
18313091 178306
374325871 1104324
119873347 384616
119873349 384616
374326709 1104324
374326710 1104324
18313098 178306
331091816 742723
344202749 886377
55981186 300852
55981187 300852
288819147 608538
188997181 436114
270292490 563037
296134331 635013
57640826 69014
288817915 608538
171186116 444157
374326933 1104324
145591815 340102
374326936 1104324
315917818 469615
291297140 504728
119872813 384616
119872812 384616
126459386 410359
171184720 444157
289547986 638303
163781726 392423
289548366 638303
222524403 480224
379004091 698757
171185604 444157
46445767 264201
336452027 1036674
145591635 340102
163782193 392423
163782428 392423
289549297 638303
289549296 638303
288817330 608538
15605717 224324
206901136 309799
188996086 436114
170289682 374847
225849090 204536
433546727 1246477
323140367 626939
283780992 530564
374327080 1104324
374327079 1104324
119871824 384616
119871825 384616
119871826 384616
171186253 444157
374326625 1104324
374326626 1104324
374326627 1104324
325968640 985053
374326629 1104324
374326630 1104324
374326631 1104324
374326632 1104324
374326633 1104324
374326634 1104324
374326635 1104324
374326636 1104324
374326637 1104324
374326638 1104324
374326621 1104324
374326620 1104324
379004945 698757
18313382 178306
327310125 999630
379004942 698757
327310127 999630
218296596 498848
386359625 798128
15605876 224324
15605878 224324
218295935 498848
218295934 498848
218295933 498848
195953447 380749
379005104 698757
206895161 309798
373456401 880073
352681824 768679
288818916 608538
171184545 444157
119872613 384616
18312203 178306
379005391 698757
171184542 444157
119872609 384616
337286742 667014
387891924 1037911
312958816 746360
218296020 498848
320449254 743525
145591679 340102
379003570 698757
379003571 698757
379003572 698757
119872695 384616
126458749 410359
145590417 340102
18312317 178306
374327840 1104324
171184623 444157
119872691 384616
374327837 1104324
119872690 384616
145590640 340102
374327299 1104324
375104710 864051
373457579 880073
342214136 944564
373459184 880073
193215864 517418
319789562 648996
206895123 309798
345302689 762570
357419910 580340
430742631 886293
328951122 869210
433638115 797302
392375351 671143
163783486 392423
375009575 1111068
434405348 56107
190410735 446041
384440675 1111069
163782195 392423
163782194 392423
377578158 1115512
334122902 888063
288818035 608538
289548522 638303
288818381 608538
289548220 638303
327399659 760142
288819208 608538
319790324 648996
225848959 204536
289548767 638303
288818871 608538
289548764 638303
313679107 670487
389579958 879212
171184740 444157
410666747 1089553
327398567 760142
327398568 760142
386391525 596152
220932591 373903
119873399 384616
206895915 309798
206889245 289376
171185500 444157
18312742 178306
288818163 608538
289548390 638303
289548389 638303
289548388 638303
289548262 638303
289548260 638303
289548257 638303
289548919 638303
289547976 638303
289548237 638303
288818128 608538
145591215 340102
352681616 768679
374327532 1104324
15920712 273063
397689443 1191523
337287834 795359
337287835 795359
171184962 444157
337288905 795359
337288904 795359
337288903 795359
334122356 888063
289547892 638303
288817983 608538
288800115 575614
150391905 293826
312792870 632335
323701687 696369
423463110 1053192
326391849 509192
78043067 246194
381401454 1150867
366163357 509191
218961701 456827
160902764 403833
381189810 456163
225850485 123214
326330199 408672
15606705 224324
427710481 317936
379004121 698757
145591342 340102
295697503 562970
225850895 123214
302390103 555079
297544846 583358
150400510 419665
319789152 648996
108805322 266117
288817689 608538
119873014 384616
374328132 1104324
379004877 698757
119873013 384616
18312605 178306
145590698 340102
18312602 178306
289548857 638303
288818873 608538
15606007 224324
188997253 436114
386359595 798128
337736510 991791
218294613 498848
218294612 498848
120404609 350058
320106808 401053
341616043 517722
268316854 518766
193212801 517417
171184960 444157
237756380 432331
218296550 498848
218296551 498848
374326311 1104324
126459088 410359
171185003 444157
145591257 340102
119873110 384616
119873109 384616
374328277 1104324
288818588 608538
289548176 638303
288818896 608538
327310401 999630
126459375 410359
337288648 795359
337288396 795359
119872069 384616
18313974 178306
381200824 1074493
427408009 883163
288817572 608538
288817962 608538
320450147 743525
218297303 498848
384432185 762633
373458491 880073
300857171 748727
338729898 688269
337288758 795359
395226815 1177931
354806684 1074451
15606234 224324
225851008 123214
288818592 608538
305664061 583356
419957162 1177927
334123999 888063
419957160 1177927
188996333 436114
237756252 432331
288817350 608538
288818936 608538
15606207 224324
145592539 340102
332528766 887062
217967533 515635
119871925 384616
288819192 608538
237755655 432331
317122915 644966
392374337 671143
427403790 883126
427403789 883126
288818975 608538
218296188 498848
431799261 926556
288818814 608538
289548637 638303
384129666 608538
145590548 340102
291278960 639282
345302467 762570
225848687 204536
433656217 698948
269837812 479434
171185634 444157
119873398 384616
18313637 178306
327312092 999630
145591116 340102
379003743 698757
119873402 384616
18313400 178306
18313909 178306
171185621 444157
145592049 340102
119872287 384616
379003244 698757
171185319 444157
171185320 444157
171185321 444157
119872291 384616
171185323 444157
171185324 444157
145592167 340102
379004572 698757
171185221 444157
119873223 384616
119873222 384616
171185216 444157
119873220 384616
119873219 384616
374325616 1104324
119873213 384616
119873212 384616
18313252 178306
171185912 444157
296109437 573063
289548957 638303
289549284 638303
288819143 608538
145591068 340102
206895804 309798
11500022 224325
289549277 638303
300744176 563032
389861033 1184251
379003776 698757
288818662 608538
289548024 638303
288819176 608538
15606056 224324
379005110 698757
237755879 432331
334124980 888063
419959298 1177927
188996377 436114
337288557 795359
119872066 384616
171185993 444157
119872068 384616
126460358 410359
374326788 1104324
126460355 410359
167644080 366602
150021444 391009
171184721 444157
374328016 1104324
18312461 178306
289548565 638303
222056068 316067
206901216 309799
167036600 340099
315504975 648999
289549333 638303
289549334 638303
15606476 224324
383764958 926550
309791661 765420
357008170 1007103
320159453 926569
337285809 667014
421834961 1232189
379005079 698757
419957238 1177927
108762558 246197
359298507 1035839
163787523 391603
288817783 608538
289547927 638303
225848164 204536
13488554 266835
154249257 381764
289547911 638303
188996479 436114
15605863 224324
289547958 638303
163783501 392423
289548067 638303
145590958 340102
335039931 986075
171185967 444157
119872115 384616
186685187 63737
18312450 178306
119872819 384616
171184717 444157
374328005 1104324
171184714 444157
110636922 269798
376261710 755731
385809480 945713
15606072 224324
288817503 608538
288818123 608538
288817326 608538
119872671 384616
188996003 436114
188996004 436114
188996005 436114
289549091 638303
373459572 880073
289548289 638303
289549308 638303
337288005 795359
337287363 667014
289547944 638303
218295362 498848
297526867 591019
383789028 511051
218295340 498848
218295342 498848
365873471 926567
407476018 1087448
220930992 373903
374289890 862908
397905001 857293
218782649 439235
126459796 410359
171185311 444157
119872505 384616
119872504 384616
171185308 444157
126459803 410359
289549016 638303
114567413 335541
221632697 309801
320161300 926569
147669526 216389
83589615 264732
18313945 178306
18312823 178306
145591020 340102
171185187 444157
374325581 1104324
379004514 698757
119873190 384616
18313143 178306
119873204 384616
171185199 444157
18312848 178306
171185197 444157
374325583 1104324
221632616 309801
260892340 429009
189218920 481448
85859296 56780
402771867 187303
225850012 123214
148654526 357808
14590542 70601
395226890 1177931
206889727 289376
385790722 59374
313679865 670487
189485661 471821
385810221 945713
386828648 395493
423126383 883125
407972945 1231190
302039545 330214
206900742 309799
403386849 1033737
298244136 485913
315607959 873513
20808810 273068
373457627 880073
333911643 880724
14590837 70601
289548472 638303
289548714 638303
304316841 580327
119873184 384616
171185293 444157
145592257 340102
288817588 608538
288817589 608538
410584250 867903
401762189 1211025
334123547 888063
218295403 498848
218295402 498848
188997582 436114
337286948 667014
148269250 390874
78044205 246194
288817926 608538
163781679 392423
384438569 1111069
320332888 709986
374326872 1104324
18313897 178306
284162875 572546
379003408 698757
289548017 638303
289548119 638303
288817638 608538
289548115 638303
288818949 608538
288819165 608538
119871835 384616
365961446 1041826
384430717 762633
219847961 326427
222526646 480224
163782433 392423
15605646 224324
218295660 498848
218295375 498848
218295663 498848
218296211 498848
218296209 498848
148265751 351605
327398535 760142
337288218 795359
347537436 1034807
15606538 224324
429218927 937777
350566743 997350
337287430 667014
395226841 1177931
188996790 436114
395226916 1177931
384431807 762633
374327255 1104324
334125479 888063
419960075 1177927
419960074 1177927
289548089 638303
163782691 392423
237757123 432331
256810847 573064
260892836 429009
419957141 1177927
319789633 648996
116624649 234267
15921497 273063
223039099 553218
225851431 123214
289548710 638303
288818899 608538
288818529 608538
18313187 178306
119873170 384616
163783088 392423
384129768 608538
379005629 698757
145592403 340102
419959897 1177927
334125627 888063
384256471 1151116
334125628 888063
419959900 1177927
334125630 888063
289549011 638303
288819214 608538
218295683 498848
15605653 224324
206900883 309799
401678109 1216470
336250355 1028307
319957242 749222
427402556 883126
15607066 224324
332295424 747365
254425464 91464
288818472 608538
379005640 698757
163782534 392423
145590700 340102
124027843 415426
222528486 521460
384439774 1111069
15606493 224324
292653635 309800
237755651 432331
334123883 888063
419958727 1177927
219848426 326427
398334940 1049970
162452798 448385
384171925 944547
187929901 402626
333924210 868595
313672991 768670
385810205 945713
134299889 349161
295677430 640511
166031539 411461
392552829 1117319
345304384 762570
218294936 498848
374327132 1104324
88604369 323259
334125284 888063
379004313 698757
379004314 698757
379004315 698757
379004323 698757
379004324 698757
379004325 698757
379004326 698757
379004308 698757
289548230 638303
166367448 449447
326390804 509192
152966510 266940
288818369 608538
15606845 224324
163783685 392423
288818180 608538
18312026 178306
288817997 608538
288817998 608538
289548448 638303
222100106 309803
374328274 1104324
126460414 410359
387605854 216592
374326239 1104324
352681661 768679
288817344 608538
404369494 457396
94970953 204669
298246314 485913
302038139 330214
403382040 1033743
337288873 795359
337288872 795359
288817987 608538
419959289 1177927
419959290 1177927
419959291 1177927
334124984 888063
334124983 888063
374328219 1104324
18312670 178306
300857170 748727
86608289 321332
387789670 929556
168263961 465516
401677398 1216470
419956606 1177927
365969051 1045856
419956604 1177927
334123400 888063
163782737 392423
237755432 432331
288819033 608538
289548349 638303
237756722 432331
188996670 436114
384128877 608538
288818681 608538
171184686 444157
18312926 178306
289548997 638303
383785400 1162668
260753203 622759
319789430 648996
217967111 515635
83814386 309807
383788289 511051
189219060 481448
387129575 754477
406832690 1123242
325679173 246199
124027051 415426
78044117 246194
302392860 574087
416349912 929505
418845878 858309
379004607 698757
288817362 608538
338730700 688269
269837234 479434
288817943 608538
374327932 1104324
119872761 384616
70607656 330779
327310029 999630
171184802 444157
119872849 384616
352681570 768679
288818846 608538
395226982 1177931
395226742 1177931
337287781 795359
206890289 289376
419957187 1177927
365107078 742730
171185386 444157
379004207 698757
119871528 384616
327311441 999630
374326293 1104324
126459970 410359
320161520 926569
171186131 444157
171186130 444157
171186129 444157
171186128 444157
296242278 633148
379003941 698757
327310960 999630
352682513 768679
327310938 999630
289549154 638303
119872544 384616
288819086 608538
401678762 1216470
419957226 1177927
419957225 1177927
419957224 1177927
419957641 1177927
419957642 1177927
419957221 1177927
289548935 638303
126459170 410359
327312089 999630
218296948 498848
218295168 498848
218295166 498848
218295165 498848
345297216 640513
401761594 1211025
401761595 1211025
401675600 1216470
354721421 980518
334121988 888063
226228056 379066
257456009 553217
237756620 432331
319790146 648996
218296395 498848
354555909 860575
258645993 592028
119872619 384616
145590339 340102
119872621 384616
171184553 444157
119872622 384616
218296034 498848
110636516 269798
302039589 330214
419956639 1177927
419956638 1177927
15921373 273063
288817787 608538
288817958 608538
78186111 319225
218296340 498848
218296339 498848
218296343 498848
218296342 498848
352681634 768679
18313475 178306
374327765 1104324
126458681 410359
335039364 986075
433460873 1246484
397689372 1191523
328950748 869210
32266090 235279
119871633 384616
374325666 1104324
374325832 1104324
389860949 1184251
218295459 498848
218295460 498848
237755453 432331
15897159 273057
421613503 993517
254448459 391615
291296275 504728
218295230 498848
218295231 498848
162447977 441768
289547952 638303
15605843 224324
110834887 393595
332159201 342949
288818102 608538
374325931 1104324
18313147 178306
119872318 384616
374325913 1104324
145591045 340102
379004484 698757
18313142 178306
119872451 384616
171185798 444157
374325901 1104324
18313138 178306
374325899 1104324
18313136 178306
145591058 340102
119872457 384616
171185792 444157
126459675 410359
171185790 444157
374325892 1104324
374325891 1104324
119872462 384616
379004466 698757
269836894 479434
222528760 521460
389843825 660470
289548568 638303
289548808 638303
315641163 888064
339626605 1051632
162449890 448385
145591641 340102
379003724 698757
83815564 309807
397689142 1191523
160901748 403833
302872407 608506
218295124 498848
218295125 498848
332797780 933801
336122278 647113
357038996 767817
289548998 638303
410667474 1089553
119871840 384616
171186239 444157
337286450 667014
337287938 795359
289548451 638303
374326388 1104324
374326387 1104324
379004833 698757
15605679 224324
424866494 1159328
15606619 224324
288818551 608538
288818552 608538
163782745 392423
288818554 608538
295394853 585530
171186121 444157
171185267 444157
374325709 1104324
288819092 608538
15606310 224324
218296290 498848
434383130 1161918
160902533 403833
288817340 608538
163781913 392423
296242409 633148
296242408 633148
320101477 765177
320101478 765177
379005084 698757
334123747 888063
419956521 1177927
419956523 1177927
171184509 444157
18312168 178306
294102554 572547
218962013 456827
206901972 309799
218294852 498848
206901215 309799
119873023 384616
119873024 384616
386827107 395493
384128707 608538
15606727 224324
289548744 638303
385809846 945713
385799176 572479
365132401 665956
163782705 392423
15606157 224324
307594593 572478
327312102 999630
381188161 1086011
328948135 869209
289548580 638303
419958723 1177927
421847472 1006003
195940786 444454
419958098 1177927
419958097 1177927
334123192 888063
419956598 1177927
218296617 498848
218296618 498848
225158956 278957
345303278 762570
288818828 608538
374328095 1104324
171184800 444157
145590716 340102
327311100 999630
374328088 1104324
384128146 608538
257897919 565663
338730627 688269
419957198 1177927
170289827 374847
171185115 444157
18312713 178306
289548075 638303
291288728 522772
397691563 1191523
327398932 760142
218294919 498848
218294918 498848
288818122 608538
163782171 392423
289548706 638303
385811367 945713
145590369 340102
374289529 862908
288818202 608538
288818201 608538
288818199 608538
288818198 608538
288818197 608538
288818196 608538
18313715 178306
126459760 410359
374327041 1104324
119871876 384616
18312541 178306
352682561 768679
126459846 410359
374326475 1104324
288818298 608538
419956990 1177927
334124201 888063
384129426 608538
195952791 380749
374327321 1104324
375013405 926562
419958362 1177927
419958360 1177927
119873236 384616
171185232 444157
312623528 632348
163782427 392423
15922274 273063
159041383 397948
237755481 432331
337287905 795359
333982910 857087
327401896 693661
337287904 795359
218296838 498848
218296837 498848
218296836 498848
218296835 498848
289549293 638303
163783041 392423
237755420 432331
374631895 671065
218294609 498848
218294608 498848
218296597 498848
218296598 498848
218294605 498848
218294606 498848
393785036 997887
218295484 498848
218295482 498848
218295481 498848
119871553 384616
218295172 498848
218295171 498848
374327737 1104324
218296484 498848
218296485 498848
289548950 638303
163783078 392423
167038004 340099
408676740 953739
269838297 479434
229824766 592010
320160405 926569
150020477 391009
397691583 1191523
282891842 159254
379005145 698757
374327994 1104324
171185160 444157
171185159 444157
145592175 340102
126459202 410359
18312773 178306
171185155 444157
18312771 178306
119873148 384616
119873147 384616
119873146 384616
18312766 178306
379003098 698757
119873144 384616
18312764 178306
119873142 384616
374325530 1104324
374325529 1104324
126459217 410359
374328306 1104324
119872377 384616
171185680 444157
379003675 698757
119873364 384616
379004920 698757
379004919 698757
379004918 698757
379004917 698757
119873365 384616
374326694 1104324
119873367 384616
119873368 384616
18314025 178306
18314026 178306
379004266 698757
374326732 1104324
374326731 1104324
18314030 178306
379004268 698757
145591238 340102
171185702 444157
145592195 340102
337288676 795359
289548752 638303
237756034 432331
171185315 444157
126459795 410359
289548081 638303
289548082 638303
289549079 638303
218296558 498848
218296560 498848
381190545 456163
337288681 795359
288818308 608538
206895339 309798
15605715 224324
386812112 247490
289548069 638303
379005083 698757
419958622 1177927
119720214 368408
288818464 608538
418066997 691164
397904741 857293
398901416 1144332
423689954 1038924
387892078 1037911
423689952 1038924
333027117 355249
421528953 1218169
423689949 1038924
218297238 498848
320449717 743525
218297240 498848
281417994 492476
281417088 492476
427723994 111781
374327423 1104324
390452777 1087481
163783334 392423
171184695 444157
18312430 178306
18312429 178306
15606513 224324
419959613 1177927
307596314 572478
374326835 1104324
218296491 498848
218296490 498848
218296489 498848
377578016 1115512
419958495 1177927
218295148 498848
18311723 178306
302037378 330214
432328930 673860
423690496 1038924
14520516 272844
171186285 444157
18313649 178306
115372869 378806
310818504 378806
429124336 1204472
116620135 234267
282882109 596330
320450888 743525
347754760 981222
298373735 575590
15605830 224324
118578968 338966
150021781 391009
345008994 653045
385811359 945713
379003221 698757
119872491 384616
374326114 1104324
379003218 698757
145592075 340102
171185760 444157
218295956 498848
218294654 498848
218294655 498848
20808023 273068
114566494 335541
18313270 178306
126458760 410359
315608800 873513
108762255 246197
410456873 1117379
289548128 638303
288817590 608538
384128754 608538
163781728 392423
288817408 608538
145592010 340102
374326052 1104324
145592011 340102
18313233 178306
218295546 498848
218295547 498848
218295548 498848
218295549 498848
222100068 309803
386813446 247490
337285800 667014
337288983 795359
337288009 795359
337288010 795359
289547988 638303
289547945 638303
163782286 392423
240103684 593117
188996061 436114
334116571 756067
288560042 634498
302872843 608506
222530643 521460
157962377 398579
222529643 521460
408405379 1237085
220934967 396588
320451417 743525
218295928 498848
218295927 498848
320451416 743525
334123698 888063
334123697 888063
397906641 857293
373457412 880073
389844193 660470
188996651 436114
381191471 456163
218296942 498848
218296943 498848
386361816 798128
218296986 498848
384430794 762633
300782483 749927
427401433 883126
427401432 883126
427401430 883126
427401429 883126
108805015 266117
374327907 1104324
18312156 178306
119872560 384616
374327693 1104324
171184502 444157
119872564 384616
374327687 1104324
18312152 178306
119872516 384616
119872515 384616
119872179 384616
288817897 608538
237755881 432331
346726049 981368
427407955 883163
381199673 1074493
163782258 392423
288817462 608538
289548470 638303
335040561 986075
289548473 638303
419956480 1177927
419956481 1177927
334123788 888063
18312918 178306
145590945 340102
126460271 410359
18312913 178306
171185230 444157
374325647 1104324
18312895 178306
171185223 444157
374326247 1104324
374326258 1104324
374326259 1104324
374326260 1104324
374326261 1104324
374326262 1104324
374326263 1104324
374326264 1104324
15606816 224324
268318264 518766
332296120 747365
288931451 589924
326389456 509192
218295851 498848
218295850 498848
46199977 262724
218295848 498848
218295847 498848
57233675 243164
20089735 188937
419957218 1177927
419957219 1177927
289548463 638303
357042526 857291
374327310 1104324
374327311 1104324
374327320 1104324
315645942 715225
386360384 798128
381190675 456163
289548789 638303
374326353 1104324
18312028 178306
288817579 608538
218296429 498848
218296430 498848
18313097 178306
145592206 340102
289548641 638303
188996471 436114
70606838 330779
379004967 698757
379004966 698757
336425507 658086
384438596 1111069
384438597 1111069
15612586 272558
328951109 869210
327400165 693661
171185357 444157
171185355 444157
119872190 384616
374326963 1104324
171186141 444157
119871942 384616
171186143 444157
334125340 888063
334125342 888063
288818296 608538
289549208 638303
15606991 224324
163782064 392423
288818285 608538
288818286 608538
254421877 91464
158521813 96561
281411537 590168
315641008 888064
410667249 1089553
163781587 392423
288819044 608538
289548636 638303
288819046 608538
288818145 608538
332159048 342949
337288768 795359
218295487 498848
289548781 638303
288817814 608538
337287651 795359
337288112 795359
15606097 224324
158338726 329726
86158825 290397
392409038 706587
197121867 447217
408403700 1237085
108803024 266117
288931663 589924
237756719 432331
289548840 638303
289549214 638303
288819206 608538
119872562 384616
171184497 444157
119872557 384616
297624926 649638
145592117 340102
119872368 384616
126459560 410359
119872372 384616
18313188 178306
379003160 698757
171185846 444157
171185847 444157
119872356 384616
379003155 698757
119872354 384616
126459552 410359
119872352 384616
374325951 1104324
18313180 178306
171185835 444157
119872348 384616
18313177 178306
171185834 444157
171185832 444157
119872345 384616
374327307 1104324
374327306 1104324
374327519 1104324
18313472 178306
352682440 768679
352682439 768679
18311772 178306
395764289 1112211
218295589 498848
218295588 498848
119872062 384616
379003380 698757
171185985 444157
145591917 340102
374326803 1104324
379003385 698757
218297180 498848
218297181 498848
119871784 384616
145590401 340102
374328321 1104324
374328322 1104324
419956774 1177927
374326071 1104324
18313256 178306
374326072 1104324
171185919 444157
171185920 444157
18313259 178306
119872545 384616
119872546 384616
119872547 384616
374326081 1104324
374326082 1104324
18313263 178306
119872551 384616
374326087 1104324
119872153 384616
18313271 178306
18313272 178306
119872148 384616
379003626 698757
18313274 178306
119872146 384616
119872145 384616
379003623 698757
171185943 444157
171185944 444157
374326100 1104324
171185946 444157
374326018 1104324
119872135 384616
171185952 444157
171185953 444157
145591769 340102
171185954 444157
119872131 384616
126460300 410359
374326008 1104324
171185957 444157
145591773 340102
119872127 384616
119872126 384616
171185961 444157
126460305 410359
171186357 444157
119872123 384616
374326000 1104324
18313300 178306
387893366 1037911
408481853 1144885
421108403 1193050
149919700 391625
390934435 1094508
357391421 452652
241764188 573060
218295777 498848
387892766 1037911
333978761 760568
78044506 246194
336322627 717231
373951920 714943
218296003 498848
218296002 498848
322379709 710394
269126462 471852
206889839 289376
386359596 798128
218295966 498848
254479479 391606
57234653 243164
171186304 444157
18311675 178306
171185463 444157
374326336 1104324
119871593 384616
374326335 1104324
119871595 384616
374326414 1104324
374326415 1104324
18311686 178306
111221478 326424
419959963 1177927
419959964 1177927
419959965 1177927
334125731 888063
419959971 1177927
119872570 384616
18312165 178306
219850210 326427
328951239 869210
15606703 224324
288817567 608538
410667423 1089553
163782039 392423
289524105 592015
78044154 246194
320449769 743525
148651819 349106
206900225 309799
427716008 99598
289548464 638303
296243042 633148
296243044 633148
296243046 633148
296243047 633148
15607006 224324
337288869 795359
337288868 795359
337288867 795359
337288866 795359
339482082 261292
117924544 156889
289548413 638303
119720190 368408
374326458 1104324
423328893 883153
221633536 309801
242398798 604354
171184766 444157
297619680 456320
371778175 385682
333977605 760568
301347111 710094
390934874 1094508
419956882 1177927
365970802 1045856
419956880 1177927
419957181 1177927
419957180 1177927
419957179 1177927
288817767 608538
333978646 760568
385808897 945713
218961511 456827
163754130 391587
296242111 633148
188996262 436114
195953957 380749
343083480 880070
150021036 391009
419580552 887297
386344123 1051074
325294419 868864
163783356 392423
188585880 457570
418027489 1042404
317131391 663278
163783355 392423
319789258 648996
284031295 479435
171185476 444157
218296071 498848
218296072 498848
288817545 608538
163782120 392423
288817547 608538
289547833 638303
159899050 316274
256751713 589861
419824054 334727
319789088 648996
167630744 498761
159901152 316274
289548356 638303
288817339 608538
154249200 381764
383786240 771875
392940813 880478
269838403 479434
17232623 103690
334125494 888063
419960364 1177927
261342292 500639
188997639 436114
258544671 638300
119872530 384616
337286953 667014
288818407 608538
288818411 608538
385810058 945713
374605095 1131935
206889827 289376
419956697 1177927
218295109 498848
218295108 498848
289547820 638303
218295498 498848
218295497 498848
118475275 360106
268318062 518766
222530638 521460
302872842 608506
145590287 340102
18312154 178306
167854495 456298
190410729 446041
384432253 762633
218297291 498848
384359393 699034
322379978 710394
229846598 521005
288819129 608538
297566582 526227
419957939 1177927
334122969 888063
288550026 500639
435846180 694430
83590856 264732
218295673 498848
218295674 498848
18313090 178306
289548603 638303
317485922 563192
187251907 445932
410028781 857392
390943650 866536
302389881 555079
365174946 457415
374340367 443254
333908942 491952
289548030 638303
383763903 926550
16077549 224308
397655437 1191061
432663352 1182706
403238472 1033734
225620631 565034
320101476 765177
379004154 698757
288817942 608538
288818505 608538
392980338 1104326
18313886 178306
345297245 640513
195941110 444454
332295574 747365
289548560 638303
288817723 608538
288817722 608538
307594612 572478
218297057 498848
288818656 608538
206889818 289376
108804305 266117
188586854 457570
218296563 498848
320100654 765177
374327443 1104324
374327442 1104324
196230165 497964
374328062 1104324
145590904 340102
432878593 1182728
330007153 749535
432878594 1182728
432878596 1182728
289548334 638303
289548336 638303
288817617 608538
218296450 498848
218296449 498848
218296448 498848
270308348 311424
338730059 688269
289548048 638303
403252617 1157949
392374580 671143
383788679 511051
218295277 498848
337288048 795359
253771330 592027
419957233 1177927
419957232 1177927
334122070 888063
334122069 888063
387792322 929556
320449441 743525
381191213 456163
126460597 410359
18314158 178306
381184092 1081736
15606309 224324
374326049 1104324
171185894 444157
119872399 384616
395237697 883169
18311991 178306
119871576 384616
379005177 698757
119873136 384616
206890484 289376
379003124 698757
119872307 384616
374326165 1104324
374326166 1104324
374326168 1104324
18314127 178306
145592151 340102
379003131 698757
171185345 444157
171185346 444157
374326175 1104324
374326176 1104324
374326177 1104324
374326178 1104324
374326179 1104324
18314147 178306
171185353 444157
18313402 178306
145591614 340102
126458822 410359
119872437 384616
145592427 340102
145592426 340102
119872432 384616
374326197 1104324
171185366 444157
374326200 1104324
385805949 1163730
218960376 456827
392373452 671143
297618076 643648
297618078 643648
289192114 644281
327399368 760142
225850493 123214
15606339 224324
374372912 929713
297588392 525282
156744023 383372
424844534 885272
300772350 525373
332295600 747365
225851497 123214
418065918 691164
146297087 351627
420511864 992098
337288327 795359
403253581 1157949
222099982 309803
222526097 480224
223039088 553218
330508258 990316
302348874 666510
171186235 444157
218295921 498848
218295920 498848
145590614 340102
327309937 999630
390938255 768672
18313325 178306
126458945 410359
188997345 436114
188585514 457570
432328657 673860
70726444 279808
392374691 671143
302038993 330214
239907345 573370
168702266 214688
288818474 608538
395226814 1177931
289596496 439481
334123844 888063
334123846 888063
294101046 572547
255323595 553219
126460121 410359
163782649 392423
419649131 889249
188579712 441620
393788135 997884
34556504 273121
374327974 1104324
119872781 384616
379005599 698757
119872428 384616
195953610 380749
218296266 498848
218296265 498848
392407139 891968
118594743 383631
428200829 118163
289548395 638303
419958359 1177927
419958358 1177927
419958357 1177927
206889976 289376
395226940 1177931
288819117 608538
298246422 485913
385805840 1163730
385805839 1163730
385805838 1163730
385805837 1163730
119872493 384616
218294785 498848
218294786 498848
15607036 224324
289549288 638303
119872390 384616
379003575 698757
419959843 1177927
419956866 1177927
289547954 638303
288817430 608538
288818038 608538
15605675 224324
288818036 608538
289548524 638303
326802550 743722
148270650 390874
338731167 688269
15606032 224324
171185469 444157
18311860 178306
379005700 698757
145591671 340102
431295319 1138907
395793368 1094561
119872730 384616
15606873 224324
288817918 608538
188997120 436114
171185490 444157
119872959 384616
327312097 999630
373459938 880073
188997175 436114
323691870 742741
389580211 879212
385809213 945713
281412777 590168
218884244 490899
385805987 1163730
332157968 342949
70606554 330779
419959137 1177927
334121963 888063
419959135 1177927
401675616 1216470
379005153 698757
379003616 698757
289549220 638303
289548127 638303
119873328 384616
18312070 178306
18313062 178306
171185381 444157
126460613 410359
379005616 698757
188996024 436114
401763913 1211025
334124283 888063
334124284 888063
419956916 1177927
171186241 444157
171186242 444157
171185494 444157
218296492 498848
218296493 498848
218296496 498848
410620644 1129793
171186390 444157
119872231 384616
171186392 444157
218295938 498848
218295939 498848
419759993 1161912
323701918 696369
334134779 944559
374326214 1104324
171184893 444157
16273150 71421
334123427 888063
126460746 410359
39997057 243231
408489664 313595
218295559 498848
218295560 498848
218295561 498848
218295556 498848
218295557 498848
237755768 432331
206575401 507522
126460239 410359
421679896 903935
126458789 410359
346722795 351627
119871529 384616
145591267 340102
18314215 178306
374326298 1104324
15606401 224324
163783119 392423
398824790 1144344
119873271 384616
171186310 444157
119872896 384616
325290597 645991
420251612 1144309
145592189 340102
171186356 444157
171186355 444157
229584366 427318
402841138 936565
293392354 667129
365828348 653386
282163401 304371
374327393 1104324
237755740 432331
410584527 867903
374327560 1104324
126459069 410359
119872747 384616
334123933 888063
261340909 500639
404493275 338963
288818941 608538
354721585 980518
119872925 384616
334122246 888063
334122249 888063
334122250 888063
15606949 224324
384915709 1156937
302390617 555079
154249531 381764
424780991 1234409
14591650 70601
374326384 1104324
374326389 1104324
379004915 698757
13542231 273116
385230648 1055529
419642853 889247
419957776 1177927
419957775 1177927
119871947 384616
171186135 444157
374326957 1104324
374326956 1104324
119871951 384616
195953307 380749
317495292 562982
237756381 432331
289548559 638303
383319941 1041930
419960006 1177927
401765017 1211025
167617521 441164
145590602 340102
379005004 698757
327309954 999630
327309953 999630
395226985 1177931
145590217 312153
288817976 608538
288817622 608538
163782265 392423
398944525 1144708
397691365 1191523
171185086 444157
119872874 384616
119872938 384616
171185005 444157
145590710 340102
119872936 384616
146303302 399549
332795814 933801
379003999 698757
327310986 999630
18313536 178306
374327262 1104324
145590796 340102
374327374 1104324
57641395 69014
119871659 384616
119871658 384616
218297149 498848
218297173 498848
218295932 498848
218297048 498848
289548965 638303
147676872 370438
317472908 665937
156741765 383372
385789678 59374
218294871 498848
88858455 87626
384915989 1156937
289549057 638303
126459485 410359
15606938 224324
405363048 1192034
147678876 370438
365170459 457415
195953508 380749
223940128 320771
237755591 432331
374326074 1104324
419956703 1177927
334123516 888063
419956705 1177927
54302331 298386
218294829 498848
352682415 768679
352682414 768679
18312544 178306
218296306 498848
373456671 880073
218296085 498848
334124740 888063
418846703 858309
288818563 608538
379004351 698757
18313478 178306
427400358 883126
329909735 937450
427400360 883126
419959818 1177927
419959819 1177927
419959821 1177927
386001408 1110509
384128894 608538
334122681 888063
334122680 888063
256828166 525897
419958503 1177927
163783003 392423
345298043 640513
419958145 1177927
15606202 224324
206891082 289376
372280467 1042378
253701944 443144
423612024 1053229
288818261 608538
323702145 696369
410667528 1089553
241763260 573060
392407817 891968
15606410 224324
333924767 868595
294054266 583355
218296546 498848
218296547 498848
218296548 498848
379004088 698757
395009301 1144317
422014261 1141662
218296870 498848
218296871 498848
374326537 1104324
119873496 384616
18311822 178306
374328209 1104324
171186328 444157
119871644 384616
145592436 340102
18312021 178306
379005584 698757
171186337 444157
171186338 444157
171185175 444157
18312805 178306
379003265 698757
218294705 498848
188995975 436114
312128656 632292
188995976 436114
83589883 264732
392373186 671143
169334622 445971
15606773 224324
163781651 392423
394990487 1163617
419958978 1177927
392981227 1104326
337287739 795359
153814512 411460
289548763 638303
254283861 565045
320450498 743525
94968543 204669
226311922 358681
302339040 573413
18313474 178306
119873346 384616
352681649 768679
352681650 768679
352681651 768679
352681652 768679
352681653 768679
126460064 410359
352681654 768679
374327333 1104324
374327259 1104324
374327258 1104324
18313430 178306
145591456 340102
145591457 340102
126460039 410359
289549330 638303
188997301 436114
188996668 436114
401763970 1211025
419957950 1177927
126458712 410359
374327790 1104324
171184587 444157
119872656 384616
119872655 384616
171184585 444157
18312252 178306
374327784 1104324
119872651 384616
379005349 698757
171184578 444157
18312245 178306
171184575 444157
379005354 698757
18312241 178306
374327774 1104324
18312239 178306
119872640 384616
15606227 224324
15605635 224324
379005704 698757
119873447 384616
289547982 638303
237755483 432331
188996446 436114
271967763 479432
150389521 293826
327310002 999630
219847654 326427
218709386 575788
57641762 69014
297559956 446468
392407293 891968
383318635 1041930
168205333 451755
158523236 96561
336453021 1002804
334123725 888063
424889375 754522
289548263 638303
384129646 608538
218297261 498848
163783317 392423
288819038 608538
150400086 406327
289548023 638303
289548022 638303
15606573 224324
334122949 888063
18313585 178306
145591089 340102
119872898 384616
15669201 243232
410731143 751945
320450269 743525
338731692 688269
383453552 1144275
337286987 667014
171185360 444157
119872434 384616
289549267 638303
395646514 28892
383788727 511051
171185914 444157
119872534 384616
119873408 384616
374326598 1104324
171184603 444157
218295846 498848
419960362 1177927
261342294 500639
419960360 1177927
334125499 888063
419960359 1177927
401765101 1211025
156938086 453591
258512334 521098
20807831 273068
323703909 696369
108759710 246197
419958416 1177927
334124613 888063
427400091 883126
427400092 883126
427400093 883126
163782156 392423
217966567 515635
41614875 228908
237755415 432331
225849904 123214
206889633 289376
375146581 700598
328952753 880072
206901866 309799
289771028 457428
374596743 865937
289549103 638303
334122798 888063
419957784 1177927
334122800 888063
373459247 880073
433654543 698948
384108605 1124982
328949856 869210
288818902 608538
289549038 638303
15605628 224324
15606572 224324
156740539 383372
427405268 883126
352682474 768679
218296001 498848
218296000 498848
374327463 1104324
337288751 795359
327310925 999630
374327309 1104324
18313491 178306
163782735 392423
119873335 384616
119873210 384616
302039356 330214
386813603 247490
206889621 289376
160895298 411489
345865439 1049564
332981568 697281
268318261 518766
261367355 411471
171184715 444157
171184947 444157
337288059 795359
206889213 289376
337287911 795359
193070198 340186
148265320 351605
337288999 795359
337288997 795359
337288996 795359
337288995 795359
288817663 608538
119872902 384616
387895653 1037911
387895654 1037911
46255168 262724
46255167 262724
119872735 384616
218297189 498848
171184681 444157
119872752 384616
374327948 1104324
374327947 1104324
374327934 1104324
150021743 391009
218961531 456827
18312560 178306
374328103 1104324
171184793 444157
379004896 698757
119872859 384616
327311962 999630
163781589 392423
163783396 392423
374580856 768710
326439422 443255
315637928 888826
330508019 990316
424845129 885272
223935703 320771
225849111 204536
37676589 196600
149276582 391596
119871801 384616
374327089 1104324
365969943 1045856
145590491 340102
374327980 1104324
171184704 444157
387895176 1037911
334126227 888063
381159334 631362
354721385 980518
334126231 888063
410654919 59202
374327288 1104324
18313473 178306
397905640 857293
288818638 608538
218296442 498848
55978339 300852
218296444 498848
320159714 926569
289549265 638303
288819155 608538
147669481 216389
340355042 1027292
218295714 498848
289549118 638303
288818471 608538
15606152 224324
288817440 608538
119872177 384616
307594887 572478
218296388 498848
218296389 498848
345303208 762570
288819181 608538
163782772 392423
373462154 999422
78045079 246194
20806668 273068
225850942 123214
206889273 289376
163782181 392423
374328018 1104324
119872168 384616
379005453 698757
171185161 444157
145590634 340102
18312459 178306
18312458 178306
171184725 444157
119872802 384616
119872801 384616
119872800 384616
57641774 69014
119356406 290317
392404390 869212
88801320 313594
289549125 638303
289549124 638303
288818497 608538
146297047 351627
163781933 392423
288818005 608538
145592046 340102
171185163 444157
119873159 384616
18312782 178306
374325551 1104324
18312784 178306
119873163 384616
171185167 444157
18312790 178306
119873166 384616
119873167 384616
119873171 384616
18312802 178306
119873175 384616
119873176 384616
18312806 178306
145592428 340102
145592430 340102
171185180 444157
374325574 1104324
18312811 178306
18312812 178306
296104540 716541
325295554 868864
195952476 380749
288817570 608538
145592111 340102
126459709 410359
119871930 384616
145590907 340102
374325877 1104324
313892557 910314
95929298 281689
337287002 667014
397691243 1191523
325294704 868864
242399429 604354
119872815 384616
119871773 384616
373459410 880073
218961384 456827
337288290 795359
337287698 795359
334124511 888063
419958505 1177927
419958506 1177927
15678384 187420
220931184 373903
193214137 517418
354723296 980518
365970257 1045856
419957263 1177927
18313311 178306
374326698 1104324
145592297 340102
124027907 415426
126460328 410359
374326741 1104324
119872112 384616
374326743 1104324
171185971 444157
119872109 384616
119872108 384616
374326361 1104324
374326749 1104324
18314012 178306
374326751 1104324
119872104 384616
374326753 1104324
298206417 410359
119872100 384616
379003337 698757
374326757 1104324
171186026 444157
171186025 444157
374326759 1104324
379003342 698757
18314001 178306
119872094 384616
126459053 410359
171186019 444157
374326765 1104324
119872090 384616
171186016 444157
171186015 444157
119872087 384616
163782842 392423
163781836 392423
195953025 380749
206889366 289376
83591659 269796
381183862 1081736
386813277 247490
163781787 392423
119871828 384616
171186255 444157
254416884 118168
289548145 638303
313679735 670487
240851526 591023
226355473 546414
218295504 498848
218295505 498848
218295506 498848
288818959 608538
374326962 1104324
145591982 340102
171186142 444157
225848722 204536
126459640 410359
119873306 384616
145592266 340102
145592267 340102
379003014 698757
126459634 410359
374325759 1104324
374325760 1104324
171185744 444157
171185743 444157
119872811 384616
319789557 648996
268317353 518766
407716979 385025
30249986 228410
345302918 762570
375257258 1006551
365848169 1002368
15606020 224324
307594326 572478
307594327 572478
18313894 178306
242399014 604354
15606935 224324
417975335 1069495
433014268 1169372
392979352 1104326
432878607 1182728
218296797 498848
218296798 498848
334124426 888063
428943067 1236102
334124738 888063
365971553 1045856
163781588 392423
432878602 1182728
124006979 313606
385800774 572479
419958816 1177927
419958817 1177927
334125091 888063
334125092 888063
401764728 1211025
18313549 178306
145590785 340102
374327372 1104324
374327371 1104324
352681626 768679
327310932 999630
374327346 1104324
374327345 1104324
18313532 178306
352681625 768679
327310959 999630
327310933 999630
18313497 178306
419959313 1177927
419959312 1177927
387792038 929556
431796115 926556
323140622 626939
157692556 315750
87122646 314277
373456974 880073
385809643 945713
119871831 384616
15606909 224324
288817892 608538
327401743 693661
334126158 888063
288818613 608538
225849654 123214
171185611 444157
374326611 1104324
327310442 999630
337288481 795359
337288482 795359
337288483 795359
352681639 768679
282878061 679190
319652925 665959
386813045 247490
21675032 194439
409350050 1211775
118578882 338966
332799431 1209989
119872979 384616
159042005 397948
95928357 281689
134299817 349161
419960397 1177927
401674909 1216470
147679016 370438
419959936 1177927
419959937 1177927
219669612 272564
427399507 883126
427399508 883126
427399510 883126
427399513 883126
419958119 1177927
419958120 1177927
16081886 273075
18314041 178306
171185673 444157
171185672 444157
288818817 608538
163783227 392423
334125482 888063
419960079 1177927
171184518 444157
18312177 178306
171186041 444157
379003409 698757
18313943 178306
145591885 340102
337288588 795359
337288587 795359
327310124 999630
379004941 698757
124027856 415426
332295932 747365
325968990 985053
289549140 638303
218295424 498848
46198933 262724
18312889 178306
163782792 392423
218295508 498848
218295507 498848
374326280 1104324
145591078 340102
171186321 444157
145591227 340102
171186320 444157
337287242 667014
119872385 384616
171185674 444157
119872381 384616
18313317 178306
171185677 444157
171185678 444157
18313302 178306
374328332 1104324
379003576 698757
379003573 698757
171185596 444157
126459888 410359
374326447 1104324
114332080 335283
219847007 326427
430743011 886293
334124688 888063
419958345 1177927
334124685 888063
334124684 888063
288818210 608538
159897930 316274
374328137 1104324
18312611 178306
417927265 1005706
256391647 479433
240102588 593117
407474293 1128398
374325783 1104324
218297045 498848
384438428 1111069
289548435 638303
296242029 633148
289548130 638303
289548131 638303
18313312 178306
289548554 638303
302390192 555079
18311944 178306
18312706 178306
18312707 178306
126459142 410359
119873112 384616
18312711 178306
18312760 178306
18312714 178306
171185117 444157
119873115 384616
374328288 1104324
374326394 1104324
146295257 351627
354723897 980518
309797812 679204
309797811 679204
309797810 679204
171186117 444157
126460127 410359
119720490 368408
374326587 1104324
119873436 384616
171185551 444157
119873438 384616
119873439 384616
145592334 340102
119873443 384616
119873444 384616
171184837 444157
171185542 444157
171185540 444157
171185539 444157
163782419 392423
163782559 392423
328952426 880072
218296497 498848
218296498 498848
218296500 498848
218296501 498848
337288886 795359
269838429 479434
83814275 309807
423117813 883120
423117812 883120
423117811 883120
419230366 868176
218295871 498848
336236408 634956
218296067 498848
386361580 798128
218296065 498848
188996654 436114
383764495 926550
327312087 999630
18312206 178306
119872614 384616
145591910 340102
374326808 1104324
374326809 1104324
379003391 698757
145591905 340102
374326812 1104324
374326813 1104324
374326814 1104324
126460581 410359
171185347 444157
145591895 340102
119872020 384616
171186040 444157
345302414 762570
399018270 1144319
427399202 883126
288819118 608538
397689339 1191523
253702595 443144
218551350 585054
119872441 384616
288817733 608538
334123514 888063
334123504 888063
289548804 638303
288818542 608538
384432139 762633
345304491 762570
320160736 926569
15606455 224324
312135078 632518
417303379 991778
196247553 495036
422873075 883064
218295831 498848
218295832 498848
227904462 525306
374326737 1104324
145591522 340102
385805650 1163730
428201724 118163
418045206 243274
428203720 118163
82701429 323848
167587977 441166
147920179 351160
296242695 633148
296242696 633148
296242697 633148
289549250 638303
116625488 234267
229104338 526983
307595648 572478
395226743 1177931
395226744 1177931
15606244 224324
302555854 591159
395226905 1177931
18313700 178306
126459776 410359
126459777 410359
237756739 432331
237756621 432331
288817742 608538
288818815 608538
171184798 444157
119872852 384616
344996563 632516
149277275 391596
408675638 929562
373459748 880073
311748048 388413
91978102 316057
390440446 1160279
334125626 888063
334125625 888063
401678466 1216470
163783717 392423
171185392 444157
428297986 1170562
298370200 641149
171185827 444157
374328250 1104324
18312691 178306
119873417 384616
430741052 886293
18311690 178306
218296108 498848
288817794 608538
18313903 178306
419958121 1177927
218294878 498848
163782189 392423
288817636 608538
288819072 608538
145591669 340102
15606831 224324
218295686 498848
386360186 798128
126459004 410359
171185393 444157
189218561 481448
339482659 261292
145590703 340102
379004867 698757
119872367 384616
171185850 444157
171185851 444157
18313201 178306
119872364 384616
119872363 384616
171185855 444157
18313205 178306
119872362 384616
18313206 178306
119872513 384616
119872512 384616
171185860 444157
171185861 444157
119872509 384616
374325982 1104324
18313212 178306
374325984 1104324
119872281 384616
171185866 444157
374325987 1104324
145592100 340102
374325988 1104324
171185870 444157
379003191 698757
119872423 384616
298530130 555779
304314694 79929
419959490 1177927
419959489 1177927
119872924 384616
15606220 224324
420366811 766154
402841175 936565
359421358 1073574
325295492 868864
325848478 879306
288574948 469381
325106144 762903
291299904 446470
171186422 444157
119872600 384616
429218620 937777
94501069 207949
387790963 929556
352682972 768679
373457573 880073
193211904 517417
294102591 572547
383787865 511051
302392873 574087
306821064 864565
387816455 941968
149194823 391592
345300232 640513
345300233 640513
428307898 1173022
397689438 1191523
385810978 945713
385810979 945713
288817640 608538
46198349 262724
218295180 498848
218295182 498848
218295183 498848
218296219 498848
218297022 498848
291296463 504728
218297018 498848
291278704 639282
433652516 908937
350545500 1055526
262274016 675812
374292555 862719
189424327 398767
148244964 412965
433638794 797302
78045136 246194
39995146 243231
312959369 746360
218295860 498848
218295861 498848
218295862 498848
218295863 498848
218295864 498848
375013394 926562
108757279 246197
372324771 1045004
288817531 608538
374327094 1104324
126458989 410359
171186172 444157
126459721 410359
374325933 1104324
145590290 340102
379005429 698757
218295229 498848
218295228 498848
15605654 224324
330507815 990316
15606658 224324
218297243 498848
119872487 384616
374326705 1104324
18314047 178306
379004036 698757
18314049 178306
18314050 178306
119873396 384616
171185637 444157
171185638 444157
119873392 384616
171185639 444157
119873391 384616
229583655 427318
18313351 178306
18313352 178306
119873386 384616
18312752 178306
374328304 1104324
301063572 88274
359786971 1118153
381208448 558169
312622508 632348
332796184 933801
298373816 575590
301060056 88274
148262716 351605
424781026 1234409
163783686 392423
419959547 1177927
334125826 888063
419959549 1177927
218297063 498848
186681828 63737
386814099 247490
374327655 1104324
320450347 743525
384439609 1111069
41614911 228908
163782455 392423
288817678 608538
374327831 1104324
432800218 1182690
15898778 273057
374325847 1104324
379003052 698757
260892990 429009
171185093 444157
18312688 178306
289549023 638303
145590384 340102
334121713 888063
332798686 1209989
171909679 240016
187251773 445932
322434536 1198114
405373203 1192034
170078882 32049
229822467 471853
268317379 518766
218961538 456827
289522117 592015
345859892 913865
256848752 575596
301060855 88274
217967865 515635
407781002 1207063
188996264 436114
337287518 667014
337287516 667014
419960320 1177927
401765475 1211025
419960318 1177927
171185096 444157
288817941 608538
288818932 608538
379003565 698757
119872384 384616
119872386 384616
288819066 608538
89896770 138119
311744762 585531
337286086 667014
397690968 1191523
171184508 444157
419957677 1177927
334122683 888063
261339175 500639
302339006 573413
427407151 999423
167630020 498761
119719259 368408
337288604 795359
337288640 795359
119873307 384616
379003016 698757
119871900 384616
171186187 444157
171186191 444157
171186192 444157
171186193 444157
119871892 384616
18313732 178306
171186196 444157
119871889 384616
18313729 178306
119871887 384616
119871886 384616
119871885 384616
334125960 888063
419959434 1177927
400974653 1112215
428311811 1173027
171185335 444157
18314112 178306
18314111 178306
119872301 384616
379003119 698757
119872299 384616
18314108 178306
145592163 340102
119872297 384616
145592166 340102
126459784 410359
320161196 926569
224369776 177437
288930631 589924
345006773 756883
418736499 1049762
121534139 401526
121595029 232721
334124471 888063
334124472 888063
419958541 1177927
288818712 608538
345300230 640513
345300231 640513
218296517 498848
218296516 498848
218296515 498848
218296514 498848
218296513 498848
218296512 498848
346726061 981368
385773566 930943
188996661 436114
419956976 1177927
289524322 592015
225848046 204536
15606997 224324
289549246 638303
327404630 755732
319789711 648996
395761053 1112211
119872834 384616
374326213 1104324
171184892 444157
374326215 1104324
374326216 1104324
374326223 1104324
419959828 1177927
419959827 1177927
289549127 638303
170290332 374847
145591393 340102
427402926 883126
352681829 768679
390953956 746697
262173769 675806
154250015 381764
288817381 608538
225019229 537013
255524347 536227
304315755 580327
365968511 1045856
118576862 414004
217076569 484019
399030249 1144313
399025570 1144316
379004622 698757
225849930 123214
329121481 888062
221632919 309801
156740965 383372
397690151 1191523
18313645 178306
428217917 82654
171186327 444157
374327514 1104324
374327240 1104324
145590808 340102
126459340 410359
126459339 410359
18313537 178306
18313416 178306
374327398 1104324
15607104 224324
327311029 999630
352681635 768679
352681644 768679
352681642 768679
352681655 768679
374326232 1104324
126459960 410359
374325928 1104324
18313163 178306
171185808 444157
18313165 178306
145591026 340102
289549044 638303
15605696 224324
384432528 762633
218294939 498848
218294938 498848
171185305 444157
333978937 760568
145219651 290318
387892931 1037911
423692296 1038924
218295072 498848
218295071 498848
334123873 888063
419958717 1177927
419958718 1177927
145590779 340102
145590780 340102
145590767 340102
145590768 340102
145590769 340102
145590770 340102
145590771 340102
145590772 340102
237756250 432331
83590507 264732
163782334 392423
163781788 392423
334124702 888063
334124703 888063
429089784 1074000
429089783 1074000
281412509 590168
156743126 383372
332558573 992186
218294932 498848
327310906 999630
327311000 999630
14521003 272844
14521002 272844
153870308 422289
410668134 1089553
334123179 888063
334123180 888063
289548392 638303
288818164 608538
428932850 1236101
345300229 640513
337284268 529709
379022973 1105107
373456431 880073
395226863 1177931
197304006 471875
428310063 1173027
427401146 883126
427403935 883126
196230776 497964
296242016 633148
374328264 1104324
171185462 444157
289548394 638303
289549289 638303
379005615 698757
374326211 1104324
226227570 379066
269925291 525904
390565305 1129897
398831903 1144343
374636329 647171
374326684 1104324
119872649 384616
352681601 768679
374326969 1104324
327312035 999630
383786739 771875
404449038 1189612
163783332 392423
392408203 891968
344941739 697282
419958327 1177927
419958328 1177927
288819073 608538
163783320 392423
323343554 873533
320162321 926569
395226745 1177931
145591921 340102
18313971 178306
18313483 178306
18313484 178306
288818144 608538
145590478 340102
374328003 1104324
171185084 444157
119873080 384616
338213235 761193
170290306 374847
119873082 384616
119873083 384616
374328236 1104324
119873084 384616
374328232 1104324
18312684 178306
18312683 178306
145591096 340102
374308280 546269
260881578 500635
288819020 608538
119871550 384616
171185403 444157
18314230 178306
18314231 178306
295134206 655815
373456827 880073
392373811 671143
288818557 608538
423113339 883120
401762873 1211025
312128989 649349
157148136 290338
171184511 444157
119872575 384616
171186236 444157
119871843 384616
119871842 384616
289549083 638303
332158885 342949
397690923 1191523
419958757 1177927
218296509 498848
218296510 498848
423689326 1038924
408480287 1144885
126460575 410359
18314150 178306
171186303 444157
256828660 525897
389574616 1177926
435855242 748449
334122536 888063
354722918 980518
296102965 716541
333996992 545694
326384755 644548
302341971 644282
206889994 289376
145592360 340102
296242382 633148
260892804 429009
260892803 429009
289549055 638303
206889460 289376
288818773 608538
15606319 224324
427402773 883126
427402774 883126
399019707 1144319
15606673 224324
218295267 498848
218295268 498848
345299205 640513
419957138 1177927
289549155 638303
159042029 397948
379005020 698757
379005021 698757
374261922 658187
84060937 562
421726497 290336
209917457 409438
337287724 795359
374374218 929713
304318001 580327
383822404 1150599
392414611 710421
237756452 432331
237756249 432331
332707035 489825
147676733 370438
188996752 436114
334123715 888063
401761989 1211025
288818068 608538
269123837 519441
337288186 795359
398353837 1185652
224369105 177437
392375539 671143
163782556 392423
427400090 883126
427400088 883126
289549028 638303
419957277 1177927
288817549 608538
374327855 1104324
171184628 444157
126460007 410359
119873049 384616
379003744 698757
379004101 698757
374328146 1104324
374328113 1104324
119872862 384616
119872861 384616
392406789 891968
289548427 638303
289549356 638303
195952778 380749
163782058 392423
188997411 436114
126458650 410359
94984135 319795
289548098 638303
218295189 498848
218295191 498848
119872490 384616
119872488 384616
418053449 670307
320160531 926569
432329221 673860
154148913 360107
126661849 391598
337289142 795359
337289141 795359
337289117 795359
337289116 795359
218295647 498848
337288395 795359
337288394 795359
188997101 436114
188584948 457570
408675366 929562
337286428 667014
415886148 796606
407476318 1087448
163857204 340100
335039400 986075
226226882 379066
325294272 868864
419959053 1177927
334123867 888063
218296063 498848
417557512 945689
334125393 888063
297618079 643648
312128285 632292
357037210 767817
206889809 289376
163781649 392423
397691266 1191523
397689477 1191523
57234298 243164
337288711 795359
283788144 637910
337288215 795359
337288220 795359
119872337 384616
334124238 888063
18313254 178306
374326069 1104324
374326067 1104324
145591729 340102
419959530 1177927
256751850 589861
302389579 555079
119358497 290317
373851947 794903
374326172 1104324
374326173 1104324
374326174 1104324
423691404 1038924
423691403 1038924
337288163 795359
337286389 667014
383764448 926550
78044229 246194
410662421 1131462
419960402 1177927
365971257 1045856
41615327 228908
73669635 269797
41615004 228908
334123146 888063
334123147 888063
334123148 888063
189218505 481448
379004312 698757
379004311 698757
379004307 698757
379004305 698757
379004328 698757
171186354 444157
218295086 498848
320450779 743525
381204481 1073573
225850702 123214
119872084 384616
18313991 178306
119872086 384616
119872088 384616
18314080 178306
374326543 1104324
145592368 340102
18311824 178306
379005684 698757
119873321 384616
18312006 178306
302340386 573413
18311803 178306
145591723 340102
119871545 384616
126459978 410359
126459343 410359
319789491 648996
288818674 608538
288818703 608538
379003440 698757
374326850 1104324
119873078 384616
18312674 178306
119873076 384616
379005143 698757
379005142 698757
18312672 178306
119873074 384616
119873073 384616
374328187 1104324
119873071 384616
18312663 178306
119873065 384616
119873064 384616
171185069 444157
374328177 1104324
171185066 444157
171185065 444157
171185064 444157
374328169 1104324
171185063 444157
171186325 444157
119873055 384616
171185061 444157
18312641 178306
18312640 178306
119873052 384616
212223320 523850
254167232 439481
171185057 444157
119873050 384616
126460005 410359
171185056 444157
379003666 698757
218295668 498848
218295669 498848
374327171 1104324
327311419 999630
170290303 374847
320101128 765177
432328524 673860
334125335 888063
334125334 888063
152971563 272620
354724875 980518
206890080 289376
337288725 795359
352682275 768679
374328204 1104324
18313773 178306
337288921 795359
334337961 743718
419957781 1177927
419957780 1177927
218294905 498848
218294904 498848
218294901 498848
218294900 498848
337287725 795359
337287728 795359
108804593 266117
218295417 498848
218296564 498848
218296565 498848
218296567 498848
218295461 498848
218295187 498848
374327237 1104324
389861432 1184251
15606213 224324
417332665 913241
256751389 589861
206889768 289376
383788814 511051
419957570 1177927
288818363 608538
78044711 246194
373456807 880073
18313469 178306
374327260 1104324
354722485 980518
365969475 1045856
334122944 888063
401676443 1216470
419957919 1177927
126466208 399550
379005107 698757
56479377 76114
427401362 883126
383758346 983917
218296421 498848
218296422 498848
423691694 1038924
332981262 697281
317120853 644966
403382761 1033743
418045587 243274
334124646 888063
423311375 997890
156742570 383372
218437714 65393
373458646 880073
218295814 498848
320531649 706439
119719804 368408
119719803 368408
118431334 272557
302348242 666510
387894381 1037911
421143907 463794
423692252 1038924
334126251 888063
325109337 756272
320161198 926569
116754888 349307
333979620 760568
419959358 1177927
419956680 1177927
419956677 1177927
419956678 1177927
334137659 944559
74318431 292415
403235838 1033734
384431824 762633
218296247 498848
337288498 795359
345302160 762570
365969037 1045856
365969040 1045856
115378558 378806
427407520 883163
427407519 883163
87310100 314230
260893409 429009
334124638 888063
218294885 498848
300853508 748727
300853234 748727
218296044 498848
334123664 888063
334123663 888063
237729204 469595
423689882 1038924
423689885 1038924
391231039 278956
148264071 351605
218294803 498848
218294804 498848
288550417 500639
419959909 1177927
218295139 498848
218295137 498848
218295138 498848
296242524 633148
296242525 633148
427404026 883126
395762748 1112211
427404028 883126
296133257 635013
387792548 929556
225872601 240015
15606946 224324
381201993 1074493
291294754 504728
46198596 262724
218295474 498848
218295471 498848
434382634 1161918
302389699 555079
327311657 999630
218295103 498848
296241821 633148
296241819 633148
296241820 633148
268317705 518766
116748709 335543
171184835 444157
171184680 444157
403253942 1157949
337288733 795359
337288734 795359
395795268 1197727
395795267 1197727
395795266 1197727
381203201 1074493
427410188 883163
427410190 883163
427410189 883163
427399748 883126
427399749 883126
427399753 883126
387895199 1037911
388466827 96901
423693154 1038924
419959906 1177927
195940839 444454
315498931 573065
269929342 479434
334125432 888063
337287732 795359
337286037 667014
337288116 795359
284997398 425944
390937875 768672
385805342 1163730
385805341 1163730
218295692 498848
333979129 760568
297617884 643648
300869496 272129
77361363 326442
405379175 1144314
119873263 384616
374325702 1104324
288818013 608538
152979872 375286
218296205 498848
218296206 498848
334122937 888063
334122934 888063
334122935 888063
327310678 999630
55978207 300852
337288909 795359
337288456 795359
218295441 498848
381200623 1074493
387895640 1037911
427410115 883163
381200578 1074493
52142314 288681
228934481 527032
118478509 412694
312961077 746360
374331282 911045
334122573 888063
419957587 1177927
334122575 888063
383457367 1144275
374325716 1104324
409195656 1168289
313204655 694427
284041541 469383
18311936 178306
78187992 340177
15606779 224324
284042619 469383
16081486 273075
427409156 883163
427409155 883163
385805150 1163730
289548291 638303
429753557 1035193
389784301 1163407
374311618 682795
384438866 1111069
218294760 498848
218294768 498848
218294767 498848
150021564 391009
429216274 1056495
218295711 498848
218295709 498848
345018781 697303
334124270 888063
419959984 1177927
419959983 1177927
333383343 742766
284037239 504472
332665871 760192
148652056 349106
46198593 262724
46198585 262724
357002960 741161
395763178 1112211
152980178 375286
427401573 883126
427401434 883126
218296788 498848
218296787 498848
345301665 640513
295698007 716541
126458957 410359
121533592 401526
332296624 747365
381191394 456163
301061316 88274
218295369 498848
218295370 498848
319764246 596153
340788555 1005048
302187937 673266
320449388 743525
334124993 888063
419959285 1177927
305663587 583356
343083104 880070
419759739 1161912
83748073 342110
410583099 867903
381200909 1074493
398386441 1144307
381200911 1074493
218295391 498848
218295392 498848
425753167 903920
291280325 639282
307726258 640512
365899362 551947
225850639 123214
254478310 391606
300779679 585529
427419567 102129
288818234 608538
288818235 608538
288818236 608538
145590777 340102
427400538 883126
427400537 883126
392427759 646529
383319395 1041930
156741616 383372
260752546 622759
218296238 498848
218296286 498848
126460471 410359
389860790 1184251
383789241 511051
225849005 204536
284045437 469383
419939212 752788
218295730 498848
18313175 178306
171185830 444157
171185829 444157
163782754 392423
381200680 1074493
381200681 1074493
398384529 1144307
427399707 883126
427399708 883126
337288002 795359
94986046 319795
302036662 330214
383788805 511051
206901842 309799
171185550 444157
145590604 340102
315230650 391623
427404453 883126
427404454 883126
18313934 178306
419956520 1177927
419956519 1177927
334123754 888063
157147828 290338
423690691 1038924
423690689 1038924
387892890 1037911
218295751 498848
218295756 498848
305662461 583356
305662460 583356
305662479 583356
384431116 762633
386361146 798128
218295199 498848
55981524 300852
83816476 309807
428206897 251229
334126222 888063
334126220 888063
427400816 883126
395804686 1202532
296109907 573063
392946461 710111
78043368 246194
255282107 478749
386359626 798128
345859658 913865
254419016 391600
254419598 391600
218295443 498848
390961613 163003
296242623 633148
218296076 498848
119719488 368408
119719370 368408
427408730 883163
320161305 926569
218295774 498848
218296538 498848
410583010 867903
156744288 383372
51891857 292459
225018164 537013
374326874 1104324
315500356 573065
371776330 385682
189423639 398767
401678622 1216470
365972591 1045856
334121699 888063
119719952 368408
296242624 633148
116624100 234267
390949525 765911
119488067 313612
398924846 1144330
86609111 321332
433462779 1246484
383776776 512565
258648341 626522
147676836 370438
392383605 1064539
373457326 880073
428222736 1173263
395763554 1112211
418940364 1125979
419958878 1177927
289548583 638303
218295500 498848
330508256 990316
428207603 251229
344925581 985867
241764184 573060
284173244 555311
159041638 397948
427403976 883126
427403977 883126
423689886 1038924
423689889 1038924
420377584 766154
419959166 1177927
419959165 1177927
218294706 498848
163782384 392423
352682240 768679
126459259 410359
218295765 498848
261342335 500639
373849472 794903
296133598 635013
228933582 527032
421636087 1213182
337287730 795359
337287729 795359
337287727 795359
379005774 698757
307594194 572478
206901811 309799
217966526 515635
253680844 592027
325955087 865938
163782061 392423
407770676 1123366
375087092 742816
258514410 485916
217967426 515635
257388437 485914
337287722 795359
337287721 795359
218295249 498848
427403774 883126
386288091 1168065
334122019 888063
419957193 1177927
193214335 517418
419957139 1177927
320449149 743525
218297032 498848
381200469 1074493
381200472 1074493
335437540 1033806
337745003 1036673
218295558 498848
218296762 498848
218296761 498848
218296054 498848
218296056 498848
419960410 1177927
334125042 888063
385805241 1163730
397650845 1185654
296242924 633148
218296845 498848
218296843 498848
419956894 1177927
334124305 888063
218295040 498848
218295038 498848
427400485 883126
390567421 1171375
388468374 96901
398352201 1185652
145593188 369723
268317045 518766
289548602 638303
85859522 56780
242308984 537972
218295206 498848
218295204 498848
218295205 498848
284161684 572546
389860382 1184251
288818237 608538
381199347 1074493
427409437 883163
381199343 1074493
218296556 498848
218296451 498848
171185737 444157
334124024 888063
419957797 1177927
334122816 888063
387895075 1037911
48477376 263820
304383992 862515
218296394 498848
337289120 795359
337288710 795359
374325810 1104324
374325809 1104324
218296285 498848
289524335 592015
157363077 416591
383762177 926550
18312330 178306
269118683 526218
345868493 1046627
327404692 755732
343086856 880070
325261579 556261
312137358 523846
163784634 392423
357419589 580340
218294962 498848
118431324 272557
350553606 765914
387896179 1037911
395649053 1117958
419959885 1177927
334125614 888063
262042306 667127
334125611 888063
261342529 500639
401675702 1216470
419958241 1177927
427402874 883126
427402870 883126
427402871 883126
421077275 1192197
145590921 340102
379005099 698757
427402542 883126
152980075 375286
332295585 747365
94971402 204669
320161782 926569
288819039 608538
163781645 392423
268317962 518766
337287529 667014
337287528 667014
268317044 518766
419956939 1177927
419956940 1177927
334124244 888063
258513619 485916
296242774 633148
296242776 633148
354721292 980518
424818173 981367
401676983 1216470
385805447 1163730
379004443 698757
312134695 632518
11498421 224325
410667367 1089553
395761170 1112211
338213514 761193
390445094 1189621
423693703 1038924
387895762 1037911
387895764 1037911
311745700 388413
390443500 1189621
237755815 432331
237755816 432331
398342808 1049790
171186179 444157
171186177 444157
374327007 1104324
119720149 368408
297526975 591019
218295161 498848
432371352 1169331
432374743 1169331
419956490 1177927
337287753 795359
337287606 795359
254516185 566466
374312080 682795
147677176 370438
427399494 883126
301058128 88274
218296611 498848
381201034 1074493
381201029 1074493
381201030 1074493
427404415 883126
427404491 883126
420251123 1144309
427404501 883126
193215396 517418
345302285 762570
433546545 1246477
403046865 1202667
224371741 177437
385811003 945713
269926043 525904
218295726 498848
395220089 1144253
75812786 240292
75812787 240292
419957293 1177927
401763426 1211025
419957291 1177927
302391924 574087
119720685 368408
119720095 368408
334124185 888063
419957003 1177927
354723675 980518
332185266 1007104
332186000 1007104
383640938 1081640
387891967 1037911
387891966 1037911
387891964 1037911
218295062 498848
189346590 290315
427408113 883163
392403368 869212
329960900 763034
322418025 443143
295696062 562970
218295364 498848
420255872 1144309
94985935 319795
374633821 671065
118431279 272557
218296275 498848
427403555 883126
427402594 883126
387892512 1037911
374369978 1127483
422406569 875330
209964305 414684
337289043 795359
218778441 439235
229117260 526981
419957652 1177927
220908622 395961
297617704 643648
395763853 1112211
289524320 592015
385811516 945713
428781054 13035
334124414 888063
288932144 589924
385809953 945713
419957395 1177927
384136782 1048834
218295750 498848
119872435 384616
374326191 1104324
171185622 444157
414174771 883078
357976643 1030157
148557601 392499
171186066 444157
418066636 691164
218296480 498848
15922672 273063
333910829 880724
337284160 529709
345023586 981383
410665661 1117647
423690556 1038924
423690557 1038924
423690560 1038924
374328050 1104324
282891843 159254
218295358 498848
218295359 498848
384439527 1111069
334124623 888063
365971107 1045856
419958401 1177927
419958402 1177927
423123164 883121
295697850 716541
295697855 716541
260600057 693216
418295221 32042
427402038 883126
427402039 883126
288550264 500639
218296694 498848
320450733 743525
66045511 205918
354722773 980518
334122651 888063
357404797 1091494
223938106 320771
115376586 378806
419957255 1177927
194364084 391008
254522720 391601
428298274 1170562
427400549 883126
395764040 1112211
366166353 509191
334122594 888063
419957608 1177927
419957609 1177927
218297056 498848
134299650 349161
254410009 118168
260893411 429009
427400060 883126
218295782 498848
55980006 300852
218296454 498848
395761799 1112211
427403803 883126
418043834 1090926
419957303 1177927
359780578 1112217
359780580 1112217
365969901 1045856
419957564 1177927
20806698 273068
357386277 1082931
209964135 414684
206891026 289376
218295755 498848
218295753 498848
375257255 1006551
337287841 795359
418480176 866909
222530396 521460
320159454 926569
395648934 1117958
395648933 1117958
218295820 498848
218295818 498848
334124527 888063
389783514 1163407
427402103 883126
152980663 375286
337288379 795359
41614915 228908
374327646 1104324
288550221 500639
334121753 888063
374997235 768706
294506461 761659
296102176 716541
168239482 454165
168239480 454165
119873199 384616
126459249 410359
427400330 883126
427400328 883126
86605032 321327
397691732 1191523
18312116 178306
260892906 429009
334125572 888063
375257270 1006551
337288376 795359
194430851 344601
337288378 795359
410685439 859655
399044775 1144312
297566737 526227
337286977 667014
206889985 289376
206891118 289376
337287878 795359
337287877 795359
152990433 387092
337288213 795359
296242515 633148
296242518 633148
171184753 444157
119720041 368408
119720035 368408
328954112 880072
337288842 795359
171185107 444157
119871805 384616
218296312 498848
345020148 981383
334126082 888063
334126083 888063
296105238 716541
334122609 888063
419957625 1177927
296242859 633148
296242860 633148
296242861 633148
296242863 633148
333895973 858215
408356923 698758
189502048 452471
371777626 385682
220920830 460265
350561900 713587
386348810 1036743
83592110 269796
374325578 1104324
419958696 1177927
419958697 1177927
398886738 1144334
78043800 246194
334124012 888063
334124011 888063
401677783 1216470
218296522 498848
374325703 1104324
167630646 498761
399064593 1144305
381202003 1074493
381202000 1074493
381202001 1074493
145590554 340102
171184737 444157
374328043 1104324
119872790 384616
379009260 679936
313673716 768670
193213958 517418
332982827 697281
334125963 888063
335423512 1033802
325286521 867900
218295365 498848
305663041 583356
288818640 608538
334123320 888063
419960256 1177927
392977760 1104326
401762422 1211025
119873309 384616
398385090 1144307
381200475 1074493
225848486 204536
427713478 195253
427399296 883126
385806106 1163730
385806104 1163730
307700752 866770
154509526 411466
320095830 888051
218297200 498848
258406038 485915
163782867 392423
428313492 1173027
395761316 1112211
319793316 595537
427410192 883163
94496887 314266
381203207 1074493
427410196 883163
381203209 1074493
18313305 178306
427402023 883126
427399903 883126
403234382 1033734
328950054 869210
337288350 795359
337288803 795359
438002142 1209989
423689141 1038924
387891307 1037911
419959185 1177927
419959187 1177927
119871539 384616
15606742 224324
307689392 573061
305662809 583356
305664187 583356
305662750 583356
305662975 583356
334121562 756067
124004978 313606
313679393 670487
334137270 944559
310817408 378806
206891197 289376
218295059 498848
325106273 762903
145220128 290318
126458939 410359
419957143 1177927
419957142 1177927
313672253 768670
334121767 888063
13475316 266835
284175990 555311
427405286 883126
427399369 883126
440286700 693444
419957083 1177927
419957085 1177927
421527552 1216362
365968530 1045856
153006979 404589
148654441 357808
119719072 368408
333978620 760568
365129460 665956
337287662 795359
395761620 1112211
395764192 1112211
218295631 498848
254419673 391600
145591325 340102
55981488 300852
55978329 300852
55978422 300852
94967848 204669
119720170 368408
218295905 498848
338532993 483219
386846350 134676
418046149 243274
354722692 980518
146310972 399742
334122736 888063
397167651 1177180
419956896 1177927
261340014 500639
254478938 391606
124028246 415426
297527427 591019
389861485 1184251
300311266 757424
427401802 883126
427401799 883126
427401800 883126
167839654 441157
392375416 671143
435850844 867904
110637447 269798
406831993 1123242
337288469 795359
337288477 795359
419959281 1177927
334124997 888063
432532993 1181778
218296019 498848
218296018 498848
387928416 997296
121535870 401526
343520937 944565
365158211 665952
218296766 498848
218296767 498848
218296769 498848
429726461 1035197
312143612 656519
119872995 384616
374632604 671065
374327452 1104324
384439926 1111069
224372689 598659
218295068 498848
404491626 338963
337288221 795359
333922726 868595
374327680 1104324
419957281 1177927
334122126 888063
429219233 937777
297526778 591019
114799725 228405
334124721 888063
334123439 888063
296242231 633148
296242228 633148
395763929 1112211
408825406 1167641
289547930 638303
423689227 1038924
387891386 1037911
427400789 883126
427403360 883126
419956930 1177927
337288063 795359
419959857 1177927
419960232 1177927
145590977 340102
121534695 401526
345879165 1048808
423692737 1038924
401762864 1211025
398385212 1144307
428314230 1173027
302339586 573413
218295353 498848
124027039 415426
427401670 883126
327311968 999630
374325541 1104324
387891262 1037911
315229821 391623
163783283 392423
365851983 797515
227818647 394
389696362 754501
427401734 883126
313677188 643867
427386595 742727
134094593 204773
227831151 429572
334121782 888063
383454900 1144275
385806301 1163730
347523532 694429
385806306 1163730
15921631 273063
423689150 1038924
387891314 1037911
327310760 999630
388468133 96901
388468522 96901
269792518 525903
430807783 1249621
427404535 883126
390938080 768672
118431310 272557
118431783 272557
14601917 272557
253698904 443144
218296481 498848
395649760 1117958
262377813 575588
419957136 1177927
371776772 385682
189502683 452471
373458657 880073
218297029 498848
218294969 498848
337288824 795359
218294657 498848
419958264 1177927
152979828 375286
427403189 883126
218294866 498848
410667946 1089553
297617675 643648
196232213 497964
384188397 541229
337288344 795359
428769114 755178
295696611 562970
419956736 1177927
386387954 1114943
386361532 798128
145592536 340102
218295216 498848
419958761 1177927
334123924 888063
163782898 392423
269837426 479434
386001718 1110509
51892632 292459
126458954 410359
20807661 273068
334125274 888063
304393029 744979
419959763 1177927
337288951 795359
427409600 883163
206890227 289376
320107996 401053
419959864 1177927
335039039 986075
289548634 638303
295695347 562970
281412873 590168
288549367 500639
401762183 1211025
373951734 714943
419959833 1177927
428777388 65093
423694360 1038924
419958374 1177927
419958373 1177927
205374086 441769
20093834 190192
119872900 384616
193212070 517417
156741057 383372
332184944 1007104
337289067 795359
223939095 320771
289548774 638303
117927559 351607
421885328 1147753
410731178 751945
218296025 498848
218296026 498848
379004940 698757
354722493 980518
345298279 640513
401676451 1216470
312622840 632348
374327418 1104324
374327407 1104324
419958852 1177927
419958930 1177927
195940591 444454
345301499 640513
419959774 1177927
213419120 497975
419959880 1177927
78188919 340177
11499961 224325
218294716 498848
395798333 1197727
395798334 1197727
395798336 1197727
395798335 1197727
218246150 41431
218296397 498848
218296396 498848
51892959 292459
386814253 247490
337288306 795359
218295425 498848
218295426 498848
437999684 1208923
385809493 945713
410731142 751945
410731141 751945
320161941 926569
320160575 926569
192288803 395960
327312074 999630
379003896 698757
171184830 444157
374328090 1104324
260893890 429009
148658038 357808
218296965 498848
297567746 526227
297567745 526227
437808690 997329
381199854 1074493
337289107 795359
337289109 795359
334123154 888063
55980297 300852
434402625 56107
406575485 1210046
419958112 1177927
383761993 926550
423693317 1038924
218294710 498848
337286285 667014
337288254 795359
414153656 1121428
196039924 451707
374327166 1104324
336121279 647113
419959848 1177927
419959847 1177927
156742515 383372
365972812 1045856
392981384 1104326
419957456 1177927
374326089 1104324
374327217 1104324
345301647 640513
295697983 716541
387894506 1037911
423692381 1038924
384432203 762633
384432202 762633
320108290 401053
337287587 795359
337287586 795359
218295979 498848
419959890 1177927
119872455 384616
56419671 235909
150019925 391009
423690819 1038924
387893012 1037911
423690821 1038924
423690824 1038924
357384495 1082931
375105231 864051
334316195 693982
86609674 321332
218296120 498848
218296115 498848
386359570 798128
419959562 1177927
392981356 1104326
419959560 1177927
392408629 706587
329907474 937450
399912401 590061
374327946 1104324
289548403 638303
334122672 888063
419957670 1177927
419957669 1177927
261339189 500639
307154088 497965
223940797 320771
312144318 656519
408405449 1237085
334125006 888063
354724353 980518
20094468 190192
427400011 883126
392373532 671143
410687427 300852
393719411 1112212
332188468 1007104
427403577 883126
427402895 883126
296104212 716541
392980224 1104326
119872703 384616
18312879 178306
410583485 867903
421885334 1147753
347523509 694429
354722704 980518
126466019 399550
427402325 883126
427402331 883126
302035869 330214
18314135 178306
334126255 888063
334126257 888063
218296261 498848
218296262 498848
218296264 498848
218294703 498848
218294704 498848
218961442 456827
334123433 888063
409095789 1151117
424813680 889948
78043888 246194
119357307 290317
218295951 498848
218295952 498848
334124146 888063
334124142 888063
387892238 1037911
334125003 888063
419959272 1177927
124002860 313606
296242801 633148
296242802 633148
419956747 1177927
334123565 888063
427402679 883126
218294674 498848
218294673 498848
171184630 444157
379005285 698757
354722246 980518
419958139 1177927
379005687 698757
427410340 883163
381201694 1074493
381201696 1074493
284161447 572546
288940167 572477
73748979 255470
374295028 720554
251799569 324057
392950612 1172194
302871259 608506
354559305 871968
337288197 795359
337286603 667014
237731953 469595
433135140 1169397
261341080 500639
334123127 888063
149177945 344747
219850110 326427
389722306 1162282
392379181 1064539
127513515 323850
423689462 1038924
171185188 444157
221215635 513051
388548290 1179778
428768777 755178
374580518 768710
289432771 633145
288817621 608538
337288537 795359
337288822 795359
225848493 204536
337288819 795359
337288820 795359
365156328 665952
409198970 1168289
347522656 694429
305662544 583356
218295725 498848
328953551 880072
222523693 480224
390935042 1094508
419957457 1177927
381203109 1074493
381200701 1074493
113473730 164608
319790545 648996
283784155 637910
429094484 1208656
41614965 228908
41614938 228908
386811407 247490
320160158 926569
387896503 1037911
218295895 498848
218295894 498848
218295893 498848
419959332 1177927
300818107 679207
334126013 888063
195953993 380749
320449937 743525
384439897 1111069
218295019 498848
54020389 295358
427409091 883163
94265725 262489
390937871 768672
296242215 633148
383451927 1094466
404447776 1189612
354552489 860575
333980543 760568
85713618 314253
334126266 888063
424731822 1212820
55978433 300852
55978432 300852
388469672 96901
20806638 273068
419959161 1177927
401678181 1216470
334126182 888063
419959016 1177927
419959242 1177927
334125036 888063
337287887 795359
419957813 1177927
377573715 1089455
427402657 883126
323526426 640510
15607037 224324
334122300 888063
237728854 469595
261341835 500639
386749437 182217
419956827 1177927
152986570 381754
227114588 558269
386743868 1157951
336122746 882102
161612879 1016998
419959287 1177927
167767655 411484
305662990 583356
170289904 374847
18311932 178306
305662667 583356
347524111 694429
337287373 667014
15606011 224324
126459538 410359
218295285 498848
218295286 498848
332799878 1209989
408675461 929562
402832300 936370
379004138 698757
334123864 888063
261341459 500639
334123860 888063
334123862 888063
398383741 1144307
381200992 1074493
345301895 762570
268315586 518766
434399562 111780
334125350 888063
419762698 1162296
218295022 498848
218295026 498848
218295025 498848
327312079 999630
337289071 795359
337289072 795359
337289074 795359
385805238 1163730
305664314 583356
430747734 886293
225165510 278957
171912745 240016
296242027 633148
296242028 633148
218883542 490899
103487396 317655
383640975 1081640
87200230 279238
296243027 633148
296243029 633148
395795273 1197727
422407436 875330
329935819 996637
397905095 857293
15605613 224324
300777635 525257
326798578 743722
359782083 1112217
359782084 1112217
218296954 498848
395216208 1144253
398384213 1144307
427408199 883163
432532982 1181778
334122363 888063
421887722 1147753
269925394 525904
239617081 521045
297623940 649638
218295535 498848
124025129 167555
218297074 498848
218297073 498848
218297072 498848
194335570 324925
398343824 1049790
390933744 1094508
288818157 608538
423693828 1038924
159896867 316274
337288691 795359
374289398 862908
389853033 1183377
320159654 926569
167565018 441163
388466466 96901
387895020 1037911
381203549 1074493
381203548 1074493
332186804 1007104
332186868 1007104
332186805 1007104
434387585 1173020
15922262 273063
401675873 1216470
334124624 888063
419958406 1177927
302391301 574087
388468553 96901
387896163 1037911
387896164 1037911
401676548 1216470
419957808 1177927
365848618 1002368
334122822 888063
320450652 743525
218297128 498848
218297129 498848
218297132 498848
256841487 563193
327403882 755732
71909714 159087
41615291 228908
334121845 888063
320450709 743525
419957511 1177927
337288148 795359
337288150 795359
197116507 404380
18313320 178306
289547908 638303
388471516 96901
387892793 1037911
114778877 314345
421069249 1149860
427399195 883126
427399196 883126
427403208 883126
322418233 443143
296133019 635013
282895797 533247
195952636 380749
336322503 717231
221633163 309801
221633168 309801
419959766 1177927
420238513 1144310
421894397 1133596
108803102 266117
288818641 608538
401762657 1211025
332296572 747365
206890889 289376
385652840 714083
428203316 118163
392374854 671143
296242310 633148
385805680 1163730
171910580 240016
288932351 589924
388466379 96901
387894776 1037911
427400106 883126
395764424 1112211
18312779 178306
427402598 883126
218296764 498848
433050080 1169379
419959018 1177927
320450140 743525
386361499 798128
296241772 633148
385806152 1163730
118443589 386415
419957383 1177927
334122267 888063
86604734 321327
309792701 765420
417935374 768726
337288978 795359
337287512 667014
337288998 795359
223936633 320771
297526342 591019
168699799 214688
218296679 498848
218296680 498848
337287788 795359
419958896 1177927
218295288 498848
388469908 96901
423689779 1038924
296242732 633148
296242733 633148
296242739 633148
296242738 633148
392407958 891968
419960068 1177927
334125467 888063
261339194 500639
365969180 1045856
334123255 888063
206896049 309798
423693947 1038924
387896012 1037911
423693944 1038924
196229768 497964
395217747 1144253
373458942 880073
119871981 384616
423691513 1038924
423691514 1038924
229590918 216595
289548014 638303
427736892 373994
347523885 694429
118431697 272557
337288568 795359
386811483 247490
337287740 795359
337287738 795359
337287735 795359
218295408 498848
218295411 498848
401674813 1216470
401674812 1216470
419958001 1177927
334122761 888063
419957748 1177927
320100595 765177
218296359 498848
218296361 498848
423694350 1038924
387896416 1037911
206890699 289376
397690000 1191523
374993015 768706
320159474 926569
379005284 698757
397659869 1191061
419960045 1177927
419960043 1177927
419960044 1177927
218295427 498848
374328213 1104324
305662948 583356
296242715 633148
305663754 583356
383762151 926550
384440666 1111069
158336223 329726
119873118 384616
379004670 698757
334123719 888063
419956533 1177927
415775998 670892
296101004 716541
388258183 1134474
55980858 300852
219846992 326427
427402583 883126
134093558 204773
427402579 883126
427402580 883126
345304282 762570
119897046 62928
119490436 313612
218295489 498848
262197833 502025
302391045 574087
434382248 1161918
395760910 1112211
373458666 880073
108803167 266117
365970433 1045856
419960071 1177927
289548507 638303
419959740 1177927
389861736 1184251
307595789 572478
118431596 272557
121535976 401526
392410517 706587
337287813 795359
18312157 178306
218296373 498848
218296369 498848
218296370 498848
302390787 555079
46198587 262724
384439259 1111069
218295520 498848
389851901 1183377
381200490 1074493
427410024 883163
288818915 608538
218295136 498848
334122726 888063
392978268 1104326
419957721 1177927
427401957 883126
337288756 795359
384128973 608538
337288992 795359
337288991 795359
427404280 883126
334122266 888063
337287856 795359
337287789 795359
190576848 573
418067218 691164
433461666 1246484
237756759 432331
126459163 410359
329908026 937450
18314077 178306
374326121 1104324
379003092 698757
402823880 473781
218296978 498848
119871829 384616
119871830 384616
325841880 910310
94967945 204669
218263970 537006
218295896 498848
410583482 867903
218295360 498848
392968260 1185876
379004944 698757
385805842 1163730
156938120 453591
329929602 908341
206890326 289376
345303896 762570
34556497 273121
410669497 1094980
218296667 498848
218296663 498848
389860406 1184251
296242053 633148
289549015 638303
319790085 648996
379005024 698757
322434965 1198114
418406891 1107544
337288907 795359
384438594 1111069
14601887 272557
398347057 1049789
355648397 665948
423690843 1038924
387893028 1037911
218296207 498848
398355132 1185652
427400891 883126
387891381 1037911
387891383 1037911
421354503 991946
421354504 991946
116751015 335543
302870961 608506
146295272 351627
182414790 452637
254442125 382464
419959903 1177927
419959905 1177927
313680170 670487
167628210 498761
330821599 999541
427403052 883126
251779988 536233
386002440 1110509
119357690 290317
337288969 795359
387894928 1037911
387894927 1037911
334123501 888063
119715295 196162
407279194 450821
427400305 883126
427400302 883126
427400303 883126
206901922 309799
171186063 444157
218294662 498848
433135138 1169397
15921471 273063
383455653 1144275
337288641 795359
309792175 765420
222525561 480224
218295156 498848
218295155 498848
359780585 1112217
427399916 883126
395760437 1112211
419959309 1177927
427401613 883126
427401614 883126
190410742 446041
126179426 368407
110632903 266779
153869229 422289
390953951 746697
124027784 415426
218294730 498848
427401675 883126
427401674 883126
427401672 883126
427401673 883126
328948541 869209
291295218 504728
398383054 1144307
325842518 910310
337288087 795359
126458662 410359
359783779 1112217
18312559 178306
418306327 1050617
432683188 1182730
296241767 633148
296241768 633148
218295736 498848
218295737 498848
261339496 500639
334122304 888063
334122302 888063
419957413 1177927
424840710 694433
15920767 273063
145590776 340102
389861568 1184251
296448836 595536
116621376 234267
315499687 573065
297617785 643648
158522164 96561
218295280 498848
381189820 456163
381201283 1074493
427409518 883163
222529218 521460
379004840 698757
334124535 888063
327310820 999630
379003938 698757
319789925 648996
289549005 638303
18311990 178306
168239479 454165
327404041 755732
218296317 498848
218296316 498848
337288881 795359
422591729 629259
332285461 1007105
392419862 1196835
347523956 694429
427411709 883163
427411707 883163
398383520 1144307
218295776 498848
302342474 644282
313673577 768670
325291100 645991
15922556 273063
337288759 795359
410667586 1089553
307687242 573061
150009190 435591
409123315 1167637
307721740 563040
78044410 246194
373852467 794903
359414467 641107
339628745 1051632
385805862 1163730
305664056 583356
218294787 498848
218294783 498848
218294784 498848
171185181 444157
118430889 272557
15607099 224324
404498025 269799
145590753 340102
145590754 340102
402832755 936381
331270456 929506
149182343 161544
374632546 671065
326390279 509192
18314225 178306
289549258 638303
357010635 1007103
160933942 428125
269839648 525904
399576093 1210908
435848508 694430
305664231 583356
305664228 583356
383318756 1041930
145591398 340102
340344008 1001994
387896070 1037911
388466418 96901
423694006 1038924
432373222 1169331
146312729 399742
419960213 1177927
419960216 1177927
374584664 929563
218296377 498848
218296381 498848
218296380 498848
218296379 498848
323357500 979556
167910599 441154
323357510 979556
410731225 751945
383763154 926550
398932627 1144330
421163142 1163393
395798349 1197727
388471087 96901
345298744 640513
419957537 1177927
419957538 1177927
419957542 1177927
419957541 1177927
374326545 1104324
218295091 498848
218295087 498848
218295088 498848
18311988 178306
395764229 1112211
218296045 498848
379003690 698757
119873397 384616
291303349 446470
333995982 545695
319789194 648996
338810433 1009370
289548404 638303
404396114 658080
335055505 266264
108803393 266117
55981432 300852
327311066 999630
381199328 1074493
381199324 1074493
427409415 883163
320450645 743525
337287626 795359
337287628 795359
317123622 710696
78044559 246194
374328320 1104324
337287663 795359
397689952 1191523
377577826 1115512
427399775 883126
82701548 323848
288818853 608538
296242645 633148
296242644 633148
302389916 555079
320535781 754027
284048029 591001
145218844 290318
269925807 525904
119872797 384616
392981075 1104326
334126006 888063
365972493 1045856
124027226 415426
433637263 797302
218295658 498848
421585137 1182170
419958257 1177927
334124915 888063
419958254 1177927
419958255 1177927
334124824 888063
334124825 888063
218296355 498848
301058001 88274
427728250 28072
423689839 1038924
387891971 1037911
288932530 589924
225174477 555088
218295906 498848
116619406 234267
85859788 56780
427400471 883126
427400472 883126
354721823 980518
397164734 1177180
188533750 465817
296101068 716541
218294712 498848
427409656 883163
427409654 883163
427409655 883163
296242004 633148
296241844 633148
296241843 633148
337287809 795359
337287677 795359
337287678 795359
328950381 869210
428221132 1173263
168703216 214688
334124144 888063
334124148 888063
359781356 1112217
21227245 192952
383761841 926550
383761843 926550
383761842 926550
289548250 638303
337287613 795359
218295033 498848
218295037 498848
419959950 1177927
401765296 1211025
334125711 888063
392978482 1104326
387892546 1037911
387892545 1037911
423690426 1038924
387892544 1037911
381200379 1074493
381200382 1074493
381200381 1074493
296242581 633148
296242583 633148
373852466 794903
256829193 525897
419958282 1177927
334124748 888063
119872383 384616
427400065 883126
427400067 883126
226226960 379066
218295696 498848
218295695 498848
218295694 498848
229525916 593585
419958192 1177927
419958188 1177927
374326898 1104324
384432209 762633
384432207 762633
418046315 243274
381201645 1074493
398382672 1144307
381201647 1074493
427407633 883163
218294771 498848
53804495 243233
148655107 357808
334340880 696281
427408613 883163
398386015 1144307
305662899 583356
389861523 1184251
217967273 515635
401675732 1216470
365969130 1045856
298530937 555779
126179193 368407
118593391 384765
228472882 553178
119720617 368408
218296347 498848
46199105 262724
320353492 577650
300710226 795797
18311699 178306
305662818 583356
389861625 1184251
305663298 583356
320160470 926569
429094481 1208656
424801562 1208664
423117826 883120
397162762 1177180
397162828 1177180
392977978 1104326
419957977 1177927
341581725 1042877
414077456 46234
357003592 741161
311744052 585531
337288930 795359
410479988 1048260
427408663 883163
381202801 1074493
374326510 1104324
62464803 299422
419959400 1177927
419959398 1177927
288817888 608538
206890434 289376
347755359 981222
78044319 246194
427407996 883163
381200814 1074493
114569249 394221
334141132 702113
18312460 178306
419957504 1177927
376297779 641491
386318401 984892
46199406 262724
315652513 887325
419959991 1177927
206900542 309799
389861224 1184251
385806174 1163730
119719954 368408
359779115 1077972
108805824 266117
218297015 498848
218297014 498848
384439281 1111069
334125966 888063
334125967 888063
334125970 888063
334125969 888063
397689258 1191523
373457021 880073
116750510 335543
354557542 871968
433545894 1246477
357040492 767817
95929548 281689
57642046 69014
419958889 1177927
334125113 888063
334123825 888063
334123827 888063
429345190 1264699
374327975 1104324
218297177 498848
386360002 798128
320450154 743525
218296851 498848
419958231 1177927
418527974 882868
419958171 1177927
205354711 550538
119720403 368408
385805226 1163730
126465576 399550
119720402 368408
395226893 1177931
217968023 515635
374326606 1104324
16082507 273075
307594313 572478
409913476 663917
418045155 243274
421136798 1193018
218296385 498848
381189961 456163
395761832 1112211
388471311 96901
423691734 1038924
387893949 1037911
288818217 608538
288818218 608538
305664167 583356
334123194 888063
365969242 1045856
334123197 888063
334123196 888063
150008517 435591
340749579 469616
422006851 1141663
325295404 868864
423692719 1038924
387894830 1037911
423692720 1038924
427408041 883163
305663122 583356
325294354 868864
169335642 445971
220930958 373903
374327329 1104324
408482651 1144885
387893189 1037911
387893190 1037911
357977614 1030157
254418179 391600
329890990 751586
302383459 633149
427400668 883126
427400669 883126
427400670 883126
419956960 1177927
387892003 1037911
427402044 883126
427400567 883126
427400568 883126
427403098 883126
427403099 883126
255961277 205922
387894574 1037911
152990817 387092
424782651 1244083
337286275 667014
395226921 1177931
423690351 1038924
388469475 96901
387892466 1037911
323703513 696369
386315066 399804
171184713 444157
337288349 795359
417691801 766141
419959363 1177927
365122388 665949
344943340 697282
386719654 1163399
300715693 634500
352106104 550984
218295702 498848
218295701 498848
218295699 498848
281412238 590168
338730823 688269
158320496 350688
379004236 698757
18312395 178306
218296599 498848
359458384 310037
332666561 760192
317052131 653733
427407462 883163
381202603 1074493
427407465 883163
381202604 1074493
337288775 795359
227829891 429572
126459588 410359
337288553 795359
337288554 795359
193215983 517418
438001014 1209989
397690860 1191523
193214371 517418
397690858 1191523
251778802 536233
18312321 178306
327311664 999630
261403015 579137
305662887 583356
330834679 1006006
327312026 999630
256822019 523791
171186207 444157
119871877 384616
386361513 798128
384432255 762633
182701804 445335
261313972 520463
296242714 633148
296242716 633148
418523903 882868
410454537 1117379
296242252 633148
385805933 1163730
119872785 384616
320103426 575540
56478055 76114
171185077 444157
354721372 980518
374325634 1104324
115375408 378806
403070684 946235
365969567 1045856
401762821 1211025
251779895 536233
251780902 536233
189485298 471821
326330915 408672
219669681 272564
374369535 1127483
345871296 765913
289549019 638303
334341324 696281
320161899 926569
320161264 926569
428219112 82654
39996921 243231
434408418 111780
221633094 309801
387892207 1037911
387892208 1037911
387892211 1037911
427402554 883126
337288901 795359
337288902 795359
289549126 638303
302036635 330214
149174106 344747
427738143 373994
51246762 177439
334124725 888063
295697362 562970
300114275 105559
337287987 795359
337287988 795359
41615187 228908
406038934 981336
406038931 981336
218294616 498848
218294615 498848
339011034 1042163
223935860 320771
337289004 795359
337288855 795359
427410215 883163
427399907 883126
427399908 883126
427399910 883126
390938502 768672
390938503 768672
374996095 768706
354721482 980518
365972807 1045856
296243019 633148
296243020 633148
296243023 633148
296243022 633148
337288708 795359
119720446 368408
119719093 368408
124028191 415426
170290352 374847
148654988 357808
427401567 883126
350560039 713587
386361085 798128
297618209 643648
419957436 1177927
419957437 1177927
419960009 1177927
419960008 1177927
218296614 498848
218296613 498848
384439801 1111069
419956501 1177927
334123767 888063
334123769 888063
419956500 1177927
338813225 1009370
383758008 983917
427399357 883126
427403054 883126
384432137 762633
55978430 300852
408373968 1177179
408375796 1177179
377808258 1097668
427403122 883126
329902142 937450
435852267 867904
383787055 771875
294055009 583355
374327785 1104324
379005537 698757
78044181 246194
254419663 391600
254418610 391600
427403787 883126
375105245 864051
261855938 555778
18312189 178306
119872134 384616
146280079 349102
294507160 761659
260772144 675813
297618498 643648
78042624 246194
420459305 992056
379005154 698757
145592148 340102
365972296 1045856
419959538 1177927
126739861 388739
312127599 632292
337285074 529709
124027914 415426
320101077 765177
305664048 583356
334122973 888063
419957947 1177927
334122972 888063
427403890 883126
427403891 883126
302036575 330214
218961487 456827
167957536 447456
296243106 633148
296242220 633148
296242221 633148
337289095 795359
337289093 795359
423689476 1038924
387891599 1037911
387891596 1037911
296133607 635013
218295940 498848
385805405 1163730
384430545 762633
18314201 178306
18314202 178306
145590386 340102
337287981 795359
337287686 795359
408480140 1144885
387895384 1037911
423693342 1038924
338813647 1009370
374328118 1104324
397690085 1191523
336428715 658086
121606309 365044
227537880 525372
397689293 1191523
333371058 997346
334123993 888063
334123992 888063
419957169 1177927
337289006 795359
337289007 795359
419959393 1177927
218295452 498848
419957243 1177927
305664015 583356
218297262 498848
337286133 667014
374327158 1104324
18312282 178306
334125737 888063
401678634 1216470
334125739 888063
427402200 883126
337288007 795359
218295363 498848
266625070 566550
329935874 996637
156743982 383372
322368459 797209
194337383 324925
436835553 1166018
334123161 888063
365969266 1045856
334123163 888063
419956824 1177927
354724261 980518
296330011 703612
197117206 404380
78188869 340177
260892115 429009
385810695 945713
434402568 56107
334124437 888063
419958560 1177927
334124435 888063
18313691 178306
291295866 504728
297567726 526227
188996951 436114
419959192 1177927
419959193 1177927
307594333 572478
418018676 1074494
327403220 755732
218296650 498848
333898758 743720
188591330 977880
390934163 1094508
225849929 123214
225028097 411469
334125527 888063
419958613 1177927
365971998 1045856
401675200 1216470
337287989 795359
337287991 795359
419957881 1177927
119872648 384616
374327779 1104324
423693821 1038924
423693823 1038924
423693822 1038924
395760994 1112211
427402790 883126
427402788 883126
427402789 883126
387896280 1037911
18312978 178306
374325701 1104324
423691156 1038924
387893408 1037911
387792481 929556
325105331 762903
323344857 873533
124009488 313606
149376036 443152
110640140 269798
393777093 795666
309792192 765420
383761067 926550
119871837 384616
171186244 444157
148266190 351605
297543781 583358
337288846 795359
337287197 667014
421523294 1193146
421523292 1193146
268316567 518766
55978370 300852
55978369 300852
218295555 498848
124028352 415426
119872579 384616
374327704 1104324
242398781 604354
427401793 883126
395763043 1112211
299532384 563045
221066527 399795
264678904 688245
221636087 309801
221636091 309801
430747710 886293
116748207 335543
302036708 330214
222526984 480224
126465825 399550
320100424 765177
126465823 399550
332158456 342949
41614929 228908
352682982 768679
229581025 419942
427399792 883126
395760552 1112211
420246694 1144309
296271919 572480
386283977 1165841
408405278 1237085
291278557 639282
427399743 883126
218294958 498848
218294959 498848
218294960 498848
218296770 498848
218296773 498848
218296772 498848
365873784 926567
433135150 1169397
422790827 656429
15920172 273063
193213758 517418
381203831 1074493
381203833 1074493
381203832 1074493
419959851 1177927
334125574 888063
419959849 1177927
419959850 1177927
90425195 316056
86748912 316058
429221349 937777
383787099 771875
218295707 498848
410668298 1089553
383763556 926550
337289150 795359
337289151 795359
337288127 795359
337288125 795359
423689677 1038924
423689678 1038924
388471624 96901
387892111 1037911
387892114 1037911
387892113 1037911
354724216 980518
354724217 980518
47570067 269801
429088103 1074000
354721407 980518
421746963 1217418
427399353 883126
414176952 883078
134300940 349161
374605194 1131935
427402802 883126
427402804 883126
288817349 608538
296243045 633148
419958632 1177927
419958631 1177927
417674963 766142
401765672 1211025
423691986 1038924
408481502 1144885
423691994 1038924
392402894 869212
359781988 1112217
359781985 1112217
295696110 562970
374299182 690850
156742542 383372
218294940 498848
419957118 1177927
419957120 1177927
419957119 1177927
298529302 555779
84496289 313589
70607194 330779
237756957 432331
188997471 436114
419957297 1177927
283833252 500640
419957300 1177927
76811794 320372
217967026 515635
337287837 795359
428225973 1173025
385808877 945713
338210547 761193
268315704 518766
419957963 1177927
326315761 643561
398812680 1144315
239813788 543728
193214400 517418
404487698 279010
383763818 926550
428224135 1173025
258516265 485916
162451875 448385
188996232 436114
14601898 272557
14600475 272557
118431536 272557
332982620 697281
148265090 351605
218297292 498848
334125486 888063
218297139 498848
218297137 498848
218297133 498848
218244941 41431
403382039 1033743
212639747 491915
374291627 862719
319790640 648996
337286155 667014
296332127 703612
386359627 798128
295697995 716541
427410856 883163
381201265 1074493
397660273 1191061
421914253 1185420
419960315 1177927
334125896 888063
387893281 1037911
416111955 913239
302389733 555079
337288239 795359
337288277 795359
254415466 118168
427707000 317936
113478064 203124
429218246 937777
401761955 1211025
283834827 500640
320160390 926569
334124439 888063
334124440 888063
345297350 640513
392977064 1104326
354725699 980518
119873498 384616
158320230 350688
427400416 883126
222055102 316067
118431714 272557
429217399 1056495
118431711 272557
145591788 340102
423690959 1038924
387893153 1037911
334125879 888063
419958771 1177927
421914211 1185420
218296052 498848
332980636 697281
195940432 444454
419956675 1177927
284042610 469383
190573050 522373
395760440 1112211
427399918 883126
334124458 888063
334124459 888063
424801535 1208664
421919519 1185420
18313721 178306
171186205 444157
119871881 384616
108804109 266117
424842881 694433
385805716 1163730
385805715 1163730
337289099 795359
337289098 795359
432878589 1182728
428309373 1173027
334126097 888063
334126094 888063
374325661 1104324
429751244 1035193
119720144 368408
14520514 272844
18313140 178306
262403279 675815
397690399 1191523
387891369 1037911
423689205 1038924
337270415 536019
291296033 504728
296241826 633148
385805246 1163730
385805247 1163730
171185337 444157
379003125 698757
334122015 888063
289548940 638303
124005787 313606
189423671 398767
91779819 266265
334125115 888063
337285156 529709
218296616 498848
296242274 633148
296242275 633148
419959603 1177927
300896405 749549
85710280 237727
419956673 1177927
169831745 477974
385810832 945713
383788465 511051
384208038 1045858
419959902 1177927
401677454 1216470
334123473 888063
427400613 883126
427400611 883126
427400612 883126
390562580 1129897
297570351 589865
94263041 262489
323140925 626939
419725932 1094188
150402874 426368
354721849 980518
334123668 888063
354721851 980518
300787213 749927
163782295 392423
218294811 498848
436838375 1166018
337288908 795359
337286471 667014
337288696 795359
337288695 795359
218296645 498848
317121732 644966
401764549 1211025
419959338 1177927
401764550 1211025
419959339 1177927
427401021 883126
218294751 498848
427400259 883126
419957421 1177927
334122321 888063
334122319 888063
334122320 888063
119872314 384616
337288950 795359
337288949 795359
334123412 888063
419956617 1177927
419956616 1177927
383813646 932213
319789742 648996
395490737 1112216
357974736 1030157
332185572 1007104
253826912 537970
109897255 342610
188996939 436114
18312600 178306
427409439 883163
218883995 490899
389860611 1184251
427427698 1238182
296242180 633148
296242179 633148
296242176 633148
427402888 883126
427402885 883126
195953171 380749
320103445 575540
20807638 273068
206889401 289376
427410771 883163
381201450 1074493
427410768 883163
296242687 633148
296242688 633148
337287876 795359
337288460 795359
218295233 498848
397690893 1191523
427399891 883126
387790913 929556
383788849 511051
390960724 163003
433034460 1169376
146312544 399742
119872889 384616
336323151 717231
397162842 1177180
419959588 1177927
395763833 1112211
427399287 883126
337287990 795359
85710708 237727
332188845 1007104
415886518 796606
337287807 795359
383786253 771875
154249197 381764
258404453 485915
387869374 644651
238754050 527005
419957378 1177927
359426977 1075090
337287937 795359
171185501 444157
359780296 1112217
423691452 1038924
381203428 1074493
381203426 1074493
384220648 1037409
345302473 762570
187477052 360910
417440362 913080
422643667 629265
398805765 1144318
387896329 1037911
18311769 178306
374327963 1104324
386811399 247490
414079308 46234
419959388 1177927
170722454 390235
397696972 1196325
296242406 633148
119872407 384616
427400312 883126
427400310 883126
386031813 1031710
254561026 661410
14601412 272557
302348935 666510
218296479 498848
386360172 798128
384439080 1111069
171186378 444157
408371454 555500
385810747 945713
374327498 1104324
145590901 340102
427401136 883126
427401137 883126
76809897 320372
419724895 1094188
392375863 671143
390938866 768672
296241780 633148
410731120 751945
195940809 444454
334123468 888063
296101245 716541
401762265 1211025
419957858 1177927
401676501 1216470
401676498 1216470
419957860 1177927
419957859 1177927
427402987 883126
427399278 883126
163783950 392423
333988149 868131
337288967 795359
218296858 498848
431797106 926556
145590756 340102
296104535 716541
419960092 1177927
298675180 644295
359781117 1112217
359781119 1112217
327402708 755732
146302403 376686
379730046 984262
334123882 888063
365969055 1045856
334122661 888063
334122662 888063
431798618 926556
359777495 1077972
50955334 281090
427409485 883163
427409482 883163
337286262 667014
334139761 702113
341614126 517722
334124060 888063
419957108 1177927
148265097 351605
218883863 490899
218296078 498848
254524103 391601
218296075 498848
157364515 416591
427399168 883126
427399167 883126
218296949 498848
297567755 526227
381203523 1074493
427408897 883163
171186358 444157
334122966 888063
334122965 888063
385809985 945713
218295263 498848
405982059 888439
333899788 743720
333899787 743720
387896474 1037911
387896471 1037911
423694411 1038924
419956987 1177927
419956988 1177927
327400683 693661
256751224 589861
288818502 608538
419958365 1177927
261340316 500639
18311983 178306
427399465 883126
226198082 595498
406673034 883098
345301961 762570
427411878 883163
427411879 883163
381201999 1074493
381201998 1074493
14600463 272557
432328498 673860
212224506 523850
77640971 272557
320450719 743525
320450714 743525
218297134 498848
333896799 858215
333978098 760568
427401737 883126
427401738 883126
255530210 485917
383762977 926550
220931797 373903
284121647 700750
332664368 760192
317121932 644966
388470162 96901
430746670 886293
218295170 498848
359790880 1107882
18312262 178306
18312263 178306
373456421 880073
218296486 498848
322420366 443143
322420368 443143
344198530 743299
297617309 643648
427402882 883126
427400659 883126
152983300 375286
46198592 262724
46198591 262724
407698334 1004785
337288857 795359
337288856 795359
254294872 582402
322419558 443143
18313656 178306
374328302 1104324
374326456 1104324
118431311 272557
386001145 1110509
398878945 1144335
395652461 1117958
384173349 944547
333979668 760568
373458547 880073
218296368 498848
218296204 498848
379005108 698757
385806156 1163730
385806158 1163730
385806157 1163730
327310801 999630
427402101 883126
423611743 1053229
337288684 795359
399022725 1144316
108761012 246197
407780906 1207063
145218954 290318
206889546 289376
289548958 638303
218296336 498848
419958620 1177927
419958621 1177927
323702490 696369
359414572 641107
429217415 1056495
419959442 1177927
334125951 888063
395761389 1112211
422604982 629261
310658057 499177
258405228 485915
384215936 1037409
108803964 266117
423694231 1038924
374327964 1104324
359781115 1112217
359781113 1112217
419957519 1177927
118431647 272557
218297330 498848
381200536 1074493
427410068 883163
381200534 1074493
218296494 498848
218296844 498848
218296847 498848
218296846 498848
288549700 500639
218297106 498848
156740757 383372
319790646 648996
357417906 1045855
255035818 471854
390958226 926566
297526579 591019
419957368 1177927
334122255 888063
352682430 768679
374326397 1104324
18313381 178306
296109126 573063
14601071 272557
427402495 883126
332286217 1007105
427402496 883126
337287811 795359
373458522 880073
159899236 316274
374327511 1104324
297526240 591019
18313899 178306
18314016 178306
156742982 383372
427402787 883126
288818818 608538
373457122 880073
145592340 340102
339499421 744872
373457399 880073
302389692 555079
116626049 234267
381199606 1074493
427407880 883163
427407879 883163
381201141 1074493
381201142 1074493
381201144 1074493
385806343 1163730
385806342 1163730
218295479 498848
395762727 1112211
398976533 1144327
399017993 1144319
220929071 394503
327399304 760142
374326882 1104324
332797438 933801
381203411 1074493
381203409 1074493
434400693 111780
410029190 857392
375013484 926562
436838295 1166018
289579390 580331
94970066 204669
401762005 1211025
387896233 1037911
387896231 1037911
398868630 1144337
254253078 350701
398868632 1144337
401762487 1211025
419958124 1177927
419958125 1177927
427403147 883126
427403146 883126
120611795 397945
383762422 926550
221636207 309801
332667710 760192
89900024 338969
395760345 1112211
407769205 1123366
337288629 795359
337289011 795359
423094914 1038922
423691332 1038924
388470270 96901
222100655 309803
327401104 693661
239618285 521045
387896218 1037911
312793689 632335
188997615 436114
256420583 485918
373109159 883150
334121954 888063
419958409 1177927
401764227 1211025
381199674 1074493
347754456 981222
401678403 1216470
401761927 1211025
419956492 1177927
419958722 1177927
374326885 1104324
171185569 444157
432658654 1182706
419957072 1177927
334124097 888063
67921034 165597
424869635 1159328
392411456 706587
313125771 469382
288819171 608538
419956843 1177927
334124374 888063
218884555 490899
419958850 1177927
419958849 1177927
332529730 887062
18312141 178306
436835977 1166018
334122436 888063
320100557 765177
320101016 765177
294012999 452662
347528622 627192
347528623 627192
223937818 320771
170289845 374847
298242731 485913
423693093 1038924
423693090 1038924
365970310 1045856
419957217 1177927
374300913 690850
95928763 281689
434385236 1173020
119871893 384616
374327323 1104324
427407347 883163
427407346 883163
429094485 1208656
126459223 410359
374328300 1104324
296242501 633148
296242503 633148
229821817 471853
333979767 760568
431795489 926556
313675298 643867
218296994 498848
410687425 300852
410731118 751945
427403934 883126
311108868 762376
295698020 716541
374326718 1104324
302390302 555079
300703684 859656
325968994 985053
345302381 762570
269925921 525904
297616975 643648
329964560 763034
42524586 264462
434393561 1173026
384438598 1111069
388470767 96901
327311089 999630
320161740 926569
226225702 379066
121535582 401526
423690617 1038924
337287696 795359
337287695 795359
337287870 795359
345301811 762570
149194672 391592
379004364 698757
193214543 517418
218294643 498848
218294642 498848
218294641 498848
119719921 368408
119719916 368408
119719917 368408
359783159 1112217
359783157 1112217
139439882 411903
288932018 589924
288932013 589924
410730976 751945
419960345 1177927
119720395 368408
381199245 1074493
381199246 1074493
337287734 795359
313199974 887061
193216201 517418
385806409 1163730
385806411 1163730
385806410 1163730
297624923 649638
296242212 633148
320100801 765177
159041063 397948
170290409 374847
345018500 697303
171185591 444157
218961797 456827
384916610 1156937
427403422 883126
218295080 498848
384431035 762633
218295084 498848
291005478 405948
291296424 504728
302388847 555079
302389501 555079
373457898 880073
237756741 432331
392964682 1185876
227355842 525369
418864499 859196
325295068 868864
375082245 523849
269837665 479434
428773426 292563
392374663 671143
392409524 706587
218245624 41431
18311725 178306
438003752 1209989
167629521 498761
307594325 572478
334125222 888063
419956772 1177927
51891970 292459
83814184 309807
218296621 498848
218296620 498848
347522603 694429
327399263 760142
423691099 1038924
432369584 1169330
296242892 633148
296242891 633148
296242890 633148
288818009 608538
126460521 410359
419959180 1177927
365972611 1045856
41615024 228908
332159619 342949
397651790 1185654
427399802 883126
218295999 498848
332185437 1007104
332187119 1007104
419960030 1177927
419960029 1177927
334125431 888063
218295963 498848
320106085 401053
419760626 1161912
328949629 869210
159041515 397948
345016597 697303
388466767 96901
427410673 883163
381201361 1074493
389578896 879212
395208508 796945
327310765 999630
158320756 350688
169831131 477974
332982090 697281
386817611 870187
304317934 580327
209917456 409438
422320956 562971
427400565 883126
427400566 883126
395763351 1112211
289548051 638303
334123262 888063
334123261 888063
427400802 883126
427400803 883126
427400806 883126
218295053 498848
218295052 498848
419960341 1177927
223935362 320771
218296988 498848
352681502 768679
296241762 633148
218883791 490899
419958653 1177927
334123490 888063
419956690 1177927
419956689 1177927
126458924 410359
119873384 384616
256424464 485918
354558710 871968
427403607 883126
427403608 883126
27375957 224911
163857295 340100
427404578 883126
392374619 671143
423680654 1126218
302035907 330214
335043246 1026882
393720611 1112212
383643554 1081640
307596384 572478
119720608 368408
374289247 862908
419956879 1177927
419957178 1177927
351730570 999386
218296125 498848
51894455 292459
223938804 320771
116624685 234267
296242110 633148
404450947 1189612
325286599 867900
296241779 633148
296241778 633148
296241774 633148
296241775 633148
427401424 883126
427401423 883126
427401420 883126
218296236 498848
218296237 498848
218295379 498848
194334146 290512
218296068 498848
15920354 273063
196234507 497964
402838583 796941
220915126 455488
78187636 319225
421845349 1006003
424808361 1208664
145591686 340102
386360538 798128
357386406 1082931
269925997 525904
397906389 857293
419956696 1177927
218295111 498848
336476474 679901
320159796 926569
410667502 1089553
222523909 480224
332981783 697281
269839073 525904
334122569 888063
419957583 1177927
419957584 1177927
419957586 1177927
218295496 498848
218295469 498848
126459714 410359
225874212 240015
327401416 693661
427414802 102129
435852890 748449
302388730 555079
256750810 589861
218296313 498848
417684821 766139
334123842 888063
419958685 1177927
218294756 498848
218294755 498848
328954017 880072
18313337 178306
163782112 392423
338730358 688269
239616681 521045
189219372 481448
218296419 498848
188586710 457570
424862748 1123866
302348051 666510
119871841 384616
297526441 591019
118431300 272557
392940820 880478
218295678 498848
357418943 580340
383786806 771875
332295441 747365
268315888 518766
18311946 178306
294146894 452662
347523835 694429
119719158 368408
156937772 453591
68535782 306537
392375943 671143
15606486 224324
419958507 1177927
334124505 888063
392979596 1104326
334123859 888063
401675496 1216470
401762411 1211025
354722186 980518
18312881 178306
337287691 795359
337289144 795359
337287694 795359
408479747 1144885
388466731 96901
218294665 498848
205375468 441769
156743165 383372
419957056 1177927
419957057 1177927
119719164 368408
119719167 368408
411118044 864702
323490067 933115
350567012 997350
119719037 368408
119719036 368408
119719034 368408
387891346 1037911
423689185 1038924
387891348 1037911
89901641 338969
427400798 883126
332188344 1007104
332188327 1007104
332188346 1007104
187479322 360910
334122058 888063
387890884 630626
395760545 1112211
296104334 716541
384439653 1111069
427408080 883163
381201823 1074493
381201822 1074493
385805816 1163730
229580334 439386
344996874 632516
219849570 326427
334126273 888063
167838152 441157
206901504 309799
410721025 1220534
189218208 481448
18313477 178306
11497654 224325
289548501 638303
149195416 391592
407797573 1230341
145592311 340102
419958897 1177927
427402170 883126
427402172 883126
427402171 883126
374327009 1104324
421745225 1217418
260429748 501479
256389336 479433
296133191 635013
411118972 864702
385806275 1163730
307596380 572478
325968158 985053
407770060 1123366
218295388 498848
218295389 498848
145591332 340102
373462149 999422
424843681 694433
395218520 1144253
218295551 498848
218295550 498848
218296452 498848
410730977 751945
402700380 1134475
312137127 523846
256750931 589861
433618661 1204343
347755716 981222
337286039 667014
337288134 795359
149277311 391596
218296440 498848
218296445 498848
347536641 1034807
411119545 864702
206889362 289376
118431238 272557
305662976 583356
423346713 999420
344995605 632516
399088316 1144304
399073649 1144304
218295275 498848
374298472 690850
196229051 497964
429219842 937777
427402025 883126
427402779 883126
427402780 883126
328950835 869210
148655882 357808
307564986 679191
427402335 883126
427402681 883126
419956782 1177927
427400792 883126
374297388 720554
312973904 670888
302389199 555079
383458114 1144275
340787924 1005048
55980149 300852
337289080 795359
337289077 795359
373955610 714943
319952472 688270
436838180 1166018
381208109 1073573
398348721 1049789
269792768 525903
296242335 633148
296242336 633148
296242338 633148
336425936 658086
118580826 338966
291436313 566461
124027067 415426
118431436 272557
374327105 1104324
126458996 410359
401675093 1216470
427400279 883126
379005150 698757
237728477 469595
260600067 693216
395233005 1202448
221633900 309801
171186226 444157
171186225 444157
427408618 883163
218296987 498848
421614898 993517
218297233 498848
218297236 498848
427403426 883126
150020195 391009
90407600 314282
389879564 1110502
359789908 1107882
390937880 768672
375084243 523849
206889598 289376
218295224 498848
344206453 868597
268317189 518766
320161850 926569
374297345 720554
108804926 266117
163782801 392423
125974164 203119
408369526 555500
254488085 391589
313673131 768670
73670594 269797
354722243 980518
334123245 888063
334124892 888063
404366385 469617
15606003 224324
419956901 1177927
218296573 498848
171185667 444157
55980673 300852
126465253 399550
119872865 384616
221632886 309801
221632887 309801
333379875 742767
225164964 278957
383762622 926550
428214758 56110
288550378 500639
269929380 479434
337288050 795359
302348530 666510
392374853 671143
320449759 743525
320449758 743525
337288706 795359
337288705 795359
70606604 330779
70607381 330779
15921917 273063
325954324 865938
310644744 886882
392980638 1104326
15606200 224324
297624929 649638
399018725 1144319
427400340 883126
150016950 290402
409405372 1175306
119872774 384616
419958356 1177927
359782478 1112217
15606762 224324
296242513 633148
296242512 633148
296242508 633148
218295147 498848
430805290 1249621
419959840 1177927
392980627 1104326
18312432 178306
334124354 888063
221633162 309801
240104095 593117
195940840 444454
195940976 444454
419959670 1177927
171184772 444157
171184771 444157
116695247 381666
427404405 883126
393775814 795666
334121794 888063
334121795 888063
320162381 926569
126459094 410359
427401801 883126
427401803 883126
145591674 340102
18313318 178306
126460506 410359
337288119 795359
337288120 795359
337286553 667014
325279001 709991
149185009 161528
404251728 1112213
94267442 262489
67920262 165597
78188592 340177
383762057 926550
383762056 926550
269836834 479434
398839182 1144321
307725674 640512
218294623 498848
218294622 498848
320100621 765177
289548937 638303
374326996 1104324
392979185 1104326
419957017 1177927
345299368 640513
218296975 498848
18313941 178306
374327562 1104324
334125378 888063
401764988 1211025
423693565 1038924
388468371 96901
427403299 883126
427403300 883126
395761356 1112211
419959968 1177927
296104830 716541
334125727 888063
332525301 987059
398858961 1144338
18313868 178306
124028274 415426
20094335 190192
416117348 929793
428768768 755178
18312358 178306
337288121 795359
337288702 795359
337288122 795359
427400296 883126
395764292 1112211
225851040 123214
322419901 443143
397690074 1191523
390937758 768672
296241755 633148
296241754 633148
119873410 384616
18313395 178306
319957459 749222
284039964 504472
119505257 247639
374327941 1104324
419958082 1177927
419958083 1177927
397689981 1191523
385805674 1163730
397689752 1191523
389843047 660470
354604113 742725
218296960 498848
373457136 880073
171185257 444157
374327503 1104324
419958814 1177927
85859792 56780
119872144 384616
424812608 889962
225851095 123214
305662679 583356
427400649 883126
427400648 883126
395763940 1112211
427400646 883126
239617926 521045
159036428 391037
124027118 415426
374326678 1104324
77454780 234621
428303577 1170562
434390865 1173026
332185328 1007104
332185251 1007104
404253779 1112213
126460474 410359
395763122 1112211
427401474 883126
320160216 926569
254523170 391601
296103387 716541
334122889 888063
354725499 980518
334125957 888063
218295768 498848
218295767 498848
218295766 498848
337288399 795359
337288398 795359
119873370 384616
406832182 1123242
260892173 429009
296134277 635013
327398942 760142
433593523 797303
14602102 272557
307594643 572478
419760472 1161912
158338807 329726
392953749 1172194
289548000 638303
337287681 795359
337287839 795359
378581277 660596
365886901 551936
292492635 472759
119719514 368408
389861148 1184251
269120998 526218
415905799 864073
37520943 251221
419959762 1177927
419958859 1177927
334125072 888063
419958862 1177927
419958861 1177927
410731183 751945
401678324 1216470
419958792 1177927
419958793 1177927
169830850 477974
39997043 243231
427401554 883126
302348206 666510
334122013 888063
354723399 980518
337288927 795359
337288928 795359
145591897 340102
218294920 498848
373867440 929558
145591019 340102
284112011 700750
89890646 156586
172056116 262543
432832945 1182719
432832944 1182719
429119432 1208592
195953548 380749
381201347 1074493
427410655 883163
427410656 883163
395492994 1112216
332185671 1007104
332185665 1007104
334123818 888063
220925988 460265
381190984 456163
298245332 485913
374992154 749414
145591487 340102
218296528 498848
218296529 498848
218296532 498848
429216984 1056495
118430900 272557
397905588 857293
148657551 357808
320161783 926569
218297329 498848
337288693 795359
337288694 795359
384440021 1111069
218295679 498848
381190471 456163
288818225 608538
288818226 608538
427409298 883163
427409297 883163
379005465 698757
347524049 694429
126466281 399550
409911655 663917
212703848 411464
298249583 485913
392407137 891968
386811695 247490
419957772 1177927
406836440 1123242
325107366 756272
386814110 247490
334339850 696281
414075764 46234
393724824 1112214
258516984 485916
94970680 204669
374326083 1104324
18313262 178306
374327169 1104324
18313834 178306
386283736 1165841
419960004 1177927
78043728 246194
427411774 883163
381202955 1074493
417384679 913077
379701662 909946
334125021 888063
223936573 320771
229578812 439386
338810473 1009370
28210618 212717
419957113 1177927
158320241 350688
331268406 929506
312136508 523846
375105401 864051
429767809 1035191
154245565 78245
344198927 743299
337285245 529709
410667782 1089553
427734096 373994
94984975 319795
15806717 243230
381401149 1150867
320101550 765177
390939173 768672
390939172 768672
119872881 384616
379004414 698757
218294854 498848
218294855 498848
218294859 498848
218294858 498848
296132870 635013
18314236 178306
260892030 429009
427408764 883163
381201920 1074493
163782600 392423
295398536 655812
375091716 883114
220931327 373903
146308095 399739
298245887 485913
305663676 583356
409096232 1151117
195953987 380749
171185364 444157
171185048 444157
432658653 1182706
419957077 1177927
419957076 1177927
220919174 455488
83590855 264732
334123502 888063
427399546 883126
427399547 883126
427399549 883126
116621734 234267
320449786 743525
419958957 1177927
300779483 525257
254283956 565045
347754020 981222
304405363 717606
218296310 498848
218296309 498848
288818227 608538
268316171 518766
385810870 945713
379005019 698757
427410055 883163
145219966 290318
432878599 1182728
432878600 1182728
427402784 883126
395760990 1112211
427402786 883126
15669265 243232
374326884 1104324
91775529 265072
336476198 679901
218295618 498848
218295621 498848
218295620 498848
389818535 1185653
334122678 888063
171185514 444157
374327114 1104324
302390402 555079
145590699 340102
337288662 795359
440286487 693444
381406467 593105
218778339 439235
334123186 888063
419958085 1177927
290509717 469608
392978814 1104326
420371844 766154
419957268 1177927
337289149 795359
288932017 589924
372272911 1042375
421094062 1193009
328954101 880072
433135145 1169397
419958143 1177927
289548948 638303
423072713 537010
337288079 795359
288818569 608538
119872393 384616
118431602 272557
334124719 888063
419958315 1177927
334124716 888063
372272548 1042375
223937816 320771
410584205 867903
334123641 888063
218295215 498848
431798893 926556
373956928 714943
158521505 96561
218296781 498848
337288210 795359
206891163 289376
337288614 795359
337288616 795359
320160851 926569
334124245 888063
119871655 384616
218296544 498848
289549280 638303
171185609 444157
195952981 380749
384439732 1111069
218296866 498848
402841167 936565
423719013 1136178
367469976 1097667
404492204 338963
87198656 279238
427400712 883126
399017683 1144319
305663249 583356
345301389 640513
334126136 888063
188997338 436114
395227047 1177931
398992695 1144325
398992693 1144325
118602346 413404
20808157 273068
256397133 479433
391232552 278956
222528520 521460
153873552 422289
119719213 368408
385805450 1163730
385805348 1163730
320450158 743525
302872041 608506
352681264 768679
352681428 768679
352681426 768679
423694301 1038924
387896370 1037911
297567695 526227
257386568 485914
289549248 638303
365970849 1045856
406039348 981336
406039349 981336
406039351 981336
419960176 1177927
333995369 545695
146296960 351627
300914210 588857
335438109 1033806
427404447 883126
427404446 883126
195940756 444454
419957851 1177927
401762792 1211025
206889698 289376
171185704 444157
163789275 391603
148550569 392499
424841942 694433
334123727 888063
334123726 888063
218294898 498848
218294899 498848
218295844 498848
218295845 498848
384440588 1111069
427409077 883163
218294604 498848
218294603 498848
218294599 498848
218294600 498848
387891277 1037911
387891278 1037911
423689115 1038924
374998945 862719
218296245 498848
386359847 798128
218296244 498848
296132179 635013
419957012 1177927
401763771 1211025
397657887 1191061
170290299 374847
305662749 583356
218296040 498848
218296039 498848
333995251 545695
337288200 795359
320449386 743525
427403364 883126
427403363 883126
152980720 375286
126458659 410359
218297259 498848
218297260 498848
325968570 985053
374327415 1104324
429760374 1128111
337288004 795359
419959861 1177927
334125586 888063
218295855 498848
419764764 1162296
345300874 640513
374328167 1104324
423689295 1038924
423689292 1038924
197119973 404380
419958638 1177927
218295178 498848
395763581 1112211
427401078 883126
427401080 883126
427401079 883126
419959479 1177927
419959478 1177927
218884271 490899
198274096 484018
395225584 1177931
218297328 498848
218297327 498848
288549931 500639
398838043 1144321
402841090 936565
402841173 936565
218295173 498848
337289020 795359
295698111 716541
295697840 716541
329903551 937450
163859057 340100
119719115 368408
337284861 529709
119872106 384616
327310833 999630
295697901 716541
218295843 498848
386361157 798128
337278038 365046
427399678 883126
427399679 883126
383451449 1094466
419958414 1177927
296101782 716541
419957155 1177927
419957156 1177927
385810510 945713
419957196 1177927
148657776 357808
220909535 395961
379003688 698757
405345957 1192034
388470950 96901
387891842 1037911
387891843 1037911
18313289 178306
282895624 533247
296132085 635013
327310811 999630
381200952 1074493
427411087 883163
385809294 945713
164686442 445973
269925822 525904
398964647 1144328
398964646 1144328
289523304 592015
218295167 498848
427405266 883126
419957568 1177927
387895519 1037911
387895518 1037911
423693468 1038924
18313075 178306
328953904 880072
332297644 906968
158522800 96561
430743577 886293
337288974 795359
337289034 795359
337289032 795359
423693428 1038924
423693426 1038924
188996666 436114
218295008 498848
337288015 795359
337288948 795359
334125771 888063
365972250 1045856
266622568 566550
269925791 525904
429217556 1056495
385805571 1163730
334125551 888063
419958586 1177927
119872484 384616
18314051 178306
319789978 648996
334124914 888063
419958316 1177927
419958317 1177927
332185394 1007104
332185389 1007104
393723374 1112214
392979865 1104326
163782904 392423
359780835 1112217
359780837 1112217
372223798 1004149
397906548 857293
423689548 1038924
190410430 573
386393154 596152
83815684 309807
18312082 178306
337289157 795359
337288729 795359
337288731 795359
222055242 316067
168704377 214688
222056800 316067
381202547 1074493
146337324 114615
381202744 1074493
333979162 760568
256752417 589861
397691802 1191523
163816746 411474
116626400 234267
225155813 278957
387895655 1037911
320449753 743525
307594291 572478
18311652 178306
218296977 498848
218296341 498848
218296337 498848
334122131 888063
397167885 1177180
365848147 1002368
237730233 469595
260893645 429009
387895721 1037911
423693656 1038924
423693654 1038924
337287113 667014
429761134 649757
419957857 1177927
301025206 749531
334124800 888063
384432546 762633
427399858 883126
427399855 883126
298372546 575590
374307528 546269
313109750 798130
387895680 1037911
397689145 1191523
334122427 888063
334122426 888063
419762768 1162296
328951255 869210
395761578 1112211
257075860 333146
379003953 698757
145591459 340102
261339238 500639
18313670 178306
145591207 340102
296102932 716541
393723710 1112214
398383061 1144307
395490568 1112216
288817459 608538
423694386 1038924
408479813 1144885
387896448 1037911
14520377 272844
406836365 1123242
255531534 485917
227536775 525372
145590758 340102
332187206 1007104
419957747 1177927
334122758 888063
427402898 883126
300310358 757424
379004087 698757
18311718 178306
419959571 1177927
334121876 888063
419959574 1177927
419959573 1177927
385805777 1163730
385805775 1163730
385805776 1163730
307594330 572478
156740420 383372
149910758 58051
334124812 888063
419958156 1177927
427400081 883126
18312316 178306
374580151 768710
383761290 926550
320161476 926569
289547932 638303
387893744 1037911
423691520 1038924
312961225 746360
296241860 633148
296241854 633148
296241855 633148
374327440 1104324
334125326 888063
334125330 888063
402570388 1009846
152981110 375286
421177085 1163396
18314228 178306
334122792 888063
374325653 1104324
171185747 444157
116751313 335543
269925677 525904
218295238 498848
218295242 498848
218295241 498848
291295273 504728
357040047 767817
126459380 410359
359402067 1088721
359402068 1088721
381203735 1074493
381203734 1074493
337288935 795359
337288937 795359
206901948 309799
379003839 698757
18313726 178306
334123695 888063
148655161 357808
296242192 633148
296242193 633148
320161814 926569
171186031 444157
312128857 649349
332662795 760192
171184791 444157
334125328 888063
146312813 399742
170289920 374847
385805566 1163730
385805565 1163730
385805564 1163730
171184981 444157
148272818 443906
427402062 883126
427402061 883126
427402059 883126
430745921 886293
401675471 1216470
334122664 888063
392411830 706587
385809428 945713
423690321 1038924
229588792 216595
171186309 444157
374327210 1104324
379005709 698757
432683447 1182730
374326221 1104324
327401535 693661
403252368 1157949
395768563 1116232
419958951 1177927
419958950 1177927
334125216 888063
334121818 888063
334122852 888063
261343005 500639
73670072 269797
345301675 640513
295698011 716541
295698008 716541
429217707 1056495
397652094 1185654
18314232 178306
434398518 111780
373458776 880073
55980985 300852
55980983 300852
218295772 498848
320449677 743525
218295227 498848
337288470 795359
337288476 795359
218295480 498848
218295478 498848
171186228 444157
119871855 384616
312136608 523846
242399779 604354
242399778 604354
220933255 396588
397167447 1177180
417922677 889201
218295975 498848
402845447 936565
402845446 936565
402845452 936565
419959188 1177927
302389338 555079
116747699 335543
379005351 698757
379005353 698757
145591426 340102
427400261 883126
427402068 883126
397164549 1177180
365970610 1045856
401763838 1211025
219850174 326427
416382008 423471
425442884 1160286
218297117 498848
374326454 1104324
322371117 797209
374326109 1104324
374327977 1104324
18312436 178306
334130526 1000565
427403302 883126
94967546 204669
373952892 714943
423693551 1038924
423693554 1038924
427409153 883163
381202866 1074493
398383585 1144307
438001226 1209989
320450150 743525
320450152 743525
419958502 1177927
289548712 638303
427403909 883126
323136184 622637
239831799 641118
427399877 883126
427400684 883126
427400682 883126
427400683 883126
289581029 547559
427403566 883126
427403568 883126
427400452 883126
427400449 883126
427400450 883126
119719222 368408
119719223 368408
83591660 269796
119872485 384616
261338851 500639
334123394 888063
94312778 266264
430805427 1249621
352682420 768679
296243061 633148
296243060 633148
296243057 633148
354724218 980518
427403863 883126
134093706 204773
395651699 1117958
70733339 220664
423694289 1038924
423691952 1038924
421141519 463794
344996042 632516
343085633 880070
261340815 500639
305662849 583356
427409738 883163
427409739 883163
334123991 888063
419957170 1177927
427399774 883126
320162562 926569
332980949 697281
386346435 869211
302348121 666510
126466136 399550
389860442 1184251
419959300 1177927
419959299 1177927
269925922 525904
255038421 471854
313674920 643867
218295350 498848
218295347 498848
110637678 269798
427411545 883163
218778146 439235
385805310 1163730
218295055 498848
386284580 1165841
430747047 886293
159897052 316274
146281837 379731
320162422 926569
374326088 1104324
119719828 368408
119719827 368408
317122142 644966
411118976 864702
424868210 1159328
269837841 479434
320161306 926569
407473534 1128398
338730795 688269
427404568 883126
427399315 883126
119720478 368408
206896479 309798
383786117 771875
427403318 883126
337288113 795359
423690413 1038924
332981819 697281
385805823 1163730
395799096 1197727
395799095 1197727
403070303 946235
398832998 1144342
387894180 1037911
325109132 756272
350560566 713587
323703822 696369
119720369 368408
189426647 398767
313116749 636
397660969 1191061
296242259 633148
385806111 1163730
334123236 888063
241764235 573060
334123599 888063
334123600 888063
410667716 1089553
218296636 498848
218296638 498848
337287627 795359
325294544 868864
419960411 1177927
320159783 926569
159896767 316274
294101375 572547
268315813 518766
334125827 888063
340786652 1005048
218884142 490899
170289448 126740
333977783 760568
227538618 525372
237755471 432331
269837019 479434
114571570 394221
188996435 436114
419959210 1177927
419959211 1177927
419959214 1177927
354725619 980518
398858986 1144338
337288308 795359
337288307 795359
419959617 1177927
334121820 888063
15606128 224324
419957206 1177927
419957209 1177927
419957208 1177927
269926421 525904
374326871 1104324
118431236 272557
374326107 1104324
296242065 633148
385805751 1163730
374603403 1131935
334341662 696281
218296345 498848
334125881 888063
295695243 562970
218295531 498848
427411753 883163
381202930 1074493
337288166 795359
288818125 608538
334124609 888063
334124607 888063
419958420 1177927
427402915 883126
427402914 883126
421917795 1185420
421917794 1185420
419959241 1177927
419959240 1177927
218884514 490899
288818466 608538
365972598 1045856
419960400 1177927
419958178 1177927
334124834 888063
296242765 633148
296242764 633148
296242763 633148
296242761 633148
296242457 633148
401678678 1216470
419959939 1177927
337287993 795359
320353585 577650
296105433 716541
334121884 888063
401677313 1216470
312127345 632292
423693508 1038924
421138233 463794
381199670 1074493
419957040 1177927
218295221 498848
218295217 498848
218294748 498848
327309927 999630
145590603 340102
145590608 340102
387891276 1037911
288818134 608538
325109333 756272
386361778 798128
320450712 743525
320450707 743525
218297001 498848
288939989 572477
372270519 1042375
390945289 866536
430743866 886293
386810935 247490
332982070 697281
218294842 498848
218294846 498848
218294845 498848
419958911 1177927
325281890 709991
116753369 349307
118444564 386415
335039077 986075
257387609 485914
302038999 330214
334124360 888063
357383725 1082931
116691440 331272
398351227 1185652
407474050 1128398
392968691 1185876
402825488 473781
401765413 1211025
392375959 671143
386811826 247490
427399808 883126
397904569 857293
334126226 888063
311033346 406124
383764713 926550
398839751 1144321
218295592 498848
384430758 762633
345300000 640513
419959657 1177927
218295044 498848
218295043 498848
83590566 264732
397689815 1191523
312623462 632348
312134140 632518
284161543 572546
153874044 422289
374326997 1104324
419956760 1177927
334123577 888063
334123579 888063
359779695 1112217
359779694 1112217
218884458 490899
296242613 633148
334123918 888063
419958213 1177927
401764488 1211025
379003691 698757
374327126 1104324
427402769 883126
218294610 498848
334126014 888063
427405271 883126
427405270 883126
334124693 888063
119872361 384616
148657900 357808
83816092 309807
108804591 266117
108804579 266117
323703699 696369
397905461 857293
395760176 1112211
395760932 1112211
153873446 422289
421742852 1195457
14521279 272844
427401581 883126
395763171 1112211
427401578 883126
334123737 888063
401678371 1216470
146284583 399742
432876492 1182728
218708346 575788
332163632 994476
229587875 216595
312958428 746360
423689419 1038924
429190925 797304
332668210 760192
427407343 883163
427407342 883163
427407341 883163
419959520 1177927
419959521 1177927
419959524 1177927
288550452 500639
419956821 1177927
218295720 498848
419958559 1177927
334124438 888063
15605638 224324
18314035 178306
295697905 716541
345301737 640513
295697904 716541
218295641 498848
218295642 498848
395762174 1112211
427402237 883126
427402238 883126
375265852 1116375
359459402 310037
335038951 986075
218295383 498848
419958055 1177927
218294972 498848
374325929 1104324
305662540 583356
390938322 768672
171185276 444157
374325721 1104324
297566854 526227
297583165 439292
317121101 644966
254478251 391606
218296064 498848
332296593 747365
223940574 320771
320449387 743525
255283800 478749
384133967 1048834
257095158 522306
163784922 392423
387896373 1037911
387896374 1037911
334122929 888063
296103421 716541
374328319 1104324
427400013 883126
319649506 665959
269926797 525904
218294607 498848
410945216 1104996
354610874 751944
389861087 1184251
296241981 633148
126465267 399550
345303434 762570
218296810 498848
218296814 498848
327310825 999630
327310824 999630
327310821 999630
337288259 795359
337287585 795359
392397553 880071
323702617 696369
312127875 632292
383789224 511051
427408899 883163
398384663 1144307
381203517 1074493
294101457 572547
381200916 1074493
398386449 1144307
402846134 1125723
326336162 888059
256420251 485918
387792625 929556
209543561 272568
87200031 279238
393724478 1112214
218295996 498848
225848597 204536
337289113 795359
124027209 415426
375083934 523849
218295126 498848
218295903 498848
218295904 498848
320449296 743525
18311955 178306
427405000 883126
289548253 638303
302348875 666510
114566950 335541
395761600 1112211
297566001 526227
417251000 869687
116621418 234267
171186137 444157
313673199 768670
423690070 1038924
229588531 216595
423690072 1038924
116621401 234267
383764424 926550
307595196 572478
119871610 384616
337288428 795359
410687402 300852
386361832 798128
427402648 883126
427402649 883126
340785756 1005048
399019227 1144319
397693337 1196325
237666493 632245
108757173 246197
374636575 647171
218296414 498848
218296413 498848
269929386 479434
390559087 1129897
427399387 883126
427399383 883126
427399378 883126
427399379 883126
374612957 710687
147678541 370438
427403653 883126
427401504 883126
206900355 309799
336476758 679901
419958735 1177927
261341544 500639
345303430 762570
332188543 1007104
218296446 498848
218296447 498848
39996001 243231
21218941 100226
127513913 323850
187927560 402626
152987287 381754
427400332 883126
379005439 698757
296110124 573063
15605793 224324
376003524 376219
302389645 555079
225165945 278957
218295381 498848
345297812 640513
145592062 340102
284173271 555311
218295946 498848
119872382 384616
354725697 980518
395225124 1177931
419958582 1177927
429111531 1208662
23098196 221109
182414926 452637
218294922 498848
126465588 399550
305662742 583356
154151316 456442
297564682 526227
419957335 1177927
419957338 1177927
419957337 1177927
38637828 381666
422835883 550685
218295269 498848
163784852 392423
354557859 871968
430745372 886293
337287996 795359
189502646 452471
213962076 553177
218296687 498848
218296686 498848
323702824 696369
220930277 394503
83589319 264732
387894375 1037911
387894376 1037911
408481280 1144885
218296294 498848
218296293 498848
218296288 498848
218296853 498848
218296850 498848
346722774 351627
307150017 497965
386361750 798128
225848519 204536
381203919 1074493
427411835 883163
116749171 335543
375143817 700598
387893861 1037911
387893860 1037911
423691641 1038924
337288586 795359
218294816 498848
218294813 498848
108763693 246197
427724845 111781
397651637 1185654
427411345 883163
427411343 883163
392373760 671143
334125621 888063
21227284 192952
296242485 633148
296242483 633148
334123418 888063
296101294 716541
237729428 469595
284162857 572546
423692459 1038924
423689517 1038924
386811406 247490
218296581 498848
218296578 498848
218296579 498848
384431236 762633
126460695 410359
419956994 1177927
334124199 888063
218295511 498848
387892266 1037911
395500586 1125977
387892264 1037911
388471320 96901
357042561 857291
427401791 883126
152982358 375286
119871623 384616
171185992 444157
289548665 638303
381200290 1074493
398385957 1144307
427408051 883163
338213608 761193
104781576 384676
367476882 115808
427401488 883126
163782035 392423
147677773 370438
373454061 742743
427400546 883126
427400542 883126
320162363 926569
365893014 551936
374324831 985665
84516278 314232
206895801 309798
119872431 384616
335041113 986075
108803685 266117
334125778 888063
424802138 1208664
157693449 315750
268317153 518766
193214687 517418
429121496 1208592
387892379 1037911
423691279 1038924
312960967 746360
218295499 498848
296242095 633148
296242094 633148
296242092 633148
374326004 1104324
218297264 498848
218297263 498848
419957367 1177927
419957364 1177927
225181865 555088
374325560 1104324
418064753 691164
337289121 795359
330465642 263358
419957060 1177927
419957059 1177927
334124135 888063
337288678 795359
337288679 795359
255037618 471854
196231307 497964
196232274 497964
336434837 658655
347819034 565443
375083941 523849
170290354 374847
332795858 933801
337288037 795359
337286804 667014
419957273 1177927
419957274 1177927
218296403 498848
373458641 880073
390168346 861109
390168347 861109
119715669 196162
119715670 196162
398785436 1160718
126459105 410359
438001223 1209989
423692321 1038924
343520480 944565
119386659 318586
305667679 313603
410667553 1089553
384567849 928724
269928641 479434
294495130 547558
73670837 269797
419957960 1177927
401674885 1216470
419957959 1177927
385806281 1163730
15920407 273063
427403652 883126
319790591 648996
383934367 562729
317493843 469613
288819096 608538
334125763 888063
427399614 883126
167588477 441166
429121276 1208592
218294912 498848
171184775 444157
218295127 498848
402841126 936565
152982228 375286
92119127 323097
74317639 292415
327400500 693661
334124773 888063
317048791 592316
354723883 980518
410477606 1048260
302866355 644283
395799052 1197727
337287659 795359
374298749 690850
337287796 795359
402771373 187303
427405255 883126
427405256 883126
379005783 698757
379005782 698757
379005778 698757
126460682 410359
387893976 1037911
124005468 313606
381201943 1074493
427408740 883163
398384865 1144307
423691285 1038924
427400915 883126
427403699 883126
387896404 1037911
423694339 1038924
388467042 96901
401676176 1216470
365835797 1002364
296100562 716541
296100559 716541
327310812 999630
218295824 498848
218295825 498848
223940527 320771
218297272 498848
156743748 383372
423691617 1038924
423691619 1038924
119898824 62928
218295338 498848
218295339 498848
381201462 1074493
381201457 1074493
18314179 178306
374993993 768706
121535995 401526
427401011 883126
427401012 883126
336322477 717231
148654625 357808
383761399 926550
297567826 526227
386812032 247490
334124273 888063
334124274 888063
419956925 1177927
423690312 1038924
423690313 1038924
337288615 795359
337288618 795359
337288617 795359
218960512 456827
33359491 186497
389860587 1184251
238794349 349965
422376855 749530
425118401 1005464
385805870 1163730
171913433 240016
333371968 997346
337287828 795359
367469599 1097667
226228318 379066
150376644 366394
262404814 675815
262404815 675815
262404817 675815
423689681 1038924
188585824 457570
325921910 925777
337288680 795359
218295703 498848
294670775 546263
224370658 177437
373459598 880073
343083895 880070
170290096 374847
302348394 666510
404399771 1150862
404399772 1150862
398881399 1144334
124003707 313606
115377950 378806
218296511 498848
344923154 985867
288818203 608538
406833668 1123242
320160732 926569
219849727 326427
218295045 498848
218295048 498848
218297241 498848
410668325 1089553
392977141 1104326
419958753 1177927
218294799 498848
218294795 498848
229578487 439386
15922260 273063
302349277 666510
240103230 593117
427399948 883126
11499202 224325
296243003 633148
296243006 633148
218296214 498848
218296213 498848
289548718 638303
419958943 1177927
423125247 883125
365971678 1045856
145590328 340102
91781300 266265
115374632 378806
357060248 679199
384430842 762633
218296112 498848
384432003 762633
218294695 498848
218294691 498848
254436327 473788
337287752 795359
375090698 883113
206900888 309799
419959546 1177927
354725415 980518
291279520 639282
390559793 1129897
260892793 429009
379004204 698757
307717832 665571
337289000 795359
312128027 632292
288817338 608538
422019482 1141661
358449181 1094979
359784139 1112217
423693962 1038924
70732997 220664
171185397 444157
401762922 1211025
334122735 888063
218296103 498848
325968106 985053
337288102 795359
337288104 795359
119719962 368408
320101301 765177
14601892 272557
419957527 1177927
377577546 1115512
289548946 638303
289523412 592015
224372413 598659
427402588 883126
427399869 883126
427399875 883126
359782751 1112217
398854012 1144339
359782750 1112217
171184718 444157
337288216 795359
326204663 588581
305663775 583356
354724960 980518
401765231 1211025
374326453 1104324
397903979 857293
312622549 632348
218295118 498848
218295117 498848
149173365 344747
218295458 498848
148656984 357808
288818771 608538
163783399 392423
295690127 509190
269926870 525904
315227037 864564
182412667 452637
334125570 888063
337288255 795359
337289160 795359
337289161 795359
41615249 228908
288932186 589924
217967120 515635
383452115 1144275
312962297 746360
423692805 1038924
334121710 888063
427409399 883163
419956968 1177927
423689512 1038924
387891641 1037911
187779371 471871
269925150 525904
219666527 272564
113477786 203124
399888295 545243
419726390 1094188
346226480 886379
409198607 1168289
78044327 246194
148657512 357808
320159509 926569
296133189 635013
320449800 743525
218295194 498848
218295197 498848
385772581 930943
436834013 1166018
410583555 867903
352682313 768679
163783481 392423
289547844 638303
148556533 392499
78044738 246194
334125886 888063
334125887 888063
18311719 178306
225851124 123214
51893877 292459
398334084 1049759
71907315 159087
150400882 419665
284098542 700750
90023291 203122
392958913 1196324
359782438 1112217
359782437 1112217
423124135 883125
429121272 1208592
429121274 1208592
158521188 96561
195952669 380749
289548850 638303
119873297 384616
119873296 384616
429216275 1056495
156937404 453591
284174366 555311
196228141 497964
88812326 314278
395760601 1112211
427399763 883126
419957528 1177927
288549482 500639
402844484 936565
409426737 1163398
157148137 290338
157148135 290338
392408181 891968
288818966 608538
405354869 1192034
18312208 178306
225847918 204536
403068307 946235
419958498 1177927
195940847 444454
419958451 1177927
419958447 1177927
429095932 1208661
163782403 392423
365875582 1117646
218297100 498848
218297101 498848
312958182 746360
229587659 216595
423689168 1038924
320450002 743525
218296568 498848
386811877 247490
20094399 190192
419956561 1177927
296101355 716541
419956563 1177927
419956562 1177927
435854728 748449
373456429 880073
423692892 1038924
387894997 1037911
254479018 391606
392980579 1104326
345300746 640513
419958609 1177927
421915052 1185420
395494567 1125977
423693076 1038924
423691186 1038924
297618307 643648
381200863 1074493
145591353 340102
419957681 1177927
419957680 1177927
169830258 477974
55980674 300852
218295047 498848
55980042 300852
289548991 638303
386825861 1154756
334122339 888063
167629021 498761
167629464 498761
269925830 525904
406025226 1231626
54295915 297246
295690814 509190
359402237 1088721
379005315 698757
419958986 1177927
311281510 701347
334126148 888063
288550565 500639
334126146 888063
239828580 471223
430762553 1255043
218295278 498848
218295272 498848
218295273 498848
119719263 368408
119719262 368408
119872713 384616
337288636 795359
288818304 608538
398386496 1144307
119873305 384616
218297331 498848
218297332 498848
145591236 340102
343494214 1051649
297526836 591019
218295960 498848
347523549 694429
118431270 272557
149197868 313628
333922481 868595
163786776 391603
386361517 798128
18312599 178306
387895062 1037911
145591178 340102
427400629 883126
392413023 706587
337288353 795359
419957647 1177927
418941555 1137135
419957646 1177927
334122963 888063
182678200 395963
409356363 1077144
254479344 391606
156744011 383372
392424318 646529
386361502 798128
218296374 498848
337288500 795359
337288499 795359
291295908 504728
291295912 504728
334137299 944559
410465452 1206767
373855441 666686
336251951 797210
73668772 269797
289547994 638303
218296796 498848
395498073 1125977
312961680 746360
312144012 656519
392550253 1117319
397689139 1191523
397689138 1191523
171186316 444157
171186314 444157
156742635 383372
334126237 888063
334126234 888063
189218027 481448
359441057 1097676
237757045 432331
266621303 566550
419957854 1177927
419957856 1177927
419956567 1177927
262196397 502025
327311588 999630
373457323 880073
374287492 862908
347756480 981222
390935267 1094508
296134496 635013
359790906 1107882
269837535 479434
119719820 368408
119719821 368408
210623819 500633
334124212 888063
419956978 1177927
124028247 415426
296242150 633148
337288627 795359
332796739 933801
385805290 1163730
383764262 926550
291278824 639282
419956657 1177927
334123457 888063
419956655 1177927
218295981 498848
218295984 498848
297617518 643648
218296499 498848
46255242 262724
46255243 262724
218296951 498848
218296950 498848
94496071 314266
393722379 1112214
393771126 555793
365969658 1045856
365969656 1045856
427402866 883126
427403971 883126
427403968 883126
427403969 883126
296105457 716541
419959826 1177927
307594980 572478
427402928 883126
126459254 410359
384432197 762633
296242412 633148
296242411 633148
347820971 565443
329912918 937450
347818604 565443
313680125 670487
332708692 489825
374327322 1104324
334123133 888063
126459050 410359
334122696 888063
226226906 379066
404253246 1112213
254558140 661410
288573062 469381
73661337 342451
386361086 798128
295395502 585530
423692211 1038924
387894338 1037911
401674803 1216470
419958011 1177927
427401002 883126
397690773 1191523
431796159 926556
354556774 860575
256397156 479433
295697912 716541
297565335 526227
390629451 1127131
387895281 1037911
427399492 883126
427399491 883126
374301378 690850
164687309 445973
419958200 1177927
419958202 1177927
327309929 999630
374633858 671065
429089180 1074000
329905992 937450
427400141 883126
218295243 498848
392426124 646529
419958196 1177927
401764471 1211025
334124855 888063
427404556 883126
398835948 1144342
395764287 1112211
410731229 751945
145590547 340102
379004986 698757
126466298 399550
70606550 330779
157147266 290338
302381465 633149
254419981 391600
334123702 888063
381200186 1074493
381200187 1074493
219847606 326427
148263645 351605
424814227 889948
384439587 1111069
427403808 883126
427403812 883126
218297138 498848
388469903 96901
387893196 1037911
221632469 309801
334122273 888063
419957386 1177927
167590255 441166
395763028 1112211
320450644 743525
423068223 857292
427404600 883126
427404599 883126
427404598 883126
387893368 1037911
423691105 1038924
311109281 762376
282163526 304371
332295068 747365
337287605 795359
337287602 795359
332185011 1007104
332185108 1007104
427410654 883163
332185222 1007104
222524167 480224
222524166 480224
427400577 883126
427400578 883126
427400580 883126
334124706 888063
423689618 1038924
41615330 228908
41615130 228908
409096342 1151117
20093688 190192
397689955 1191523
424812108 889962
302349111 666510
218294701 498848
427402458 883126
427402461 883126
159040849 397948
418893509 931432
282165283 304371
419958913 1177927
334125135 888063
146312673 399742
419958916 1177927
333980452 760568
116625356 234267
395651218 1117958
387893699 1037911
387893700 1037911
423691343 1038924
188996164 436114
218295075 498848
224542664 451640
225011090 487797
118431810 272557
305664101 583356
334125600 888063
419959871 1177927
334125595 888063
195940861 444454
218297230 498848
119356244 290317
428201945 118163
168239470 454165
168239472 454165
168239471 454165
337287833 795359
72160468 269800
379003540 698757
352681433 768679
399019338 1144319
419959759 1177927
434407018 56107
221632604 309801
221632607 309801
221632606 309801
419958333 1177927
419958332 1177927
427399201 883126
15678961 187420
288817336 608538
218294743 498848
218294742 498848
218294738 498848
218294739 498848
289579097 580331
33596437 257311
419960228 1177927
218297041 498848
218297042 498848
419958149 1177927
419958151 1177927
195940754 444454
383762687 926550
374325937 1104324
427400489 883126
427400492 883126
392374171 671143
222526122 480224
295680905 640511
126458757 410359
387891602 1037911
423689481 1038924
365968660 1045856
218294928 498848
282163283 304371
170290813 374847
337288864 795359
427403626 883126
427403624 883126
429216923 1056495
305663362 583356
302348311 666510
337287748 795359
337287747 795359
337287746 795359
223940598 320771
220933097 373903
258651644 479431
325271504 985010
325271505 985010
431805322 1215088
296100184 303
381202499 1074493
427409169 883163
260892872 429009
218296455 498848
392394885 756499
430744127 886293
419957617 1177927
334122605 888063
325105082 762903
427402925 883126
162450714 448385
218295236 498848
218295237 498848
218883353 490899
124028468 415426
354721848 980518
334125206 888063
429097488 1208661
146312696 399742
224372587 598659
218295074 498848
284997824 425944
425447826 1160281
402841128 936565
402841183 936565
402841163 936565
395764333 1112211
347734570 298701
197119532 404380
253576685 621372
421076654 1192197
374326502 1104324
330509015 990316
15898245 273057
374606973 1131935
296243048 633148
296243049 633148
296243051 633148
296243050 633148
384438483 1111069
55978373 300852
296242022 633148
296242021 633148
104781587 384676
345301392 640513
334126142 888063
398867401 1144337
359782767 1112217
337288687 795359
269928717 479434
269928719 479434
423694271 1038924
419956851 1177927
320160994 926569
383764094 926550
206901990 309799
206901998 309799
218295809 498848
218295917 498848
387891692 1037911
423689561 1038924
11499845 224325
337289097 795359
337289096 795359
427400937 883126
218294722 498848
410666900 1089553
427402901 883126
427402902 883126
337288712 795359
337288716 795359
337288715 795359
387893751 1037911
170720588 390235
424070791 1154762
339485719 1042876
424067840 1154761
221632564 309801
242398172 604354
419958785 1177927
419958786 1177927
419958788 1177927
218297061 498848
218297064 498848
319774895 648996
288818193 608538
126460636 410359
18312043 178306
170290113 374847
334121709 888063
336118634 1032480
225851277 123214
387896378 1037911
423694311 1038924
288818741 608538
229580348 439386
430744480 886293
196234231 497964
392939904 880478
115361078 339670
355571840 882090
15922263 273063
260892484 429009
395761079 1112211
229593205 216595
423694157 1038924
283778541 530564
365971260 1045856
296104487 716541
334125438 888063
255536084 531844
296241996 633148
296241995 633148
296241994 633148
296241989 633148
332158308 342949
218295785 498848
384439668 1111069
153874143 422289
94969702 204669
254412529 118168
116619835 234267
401763465 1211025
296102597 716541
334122090 888063
218295092 498848
319794924 595537
427401016 883126
427404511 883126
427404507 883126
373849881 794903
337288034 795359
337286755 667014
217968017 515635
337287612 795359
393770216 1096546
170751390 426355
340785800 1005048
395762254 1112211
427399844 883126
427403159 883126
347523774 694429
427403277 883126
427403279 883126
307594332 572478
307594331 572478
307594323 572478
385806368 1163730
148656216 357808
304406713 717606
423690816 1038924
121534950 401526
218295987 498848
337285777 667014
337288945 795359
427399866 883126
427399864 883126
427399865 883126
395782312 1094556
386875914 859350
15615970 272558
18313502 178306
379004361 698757
374327113 1104324
145591184 340102
332186231 1007104
404254578 1112213
326385409 983920
419960064 1177927
296104517 716541
419960066 1177927
332188343 1007104
332188323 1007104
332188326 1007104
218296358 498848
218296520 498848
218296521 498848
334121813 888063
354725795 980518
337288972 795359
427402577 883126
374326890 1104324
337286805 667014
384914731 1156937
15605813 224324
337288000 795359
427410634 883163
422110539 869214
399157003 913329
334125641 888063
334125642 888063
419959914 1177927
419959913 1177927
423690886 1038924
387893075 1037911
218295266 498848
94498350 314266
402825937 473781
94495332 314266
218296297 498848
218296303 498848
402841168 936565
402841091 936565
402841112 936565
218294636 498848
218294624 498848
320449429 743525
218294626 498848
397691229 1191523
394988741 1163617
336246864 1028307
219850288 326427
218295857 498848
218295858 498848
169831740 477974
219848715 326427
148658115 357808
423692293 1038924
218295877 498848
218295368 498848
218295366 498848
78189131 340177
385810426 945713
385810040 945713
423689323 1038924
423689324 1038924
86604995 321327
171186342 444157
87198703 279238
402823057 473781
399066940 1144305
402824637 473781
296242211 633148
296242210 633148
296242209 633148
305663914 583356
334124787 888063
419960392 1177927
334124783 888063
419960394 1177927
334125146 888063
427552713 1218148
55980610 300852
55980612 300852
410722385 1220534
319789467 648996
419957389 1177927
337287888 795359
408479050 1144885
334123174 888063
296101549 716541
334123176 888063
395211761 1144253
302389258 555079
218295891 498848
291278479 639282
255533771 485917
385808632 945713
291279521 639282
347755178 981222
334125272 888063
419959769 1177927
399021093 1144319
288818717 608538
218295849 498848
161723321 272844
386001175 1110509
32471040 243090
427404063 883126
340787604 1005048
145591472 340102
436840383 1121451
386811716 247490
300865842 272129
429107529 1208591
430746886 886293
373458092 880073
253702452 443144
332980634 697281
390558994 1129897
171185731 444157
399019198 1144319
171913278 240016
294055010 583355
345302046 762570
296132254 635013
171909553 240016
171913277 240016
365972122 1045856
126465519 399550
219850653 326427
219850652 326427
325294394 868864
218297097 498848
224368028 177437
337288279 795359
389756856 1162282
297622992 649638
334123424 888063
313886290 910312
374326140 1104324
419956972 1177927
398840503 1144321
424067832 1154761
258510264 521098
401676447 1216470
386393245 596152
334126240 888063
334126241 888063
395760981 1112211
395762856 1112211
196229381 497964
171185371 444157
387896346 1037911
427408289 883163
222100624 309803
399578739 1210908
386812015 247490
427419949 102129
410731205 751945
427402585 883126
419957439 1177927
334122411 888063
269836528 479434
334123144 888063
385805357 1163730
385805355 1163730
374325998 1104324
325969009 985053
119488920 313612
421142773 463794
387891828 1037911
419958898 1177927
419958901 1177927
334125121 888063
171186110 444157
225848406 204536
408371925 555500
401764913 1211025
334125301 888063
218294847 498848
218294848 498848
374327955 1104324
325969226 985053
159042031 397948
386811400 247490
163791287 333990
224476420 396513
430750231 717605
334124799 888063
145590609 340102
225685396 123214
119720003 368408
305664212 583356
190574528 522373
190574529 522373
337288446 795359
119873227 384616
171185226 444157
419960087 1177927
429105913 1208591
397166481 1177180
293394918 667129
337287633 795359
424853388 543736
367467367 1097667
305663690 583356
392376070 671143
51892253 292459
345017685 697303
95929954 281689
327399152 760142
124004976 313606
161505018 882884
395762990 1112211
225847855 204536
423690930 1038924
334121826 888063
334121824 888063
337287703 795359
419957194 1177927
419957195 1177927
381201278 1074493
381201275 1074493
334122655 888063
334122654 888063
334122653 888063
219847571 326427
429217332 1056495
384438595 1111069
422829810 550674
334121752 888063
218295759 498848
296241869 633148
241661647 428406
401763877 1211025
395762459 1112211
118431780 272557
218295829 498848
218295828 498848
381201024 1074493
381201025 1074493
398383711 1144307
427408946 883163
427408947 883163
145591470 340102
379003921 698757
337288088 795359
386591126 1160717
124026940 415426
296242529 633148
386813992 247490
334125226 888063
11498724 224325
384136152 1048834
334124553 888063
334124554 888063
419957272 1177927
334121798 888063
365972704 1045856
419959638 1177927
288818287 608538
242398316 604354
427404646 883126
427404648 883126
121534883 401526
401762983 1211025
320161052 926569
320161053 926569
325294517 868864
160940236 411902
410583446 867903
18313249 178306
419958940 1177927
419958937 1177927
419958938 1177927
347755366 981222
258510705 521098
284162505 572546
15614113 272558
327311589 999630
119719893 368408
119719258 368408
401678065 1216470
365971479 1045856
334124969 888063
401678063 1216470
300112783 105559
195941102 444454
354721784 980518
159899969 316274
300087895 552811
261350820 521002
294012109 452662
296241806 633148
345302868 762570
347754840 981222
427400019 883126
427404345 883126
334124803 888063
389860527 1184251
320100315 765177
288817967 608538
404449651 1189612
395764436 1112211
334124779 888063
154249220 381764
317121058 644966
334122123 888063
419957278 1177927
196229169 497964
354611435 751944
389708826 1173062
427402210 883126
395760254 1112211
218295010 498848
218295004 498848
218295006 498848
167584289 441166
385210652 243261
427399544 883126
319789620 648996
118431148 272557
126464969 399550
126465145 399550
83590192 264732
289548350 638303
334124062 888063
387896047 1037911
421142615 463794
387896048 1037911
296132795 635013
320160801 926569
156938158 453591
424819557 994838
218295113 498848
218295114 498848
34499332 243365
395763707 1112211
257093778 522306
289548828 638303
218295097 498848
296242014 633148
119719589 368408
189347883 290315
385809955 945713
307594497 572478
217966989 515635
70607941 330779
419958072 1177927
334123178 888063
83814313 309807
156742380 383372
433646738 710686
357419649 580340
403746399 1200346
218296432 498848
387894289 1037911
337287652 795359
158520165 96561
218296057 498848
218296058 498848
218296060 498848
395760781 1112211
427399484 883126
427399485 883126
312880909 584708
427399450 883126
237747022 556268
146313193 399742
261342565 500639
419959972 1177927
289548425 638303
289548426 638303
218295444 498848
218295447 498848
218295446 498848
383122937 469586
388470280 96901
365968704 1045856
88706973 314285
296284570 685035
332160963 994476
432549676 1181781
432878587 1182728
332980913 697281
393721909 1112212
393721906 1112212
320161244 926569
296242803 633148
15606300 224324
119720051 368408
410667881 1089553
418067618 691164
218296435 498848
398793679 1144341
423690527 1038924
334121989 888063
381202280 1074493
427408412 883163
381202279 1074493
398386226 1144307
427409379 883163
427409380 883163
427409381 883163
320161041 926569
158521412 96561
320161362 926569
312135524 632518
298245994 485913
218296305 498848
218296304 498848
294012951 452662
94496814 314266
116626266 234267
239820876 543728
395009302 1144317
395005485 1144317
237711546 457395
242400022 604354
379005729 698757
18312736 178306
385810957 945713
354617449 882084
385810324 945713
298675232 644295
126180247 368407
392959715 1122947
397906545 857293
296121047 521674
306821319 864565
351728608 999386
226940318 557598
399017692 1144319
419959985 1177927
345300938 640513
419959470 1177927
419959469 1177927
385773568 930943
110637846 269798
323488753 933115
397691736 1191523
171184666 444157
119872022 384616
334122446 888063
156936857 453591
332159088 342949
206890867 289376
206890316 289376
375106164 864051
226356548 546414
163782779 392423
256752510 589861
383762891 926550
268315686 518766
320162442 926569
238619209 426118
124028026 415426
423692346 1038924
334122586 888063
334122584 888063
334122585 888063
427411842 883163
126655997 391612
92118937 323097
413959685 406819
218294942 498848
218294941 498848
419960321 1177927
387895423 1037911
229592383 216595
237755454 432331
419958847 1177927
419958846 1177927
334125054 888063
419958844 1177927
384438591 1111069
384438592 1111069
384438593 1111069
350234476 46632
395762066 1112211
395762093 1112211
427402969 883126
427402971 883126
388469849 96901
388470584 96901
428309254 1173027
304437887 864563
418066128 691164
319778188 2074
171184806 444157
171184807 444157
334125395 888063
419959993 1177927
218296233 498848
218296234 498848
218296235 498848
422681992 573066
387895790 1037911
423693730 1038924
423693729 1038924
299148982 457390
302389949 555079
406040581 981336
406040583 981336
334123470 888063
359779930 1112217
359779927 1112217
218297094 498848
320450696 743525
320450697 743525
320450698 743525
256830218 525897
119720155 368408
337289166 795359
327398447 760142
423694448 1038924
422665962 629268
218295406 498848
337286591 667014
334125832 888063
337267115 536019
389579585 879212
427400762 883126
320450688 743525
297564309 446468
337288156 795359
237755814 432331
218296768 498848
375012438 926562
423692314 1038924
297616791 643648
337286383 667014
419957229 1177927
334122062 888063
374328014 1104324
206900491 309799
347756005 981222
429729165 1035196
305664311 583356
305664310 583356
419960316 1177927
419960317 1177927
345852817 700597
429770032 1035191
337287639 795359
218295536 498848
424811526 889962
119873450 384616
414154892 1121428
427412607 883156
418024987 693972
302186864 673266
15898214 273057
381200477 1074493
381200478 1074493
427410014 883163
320333098 709986
402833660 936381
387894247 1037911
423692117 1038924
387893526 1037911
387893525 1037911
398386037 1144307
427408920 883163
381201055 1074493
18312393 178306
148271654 443906
119963576 290340
372488556 640081
427404295 883126
126725733 388401
374326523 1104324
221636214 309801
320161390 926569
337286605 667014
398965756 1144328
312961688 746360
423692244 1038924
229591256 216595
221633937 309801
365925317 1046596
395761339 1112211
116754278 349307
427400202 883126
145591348 340102
171184990 444157
218296296 498848
379003402 698757
171184546 444157
423110579 883118
423110578 883118
320160502 926569
222524649 480224
156741299 383372
373457187 880073
420406167 992022
419957985 1177927
334123086 888063
206890197 289376
337288677 795359
337288544 795359
337288543 795359
337288542 795359
218296038 498848
423002608 1048265
226809935 550
332705973 489825
383452855 1144275
78043746 246194
427399190 883126
261378445 546262
427399878 883126
427399876 883126
302539923 457427
163785126 392423
337288804 795359
390433631 1110694
390433630 1110694
419956957 1177927
401763829 1211025
226365210 632772
383762490 926550
302035631 330214
148656665 357808
307594320 572478
422002083 758847
392427196 646529
195940760 444454
334125143 888063
419958922 1177927
385806263 1163730
297527176 591019
145590840 340102
218297122 498848
302038380 330214
333896438 858215
327311382 999630
352681503 768679
256751032 589861
427401350 883126
183222541 456481
334125806 888063
427411035 883163
427411036 883163
427411039 883163
381201752 1074493
294012956 452662
294012953 452662
386359939 798128
384431357 762633
218296405 498848
319789066 648996
241760432 596320
428771425 755178
375087153 742816
334124289 888063
334124288 888063
419956915 1177927
419956914 1177927
18313568 178306
427408888 883163
381203531 1074493
398384674 1144307
320101213 765177
419960193 1177927
334123618 888063
171185103 444157
427400392 883126
34497362 243365
427400393 883126
385808862 945713
409406321 1175306
237749107 556269
288960532 137722
257076424 333146
218296785 498848
218296784 498848
334123168 888063
437404296 984215
334123166 888063
162452565 448385
188584943 457570
334123447 888063
221633381 309801
221633382 309801
218296984 498848
237756159 432331
260589320 537007
337288196 795359
337288161 795359
302348021 666510
419958311 1177927
410031216 857392
419960404 1177927
419959223 1177927
322369691 797209
387896410 1037911
419957495 1177927
419957497 1177927
395764008 1112211
389861285 1184251
294494746 547558
218295836 498848
218295837 498848
218295838 498848
78043305 246194
337289143 795359
337285490 667014
419957166 1177927
419957165 1177927
294010834 452662
359399731 1088721
23012140 272627
381199930 1074493
381199929 1074493
329908338 937450
218295232 498848
288817450 608538
320162428 926569
429190134 797304
218295539 498848
389860697 1184251
170291017 374847
168998848 274
55980994 300852
397659866 1191061
171186330 444157
237756574 432331
218296862 498848
386361496 798128
384432290 762633
124027706 415426
347523945 694429
387892001 1037911
395798308 1197727
218440010 65393
305663317 583356
119719515 368408
209520022 516466
389733331 1162282
419958923 1177927
398880220 1144335
407362279 1147786
379003909 698757
218296254 498848
218296255 498848
218296258 498848
334122925 888063
334122924 888063
334341793 696281
407474810 1128398
338740641 717785
339481760 261292
332187632 1007104
404253127 1112213
15605681 224324
423694187 1038924
387896255 1037911
337278402 365046
427402801 883126
222055320 316067
419723098 1138384
332295934 747365
387895651 1037911
320162455 926569
383763258 926550
218294927 498848
401678974 1216470
427400099 883126
365892099 551936
254418351 391600
329888188 751586
302382024 633149
427399251 883126
427399247 883126
430744460 886293
386858227 745776
365972181 1045856
334125707 888063
116751468 335543
338997922 999141
418065758 691164
392373325 671143
413960702 406819
240103784 593117
332668036 760192
387930085 997296
163783493 392423
222525749 480224
218295400 498848
218295399 498848
337288177 795359
152990623 387092
83589428 264732
103486070 317655
427402464 883126
305663606 583356
305662903 583356
305662904 583356
218296600 498848
171185568 444157
16082376 273075
374326886 1104324
419957649 1177927
206890051 289376
218295744 498848
218295743 498848
381200254 1074493
381200255 1074493
424834848 1075091
325290343 645991
188584722 457570
397691300 1191523
119872426 384616
289548037 638303
289826719 496064
392977121 1104326
395794570 1197727
421617008 1218352
330810155 994484
269926749 525904
427400503 883126
338729928 688269
315231775 391623
76802708 348780
347523481 694429
423693234 1038924
229592238 216595
387895279 1037911
387895280 1037911
119872887 384616
289548295 638303
297526102 591019
152967918 266940
334124040 888063
419957122 1177927
218295521 498848
337288187 795359
419956486 1177927
427410784 883163
381199877 1074493
297199896 463191
251798691 324057
320103939 575540
427404022 883126
329903720 937450
427404024 883126
313125635 469382
289548358 638303
385806226 1163730
385806224 1163730
386631862 885276
419959583 1177927
419959582 1177927
288932323 589924
347523259 694429
347522587 694429
260893025 429009
312623338 632348
18312002 178306
171184955 444157
319789555 648996
148263731 351605
171184598 444157
163783588 392423
18313304 178306
398384944 1144307
398384943 1144307
381198920 1074493
365122806 665949
320160871 926569
237784996 645127
395764407 1112211
427400123 883126
427400128 883126
152980110 375286
427400126 883126
300312049 757424
419957316 1177927
334122206 888063
419956642 1177927
419956641 1177927
419956640 1177927
145590532 340102
385205868 243261
377812783 1097668
427402134 883126
145591822 340102
337286296 667014
337288628 795359
254418118 391600
383788589 511051
334122282 888063
334122278 888063
383761738 926550
430741976 886293
347756193 981222
222525558 480224
337287851 795359
337287850 795359
337287849 795359
337288468 795359
392413125 706587
337289104 795359
337289105 795359
337287805 795359
337287806 795359
337288198 795359
389847852 523841
385805286 1163730
305662504 583356
118431630 272557
395773448 1116232
334123545 888063
218297126 498848
218297237 498848
374326014 1104324
149178951 344747
337285727 667014
116749399 335543
312962748 746360
334125317 888063
238752955 527004
334125316 888063
334123903 888063
121583172 365044
344200416 743299
419958301 1177927
419958300 1177927
390569171 1171375
288818160 608538
221635716 309801
334123223 888063
334123222 888063
289548939 638303
289548938 638303
392980407 1104326
334125356 888063
334125355 888063
145591216 340102
18312592 178306
374327253 1104324
304390603 585198
317121243 644966
218295930 498848
218297025 498848
218297026 498848
218297027 498848
41615131 228908
419956670 1177927
381199337 1074493
381199334 1074493
427409425 883163
337287970 795359
334123381 888063
419956581 1177927
427401449 883126
374326923 1104324
419960076 1177927
218295671 498848
83814078 309807
427403061 883126
427403059 883126
427403060 883126
421136707 1193018
296109873 573063
334122633 888063
305664034 583356
419956952 1177927
334124240 888063
419956954 1177927
381396641 1160710
381396645 1160710
218295687 498848
218295688 498848
218295690 498848
381191005 456163
281412608 590168
402841137 936565
402841064 936565
145591230 340102
334123887 888063
388545653 1179778
381200005 1074493
168699249 214688
156742226 383372
424731839 1212820
284038831 504472
383789060 511051
118576438 414004
375083654 523849
406040332 981336
406040331 981336
406040329 981336
421857773 981334
401762165 1211025
317049533 592316
429105826 1208591
419956756 1177927
419956755 1177927
427402196 883126
392374642 671143
296132994 635013
404401019 1150862
193214082 517418
94986317 319795
334123919 888063
419958759 1177927
289548341 638303
387896250 1037911
387896251 1037911
195953358 380749
419957347 1177927
419957345 1177927
334122234 888063
260892478 429009
315304010 702454
337289031 795359
188997612 436114
403387415 1033737
285018568 380358
218294698 498848
427399851 883126
427399852 883126
427399853 883126
149925788 391597
363889979 796940
359782814 1112217
359782817 1112217
359782816 1112217
419959208 1177927
334126080 888063
334126081 888063
269837524 479434
18312383 178306
428771764 755178
219848522 326427
427411495 883163
20806619 273068
289549040 638303
427403139 883126
395761202 1112211
387927530 997296
410453300 1117379
311031683 406124
239828178 471223
296103172 716541
419960266 1177927
419960265 1177927
419960263 1177927
163783563 392423
427400978 883126
435852887 748449
427400421 883126
427400423 883126
260893524 429009
296105321 716541
419958998 1177927
334126164 888063
334126163 888063
323525381 640510
323525382 640510
253576455 621372
320160873 926569
288932706 589924
381191268 456163
119719655 368408
119719654 368408
116620082 234267
189461477 470145
218295387 498848
326388731 983920
381200708 1074493
218295733 498848
423698413 1038923
169830825 477974
337288149 795359
337288146 795359
337288147 795359
423690317 1038924
82701284 323848
427403340 883126
305663981 583356
20807540 273068
410667677 1089553
302389961 555079
388457968 1094714
223983909 545696
325106906 756272
292493232 472759
83591075 264732
167645839 366602
48477552 263820
392965171 1185876
218295949 498848
218296815 498848
334136949 944559
392373981 671143
359781082 1112217
359781081 1112217
359781080 1112217
312797339 882378
163781894 392423
337288818 795359
387895904 1037911
398967331 1144328
337289046 795359
325959673 868132
116754317 349307
296103766 716541
334124819 888063
20808979 273068
375100468 882082
32490954 36870
217076342 484019
75910156 240292
397906447 857293
339319330 696127
372489403 640081
218297166 498848
218297168 498848
297567949 526227
406598899 1218357
296100399 716541
419959124 1177927
189423320 398767
296241952 633148
296241953 633148
296241954 633148
296241956 633148
229578659 439386
398998508 1144325
423097064 1038922
384917249 1156937
319789650 648996
329766287 886738
193215500 517418
427402075 883126
427402074 883126
374297492 720554
55980050 300852
427403327 883126
427403320 883126
427403321 883126
334122012 888063
334122011 888063
425444090 1160281
270308530 311424
334341343 696281
148656659 357808
206900268 309799
337289019 795359
218296280 498848
18314106 178306
124262646 420662
290580595 511691
46198372 262724
218297197 498848
218297196 498848
427400072 883126
395760536 1112211
427400074 883126
423693773 1038924
388466595 96901
419958799 1177927
334125850 888063
419958797 1177927
332186044 1007104
381200713 1074493
332982136 697281
302391052 574087
296135684 75379
218296545 498848
433647277 710686
419958841 1177927
419958840 1177927
218295082 498848
218295083 498848
302339739 573413
427404433 883126
298252157 485913
334123628 888063
325958613 868132
338731711 688269
15606536 224324
218295604 498848
325279478 709991
373458057 880073
427403792 883126
427403791 883126
337288559 795359
337288558 795359
261341901 500639
345301232 640513
288550252 500639
419959410 1177927
419959409 1177927
378951217 1114970
378951218 1114970
15606147 224324
320451302 743525
337287822 795359
337287823 795359
337288762 795359
313679387 670487
304406704 717606
334122068 888063
213583321 497973
359781133 1112217
359781131 1112217
359781132 1112217
218295969 498848
218294729 498848
385806207 1163730
289523305 592015
157960347 398579
257062108 395962
166365214 449447
166365215 449447
81300328 1140
119719672 368408
357040768 767817
424819343 994837
395218361 1144253
15605862 224324
427411043 883163
427411042 883163
381201756 1074493
159900974 316274
337288439 795359
238755961 527005
433137696 1169397
381200174 1074493
381200173 1074493
383640665 1081640
383641602 1081640
404254021 1112213
334121900 888063
419959829 1177927
51894010 292459
317120983 644966
411120875 864702
149199357 313628
419957572 1177927
218295030 498848
218295434 498848
256751638 589861
374581868 768710
432329482 593750
345300087 640513
334124867 888063
379004440 698757
374327206 1104324
289548508 638303
337288165 795359
269839618 525904
219849455 326427
345303787 762570
223938740 320771
383780011 512565
379005736 698757
334122391 888063
238894202 484021
237731132 469595
334122389 888063
218295597 498848
312134314 632518
225849287 204536
381198992 1074493
381198989 1074493
398383395 1144307
398383394 1144307
256371129 525909
284161217 572546
436833541 1166018
427410619 883163
359401954 1088721
148550677 392499
427411655 883163
427411656 883163
427411658 883163
386615336 696406
428932847 1236101
398849998 1144339
408484112 1144885
431804686 1215088
423689647 1038924
387891779 1037911
427400788 883126
302389953 555079
427401500 883126
340785457 1005048
218296282 498848
398384547 1144307
381201251 1074493
381201254 1074493
427410866 883163
297526178 591019
296242986 633148
296242987 633148
332186815 1007104
332186759 1007104
302539165 253839
421077551 1192197
289548532 638303
260892159 429009
302389409 555079
157148989 290338
305663571 583356
305663570 583356
220917819 455488
197123028 447217
401675907 1216470
334124533 888063
427402634 883126
427402629 883126
291295742 504728
327399277 760142
329915410 937450
305663395 583356
147677722 370438
163753006 391587
334126169 888063
419959003 1177927
334126171 888063
295697898 716541
334126073 888063
334126076 888063
283777830 530564
330507068 990316
422641306 629264
229918234 360911
94495362 314266
94495368 314266
337285755 667014
223937924 320771
325967615 985053
333979505 760568
359781085 1112217
359781086 1112217
359781089 1112217
374326299 1104324
375310657 1050222
379708325 1127134
421872539 1118154
333977746 760568
387896513 1037911
119872459 384616
385805434 1163730
385805432 1163730
337285381 667014
302036133 330214
384045545 1006007
336427997 658086
410944928 1104996
393720328 1112212
260598039 693216
334124036 888063
83595037 269796
297565444 526227
124003278 313606
337287859 795359
337287858 795359
337288529 795359
320450693 743525
320450694 743525
258406439 485915
298251337 485913
375091835 883114
347730900 298701
319790295 648996
260438482 511680
387790320 929556
116624743 234267
337288923 795359
269128457 471852
337288925 795359
387893906 1037911
388470604 96901
390167804 861109
427400212 883126
326800332 743722
325286524 867900
337287763 795359
254479267 391606
78044834 246194
225621123 565034
124027168 415426
347524241 694429
419959380 1177927
354725554 980518
423692656 1038924
423692655 1038924
427403193 883126
397659862 1191061
392981348 1104326
354725742 980518
419959576 1177927
18313407 178306
18312642 178306
424730571 1212820
296104543 716541
385810083 945713
70607080 330779
163783135 392423
427401540 883126
427401536 883126
397659273 1191061
162455634 448385
83591654 269796
119873135 384616
119873134 384616
258516709 485916
334124650 888063
156740320 383372
401764279 1211025
390167809 861109
209966381 414684
417683003 766139
393722213 1112214
383642720 1081640
337288742 795359
337288741 795359
334121844 888063
337287758 795359
419958925 1177927
334125148 888063
388566177 795665
423720026 1136178
373852361 794903
288549724 500639
419956849 1177927
332663859 760192
296241803 633148
422970680 656435
419957768 1177927
296242334 633148
296242330 633148
171185359 444157
427407365 883163
326385843 983920
398386245 1144307
381202036 1074493
424812126 889962
428315775 179408
157364392 416591
116619729 234267
300789091 749927
87311584 314230
116623997 234267
407704285 1195464
223938484 320771
87308982 314230
254444328 382464
288817784 608538
387153875 573059
330835101 1006006
206890545 289376
289548148 638303
119719149 368408
118431335 272557
118431336 272557
14601201 272557
302348389 666510
18312019 178306
389852600 1183377
307353391 679926
333910148 880724
320159534 926569
374340976 443254
383786442 771875
225851361 123214
424813934 889948
124027714 415426
372488353 640081
124027374 415426
315230512 391623
269926803 525904
88810915 314278
94968215 204669
390559834 1129897
218297188 498848
218297187 498848
218297185 498848
218297184 498848
55981442 300852
218297191 498848
312130013 649349
305664129 583356
297526842 591019
218295771 498848
296123130 521674
381199874 1074493
381199875 1074493
381199876 1074493
383318998 1041930
260061414 313596
222523760 480224
357040713 767817
333989122 875328
194335063 290512
408410198 872326
206901548 309799
352681573 768679
218296059 498848
116620771 234267
288819085 608538
229199802 526973
423461601 1053191
288818607 608538
374326930 1104324
126460434 410359
281413164 590168
46200179 262724
108803220 266117
383762049 926550
156743130 383372
374326432 1104324
291278667 639282
406833534 1123242
297531659 691437
332980998 697281
260892232 429009
424867275 1159328
435855027 748449
229175942 526971
407461637 1229908
383784595 1162668
268317381 518766
83591081 264732
14600448 272557
14601406 272557
383455781 1144275
392969612 1185876
386875064 859350
254447575 391615
408403175 1237085
307719514 665571
352683006 768679
323702836 696369
338734173 331113
226314331 358681
194333255 290512
115378003 378806
110638113 269798
430747193 886293
269926976 525904
153869227 422289
377572667 1089455
206902005 309799
298241663 485913
390559400 1129897
406832619 1123242
430743520 886293
313673044 768670
397690181 1191523
374327653 1104324
379005322 698757
145590385 340102
113477585 203124
118475669 360106
87310683 314230
392395280 756499
391228357 278956
333979662 760568
383762447 926550
298250271 485913
410731252 751945
410720968 1220534
317121482 644966
116750573 335543
336322548 717231
206890831 289376
343503790 870968
322418219 443143
284161614 572546
392394708 756499
146296236 351627
328950234 869210
430741593 886293
119871999 384616
327311288 999630
121533677 401526
119871598 384616
145591171 340102
352681629 768679
408405781 1237085
374612021 710687
119719329 368408
134298152 349161
430742067 886293
222526846 480224
334121733 888063
334121734 888063
384440447 1111069
149194231 391592
379737777 1146883
221632408 309801
392374635 671143
163782623 392423
218295142 498848
221632597 309801
305663198 583356
332796417 933801
289548972 638303
379004368 698757
357975934 1030157
14601365 272557
163781800 392423
337284683 529709
14590228 70601
374326542 1104324
256752040 589861
325969055 985053
223477205 246969
158521058 96561
325295280 868864
289565573 565665
335038522 986075
335038675 986075
297619275 456320
294777667 702446
337288387 795359
284174094 555311
288817439 608538
222099387 309803
254167388 439481
14600480 272557
429216968 1056495
14602087 272557
305662953 583356
284161402 572546
320101294 765177
327310084 999630
289193204 644281
217966744 515635
379721940 1116391
392406731 891968
337286685 667014
171185824 444157
399923618 875454
390556756 1129897
269837877 479434
320160269 926569
289548360 638303
218296004 498848
320449112 743525
218296181 498848
347755656 981222
374604064 1131935
170290528 374847
297544496 583358
345303274 762570
379004462 698757
374328342 1104324
327311372 999630
171185491 444157
218294754 498848
408792863 1193051
261342609 500639
300718573 634500
430762376 1255043
296120731 521674
21226677 192952
345303633 762570
119485719 313612
392373665 671143
225181797 555088
410636112 1127673
159041410 397948
118431431 272557
429216717 1056495
225389261 518636
392957056 1196324
395760680 1112211
427399667 883126
119872794 384616
126459401 410359
419957478 1177927
334122462 888063
419957480 1177927
374326451 1104324
268316816 518766
332157757 342949
83589906 264732
333977908 760568
254166973 439481
320334900 709986
310657724 499177
397651264 1185654
374636571 647171
313679432 670487
284041556 469383
357038858 767817
338730070 688269
10954528 243232
206901551 309799
284998561 425944
119719675 368408
296133453 635013
428772917 292563
392413318 706587
325968138 985053
397651407 1185654
383318584 1041930
159898217 316274
118430997 272557
145591490 340102
119872615 384616
126664339 270374
254479272 391606
383763739 926550
239627651 457421
150389494 293826
218296106 498848
320449931 743525
218296185 498848
218296184 498848
337287892 795359
291288188 522772
336324417 717231
327401490 693661
383319784 1041930
161529043 436308
307595149 572478
408404075 1237085
408405113 1237085
14600936 272557
118431672 272557
118431208 272557
148655904 357808
108804061 266117
149369815 50743
269929020 479434
339628684 1051632
251798242 324057
284117105 700750
333910424 880724
148264343 351605
333994244 545695
18312991 178306
260906962 321955
320450756 743525
429121280 1208592
206890879 289376
332796980 933801
409096635 1151117
337284835 529709
119720349 368408
302391083 574087
222527128 480224
221633509 309801
338730722 688269
384128228 608538
357002894 741161
167769486 445972
327400630 693661
240103203 593117
336122263 647113
327311070 999630
312136682 523846
381200835 1074493
398383576 1144307
398383575 1144307
381200832 1074493
374325958 1104324
171185844 444157
145592122 340102
406668291 1224748
329765764 886738
419959108 1177927
334126279 888063
354721412 980518
327400700 693661
385810358 945713
414152746 1121428
389861686 1184251
375082293 523849
408403839 1237085
408403285 1237085
329764971 886738
196229740 497964
269839341 525904
206901912 309799
386812823 247490
119719470 368408
302348610 666510
114567103 335541
402574381 768704
289578906 580331
163747723 391624
220905469 525146
373849537 794903
212224134 523850
147677545 370438
373853644 794903
392374437 671143
302349138 666510
302347974 666510
436842429 1121451
217967659 515635
220929745 394503
345304183 762570
283780128 530564
381211867 558169
402574359 768704
116750366 335543
366164137 509191
119719444 368408
333911196 880724
305662514 583356
374327558 1104324
392412906 706587
218296062 498848
171186298 444157
352685277 568816
307944676 744980
365972849 1045856
387928738 997296
311031807 406124
311031808 406124
311031809 406124
116622862 234267
116622860 234267
430746662 886293
383763633 926550
428318713 179408
418064914 691164
251794775 324057
261406414 481743
381203087 1074493
381203086 1074493
381203085 1074493
410671712 1094980
399924415 875454
156740389 383372
385809401 945713
374328276 1104324
373458856 880073
381160413 631362
320160665 926569
320100673 765177
149195251 391592
218782274 439235
219847894 326427
386874741 859350
392408495 706587
333910116 880724
150400846 419665
418066051 691164
348027149 1064535
293189512 649742
258645680 592028
402852053 1187851
159040707 397948
305664144 583356
119719534 368408
408402997 1237085
15836710 160492
373459527 880073
406831081 1123242
168698467 214688
429217385 1056495
119709793 368408
408402739 1237085
427410820 883163
14600982 272557
118431551 272557
15605858 224324
326389337 509192
433655733 698948
218294835 498848
218294834 498848
284048638 591001
262193684 502025
357041427 767817
119872055 384616
419956911 1177927
93006686 335284
291295910 504728
126460724 410359
407464826 1229909
297526209 591019
383762659 926550
206900769 309799
330837068 760011
171909735 240016
302348742 666510
347754186 981222
160903124 403833
159900588 316274
189501739 452471
423690644 1038924
402701442 1134475
427728033 28072
374997000 768706
319789802 648996
158520535 96561
284162193 572546
320449121 743525
419957055 1177927
419958042 1177927
340345305 1001994
408405991 1237085
357010857 1007103
320161371 926569
408404254 1237085
327398911 760142
357405840 1091494
335040507 986075
86142402 398720
186684861 63737
83590545 264732
312111687 581103
430750324 717605
296121316 521674
419760021 1161912
260892174 429009
284036176 504472
153805785 411901
15899757 273057
209516579 516466
327400472 693661
298251929 485913
419960025 1177927
365971902 1045856
334125424 888063
334125423 888063
419960026 1177927
302338905 573413
121535277 401526
182414728 452637
219847260 326427
118431881 272557
305663820 583356
347523843 694429
218294749 498848
296121131 521674
256396734 479433
391232185 278956
404367172 469617
219850009 326427
397904189 857293
297526519 591019
118430941 272557
118430942 272557
14600545 272557
347524199 694429
168703550 214688
332799685 1209989
269929302 479434
389573350 1177926
418520100 1127439
421872973 1118154
326792448 642492
419725083 1094188
260893416 429009
377807775 1097668
15606662 224324
118431634 272557
345018587 697303
307594530 572478
219848628 326427
312128657 632292
189499042 331678
337288703 795359
18314186 178306
18312275 178306
163783006 392423
419726589 1094188
298242722 485913
313672701 768670
300088790 552811
197121939 447217
386813987 247490
169829066 444177
189499562 331678
307592077 497965
108804549 266117
297618430 643648
333980761 760568
281411693 590168
298246465 485913
390938946 768672
345859698 913865
266624700 566550
336425750 658086
224536493 537012
162448467 448385
289548961 638303
282164606 304371
291301217 446470
345303402 762570
398384972 1144307
15605995 224324
255658704 500635
307594450 572478
320101060 765177
242399436 604354
305662958 583356
383453446 1144275
323702058 696369
392392205 756499
328950118 869210
428219790 82654
14601927 272557
118431786 272557
218297123 498848
148265794 351605
218780386 439235
409096080 1151117
223936201 320771
162457490 448385
383320892 1041930
159040966 397948
392951789 1172194
384128772 608538
385805895 1163730
407464133 1229909
424831732 1226680
265765504 469587
284049050 591001
319790190 648996
119871852 384616
227824792 563191
326389373 509192
340626475 1048245
390565474 1129897
51893177 292459
372270081 1042375
392410356 706587
113475509 203124
383455867 1144275
240102178 593117
126465268 399550
327310739 999630
218288363 543302
329766603 886738
374633986 671065
430742747 886293
53803802 243233
328950837 869210
116749190 335543
386812013 247490
124027763 415426
298675649 644295
374327924 1104324
196249401 495036
269836594 479434
297618069 643648
257076066 333146
149177225 344747
171184625 444157
410099367 999418
251798182 324057
269839071 525904
268317178 518766
108805152 266117
223936731 320771
163783353 392423
357039732 767817
222529715 521460
225850749 123214
311032752 406124
402822633 473781
116753651 349307
170290342 374847
288818580 608538
305663118 583356
435850814 867904
385810840 945713
363579972 980584
291296693 504728
218294733 498848
218294734 498848
218294735 498848
156743621 383372
427736129 373994
333923378 868595
435854447 748449
269836553 479434
221633001 309801
221633002 309801
296133275 635013
374339732 443254
283781560 530564
395803364 1202532
357419137 580340
323702115 696369
347755969 981222
86606613 321327
337283877 529709
381201077 1074493
398383933 1144307
427411455 883163
381201074 1074493
85860280 56780
334122711 888063
334122712 888063
374328235 1104324
343521409 944565
51245608 177439
118444940 386415
14600420 272557
218884505 490899
345303008 762570
310830104 903814
373458874 880073
374327895 1104324
427409872 883163
427409873 883163
15679761 187420
415887222 796606
374327355 1104324
159897324 316274
392410308 706587
223936777 320771
408405811 1237085
126465776 399550
145592030 340102
340344437 1001994
218291045 543302
389851498 1183377
269928731 479434
126460110 410359
163782800 392423
334124634 888063
334124635 888063
304406883 717606
390959899 926566
152981336 375286
269926659 525904
298528159 555779
297565186 526227
374326907 1104324
124027968 415426
385805736 1163730
398877183 1144335
423691941 1038924
387894058 1037911
325295039 868864
313673783 768670
378443271 668
302343718 644282
352682390 768679
145590433 340102
78045198 246194
319652849 665959
148265692 351605
325679361 246199
327309924 999630
430745169 886293
332668406 760192
381190146 456163
384430606 762633
218295177 498848
334122006 888063
296242586 633148
57639963 69014
78043961 246194
124028156 415426
296103992 716541
269928566 479434
410668976 1089553
300716912 634500
283833688 500640
119720198 368408
119720197 368408
258515567 485916
288819197 608538
373460795 999422
337286354 667014
334127735 888060
373459155 880073
393785786 997884
395006586 1144317
312135610 632518
188997644 436114
337287482 667014
374993702 768706
381205980 1073573
319789389 648996
384438776 1111069
302348642 666510
419926008 752785
419960233 1177927
401678911 1216470
334123252 888063
302392920 574087
189218688 481448
397690690 1191523
15606794 224324
320451056 743525
14520356 272844
118431098 272557
116626722 234267
223936590 320771
392425233 646529
298250817 485913
302392533 574087
297616709 643648
67925078 165597
288817909 608538
163783068 392423
119872623 384616
229820204 471853
407464528 1229909
407462177 1229908
288932046 589924
147678765 370438
402312513 936594
255525324 536227
218960775 456827
171913340 240016
392411486 706587
390574958 1171375
268318070 518766
297616907 643648
390167346 861109
260892182 429009
375256294 203275
221633835 309801
220923060 460265
398814026 1144308
260892163 429009
282164261 304371
333978825 760568
206901527 309799
438001360 1209989
221633764 309801
56964808 66692
260892233 429009
168701386 214688
148655044 357808
357420210 580340
268318125 518766
14602175 272557
13471071 266835
320106745 401053
408356176 698758
218295279 498848
195953919 380749
312143398 656519
392373207 671143
170290946 374847
119719778 368408
126459994 410359
341581811 1042877
289548160 638303
266624449 566550
118579730 338966
383787244 771875
419760112 1161912
254478247 391606
163849310 324602
118431474 272557
118431475 272557
386718223 1163399
399030403 1144313
78189865 340177
374328344 1104324
374328341 1104324
78189772 340177
397651338 1185654
160901496 403833
304311127 83406
298244053 485913
305662714 583356
284161265 572546
387893533 1037911
379005669 698757
119872737 384616
374327901 1104324
383318755 1041930
307719178 665571
255530245 485917
430742423 886293
320101997 575540
390938273 768672
374297929 720554
156936873 453591
429217215 1056495
315231649 391623
46198709 262724
384430642 762633
73748745 255470
225847880 204536
383762503 926550
269836823 479434
121534258 401526
126658553 391612
384134268 1048834
217966561 515635
297618524 643648
397172054 1197174
328951199 869210
328951198 869210
390943670 866536
421919550 1185420
219850027 326427
119774158 326297
401765675 1211025
419958969 1177927
269836076 479434
419759996 1161912
20807672 273068
410583529 867903
18313716 178306
225871980 240015
410478407 1048260
168334456 420336
163782102 392423
419957021 1177927
387127384 754476
167587288 441166
403236867 1033734
212640537 491915
73667776 269797
206889597 289376
156936872 453591
119720192 368408
119720193 368408
119720194 368408
119720195 368408
218294889 498848
218294888 498848
288931944 589924
262199119 502025
302038678 330214
389861001 1184251
296242628 633148
374311021 682795
383762502 926550
386811064 247490
335038872 986075
222099514 309803
386319155 984892
138893923 420246
295707027 592022
403379418 1033743
188586064 457570
429216570 1056495
118431662 272557
14601741 272557
383788877 511051
304316842 580327
333980105 760568
121534295 401526
159041812 397948
327309947 999630
374327507 1104324
302347824 666510
156937853 453591
156743703 383372
78045220 246194
319790593 648996
118431616 272557
302348975 666510
402572794 768704
430747650 886293
218297140 498848
55979999 300852
320449528 743525
320449529 743525
320449530 743525
320449531 743525
320449532 743525
218295201 498848
218295200 498848
218295198 498848
379003595 698757
334121809 888063
419959628 1177927
399577069 1210908
344213016 634497
329765329 886738
305663215 583356
224025506 547042
212633067 225849
375008610 1111068
297625182 649638
392375736 671143
237746744 556268
269925737 525904
118430991 272557
407465652 1229909
284161152 572546
407464218 1229909
119872379 384616
171910237 240016
258512512 521098
269836730 479434
171186243 444157
14602005 272557
338971595 709797
147679056 370438
336251891 797210
332980774 697281
253577528 621372
222525274 480224
427719186 99598
218245707 41431
121996901 349124
78045122 246194
419957414 1177927
383786678 771875
403382155 1033743
305662947 583356
114566506 335541
260892792 429009
288930660 589924
288817697 608538
404394254 658080
225175991 555088
392375163 671143
410668849 1089553
289579408 580331
117926925 156889
145592545 340102
305663109 583356
305663110 583356
374326619 1104324
119719250 368408
51893176 292459
225847864 204536
218296257 498848
354569113 741277
330837248 760011
281411688 590168
375097051 882083
397651315 1185654
288818845 608538
374326524 1104324
398382753 1144307
393774395 555793
390166475 861109
83590854 264732
403381839 1033743
333370631 997346
257784260 521095
438002331 1209989
376295401 641491
414153346 1121428
325109111 756272
251797879 324057
206901276 309799
218297270 498848
218297271 498848
317120993 644966
260893493 429009
333980541 760568
221632731 309801
148658353 357808
15605718 224324
156741432 383372
153878467 422289
333978614 760568
55980182 300852
218294747 498848
384128764 608538
221632625 309801
218296482 498848
317130452 649639
121534945 401526
119871634 384616
410461848 1131731
108803683 266117
305663770 583356
408404794 1237085
379004623 698757
320100882 765177
124028410 415426
429216736 1056495
119719369 368408
297527588 591019
339626745 1051632
119719825 368408
197103571 450851
407974797 1231190
270285378 243161
291280155 639282
421748506 1217418
206900581 309799
428307931 1173022
156740557 383372
268318060 518766
317471891 665937
171914313 240016
345302376 762570
108804931 266117
150392471 293826
298248287 485913
281413163 590168
410582920 867903
325110090 756272
345303562 762570
430741056 886293
218296043 498848
385331659 225937
288817672 608538
83815632 309807
121534986 401526
148657269 357808
294672664 545693
423566750 1053220
427402518 883126
320160673 926569
393774230 555793
393774229 555793
288818032 608538
374327698 1104324
14601723 272557
88811566 314278
307719249 665571
374326198 1104324
379005597 698757
410666915 1089553
119719211 368408
83591656 269796
226327315 471881
240102117 593117
118581201 338966
320160669 926569
389852419 1183377
298675861 644295
374328083 1104324
397689401 1191523
403380404 1033743
395760194 1112211
217966781 515635
374632284 671065
15606187 224324
379003758 698757
218294915 498848
218294913 498848
91212670 364106
158335283 329726
336477508 679901
304407681 717606
116623135 234267
428317752 179408
385805684 1163730
268316173 518766
269925733 525904
420154708 1125718
221635602 309801
302391632 574087
223937966 320771
189485456 471821
305663525 583356
325969580 985053
284989677 526225
145592556 340102
20807019 273068
302389746 555079
354558689 871968
83589740 264732
78045045 246194
305664035 583356
305663152 583356
305663153 583356
320450029 743525
218295361 498848
315501658 648999
381207148 1073573
212224451 523850
14521890 272844
432332015 593750
320101123 765177
148657631 357808
384431032 762633
337285181 529709
18312130 178306
225850607 123214
333977680 760568
332981874 697281
381208611 558169
430745450 886293
320159593 926569
312143189 656519
410729454 1196322
320161465 926569
373459375 880073
225850833 123214
409912139 663917
418064805 691164
269928562 479434
384916252 1156937
116624635 234267
298247118 485913
430749594 717605
169832051 477974
225848863 204536
239617813 521045
385806216 1163730
386040354 1052684
297197752 463191
269839871 525904
374631636 671065
386001984 1110509
433543013 1246477
307595830 572478
284174264 555311
289583629 547559
56421225 235909
380302530 1074488
397904837 857293
218295950 498848
408404528 1237085
383788558 511051
374326685 1104324
325967588 985053
159041789 397948
374580482 768710
193214780 517418
433775897 754035
220932492 373903
302391369 574087
395645278 28892
425472357 721123
350269800 693746
121534462 401526
357589814 863239
295697830 562970
406833229 1123242
332982603 697281
156742874 383372
374295786 720554
404492356 338963
301062481 88274
409913420 663917
309792253 765420
320450156 743525
269215764 649764
320450155 743525
18312072 178306
171186391 444157
18312073 178306
119872230 384616
225851293 123214
15921346 273063
78355776 207559
223937368 320771
254412090 118168
157363224 416591
304314275 79929
429217353 1056495
170289714 374847
338731112 688269
315649272 715225
381190802 456163
428203169 118163
434393308 1173026
116623167 234267
327399142 760142
313680055 670487
218296861 498848
18314214 178306
145591266 340102
374326296 1104324
386811422 247490
409913817 663917
383454940 1144275
385775195 930945
302348960 666510
383650488 1079986
375083974 523849
269128718 471852
121535612 401526
296133334 635013
14601497 272557
317495329 562982
392404528 869212
374602664 1131935
93004946 335284
148657135 357808
402816126 1206781
424910431 754774
332295599 747365
390940515 760154
268316553 518766
406836101 1123242
365969595 1045856
354722604 980518
334122814 888063
334122811 888063
419957796 1177927
334122810 888063
119871583 384616
393721992 1112212
427412240 883163
323702568 696369
148655877 357808
322420633 443143
374326218 1104324
284161129 572546
11498605 224325
307596132 572478
15679082 187420
170290898 374847
163782297 392423
83589520 264732
320531657 706439
403743300 1200346
298247919 485913
320162554 926569
71905664 159087
95928433 281689
269926914 525904
119872257 384616
171186361 444157
289549113 638303
219848284 326427
409911761 663917
419959278 1177927
419959277 1177927
254478529 391606
428306183 1173022
300710119 795797
395226746 1177931
218296626 498848
218295130 498848
218296625 498848
269925354 525904
297626289 754252
320450149 743525
300854499 748727
206890467 289376
147677604 370438
392374030 671143
419959376 1177927
419959377 1177927
419959378 1177927
374633603 671065
18312159 178306
407465094 1229909
254168913 439481
223940707 320771
419957675 1177927
365969731 1045856
420378849 766143
308186019 712898
385810896 945713
381190678 456163
381200651 1074493
427410800 883163
260891937 429009
37523012 251221
288817535 608538
430743154 886293
219848912 326427
392410110 706587
302038315 330214
404405712 1033731
386346260 869211
433458086 1246476
312140999 685727
161528730 436308
145591813 340102
284174535 555311
297526655 591019
288930439 589924
409723116 1132509
305663812 583356
126459440 410359
78186905 319225
15606649 224324
281412574 590168
337288913 795359
87306490 314230
325111016 756272
381202347 1074493
381202346 1074493
373459628 880073
408405143 1237085
222525679 480224
381190338 456163
86604809 321327
327400811 693661
397652049 1185654
188585075 457570
423091033 1002369
297565238 526227
221633481 309801
163782651 392423
20808954 273068
116619886 234267
121586049 412614
295134743 655815
209524848 513049
171186238 444157
14601691 272557
218296541 498848
381203053 1074493
402826910 473781
381203055 1074493
297624062 649638
374328094 1104324
171185624 444157
374326508 1104324
414153784 1121428
206901434 309799
312111432 581103
407975537 1231190
220917207 455488
408404298 1237085
229035115 526992
333980409 760568
222099966 309803
260893375 429009
148265301 351605
121533454 401526
162453119 448385
429221354 937777
296108695 573063
171186360 444157
218296572 498848
374631008 671065
410420170 1208658
171184657 444157
258514833 485916
336431634 658082
288817363 608538
374326190 1104324
119872436 384616
374326189 1104324
352683034 768679
171185352 444157
126460577 410359
169831223 477974
345302843 762570
337287066 667014
328951757 880072
374633168 671065
433460759 1246484
392408355 891968
170290644 374847
124028265 415426
170290484 374847
170290486 374847
333979722 760568
296242291 633148
332293386 983548
11498883 224325
108805945 266117
408403173 1237085
340344590 1001994
297526896 591019
297526895 591019
312137207 523846
217076333 484019
322368704 797209
430749653 717605
383781513 512565
288817371 608538
78042841 246194
118431818 272557
429216765 1056495
14601646 272557
118431572 272557
124027413 415426
347524509 694429
302348806 666510
118431776 272557
15921617 273063
223477217 246969
375084016 523849
254445193 382464
302348823 666510
352682961 768679
374995828 768706
419823537 334727
419724701 1094188
405355848 1192034
73749151 255470
374327493 1104324
225848546 204536
196230177 497964
386814100 247490
333980450 760568
337287890 795359
124027462 415426
397652495 1185654
407464893 1229909
332796528 933801
386814022 247490
206890676 289376
311033009 406124
386756848 1127744
229584374 427318
156743881 383372
315230579 391623
333987633 868131
152974178 315749
118579686 338966
261402873 579137
427409960 883163
427409959 883163
398383776 1144307
119871777 384616
189345728 290315
392412400 706587
319956544 749222
345304246 762570
338814162 1009370
427407862 883163
381199621 1074493
381199622 1074493
427407860 883163
14520430 272844
284101423 700750
373458299 880073
319790553 648996
332295351 747365
336322752 717231
429217401 1056495
373852197 794903
325969568 985053
407461855 1229908
124027318 415426
119719277 368408
374327848 1104324
373457039 880073
295696399 562970
296131721 635013
119872440 384616
374325777 1104324
18313054 178306
18313056 178306
171184745 444157
383640664 1081640
206890694 289376
383458293 1144275
334122223 888063
193213782 517418
229588394 216595
312136231 523846
408403704 1237085
118576535 414004
289548058 638303
219849670 326427
384439189 1111069
407463083 1229908
408403371 1237085
134300944 349161
182413850 452637
240103680 593117
18312488 178306
78043480 246194
302872094 608506
15606216 224324
226226589 379066
403382051 1033743
260893303 429009
118431587 272557
429216930 1056495
307596099 572478
302348319 666510
312142866 656519
269926879 525904
408404945 1237085
126178155 368407
333980702 760568
322419911 443143
419956633 1177927
118431675 272557
14600960 272557
126465824 399550
14600406 272557
170290533 374847
170290434 374847
170290868 374847
170290867 374847
218295491 498848
218295490 498848
171185856 444157
410669341 1094980
288932257 589924
261215880 520451
373457743 880073
221633186 309801
225574647 476272
284167570 543526
116621823 234267
218297229 498848
218297228 498848
14601936 272557
118431790 272557
118431789 272557
292491205 472759
402299180 1218173
147669647 216389
20093951 190192
374327477 1104324
108805478 266117
188586496 457570
291296575 504728
289548709 638303
239827994 471223
392406411 891968
320332844 709986
374327287 1104324
374327326 1104324
302036365 330214
218297178 498848
390938316 768672
408404724 1237085
408403719 1237085
118431568 272557
14601587 272557
87311366 314230
339495471 96563
193216127 517418
333979685 760568
317121788 644966
335040134 986075
119953483 314724
118431313 272557
433655905 698948
429217202 1056495
429217201 1056495
429217279 1056495
340756797 469618
334340446 696281
423692822 1038924
419958403 1177927
217967919 515635
374375652 929713
189219288 481448
119871943 384616
95928440 281689
73668647 269797
294507141 761659
320160414 926569
320160413 926569
15605614 224324
288818810 608538
392412368 706587
226314609 358681
269837103 479434
410725356 1196322
302389201 555079
199597152 486408
163782478 392423
428223815 1173025
359793840 1107882
260434757 166314
157363687 416591
289524188 592015
225848550 204536
379004136 698757
315230585 391623
375083750 523849
206896394 309798
379003086 698757
320104343 575540
332982338 697281
302389107 555079
86609411 321332
408675335 929562
156740765 383372
297617178 643648
116748057 335543
327403179 755732
220916085 455488
296120489 521674
354559992 871968
146304291 399549
346225752 886379
157363163 416591
108803535 266117
298246142 485913
116621027 234267
268316340 518766
269925332 525904
163783198 392423
319789492 648996
395227013 1177931
302349116 666510
424668767 1183154
421649925 903907
347523423 694429
395644834 28892
284161889 572546
390948905 765911
118431845 272557
118431846 272557
381200718 1074493
381200717 1074493
297624882 649638
339483545 261292
379734337 1146883
337287155 667014
222100200 309803
296133050 635013
269836582 479434
289523574 592015
157364750 416591
206896203 309798
435853401 748449
418046154 243274
379005506 698757
126459477 410359
171184927 444157
126460692 410359
171186400 444157
423690498 1038924
388470944 96901
222528584 521460
149176792 344747
335040361 986075
42527822 243275
381202453 1074493
218295154 498848
320160878 926569
298244266 485913
385805745 1163730
284173038 555311
313672372 768670
400405839 1199245
88603594 323259
433648351 710686
55978408 300852
384432244 762633
312622625 632348
373457799 880073
218244952 41431
119873107 384616
395762646 1112211
73748734 255470
119872470 384616
18312658 178306
302349067 666510
319789227 648996
337287922 795359
289548046 638303
392375535 671143
427409948 883163
427409947 883163
381200634 1074493
398383781 1144307
339328580 1042878
171315720 396597
302872844 608506
284161558 572546
83589123 264732
126460206 410359
118431940 272557
337287439 667014
269926323 525904
15921041 273063
408405591 1237085
108804799 266117
297617596 643648
373459514 880073
379003892 698757
374327130 1104324
302348333 666510
429217708 1056495
334124457 888063
409911132 663917
330835072 1006006
258517008 485916
305662499 583356
269836798 479434
386360194 798128
305664098 583356
218884708 490899
70606226 330779
149204489 391613
242398284 604354
373458845 880073
397905608 857293
422304392 1160282
390562116 1129897
392940166 880478
320161647 926569
206890058 289376
336233704 634956
302390675 555079
282882003 596330
154151292 456442
150390431 293826
431765845 1138929
296133661 635013
384168520 1034836
297616979 643648
148656677 357808
423347385 999420
296133056 635013
332982322 697281
374328207 1104324
296243079 633148
224367273 177437
302037938 330214
302037344 330214
289548635 638303
288817699 608538
337287718 795359
384134051 1048834
392402529 869212
15606924 224324
334121908 888063
289548658 638303
225850884 123214
399027820 1144313
255994715 592031
401764061 1211025
334124398 888063
334124399 888063
419956818 1177927
20808538 273068
217967274 515635
116626376 234267
168702924 214688
337287450 667014
320451137 743525
218294930 498848
381191020 456163
218294931 498848
429217421 1056495
429217638 1056495
118431726 272557
395785723 1094558
289193132 644281
119719799 368408
13541551 273116
171186394 444157
334123123 888063
15606903 224324
163781700 392423
116749106 335543
237755568 432331
145591623 340102
432328202 673860
289523552 592015
328958268 208596
414154956 1121428
134300235 349161
294508624 761659
323701800 696369
148656354 357808
126460006 410359
145591713 340102
384440030 1111069
338812048 1009370
352101668 550984
338730892 688269
407782565 1207063
407782566 1207063
325969532 985053
163783497 392423
15605859 224324
345303259 762570
385809921 945713
386748837 182217
305665781 313603
407782253 1207063
320334558 709986
427400934 883126
427400935 883126
374326203 1104324
171185372 444157
406835469 1123242
399024104 1144316
88601723 323259
195940433 444454
334123479 888063
374386120 742817
18313493 178306
237747038 556268
352683190 768679
284035215 504472
153006388 404589
222524736 480224
78043394 246194
390957841 926566
430749684 717605
289191629 644281
159898559 316274
296134455 635013
323703284 696369
431795384 871963
197120722 447217
212223938 523850
373457836 880073
154501096 411467
373459596 880073
312137147 523846
206900882 309799
126460722 410359
119872198 384616
119872201 384616
126460708 410359
119872205 384616
171186416 444157
379002994 698757
55978225 300852
425453463 1160283
239616600 521045
288817486 608538
329957714 762984
397691026 1191523
374315133 158190
334123525 888063
334123526 888063
15606182 224324
218295995 498848
218295994 498848
171184569 444157
269837555 479434
338731023 688269
121535350 401526
428304698 1173022
384917159 1156937
284928977 713887
291288326 522772
410729088 1196322
11498535 224325
374635424 647171
146312463 399742
419959345 1177927
261340667 500639
218667257 243159
338730255 688269
159042273 397948
429216785 1056495
307596092 572478
118431161 272557
13541796 273116
383320047 1041930
298675032 644295
421095787 1193009
383320041 1041930
333978630 760568
317121723 644966
119872850 384616
379004850 698757
18311912 178306
424800480 1208664
329298499 891974
334124857 888063
419958203 1177927
419958204 1177927
145590883 340102
288932580 589924
121535250 401526
237756584 432331
269925535 525904
295696922 562970
218248167 41431
419956919 1177927
419956918 1177927
326204461 588581
289548978 638303
288819088 608538
289548976 638303
288817757 608538
381191270 456163
425465962 1160285
51892522 292459
421067658 1149859
333994020 545695
379005000 698757
126460008 410359
14601603 272557
14601616 272557
429217047 1056495
429217046 1056495
327401098 693661
419960237 1177927
334123254 888063
218296123 498848
218295384 498848
218295385 498848
372489468 640081
257077269 333146
384154979 944546
20808702 273068
119872571 384616
145592224 340102
18312985 178306
18312207 178306
145591083 340102
373459295 880073
305663244 583356
296242304 633148
218297348 498848
428774829 65093
338730764 688269
297564510 526227
171185287 444157
162450934 448385
408673053 929562
302392415 574087
297531361 691437
254479113 391606
329928907 908341
302390342 555079
410667625 1089553
407684596 1004788
218294906 498848
414154726 1121428
218296263 498848
345301844 762570
411119662 864702
320160324 926569
433653558 908937
398307562 1051502
150020918 391009
221633579 309801
329121224 888062
15606114 224324
281417662 492476
327400175 693661
392417103 710421
212224565 523850
170290324 374847
15920804 273063
242399508 604354
393796014 859192
427735314 373994
313122429 469382
223935432 320771
429219035 937777
149185857 161528
334125738 888063
401676963 1216470
126458829 410359
14600782 272557
430745371 886293
392383905 1064539
270308395 311424
333910011 880724
254410152 118168
312794590 632335
239616606 521045
170290228 374847
159041016 397948
218296763 498848
15606010 224324
206889441 289376
333924224 868595
57639983 69014
147921415 351160
379003330 698757
126459067 410359
218296242 498848
320451391 743525
218296249 498848
218296250 498848
288818838 608538
163782315 392423
406658681 386894
225850110 123214
288818577 608538
337288643 795359
119872508 384616
145592050 340102
428769118 755178
397689548 1191523
384174650 1052588
110597070 377431
410668377 1089553
379003433 698757
118431497 272557
118430874 272557
389860594 1184251
126465819 399550
145590563 340102
386812228 247490
428321151 179408
357393873 452652
398815755 1144308
348171579 994479
381201977 1074493
365971048 1045856
163783395 392423
410582828 867903
18313708 178306
86750209 316058
325968272 985053
156937154 453591
118431611 272557
289548225 638303
261403351 579137
220917108 455488
148262228 351605
258514563 485916
332667186 760192
434395099 1173026
163782453 392423
254384720 465541
74316135 292415
83815543 309807
386813202 247490
339482178 261292
298247646 485913
296243025 633148
156742707 383372
320449740 743525
218297202 498848
218297201 498848
218297199 498848
218294658 498848
206891158 289376
218296635 498848
218296634 498848
218296633 498848
218296632 498848
218296631 498848
218296629 498848
218296627 498848
145590778 340102
333923550 868595
317507620 679197
397906420 857293
291278672 639282
383789029 511051
163942987 315730
405356282 1192034
126179684 368407
14590350 70601
432328394 673860
333911241 880724
389861169 1184251
386875066 859350
119720422 368408
409095326 1151117
218296690 498848
218296689 498848
218296562 498848
188996582 436114
419957926 1177927
334122955 888063
429766609 545697
114566404 335541
431794759 871963
269792922 525903
333371215 997346
334128723 888060
311031364 406124
386391690 596152
343085594 880070
260893669 429009
295696879 562970
336233740 634956
83590590 264732
237747519 556269
379005333 698757
119872411 384616
171185885 444157
312137081 523846
423013218 1003200
332295624 747365
288932107 589924
81300705 1140
121535412 401526
408794281 1193051
222525492 480224
374325601 1104324
118431026 272557
375082142 523849
218295616 498848
218295617 498848
338211909 761193
325967839 985053
118431577 272557
118431255 272557
108803675 266117
423478465 1053194
430746412 886293
416404816 423471
269928920 479434
418312560 904768
408402779 1237085
296133939 635013
289547899 638303
116747698 335543
427420579 102129
320450663 743525
18313592 178306
171186307 444157
20808788 273068
302038177 330214
293602203 742159
359798425 477184
295425202 585524
383319425 1041930
119873301 384616
357384080 1082931
148655884 357808
219849782 326427
333978715 760568
217967606 515635
206889369 289376
332706944 489825
345304140 762570
117928529 351607
121534461 401526
302390461 555079
373457530 880073
283778856 530564
225159309 278957
320159583 926569
317120970 644966
374328131 1104324
404400779 1150862
312136712 523846
118431748 272557
302670150 515622
297621144 716544
118431555 272557
345303821 762570
327310310 999630
429216987 1056495
18312047 178306
408784168 557599
320100821 765177
297526582 591019
219848903 326427
339008240 1042163
15605949 224324
85859720 56780
167773045 445972
217967743 515635
373851490 794903
354604462 742725
257059198 395962
374583063 768710
195952941 380749
347524427 694429
433543656 1246477
408381844 1204725
330448498 1001530
332637427 911104
374308600 546269
332981918 697281
302036865 330214
403378897 1033743
206895980 309798
386774991 1064537
253573762 621372
294102029 572547
163784718 392423
299144136 575609
170289952 374847
18313355 178306
297567978 526227
383787139 771875
317122881 644966
170290384 374847
145591670 340102
222055213 316067
119719356 368408
374327641 1104324
302348192 666510
302348194 666510
118431001 272557
429216327 1056495
118431545 272557
307596613 572478
171186156 444157
268316843 518766
206900410 309799
435855084 748449
289548888 638303
410096156 999418
268316541 518766
193214321 517418
418067418 691164
326390551 509192
262193470 502025
323140912 626939
121534955 401526
383762134 926550
395241871 1203066
319790515 648996
297530562 691437
108804247 266117
319789504 648996
258513487 485916
169832172 477974
343087631 880070
345302723 762570
219667253 272564
168699456 214688
397690583 1191523
347523599 694429
126459333 410359
383761257 926550
219847459 326427
258515616 485916
148656799 357808
42526628 243275
237756586 432331
409191375 557599
284046118 469383
379003430 698757
296133606 635013
288575119 469381
15920922 273063
269839340 525904
392412222 706587
419725585 1094188
148264380 351605
354610983 751944
334124641 888063
334124640 888063
182414962 452637
385809048 945713
428208816 251229
419957640 1177927
419957639 1177927
419957638 1177927
430745349 886293
386813938 247490
326386542 983920
380510986 1084662
359400142 1088721
146297664 351627
374326651 1104324
171185647 444157
171185648 444157
18313346 178306
188996184 436114
297526250 591019
347523247 694429
134298191 349161
430749497 717605
309791210 765420
221636172 309801
408405780 1237085
305663150 583356
305663149 583356
422323238 562971
302348016 666510
429216301 1056495
14600893 272557
14600894 272557
402574402 768704
408403712 1237085
398785115 1160718
221636305 309801
317121421 644966
15806823 243230
284047305 469383
119872782 384616
419958381 1177927
419958384 1177927
55981483 300852
383764339 926550
218294830 498848
424814611 889948
18313436 178306
338811268 1009370
386027187 1030009
268318007 518766
392416526 710421
222523535 480224
226225512 379066
374578877 768710
418044544 243274
18314036 178306
118431155 272557
390559552 1129897
269839816 525904
402822595 473781
402822597 473781
402822599 473781
402822598 473781
340345533 1001994
384438585 1111069
218296021 498848
218296022 498848
218296024 498848
218296027 498848
218296028 498848
218296029 498848
218296030 498848
218296031 498848
296108846 573063
307596112 572478
325969394 985053
170290391 374847
170290392 374847
363422692 1114960
121533408 401526
334121739 888063
288550225 500639
268680837 525898
387886466 1163389
414161157 883166
328949866 869210
383761816 926550
383764543 926550
294056045 583355
354582484 743719
268315688 518766
320161350 926569
46255279 262724
218297257 498848
409196830 1168289
423651576 1053241
218295011 498848
218295009 498848
434387168 1173020
168698453 214688
336122109 647113
258405014 485915
222524044 480224
304318127 580327
302389774 555079
189500931 331678
392967097 1185876
288931588 589924
297526904 591019
119872660 384616
302872107 608506
224542274 451640
291279457 639282
297617349 643648
340344149 1001994
20095063 190192
118431875 272557
347523233 694429
379004290 698757
171186251 444157
126459239 410359
374325582 1104324
119873188 384616
224371206 177437
269839212 525904
359684735 996805
225849722 123214
154250770 402881
296242196 633148
297526588 591019
15922036 273063
14600895 272557
354558663 871968
427707117 317936
332663337 760192
338813122 1009370
225154847 278957
333980158 760568
333980160 760568
20089450 188937
103488302 317655
159900744 316274
333373284 997346
430747664 886293
254444724 382464
337286576 667014
167629599 498761
359402170 1088721
171184599 444157
150024502 402612
257075595 333146
301057225 88274
218249022 41431
323703219 696369
435847733 694430
332710083 489825
162449176 448385
312135054 632518
418045191 243274
430747345 886293
116621753 234267
297543768 583358
297616637 643648
254478118 391606
269839178 525904
397652474 1185654
392412474 706587
389691672 754501
302389206 555079
387886390 1163389
148658141 357808
156743300 383372
333910254 880724
218883737 490899
219850768 521011
386875759 859350
300087373 552811
374611184 710687
146304531 399549
194014332 536229
148656247 357808
163782981 392423
116750360 335543
334124179 888063
330833975 1006006
124028429 415426
126465978 399550
147676933 370438
323142314 626939
218296642 498848
320449120 743525
218295998 498848
147678137 370438
386811015 247490
153005718 404589
171186352 444157
163781743 392423
320450257 743525
254392699 443255
320162220 926569
221632661 309801
390562206 1129897
124028425 415426
330835895 1006006
14601780 272557
218294963 498848
15606105 224324
372210672 1042376
354611618 751944
312137238 523846
159041941 397948
408404224 1237085
269839684 525904
168698793 214688
384084508 637390
392966585 1185876
420241285 1144310
390455263 1087481
327398750 760142
189500045 331678
313891430 910314
415885202 796606
397690150 1191523
374299223 690850
319790191 648996
334125759 888063
291279508 639282
305663983 583356
94987128 363253
269925848 525904
419726857 1094188
347540540 748280
15922824 273063
408406169 1237085
171184756 444157
327310225 999630
433655910 698948
108805061 266117
116753526 349307
108803613 266117
405351429 1192034
218289981 543302
301060726 88274
159896580 316274
83588954 264732
119871548 384616
218295830 498848
297526951 591019
320101466 765177
218296070 498848
425441770 1160286
390960657 163003
288819152 608538
332286069 1007105
340344952 1001994
161528429 436308
156937871 453591
327401294 693661
159042155 397948
229579210 439386
334127639 888060
365843249 411475
222526136 480224
218295957 498848
334125337 888063
288931992 589924
222529106 521460
325286780 867900
381191528 456163
260893601 429009
218295693 498848
381191008 456163
427400354 883126
294778243 702446
333373963 997346
373459695 880073
302348921 666510
379005166 698757
18312413 178306
171184684 444157
410417834 1208658
334124945 888063
419959330 1177927
118431469 272557
163781906 392423
345303737 762570
289548077 638303
301063219 88274
296133779 635013
385811570 945713
435851213 867904
332799166 1209989
297616749 643648
375007051 1111068
260892572 429009
257064223 471855
254443833 382464
300087749 552811
392373873 671143
425457286 1160283
223940571 320771
146310115 399742
334123675 888063
401676832 1216470
333980468 760568
333978938 760568
193216121 517418
374327501 1104324
374327500 1104324
374327499 1104324
374327508 1104324
384129910 608538
397903927 857293
163793001 331869
384220076 1037409
269836544 479434
94984490 319795
427737390 373994
167628426 498761
393796126 859192
291443326 457431
223939445 320771
218294968 498848
168704939 214688
283779179 530564
182414336 452637
94967793 204669
326402918 926570
182414337 452637
156937484 453591
121535603 401526
149176631 344747
20093986 190192
402494953 620914
327398823 760142
323703271 696369
410643647 1127672
398386393 1144307
381200960 1074493
381200961 1074493
431932851 765912
392409796 706587
297565884 526227
159040622 397948
18312515 178306
354725676 980518
118431836 272557
429216483 1056495
118431043 272557
167647438 366602
163782307 392423
156741844 383372
153871331 422289
332158025 342949
374633037 671065
384171988 944547
425450784 213618
163782711 392423
218295257 498848
425470432 721123
168698520 214688
304404605 717606
385810858 945713
337286097 667014
320159790 926569
383763996 926550
307594618 572478
119720295 368408
424745704 903915
379003701 698757
305663012 583356
289547845 638303
18313703 178306
227830422 429572
432329915 593750
384128122 608538
404492847 338963
419959184 1177927
320102335 575540
154249518 381764
407696172 930169
218439541 65393
291279874 639282
347523439 694429
126458854 410359
15922445 273063
422349767 742823
427408132 883163
423226671 997874
317122136 644966
430742767 886293
325969070 985053
397691488 1191523
156937163 453591
170289895 374847
317122878 644966
296282562 685035
55981082 300852
89895656 138119
283780670 530564
118576565 414004
347523524 694429
365858957 1054213
390559548 1129897
408404841 1237085
408404165 1237085
336475967 679901
217967280 515635
392374574 671143
328953628 880072
18312552 178306
206896477 309798
430749887 717605
296132453 635013
336246865 1028307
336246866 1028307
298717264 712898
374310647 682795
434408347 111780
124027114 415426
320353794 577650
296121001 521674
357040733 767817
334339741 696281
288819150 608538
212704721 411464
338209772 761193
399578251 1210908
283779108 530564
296124181 521674
282165036 304371
408405130 1237085
302348831 666510
15920719 273063
288819007 608538
239828585 471223
269926841 525904
284031492 479435
430743650 886293
269839472 525904
147669083 216389
381202456 1074493
341581814 1042877
315230238 391623
391232880 278956
379004597 698757
119873243 384616
83815651 309807
171185681 444157
18313950 178306
119872021 384616
374326822 1104324
392374848 671143
357008476 1007103
415883639 796606
309790852 765420
383761277 926550
320161122 926569
383763296 926550
260892396 429009
15606530 224324
195953527 380749
374326581 1104324
18313387 178306
288818293 608538
433031266 1169375
432925807 1181725
433080598 1169385
288817420 608538
218296433 498848
312143593 656519
392409585 706587
309791275 765420
156742882 383372
410669166 1089553
334341610 696281
418398720 1107881
373459790 880073
336122537 647113
401678292 1216470
334124321 888063
289549128 638303
289549349 638303
332982081 697281
419959551 1177927
419959552 1177927
334123923 888063
345303401 762570
438003196 1209989
18314166 178306
209524611 513049
320104830 575540
157960588 398579
298373813 575590
15920971 273063
218296676 498848
307595461 572478
379005339 698757
379005340 698757
119872654 384616
218437463 65393
307152491 497965
121535893 401526
218438157 65393
312622255 632348
288818307 608538
430747528 886293
427407979 883163
381200793 1074493
148264130 351605
302389079 555079
296242846 633148
11497918 224325
116626339 234267
298530650 555779
320162492 926569
298246756 485913
148654275 357808
309792234 765420
385800648 572479
156741366 383372
170290345 374847
118431123 272557
399577605 1210908
156937524 453591
124027499 415426
347523280 694429
433545500 1246477
147678555 370438
171185299 444157
379003222 698757
327310180 999630
325968607 985053
294793909 457416
418066631 691164
212638150 491915
399031391 1144313
309791599 765420
390562798 1129897
354582291 743719
332662478 760192
159041013 397948
301059075 88274
51893434 292459
51893360 292459
163782434 392423
218296224 498848
218296225 498848
374327438 1104324
119720611 368408
118430939 272557
18312379 178306
374631285 671065
357019534 1078020
119720093 368408
119720094 368408
14601589 272557
320158169 914127
317123099 644966
333985464 857087
384438704 1111069
260892517 429009
374307645 546269
116754463 349307
70606582 330779
15921633 273063
375082818 523849
408404384 1237085
20094398 190192
305663945 583356
170290404 374847
167630319 498761
145591836 340102
118431328 272557
257461365 553220
116747822 335543
322380648 710394
251796854 324057
147676647 370438
260893379 429009
18311965 178306
218295839 498848
218295840 498848
218295841 498848
260777955 675814
429217500 1056495
334122764 888063
334122765 888063
419957753 1177927
78044931 246194
288559713 634498
56419776 235909
281411930 590168
334342137 696281
395646572 28892
226226487 379066
332981313 697281
156742576 383372
319957104 749222
150399726 406327
311031720 406124
311031719 406124
256829116 525897
217968765 85643
320106409 401053
288817961 608538
15607132 224324
315229868 391623
124028165 415426
289597184 439481
408404342 1237085
15678691 187420
116748173 335543
83589061 264732
291295777 504728
163782845 392423
118430901 272557
14600560 272557
14601199 272557
333979731 760568
392410634 706587
317123200 710696
171185432 444157
167630614 498761
119871768 384616
304439981 862517
145220555 290318
116623474 234267
328951471 869210
317121250 644966
284005874 504472
223940759 320771
86134394 313598
365894473 551947
398941877 1144708
328951467 869210
381204389 1073573
223937503 320771
295697501 562970
419806472 1089445
421817743 1005469
218297152 498848
386361730 798128
218297345 498848
218297346 498848
386361728 798128
317121063 644966
296132252 635013
386813279 247490
347524096 694429
145592440 340102
385805671 1163730
320100333 765177
389860526 1184251
327310666 999630
84488910 339860
48477189 263820
221632409 309801
296242843 633148
419958168 1177927
83589114 264732
408779993 557599
408404770 1237085
333910928 880724
257076416 333146
288932005 589924
119873483 384616
156936874 453591
391231531 278956
410731209 751945
410731208 751945
121535903 401526
238019056 546273
124027989 415426
347524092 694429
373457191 880073
404491942 338963
218296095 498848
218296094 498848
218296093 498848
219851028 521011
386813520 247490
78043098 246194
336055055 1033837
374327116 1104324
436836187 1166018
333922798 868595
320161858 926569
188587263 457570
305663719 583356
222530004 521460
134301002 349161
302390698 555079
269121263 526218
320104644 575540
302349124 666510
159041729 397948
307595099 572478
118430895 272557
334122410 888063
365107635 742730
145590686 340102
18313924 178306
18313923 178306
374327005 1104324
15606280 224324
410584315 867903
296105305 716541
383458504 1144275
335040484 986075
383788016 511051
337285805 667014
418756073 1049972
297566210 526227
206896301 309798
373458766 880073
406830056 1123242
320353918 577650
392373764 671143
220933256 396588
220933257 396588
408404196 1237085
121535653 401526
333997931 545694
419820188 334727
188997058 436114
386828538 395493
221633733 309801
15606557 224324
392399085 880071
302036637 330214
384440058 1111069
218295721 498848
408404016 1237085
337284209 529709
206889206 289376
383761827 926550
327310962 999630
154497151 411467
345304321 762570
15606840 224324
390937769 768672
126465595 399550
170289936 374847
325298072 667015
337288595 795359
156741168 383372
156741167 383372
222526954 480224
317122322 644966
269925917 525904
410583278 867903
159899866 316274
429216956 1056495
218884548 490899
302348900 666510
401762323 1211025
393785741 997884
269929381 479434
291278961 639282
114330233 335283
298248099 485913
298247843 485913
355678305 742733
403527368 1118963
289548512 638303
421858672 1212764
269122265 526218
358068060 679200
268317902 518766
332982228 697281
418065384 691164
242278518 526222
218296668 498848
218296904 498848
269838445 479434
332707749 489825
332797162 933801
330835434 1006006
340344679 1001994
296109497 573063
390954536 746697
334141708 702113
294023854 452662
350571465 1030841
126460625 410359
419957046 1177927
419957047 1177927
311031879 406124
384043138 634459
126465500 399550
432328794 673860
118431331 272557
229579524 439386
379725004 1116391
320353965 577650
170289858 374847
148269333 390874
422322516 562971
126459022 410359
119872867 384616
327400357 693661
225412431 518636
317122308 644966
372278491 1042378
375007769 1111068
225181603 555088
83589323 264732
433542765 1246477
302390539 555079
121534934 401526
115375678 378806
374327290 1104324
222523660 480224
108805635 266117
383762052 926550
163745625 391624
21227554 192952
20089060 188937
338730015 688269
435854315 748449
389796166 1076650
167648036 366602
302343512 644282
218203861 41431
410583978 867903
171185322 444157
145592162 340102
145592156 340102
206901379 309799
170290560 374847
320450390 743525
386874729 859350
20094280 190192
20094316 190192
408403693 1237085
289548743 638303
402838186 796941
408404933 1237085
430743131 886293
332796849 933801
375082615 523849
379004116 698757
389844921 660470
218294688 498848
218294687 498848
374586322 929563
196233422 497964
345302051 762570
218295234 498848
300712104 795797
269837819 479434
288931502 589924
408404228 1237085
423444887 1053187
313672092 768670
171186139 444157
150387869 293826
289548704 638303
390565455 1129897
428221741 1173263
223937746 320771
320160713 926569
427403365 883126
427403366 883126
392375585 671143
260891935 429009
156740358 383372
22298854 197221
237709013 457395
254410454 118168
348589400 1008459
329765681 886738
407461597 1229908
337284657 529709
325967548 985053
18312604 178306
119873010 384616
171185013 444157
171185012 444157
374327296 1104324
119872929 384616
379004863 698757
401678296 1216470
171185802 444157
381202407 1074493
381202409 1074493
381202410 1074493
94495677 314266
55378026 272569
430746266 886293
403252300 1157949
21227150 192952
289192806 644281
147678565 370438
289578656 580331
328954065 880072
427409891 883163
427409893 883163
381199095 1074493
430746677 886293
253702342 443144
149175357 344747
270307583 311424
375083699 523849
222526959 480224
295697194 562970
300087343 552811
296129853 446466
398861300 1144338
124026984 415426
419960229 1177927
15606863 224324
408404424 1237085
170290029 374847
218888076 883
163783698 392423
288818290 608538
15606774 224324
34496862 243365
298243017 485913
46255123 262724
291296541 504728
383763857 926550
119945985 357804
118592536 384765
330817717 999541
408492000 313595
119719623 368408
330718941 907931
282164383 304371
407462932 1229908
408406029 1237085
408405441 1237085
242398624 604354
355570991 882090
338731256 688269
341582393 1042877
333980650 760568
376296653 641491
419957503 1177927
419957501 1177927
389852418 1183377
383320147 1041930
218294812 498848
57640633 69014
383788155 511051
385806160 1163730
398349148 1049789
296109847 573063
357404872 1091494
325967576 985053
124026910 415426
14600717 272557
302348992 666510
118431053 272557
260893745 429009
218296647 498848
325294215 868864
428318142 179408
383765947 1142394
288549332 500639
392977624 1104326
434397340 111780
238796741 349967
305663980 583356
429217268 1056495
429217273 1056495
383842894 1003202
18313079 178306
389861102 1184251
305664148 583356
305664147 583356
384439056 1111069
168699111 214688
386811212 247490
397652217 1185654
119719624 368408
14590075 70601
15669798 243232
152980084 375286
171185564 444157
18311905 178306
427734186 373994
428306243 1173022
262195794 502025
307353733 679926
389784308 1163407
312134147 632518
383787935 511051
288818309 608538
239816874 543728
392374700 671143
386813533 247490
339319430 696127
347754827 981222
256371184 525909
319789223 648996
338730825 688269
20093557 190192
115380215 378806
222526038 480224
116747700 335543
260893535 429009
218297144 498848
297565027 526227
124027683 415426
429216960 1056495
118431076 272557
302347990 666510
325294578 868864
225848454 204536
317476008 665953
289549253 638303
218297349 498848
218297065 498848
85858803 56780
429216740 1056495
170290236 374847
260892569 429009
410668744 1089553
381199611 1074493
381199612 1074493
162449844 448385
386401993 319003
253996747 583345
325261581 556261
171186322 444157
312137400 523846
119871558 384616
119871555 384616
171185409 444157
171185411 444157
429216271 1056495
148657804 357808
160943190 411485
319790373 648996
397906018 857293
432330572 593750
11498750 224325
18313171 178306
118431712 272557
429217323 1056495
302349166 666510
124027818 415426
338535109 483219
298250510 485913
295694758 562970
327400687 693661
397905435 857293
408674283 929562
414153037 1121428
336430214 658086
424843041 694433
218295102 498848
380692695 1077285
338209714 761193
159041321 397948
281412009 590168
288819199 608538
269926294 525904
156742363 383372
383764004 926550
115377804 378806
149182931 161544
410583411 867903
386814251 247490
197117977 404380
395763854 1112211
149194580 391592
332981446 697281
297617154 643648
429217327 1056495
171184579 444157
171184580 444157
374327782 1104324
119872653 384616
255530265 485917
425462660 1160284
386811398 247490
119871906 384616
126459724 410359
390441071 1160279
227494678 525245
313672628 768670
379005016 698757
430741200 886293
295697992 716541
345301655 640513
295697996 716541
383791998 889378
334125116 888063
389861375 1184251
332980612 697281
163785035 392423
329925506 908341
153868679 422289
397690047 1191523
305664014 583356
227903183 525306
217967365 515635
379003249 698757
307596523 572478
145591683 340102
333923879 868595
379729274 984262
188996257 436114
87307637 314230
325109574 756272
171185585 444157
374325775 1104324
408405868 1237085
298250251 485913
289596541 439481
297199708 463191
403713560 1184609
397689402 1191523
302389836 555079
326391726 509192
333979116 760568
403385760 1033739
217967713 515635
225028525 411469
357015020 1007103
347756275 981222
206900488 309799
419971570 1125722
95928957 281689
225848767 204536
304316400 580327
345004653 756883
171185722 444157
408404078 1237085
367468589 1097667
387893480 1037911
387894402 1037911
312961729 746360
322370440 797209
73668900 269797
108803684 266117
94967348 204669
148655575 357808
374327703 1104324
18312172 178306
118431182 272557
297526398 591019
223938433 320771
365972500 1045856
419959384 1177927
171185620 444157
409911052 663917
298241855 485913
253575649 621372
385805463 1163730
336235681 634956
154150206 456442
330827375 596154
406835635 1123242
253573604 621372
317473094 665937
392979084 1104326
388455750 1094714
333977801 760568
302037363 330214
206890857 289376
325295452 868864
383785439 1162668
148262930 351605
423224808 997874
149199946 313628
119871929 384616
160932020 428125
253575976 621372
237757186 432331
383753779 927704
336427761 658086
254424267 91464
430763116 1255043
406830206 1123242
110679132 375451
307130331 198628
392406537 891968
289548668 638303
283780781 530564
392410516 706587
410584113 867903
255532994 485917
419959451 1177927
206901984 309799
374601954 1131935
427402597 883126
427402195 883126
288818789 608538
288818790 608538
374327476 1104324
325968051 985053
146297571 351627
374327301 1104324
171186359 444157
379005559 698757
159041954 397948
118430930 272557
302348608 666510
118431605 272557
302348857 666510
118431591 272557
429217021 1056495
118431210 272557
14600989 272557
14600877 272557
118431750 272557
428296789 1170562
298252200 485913
218294815 498848
218294814 498848
320451243 743525
218295179 498848
145592415 340102
374326775 1104324
379003357 698757
126460340 410359
18313993 178306
18313997 178306
379003346 698757
18313980 178306
338811323 1009370
385810754 945713
87200225 279238
217967142 515635
333370592 997346
427705651 317936
391232839 278956
332798011 933801
304314898 79929
315230209 391623
407463378 1229908
159896576 316274
339445702 502558
320159823 926569
156743567 383372
338813528 1009370
260893586 429009
269926518 525904
221632802 309801
334124794 888063
334124795 888063
334124796 888063
219849829 326427
347753902 981222
95929446 281689
289191732 644281
373459896 880073
410460633 1131731
345304160 762570
283780237 530564
327400474 693661
302392958 574087
260892033 429009
347522866 694429
268316070 518766
217967948 515635
357041161 767817
240102294 593117
284997311 425944
409912807 663917
78042895 246194
425446870 1160281
434394448 1173026
425461599 1160284
411117440 864702
51893056 292459
403379156 1033743
333897890 858215
242279229 526222
121610187 391735
254468998 314607
427737191 373994
145590406 340102
225850020 123214
118581103 338966
147921181 351160
153807499 411901
257057603 471857
218296426 498848
392409506 706587
145590720 340102
307594608 572478
331269934 929506
115380040 378806
224368626 177437
328954386 880072
206900903 309799
302344073 644282
383787475 771875
217967437 515635
189423836 398767
327405005 755732
289548889 638303
379004453 698757
18313593 178306
374327399 1104324
429216916 1056495
305664281 583356
156937807 453591
288930466 589924
408406172 1237085
268316797 518766
218296287 498848
383784940 1162668
337284235 529709
119720064 368408
227830949 429572
288932761 589924
94971922 319795
225164542 278957
223938818 320771
333994075 545695
222529340 521460
118469089 246196
229581265 419942
118431447 272557
18312110 178306
126460720 410359
302348186 666510
170290691 374847
218295643 498848
218295646 498848
116625264 234267
302039164 330214
317121113 644966
260893448 429009
168705182 214688
283781027 530564
251796580 324057
289548701 638303
289548177 638303
218679720 526945
393720288 1112212
284167415 543526
88801387 313594
254409437 118168
325295252 868864
328949777 869210
269838434 479434
386815608 870187
269925718 525904
145592466 340102
386876505 859350
332159442 342949
389861637 1184251
327310742 999630
163782198 392423
18314048 178306
295695818 562970
392960295 1122947
430742361 886293
329935520 996637
260893784 429009
325263517 556261
149178529 344747
355572932 882090
196229823 497964
148654477 357808
373487637 903818
29833031 227882
337286267 667014
171185567 444157
171185047 444157
158521866 96561
269929359 479434
169832173 477974
298675862 644295
297567230 526227
160936917 411902
315639354 888826
84497509 313589
402817111 1206781
14601702 272557
119719815 368408
310820457 378806
421552241 1069615
14520648 272844
334134300 944559
302347828 666510
225163810 278957
222525022 480224
335038387 986075
18313571 178306
118431679 272557
118431680 272557
254416128 118168
433653731 698948
225848819 204536
78043905 246194
339482954 261292
338731237 688269
158333836 329726
223936309 320771
241114349 428406
352682444 768679
171185590 444157
352682443 768679
352682441 768679
352682437 768679
295697903 716541
332982515 697281
291295510 504728
312194376 298654
433636399 1205677
218296276 498848
218296277 498848
70606149 330779
14602008 272557
218295028 498848
116750625 335543
408405705 1237085
288819131 608538
333980152 760568
302347988 666510
118431085 272557
332981712 697281
206901890 309799
403381846 1033743
224477942 396513
410666457 1089553
229582944 419942
325968917 985053
305664166 583356
305664168 583356
78044753 246194
419538740 887286
110347278 266779
18312778 178306
145591302 340102
385805971 1163730
397781054 1201294
118576634 414004
320535504 754027
217967646 515635
218295886 498848
83814302 309807
20807951 273068
309792091 765420
338811515 1009370
302542229 457427
332187094 1007104
161751105 273063
14602070 272557
14602074 272557
124027766 415426
307719588 665571
289524187 592015
428296816 1170562
421720037 1145116
332797437 933801
354603234 742725
384084601 637390
78043911 246194
220932387 373903
219669784 272564
156740310 383372
147677585 370438
307282356 749512
14601219 272557
119871918 384616
254489958 637616
383761157 926550
206900110 309799
149175533 344747
147678281 370438
85858519 56780
254479530 391606
55978448 300852
113477567 203124
323702534 696369
119873261 384616
379005735 698757
126459497 410359
119873258 384616
126459499 410359
296105367 716541
323704004 696369
229583642 427318
392374311 671143
114566687 335541
124027237 415426
111018054 101510
332796848 933801
385811444 945713
145591744 340102
18313264 178306
433443936 1267580
375009797 1111068
300863528 272129
395242893 872328
159898995 316274
222523895 480224
427399696 883126
145590757 340102
14601769 272557
118431249 272557
428204316 118163
300857272 748727
254483259 247634
327310420 999630
325679068 246199
284173606 555311
116621497 234267
218296771 498848
358462721 298655
402303672 936573
430742785 886293
94969699 204669
284992406 526225
392966697 1185876
292492975 472759
386814211 247490
258404587 485915
83815490 309807
149919438 391625
223039948 553218
168702344 214688
317123030 644966
119872652 384616
163756787 391587
419956560 1177927
334123359 888063
354583721 743719
428776303 65093
359791219 1107882
108804040 266117
145591611 340102
379005647 698757
328951681 869210
118431294 272557
119719480 368408
119719768 368408
374632813 671065
15921664 273063
320161917 926569
229584112 427318
170290349 374847
284162301 572546
288931444 589924
332982102 697281
332296440 747365
85860111 56780
385809199 945713
315645190 715225
357038551 767817
114799601 228405
385791724 59374
374626806 469597
375145825 700598
284175159 555311
20807103 273068
423692213 1038924
387894342 1037911
291279471 639282
297623865 649638
218295207 498848
218297265 498848
218297266 498848
218297267 498848
218297268 498848
408404564 1237085
328948062 869209
218295516 498848
18312495 178306
145592348 340102
374326575 1104324
332186825 1007104
332186769 1007104
87310082 314230
260892846 429009
149183214 161544
320102362 575540
182414512 452637
149174249 344747
326203980 588581
354603776 742725
119873153 384616
126459203 410359
374325535 1104324
119873141 384616
18312756 178306
126459220 410359
171185129 444157
145592317 340102
385811289 945713
375150033 700598
302388704 555079
284106475 700750
217967755 515635
317123108 644966
206900115 309799
217967756 515635
408406027 1237085
433430131 1243180
269926912 525904
84684506 314271
114777466 314345
222099550 309803
284162601 572546
373118454 658087
149195298 391592
320162307 926569
302037256 330214
37523769 251221
337283891 529709
118431543 272557
312137111 523846
288818716 608538
374997439 768706
390560974 1129897
159900149 316274
225872473 240015
163784169 392423
18312612 178306
145590690 340102
421855907 981334
332667770 760192
403235033 1033734
374299940 690850
403378473 1033743
373456674 880073
403069721 946235
126654788 391612
307719422 665571
18314033 178306
163783350 392423
300784036 749927
427736198 373994
414077836 46234
428214686 56110
298248652 485913
389861407 1184251
126465190 399550
118431002 272557
334122272 888063
320160097 926569
206900940 309799
375013730 926562
330998153 762982
385789952 59374
15606868 224324
298241608 485913
269836869 479434
309789848 765420
222526110 480224
242277820 526222
302388908 555079
163782328 392423
419959191 1177927
392407056 891968
237755824 432331
209901083 573
288818267 608538
289548893 638303
195953348 380749
289547861 638303
14601632 272557
153003272 404589
429216343 1056495
389861355 1184251
302348757 666510
119871767 384616
327310842 999630
224369232 177437
163781550 392423
218296116 498848
218296114 498848
145590291 340102
171184507 444157
260911764 619693
57233590 243164
73539231 264198
218295754 498848
218295752 498848
410456883 1117379
429216890 1056495
297527116 591019
124027054 415426
408404704 1237085
408404703 1237085
289549195 638303
124027629 415426
108759408 246197
256752258 589861
169831458 477974
392963366 1122947
157371174 399741
18312904 178306
340750042 469616
395226975 1177931
229821868 471853
225849115 204536
119719271 368408
312137452 523846
389852121 1183377
307596078 572478
320160186 926569
269926326 525904
297526723 591019
119720162 368408
119720163 368408
307596218 572478
359446498 420915
289547810 638303
168187399 445337
325294789 868864
148269779 390874
229578070 439386
118431935 272557
296269992 469371
333977880 760568
220931040 373903
20807461 273068
393721931 1112212
421117783 1193014
163783596 392423
303246667 596151
304314383 79929
383764351 926550
159041048 397948
156742715 383372
383760988 926550
405345858 1192034
78042881 246194
94969740 204669
373457784 880073
323702503 696369
357038592 767817
419960412 1177927
294495548 547558
327310178 999630
408403956 1237085
329766176 886738
429217067 1056495
429217553 1056495
171185948 444157
145591764 340102
145591768 340102
119946148 357804
223940395 320771
269956904 446471
218296190 498848
311030449 406124
395226849 1177931
435855083 748449
429216770 1056495
390559815 1129897
385810384 945713
333978182 760568
289549271 638303
126459965 410359
297526726 591019
218297226 498848
218297225 498848
303249156 596151
289549217 638303
289548759 638303
333979988 760568
427431359 1238182
338731091 688269
20808176 273068
327398197 760142
225848535 204536
392942360 710111
268317634 518766
118430959 272557
124027009 415426
397905573 857293
94265037 262489
217967112 515635
389851601 1183377
289523518 592015
163782240 392423
254228450 150340
78356620 207559
297526583 591019
427408782 883163
427408783 883163
427408784 883163
219670585 272564
425459410 1160284
94969423 204669
194335793 324925
229583153 419942
218440112 65393
220905963 395961
78045155 246194
427409104 883163
427409105 883163
170289670 374847
374325754 1104324
171185758 444157
15897044 273057
78043135 246194
302389792 555079
169831092 477974
354559932 871968
282857443 352165
384135419 1048834
354614024 882084
302871269 608506
315926022 887929
217967194 515635
15606179 224324
288818659 608538
289548673 638303
329927332 908341
383764245 926550
118430929 272557
254167011 439481
429216256 1056495
118431070 272557
302348548 666510
397651123 1185654
352681721 768679
329122018 888062
171913896 240016
297565119 526227
284123799 700750
159040760 397948
385810611 945713
145592208 340102
18313089 178306
126458811 410359
323703042 696369
320160277 926569
302391031 574087
145592197 340102
118576446 414004
118576447 414004
320101481 765177
410478614 1048260
317121863 644966
383456919 1144275
392406805 891968
419960313 1177927
419960312 1177927
86609485 321332
323701900 696369
51892895 292459
269836700 479434
145591911 340102
374326319 1104324
225012877 487796
404447754 1189612
168185873 445337
218295677 498848
218295676 498848
218438905 65393
329902639 937450
427402651 883126
217967832 515635
300913707 588857
329765910 886738
218778877 439235
325109792 756272
373852198 794903
108803589 266117
126459807 410359
379003693 698757
171185670 444157
163782239 392423
225155452 278957
302348382 666510
379004021 698757
302348864 666510
14601660 272557
118431299 272557
284993093 526225
108803020 266117
14600464 272557
392978380 1104326
334122604 888063
425436992 1160280
159041776 397948
408404168 1237085
428321150 179408
218294800 498848
237755919 432331
218296859 498848
218296860 498848
218295115 498848
374584668 929563
189218489 481448
410660655 1131462
134299637 349161
81300498 1140
254445817 382464
390438053 1160279
425437803 1160280
254412595 118168
187251694 445932
373457190 880073
94267722 262489
430747706 886293
381200856 1074493
381200857 1074493
126460456 410359
379003780 698757
433637308 797302
14602197 272557
410098375 999418
403380017 1033743
219850282 326427
297564646 526227
386876020 859350
393796829 859192
383763723 926550
218296415 498848
268318428 518766
302038983 330214
226309598 358681
78045002 246194
319789286 648996
405375724 1192034
294674248 264731
15921371 273063
374632865 671065
325968442 985053
302347949 666510
118431417 272557
305663348 583356
15607007 224324
302338557 573413
347522783 694429
260893663 429009
118430926 272557
156741333 383372
167760362 411468
118431525 272557
14601507 272557
256829494 525897
288819004 608538
327311802 999630
298246129 485913
375083141 523849
393765172 1096546
320104748 575540
282164525 304371
289549355 638303
385806389 1163730
347524327 694429
408404060 1237085
295697796 562970
330810417 994484
78042783 246194
408404445 1237085
15668573 243232
347523998 694429
320159971 926569
46199452 262724
268318220 518766
171185217 444157
352682611 768679
397903975 857293
119719536 368408
374636173 647171
118431102 272557
210623277 500633
108804827 266117
116619845 234267
390959688 926566
284045908 469383
298241599 485913
226363877 632772
294054496 583355
310829935 903814
433655661 698948
188997577 436114
126458682 410359
119872637 384616
374327776 1104324
374327780 1104324
379005191 698757
340344088 1001994
408404848 1237085
73668821 269797
386361494 798128
419724998 1094188
110669051 362976
167629987 498761
108757793 246197
379004894 698757
334122597 888063
408404702 1237085
170290781 374847
119719489 368408
302389117 555079
307595105 572478
434397227 111780
288818385 608538
218297062 498848
391232431 278956
345303942 762570
28212195 212717
220932004 373903
218296387 498848
237756925 432331
225851140 123214
288817948 608538
375097922 882083
337287676 795359
384134684 1048834
237757047 432331
288817546 608538
145592190 340102
171185139 444157
383762955 926550
78042933 246194
49477885 281309
374623222 519989
269839141 525904
385810255 945713
385805297 1163730
389703414 1173062
118431667 272557
302348083 666510
427728207 28072
78043789 246194
302035784 330214
373456633 880073
218961058 456827
320162201 926569
18314164 178306
145591714 340102
385805178 1163730
119872663 384616
164687537 445973
386810961 247490
218780990 439235
402838414 796941
297617582 643648
119872511 384616
14601113 272557
411120181 864702
335040100 986075
219850477 326427
408403600 1237085
423691570 1038924
423691569 1038924
320160582 926569
333371187 997346
320160894 926569
384167893 1034836
217967175 515635
291296874 504728
119720457 368408
384916199 1156937
375145075 700598
304406873 717606
320354599 577650
374339824 443254
289548685 638303
225849229 204536
289577569 580331
320102157 575540
406830660 1123242
403381004 1033743
295697582 562970
18313840 178306
374326915 1104324
374325694 1104324
420264265 1182762
149173629 344747
327310830 999630
334118834 756067
392392426 756499
134299916 349161
126180181 368407
389853010 1183377
108803004 266117
218297179 498848
379003759 698757
432328623 673860
220922124 460265
292491750 472759
158424051 438753
328952913 880072
339627327 1051632
225175417 555088
299146995 457390
291614220 580332
309790124 765420
149186747 161528
307718954 665571
374328183 1104324
163782003 392423
119719835 368408
145590501 340102
145590502 340102
347523175 694429
305664088 583356
297526854 591019
119718930 368408
325967863 985053
307595977 572478
20094978 190192
374635718 647171
163787379 391603
323528028 640510
337286387 667014
258515822 485916
148263716 351605
51892030 292459
408404872 1237085
408403358 1237085
300869134 272129
305664250 583356
206889832 289376
302872247 608506
108802926 266117
116620095 234267
220933129 373903
154248856 381764
374295087 720554
410478446 1048260
411119089 864702
124267569 420662
421076967 1192197
434386473 1173020
118444648 386415
212639655 491915
288932782 589924
195952974 380749
256372177 525909
170291151 374847
374327723 1104324
171184538 444157
18312198 178306
171184541 444157
374327731 1104324
118431201 272557
73669829 269797
34556529 273121
333979524 760568
425451642 213618
163789578 333990
292491778 472759
281413096 590168
386744106 1157951
336420280 457403
254169136 439481
15898735 273057
389848668 523841
15898161 273057
206890220 289376
108803800 266117
383762232 926550
383785881 771875
404493611 338963
387892446 1037911
423690329 1038924
387892447 1037911
387892448 1037911
322421049 443143
148657788 357808
163782178 392423
415886376 796606
315230752 391623
392375977 671143
345017951 697303
357632708 644968
399156520 913329
319765997 550542
206900793 309799
171913784 240016
73748914 255470
429217509 1056495
302348227 666510
118431103 272557
14601593 272557
218296841 498848
218296840 498848
218296839 498848
421885327 1147753
394988118 1163617
118431015 272557
118431106 272557
423690738 1038924
387892930 1037911
229589192 216595
384438576 1111069
251795530 324057
332981924 697281
289548688 638303
163781758 392423
289549108 638303
163783176 392423
163783671 392423
301060997 88274
220931897 373903
337286538 667014
332158122 342949
218295413 498848
218295412 498848
218295410 498848
156938180 453591
434389054 1173020
419244449 868178
124022005 59922
357419780 580340
419726680 1094188
254442504 382464
221635423 309801
294054347 583355
319790561 648996
374327416 1104324
374635158 647171
397689954 1191523
379003441 698757
217968136 515635
409095265 1151117
338731622 688269
221635575 309801
158333792 329726
347523031 694429
254414401 118168
288931467 589924
421861005 1212764
15606923 224324
312137404 523846
118577149 414004
408405450 1237085
83589471 264732
302348351 666510
340345432 1001994
118430918 272557
146296536 351627
373456400 880073
254479131 391606
218295050 498848
254516186 566466
162452438 448385
258514228 485916
218296605 498848
218296604 498848
218296603 498848
328954452 880072
289192128 644281
407463382 1229908
408404914 1237085
390443575 1189621
196249540 495036
217966670 515635
430743484 886293
116754784 349307
148656022 357808
386813523 247490
347535546 1034807
357411825 591167
373849635 794903
189485618 471821
336322528 717231
229495400 553175
392374452 671143
221133971 455436
374327663 1104324
345299128 640513
352681788 768679
415949182 864073
408405332 1237085
340344791 1001994
222526983 480224
295696966 562970
147677944 370438
163783011 392423
374298372 720554
159897420 316274
218779407 439235
158521779 96561
323702752 696369
392960614 1122947
302349059 666510
94984793 319795
148655185 357808
148655360 357808
145591731 340102
237755718 432331
171185970 444157
374326742 1104324
171185968 444157
126460323 410359
119872122 384616
119872116 384616
379003672 698757
21226133 192952
392407505 891968
221632663 309801
335048017 767100
428203879 118163
121535326 401526
297617512 643648
297617513 643648
223477478 246969
94266300 262489
297617514 643648
345303013 762570
419958330 1177927
419958331 1177927
385806264 1163730
20094263 190192
315230435 391623
48478223 263820
374298637 690850
300864665 272129
305662949 583356
20094940 190192
83590970 264732
347755823 981222
289578742 580331
15606719 224324
225848332 204536
311032247 406124
311032245 406124
311032244 406124
284174728 555311
374325817 1104324
154244926 78245
269123133 519441
296134000 635013
373470857 861454
218960444 456827
345303662 762570
218296208 498848
218296210 498848
170290072 374847
223478176 246969
124027554 415426
124027555 415426
222100204 309803
18313813 178306
119871632 384616
18312033 178306
51246063 177439
116624102 234267
116624103 234267
320160662 926569
116624104 234267
383452797 1144275
338730562 688269
269925700 525904
302349053 666510
305663014 583356
297526932 591019
320529134 749551
438002226 1209989
20093829 190192
15606504 224324
332797374 933801
163781867 392423
389860408 1184251
288818593 608538
145592400 340102
146296755 351627
221632857 309801
37523631 251221
261368817 411471
15607140 224324
288818224 608538
158520364 96561
218780817 439235
156742211 383372
432328476 673860
108803586 266117
288931466 589924
219847870 326427
229585787 427318
186680761 63737
218295704 498848
220934351 396588
386814261 247490
389792644 1163408
168704425 214688
108805793 266117
284166332 543526
428203083 118163
223939268 320771
18313650 178306
390956049 926566
119872474 384616
171185773 444157
414152838 1121428
301058327 88274
392408421 706587
94968835 204669
392408419 706587
347523382 694429
330834113 1006006
429217166 1056495
18313932 178306
374326855 1104324
171186071 444157
126459591 410359
374326942 1104324
171186120 444157
374326946 1104324
126459596 410359
145590620 340102
145590619 340102
221635620 309801
295706262 592022
389817706 1185653
434396650 111780
289549138 638303
335428068 1033810
309791117 765420
221632860 309801
163781976 392423
15606446 224324
288932044 589924
171185408 444157
404417894 1212545
86158826 290397
119714229 196162
424860159 543736
419959125 1177927
334121978 888063
261341657 500639
427394175 883081
352682534 768679
389815130 1185653
410456050 1117379
389815132 1185653
410456052 1117379
410731181 751945
384438479 1111069
158522169 96561
225180873 555088
314935459 435837
281412098 590168
340749842 469616
378825125 1117943
404476054 1133568
86605096 321327
149915328 351016
390955365 746697
345304184 762570
163781889 392423
427414407 883156
170289711 374847
15899551 273057
333910458 880724
284028424 479435
163782139 392423
15605943 224324
312136252 523846
373459409 880073
170693714 396598
206900511 309799
327398917 760142
428778238 65093
333980007 760568
268316104 518766
296133373 635013
158319916 350688
403253118 1157949
407939087 358220
305663349 583356
429216451 1056495
14600495 272557
302347910 666510
118431193 272557
297617426 643648
385263688 1127743
365971754 1045856
296104329 716541
386360369 798128
332983449 697281
119873320 384616
170290692 374847
424819689 994838
363889981 796940
240103606 593117
438003175 1209989
188586623 457570
18314039 178306
284048091 591001
225174487 555088
337285587 667014
121535262 401526
317122026 644966
296109725 573063
387790005 929556
73748652 255470
193214974 517418
390562383 1129897
269125436 471852
392969058 1185876
18312555 178306
119720491 368408
162452347 448385
320159487 926569
307595637 572478
332157778 342949
320101499 765177
365539941 990998
438002922 1209989
289548999 638303
333988278 868131
298241820 485913
219847985 326427
428219061 82654
195953523 380749
434397610 111780
119720302 368408
365092676 512030
153004856 404589
345304408 762570
344342137 768671
374327494 1104324
292670624 585503
297529209 691437
384431153 762633
297567130 526227
327310658 999630
429216917 1056495
14600669 272557
14600670 272557
57169064 306254
222053854 316067
78485838 317025
383762487 926550
425440964 1160286
260892527 429009
333916992 742013
385775534 930945
381190220 456163
291287825 522772
126466252 399550
408402768 1237085
355570808 882090
126465329 399550
432329297 673860
42524927 264462
389577291 633697
206900980 309799
302347925 666510
429216693 1056495
118431703 272557
156742959 383372
156741796 383372
83590477 264732
345302436 762570
251811235 525374
376262602 755731
168705181 214688
392411733 706587
312793818 632335
410667267 1089553
108804460 266117
386812049 247490
271963767 479432
219847636 326427
381202402 1074493
427410558 883163
381202400 1074493
218296295 498848
384438814 1111069
218296298 498848
55980361 300852
218296301 498848
146279194 349102
108805736 266117
427403272 883126
170289994 374847
297527614 591019
126460070 410359
20093549 190192
333911183 880724
163782989 392423
262375460 575588
392424521 646529
333977737 760568
196249539 495036
171185055 444157
86607479 321327
367471957 115808
392373874 671143
222527232 480224
108802966 266117
337286626 667014
385810142 945713
288817542 608538
327311580 999630
297526902 591019
389861395 1184251
297526542 591019
297526584 591019
298245112 485913
254912578 393131
422316126 620833
225848818 204536
268317004 518766
317122049 644966
434397783 111780
118431289 272557
302348006 666510
14601117 272557
385806206 1163730
317122899 644966
421483108 1156919
154253753 402881
154253748 402881
330808323 994484
171057331 395495
357403443 1091494
260893302 429009
354564752 741277
374996335 768706
119872630 384616
18312221 178306
145590346 340102
119872626 384616
18314160 178306
288817504 608538
57641186 69014
386876517 859350
119872138 384616
18312401 178306
145590534 340102
119872147 384616
171185931 444157
171185928 444157
126460277 410359
419725461 1094188
385805268 1163730
374326240 1104324
289548862 638303
237756253 432331
218295835 498848
418965287 1095730
335040645 986075
305662615 583356
86160489 290397
225874500 240015
225849130 204536
225850204 123214
15606181 224324
218294853 498848
167957312 447456
218779199 439235
374328315 1104324
297617510 643648
317122073 644966
225848645 204536
334339779 696281
301057481 88274
310779252 572544
170290690 374847
14520839 272844
269928907 479434
15921058 273063
85858980 56780
307594631 572478
218294896 498848
218294897 498848
418962049 1108963
332159502 342949
294496308 547558
406834596 1123242
229007631 526998
313681072 670487
139439312 411903
257387610 485914
399574655 1210908
292655566 309800
357026433 1082933
427728092 28072
145591208 340102
119871802 384616
392382115 1064539
305664161 583356
302871361 608506
403380514 1033743
410584244 867903
126458766 410359
325967735 985053
399075510 1144304
301060558 88274
390574959 1171375
282163589 304371
390939128 768672
148656993 357808
300711199 795797
16082160 273075
320160588 926569
148654385 357808
320160675 926569
428319238 179408
18312847 178306
118431062 272557
345300227 640513
345300226 640513
206900574 309799
300088411 552811
338214060 761193
410667198 1089553
82701157 323848
188995957 436114
330503213 1001585
238060759 219305
381189562 456163
206895265 309798
242278477 526222
206900338 309799
269792605 525903
337285589 667014
333897120 858215
296132876 635013
337285633 667014
421115726 1193014
429216549 1056495
401765119 1211025
419958615 1177927
419958616 1177927
320160593 926569
219848904 326427
428211602 56110
335050117 1000568
119489253 313612
332187516 1007104
15606581 224324
115379908 378806
218296935 498848
427401006 883126
374326212 1104324
374327711 1104324
374326210 1104324
14600555 272557
302348888 666510
429217503 1056495
302348279 666510
13541775 273116
297527428 591019
327311167 999630
327310928 999630
379004802 698757
385805663 1163730
119872937 384616
297622269 649638
307595999 572478
333911253 880724
284005688 504472
373118628 658087
333897291 858215
116621732 234267
427725354 111781
257387280 485914
337750219 1036673
15606190 224324
374586829 929563
337286117 667014
188996679 436114
383453423 1144275
14601190 272557
429217532 1056495
94970308 204669
218295018 498848
218295020 498848
119719216 368408
159899697 316274
126659876 391612
268317127 518766
320160685 926569
256810485 573064
430746472 886293
384439674 1111069
119872897 384616
325294330 868864
385678836 385957
290963310 680198
14602204 272557
169830261 477974
419760784 1161912
313680118 670487
391231498 278956
302389542 555079
18313015 178306
374325739 1104324
145592255 340102
126460201 410359
119873292 384616
157364801 416591
78044724 246194
226941328 557598
262198319 502025
349687183 940286
333371015 997346
18313701 178306
327309925 999630
374636543 647171
305662721 583356
78043694 246194
302391840 574087
410584460 867903
296132053 635013
163839921 288705
295696372 562970
335041228 986075
392373782 671143
225181130 555088
222099978 309803
375086488 742816
312622060 632348
219849871 326427
333980392 760568
335040778 986075
37523272 251221
392945760 710111
218295432 498848
218295431 498848
119719438 368408
428212922 56110
354725072 980518
419960349 1177927
118431883 272557
221632888 309801
237712083 457395
302389697 555079
94968837 204669
218779478 439235
224024269 547042
418067993 691164
189426286 398767
157364418 416591
435853043 748449
15678199 187420
223937396 320771
300867417 272129
334122846 888063
222053915 316067
126459817 410359
119873129 384616
304313831 79929
222054567 316067
397655671 1191061
397655670 1191061
218295376 498848
291295806 504728
291295807 504728
218295374 498848
218295372 498848
218297239 498848
325968164 985053
148657511 357808
268317002 518766
392407911 891968
325967534 985053
145631449 375432
359792448 1107882
334142059 702113
283782362 530564
365122153 665949
345862197 913865
86158760 290397
220916730 455488
374633679 671065
402829287 1111137
57640476 69014
221636064 309801
386876488 859350
333372555 997346
436841557 1121451
401676759 1216470
334122941 888063
238893651 484021
14601567 272557
302348613 666510
118431075 272557
124027280 415426
302348922 666510
18313525 178306
118431741 272557
224368506 177437
295696921 562970
148657047 357808
118431760 272557
218295160 498848
218295159 498848
317050755 653733
408403662 1237085
258515357 485916
381191072 456163
406835872 1123242
319956020 749222
118431629 272557
347523318 694429
302348834 666510
147678314 370438
387928545 997296
402845450 936565
420503376 992088
254442238 382464
384430833 762633
218296672 498848
307594748 572478
288931690 589924
374630824 937775
119719649 368408
340343951 1001994
409913591 663917
428316679 179408
119871978 384616
427406286 999423
225849813 123214
126459758 410359
18313720 178306
171186203 444157
297565529 526227
187928890 402626
196230680 497964
386847003 134676
296133395 635013
298244147 485913
401677414 1216470
218295587 498848
256751901 589861
384431874 762633
206890243 289376
427399619 883126
427404027 883126
347736827 1003237
419959403 1177927
269838203 479434
240102461 593117
374325613 1104324
379004541 698757
145591497 340102
188997466 436114
395244592 872328
327311168 999630
430742558 886293
427403752 883126
410096753 999418
296133096 635013
423298904 997888
386002380 1110509
148270888 390874
387791762 929556
289549035 638303
219847225 326427
383761391 926550
374325825 1104324
161506057 882884
313673757 768670
338707827 579138
218295110 498848
218295107 498848
403068935 946235
405355844 1192034
419956822 1177927
419956823 1177927
334124394 888063
256752415 589861
229590956 216595
333977511 760568
212639850 491915
302390002 555079
218296086 498848
15922960 273063
218296834 498848
325969216 985053
323357028 979556
373459128 880073
302870846 608506
218297333 498848
357039345 767817
428316008 179408
222054456 316067
298245805 485913
336476861 679901
302389626 555079
374325874 1104324
145590774 340102
404253459 1112213
119872708 384616
171185811 444157
145591029 340102
119872321 384616
171185799 444157
170692744 396598
359400957 1088721
171186240 444157
225873756 240015
374301090 690850
284049058 591001
117926002 156889
429191552 797304
403253321 1157949
409095329 1151117
327400379 693661
48478580 263820
145591237 340102
119873361 384616
18313309 178306
427408330 883163
386722460 997761
269837315 479434
430760478 1255043
337287764 795359
206890237 289376
290963312 680198
428318874 179408
422303748 1160282
425440781 1160286
221635948 309801
257373082 485914
160933054 428125
160879326 357809
411118918 864702
427728866 28072
322371816 797209
218294630 498848
218294631 498848
218294633 498848
384440361 1111069
239946545 444612
291278621 639282
433460834 1246484
419958651 1177927
334121766 888063
383763164 926550
269836467 479434
337288642 795359
392402951 869212
114327965 391165
171185665 444157
429759700 1128111
345300065 640513
401676369 1216470
419958193 1177927
379058539 1043205
224367793 177437
428316754 179408
408381774 1204725
433445435 1267580
311030985 406124
311030984 406124
401676160 1216470
322421033 443143
375083431 523849
331087312 658088
333996582 545694
20807727 273068
156743210 383372
118576192 414004
119872990 384616
389680580 1037915
409910833 663917
410666711 1089553
162449908 448385
305663288 583356
159042550 397948
419957868 1177927
334122894 888063
401763194 1211025
329999758 749535
148262714 351605
304316002 580327
435853067 748449
163757107 391587
401679015 1216470
334124026 888063
386394708 319003
411117483 864702
302349088 666510
320449124 743525
414154885 1121428
385805632 1163730
170290561 374847
48477600 263820
392374710 671143
327310929 999630
145590766 340102
374327344 1104324
145590746 340102
18314190 178306
145590744 340102
227830470 429572
307595235 572478
221633190 309801
302391029 574087
291280306 639282
218294625 498848
254414687 118168
379004768 698757
148654434 357808
156743543 383372
145591024 340102
374327534 1104324
171186339 444157
423699291 1038923
423689796 1038924
383762964 926550
383762965 926550
149198608 313628
365154577 665939
404370712 457396
118594656 383631
228953496 527023
229070679 526989
427402570 883126
427402571 883126
427402572 883126
320162534 926569
320162532 926569
206895866 309798
385798947 572479
172057069 262543
334125073 888063
171184914 444157
307595103 572478
298674200 644295
325983294 153948
157736412 367737
392374224 671143
392374226 671143
374996420 768706
121534675 401526
373459217 880073
188997117 436114
223477060 246969
225851177 123214
221632411 309801
302390337 555079
419956969 1177927
334124223 888063
414175187 883078
145591055 340102
126459674 410359
119872463 384616
119872466 384616
119872049 384616
261406304 481743
397689015 1191523
421075876 1192197
221635626 309801
427429309 1238182
411119665 864702
383764264 926550
304316411 580327
227829753 429572
218296284 498848
327401108 693661
15606125 224324
296132392 635013
145590461 340102
384439322 1111069
288818026 608538
288818027 608538
288817348 608538
269122616 526218
115379109 378806
119720196 368408
385776083 930945
298290489 639283
427403067 883126
427401901 883126
225849688 123214
212640352 491915
171185149 444157
374294766 720554
149197499 313628
118430962 272557
398823654 1144344
307594973 572478
386002839 1110509
297527572 591019
222083048 311403
427401453 883126
427401452 883126
48477700 263820
126460502 410359
429216468 1056495
124028465 415426
161527819 436308
124027434 415426
374633171 671065
229579761 439386
289548944 638303
374328022 1104324
18312483 178306
379005114 698757
332157960 342949
390556562 1129897
319789250 648996
302389495 555079
260893571 429009
162456967 448385
296131618 635013
392412883 706587
429768462 1035191
239616505 521045
302036381 330214
397906659 857293
223934789 320771
410633700 493475
225848655 204536
218296090 498848
218296089 498848
289548550 638303
163782697 392423
291287311 522772
116626331 234267
189347622 290315
381208277 1073573
332983284 697281
118431599 272557
118431598 272557
14601532 272557
429216793 1056495
113477154 203124
320161659 926569
374815031 717227
312880771 584708
354724620 980518
401764694 1211025
242278752 526222
239616914 521045
237755380 432331
269926228 525904
374335799 511062
224370671 177437
317153938 643562
157363015 416591
410667837 1089553
196250172 495036
126667455 270374
389851675 1183377
116623745 234267
196232002 497964
375310846 1050222
169832210 477974
15613167 272558
271964363 479432
15606255 224324
307594884 572478
392373172 671143
397691800 1191523
283796427 411486
269120241 526218
313123912 767455
410460665 1131731
86159119 290397
313672325 768670
291298192 446470
218296438 498848
218296439 498848
390959582 926566
126465477 399550
41615318 228908
145592423 340102
171185367 444157
18314165 178306
379004875 698757
344997170 632516
218295962 498848
218295961 498848
302349154 666510
429217018 1056495
86143851 398720
335357009 930942
373116832 658087
288932834 589924
295133232 655815
157364010 416591
387928160 997296
95929494 281689
297569361 589865
160878272 357809
221635521 309801
424739162 1231627
392409477 706587
283781448 530564
325967825 985053
429217439 1056495
428304817 1173022
374289855 862908
281412997 590168
408374879 1177179
419761028 1161912
383454551 1144275
402831152 936370
270307900 311424
429217499 1056495
118431942 272557
415887009 796606
320160262 926569
409910620 663917
334124838 888063
419958179 1177927
269838917 525904
357419741 580340
337287475 667014
414152879 1121428
20093517 190192
421860458 1212764
288573054 469381
334124460 888063
85860155 56780
407771434 1123366
427408485 883163
222478666 416348
288818667 608538
126460662 410359
126460663 410359
171186370 444157
18312055 178306
18312061 178306
119872243 384616
374327597 1104324
197117039 404380
373459021 880073
148654558 357808
427410586 883163
427410587 883163
398384431 1144307
88607892 212042
289548210 638303
386747118 1163745
323702661 696369
312795312 882378
147669038 216389
332981563 697281
317123165 644966
206890922 289376
268316922 518766
225850547 123214
419724256 1094188
383761686 926550
328952884 880072
301064541 88274
333381661 742766
269926457 525904
386347749 869211
386361736 798128
218297148 498848
218296939 498848
374327101 1104324
310777966 572544
434393457 1173026
392395588 756499
333911362 880724
94969407 204669
332981944 697281
302389390 555079
146296736 351627
108805795 266117
418065383 691164
428770167 755178
427709511 317936
397781305 1201294
119873437 384616
379005712 698757
171185549 444157
18311871 178306
258510353 521098
325967975 985053
339328345 1042878
159041658 397948
357039599 767817
159041227 397948
118430896 272557
429216854 1056495
320160592 926569
392373145 671143
320449999 743525
352682408 768679
119872697 384616
145590429 340102
119872262 384616
188994553 431947
317059497 469605
428211116 56110
288817448 608538
118430905 272557
389861155 1184251
430749517 717605
116625813 234267
428214424 56110
392963965 1185876
336177047 656024
344340463 768671
402812939 1206781
288556906 398511
333979769 760568
221636173 309801
134299475 349161
317121019 644966
334135444 944559
161528185 436308
381168195 1150626
159040654 397948
70605954 330779
14600538 272557
374325882 1104324
126459662 410359
374325878 1104324
288818534 608538
72162167 269800
206901326 309799
410668294 1089553
119718973 368408
429216325 1056495
302348720 666510
281412275 590168
119357637 290317
319950794 910954
378715641 1112204
417300146 991778
333372714 997346
153004154 404589
329768141 562981
373458864 880073
373458321 880073
268316844 518766
116750229 335543
119871599 384616
194336608 324925
153872819 422289
124027076 415426
149187035 161528
345858692 913865
85708272 237727
389860484 1184251
284035077 504472
406836118 1123242
223940033 320771
317121822 644966
220913725 452863
222525465 480224
341582988 1042877
301299290 768728
408403256 1237085
307595901 572478
408403701 1237085
312143878 656519
296133692 635013
410503624 1166018
169831427 477974
171184622 444157
218295885 498848
55981854 300852
218295884 498848
218295881 498848
430746188 886293
149174292 344747
119872468 384616
374325886 1104324
423593211 1053226
311030646 406124
311030647 406124
311030648 406124
156937270 453591
429217392 1056495
118431258 272557
14601630 272557
145591687 340102
430742201 886293
337286240 667014
408794078 1193051
379003141 698757
386402034 319003
119719410 368408
57641626 69014
410610752 1129794
56478754 76114
403252175 1157949
429216758 1056495
289578951 580331
251794817 324057
297567232 526227
372209754 1042376
189218618 481448
168210530 451754
374325632 1104324
126459126 410359
345302217 762570
298290580 639283
170290186 374847
375089000 883103
162452095 448385
118431277 272557
408404148 1237085
284041404 504472
419956554 1177927
311280835 701347
334123350 888063
419956552 1177927
334123348 888063
218295923 498848
218295922 498848
429740307 1127699
226227881 379066
397689960 1191523
338813979 1009370
347756338 981222
430741882 886293
337285411 667014
219666820 272564
418978257 1155079
403725905 1108045
313898132 908340
410479848 1048260
225175568 555088
438002335 1209989
291278554 639282
81299318 1140
217968182 515635
206901515 309799
390166453 861109
222526756 480224
312621243 632348
333979504 760568
408405127 1237085
399576080 1210908
118576418 414004
410721314 1220534
379003083 698757
374326205 1104324
320159786 926569
293381966 679188
222524505 480224
296133432 635013
150024408 402612
406832609 1123242
429216783 1056495
118431307 272557
14600753 272557
15606920 224324
288818791 608538
315230963 391623
297623867 649638
425086988 1203546
390934599 1094508
86156638 290397
311029104 406124
321314968 936156
311029105 406124
18312516 178306
381202802 1074493
427408666 883163
365968742 1045856
401676857 1216470
419956537 1177927
419727113 1094188
317123079 644966
320352933 577650
221635843 309801
326800061 743722
18313329 178306
217967236 515635
302348847 666510
206889373 289376
347523534 694429
118431391 272557
108803783 266117
222524258 480224
108803830 266117
269121668 526218
225175694 555088
398812999 1144308
430741678 886293
149174081 344747
108763564 246197
345302167 762570
118431663 272557
333396403 913848
222524315 480224
218296033 498848
218296032 498848
402841098 936565
423111961 883118
148656294 357808
302348281 666510
118431472 272557
386857976 745776
385805572 1163730
410668713 1089553
206900771 309799
218295538 498848
163782015 392423
334123421 888063
386361754 798128
381189911 456163
162457426 448385
373854793 794903
18311680 178306
418050878 931627
257093419 522306
116625302 234267
22299301 197221
218294933 498848
218294934 498848
218294935 498848
302391407 574087
297543770 583358
269839590 525904
357037240 767817
54023733 247156
397689290 1191523
268315755 518766
147676958 370438
94500207 207949
288818517 608538
429749883 1127692
88706563 314285
83816393 309807
395803143 1202532
312792928 632335
415887227 796606
317129469 649639
163784024 392423
414594243 1115514
416110751 913239
417932997 1051006
405375524 1192034
149195772 313628
408404836 1237085
312137119 523846
336122540 647113
386712928 866895
15605757 224324
333371619 997346
433649361 710686
333978859 760568
354569105 741277
390960421 163003
420446244 992047
337285446 667014
224022917 498740
344996413 632516
219849873 326427
18313221 178306
379003268 698757
327311583 999630
300914755 588857
435854835 748449
119720606 368408
118431524 272557
118431822 272557
352683116 768679
327311428 999630
18311820 178306
334131020 1000565
427410242 883163
398383672 1144307
427410240 883163
398383674 1144307
381203237 1074493
408405659 1237085
227826830 427317
57641421 69014
310780436 572544
145591251 340102
134299155 349161
145592012 340102
18313235 178306
374326053 1104324
119872520 384616
18313239 178306
374326060 1104324
119872403 384616
126460244 410359
427707008 317936
331269936 929506
269122851 519441
121607078 391735
296242646 633148
307595321 572478
389852854 1183377
156937444 453591
124027822 415426
389861194 1184251
220914792 460265
224369961 177437
119720314 368408
220908129 395961
338811700 1009370
337287225 667014
147677510 370438
296133223 635013
333979361 760568
302390244 555079
302388630 555079
374327497 1104324
126458971 410359
18311762 178306
323703320 696369
148656517 357808
414153662 1121428
221632240 309801
206890115 289376
365157816 665952
333923440 868595
347753644 345219
428208976 251229
373458647 880073
251794482 324057
254166967 439481
254167752 439481
375081942 523849
317152320 643562
78355815 207559
289596641 439481
284161915 572546
298248282 485913
334123431 888063
269837553 479434
408782678 557599
410582771 867903
253576192 621372
206900981 309799
298251096 485913
15678786 187420
289549238 638303
374326160 1104324
171185196 444157
18312845 178306
375083899 523849
417305603 991778
419957114 1177927
425467047 1160285
320100275 765177
339321591 1042878
11497688 224325
341581815 1042877
145592047 340102
119873157 384616
389852678 1183377
218885345 883
188996098 436114
407474020 1128398
171184596 444157
119872661 384616
430746020 886293
332982365 697281
300865970 272129
383459310 1144275
408404452 1237085
229579520 439386
159041164 397948
320160283 926569
319789392 648996
95930731 281689
320528420 706433
332284311 1007105
377821000 1097668
417786307 1001591
427402501 883126
427402499 883126
374327107 1104324
436835766 1166018
254413467 118168
296120529 521674
218294955 498848
218294956 498848
218294957 498848
14601789 272557
334121756 888063
401761690 1211025
334121755 888063
118431571 272557
118431560 272557
196247802 495036
375009379 1111068
338810463 1009370
189346381 290315
51893907 292459
75908330 240292
373459348 880073
116626110 234267
18312777 178306
347755396 981222
158340838 329726
222524345 480224
408403845 1237085
389807435 1163409
352682626 768679
333987639 868131
389860857 1184251
357410641 591167
395226906 1177931
383762176 926550
296134009 635013
434406153 56107
373459519 880073
15921177 273063
163783046 392423
163783423 392423
386810745 247490
302344083 644282
150020358 391009
320160998 926569
385806367 1163730
14600751 272557
305663540 583356
385806246 1163730
384128351 608538
206890949 289376
402814804 1206781
330834619 1006006
14521856 272844
258515359 485916
297617083 643648
159900772 316274
222479993 416348
379006794 679936
403744522 1200346
383788266 511051
171909561 240016
334122545 888063
419957558 1177927
301029782 749548
269837016 479434
374634045 671065
407464017 1229909
18313687 178306
419960061 1177927
334125464 888063
334125465 888063
419960063 1177927
424867592 1159328
410583363 867903
188997564 436114
401762383 1211025
419956558 1177927
419956557 1177927
334123352 888063
334123351 888063
326390952 509192
149175767 344747
302390499 555079
419957606 1177927
145590882 340102
145590881 340102
320101174 765177
381203188 1074493
317123166 644966
421077317 1192197
384915748 1156937
288817721 608538
15606400 224324
405351377 1192034
289549221 638303
188997608 436114
225851526 123214
289548660 638303
119720736 368408
307353114 679926
14520493 272844
255524913 536227
383788598 511051
419960253 1177927
334123318 888063
401675712 1216470
334124901 888063
419958242 1177927
392393635 756499
339999819 218493
423689824 1038924
282164301 304371
150388181 293826
311032095 406124
51893682 292459
421504919 1197721
398940788 1144708
269836675 479434
307150990 497965
148654836 357808
188997618 436114
334124057 888063
419957110 1177927
334124054 888063
14601092 272557
296241763 633148
381201252 1074493
206889788 289376
427399610 883126
427403633 883126
14600659 272557
14600658 272557
302348025 666510
375082661 523849
260892086 429009
328950242 869210
51891733 292459
421917776 1185420
421917777 1185420
195940409 444454
108803933 266117
260893333 429009
255692182 483215
217968133 515635
156740851 383372
156937913 453591
332796493 933801
331269688 929506
342214812 944564
410582680 867903
428208282 251229
260893794 429009
392978802 1104326
334122124 888063
189423228 398767
146297339 351627
116750606 335543
217077121 484019
170290340 374847
11498594 224325
220934643 396588
118431921 272557
156743892 383372
169836732 447454
218297047 498848
159041519 397948
13540950 273116
327401867 693661
222525238 480224
156937566 453591
15606913 224324
288931852 589924
339053688 434085
332188274 1007104
332188305 1007104
393720920 1112212
305662705 583356
305662706 583356
419958747 1177927
419958749 1177927
386842907 1133850
376261296 755731
221632640 309801
305664177 583356
375082371 523849
365156498 665952
284037472 504472
404495704 269799
150025454 402612
152990573 387092
429216447 1056495
14601522 272557
257093815 522306
408783176 557599
296535932 525371
148654670 357808
221633194 309801
220921449 460265
332187241 1007104
103488563 317655
354558125 871968
224826121 279714
332524845 987059
357417693 1045855
296109313 573063
171185020 444157
375144871 700598
288818973 608538
374374779 929713
374326940 1104324
171184532 444157
334124099 888063
334122675 888063
429217458 1056495
427411504 883163
427411505 883163
159040820 397948
423310496 997890
410638009 1127673
70607075 330779
239834667 641118
329764870 886738
393796248 859192
383768111 1142394
289548742 638303
170290139 374847
347524382 694429
347524384 694429
78044221 246194
288930712 589924
338971594 709797
319789987 648996
26986788 160488
339490126 1042876
163782327 392423
163782326 392423
383787318 771875
75909714 240292
325107331 756272
402849464 1187851
218294621 498848
334122441 888063
148658482 357808
196232735 497964
312128132 632292
320159427 926569
387893344 1037911
387893343 1037911
387893341 1037911
387893340 1037911
423691075 1038924
147919692 351160
347523309 694429
327310948 999630
108757601 246197
421729104 290336
433206043 1169369
304395934 517433
378769427 1123863
260893909 429009
295425693 585524
389772510 1162282
325108804 756272
427404633 883126
419957296 1177927
419957295 1177927
419957294 1177927
288932420 589924
334126116 888063
345301372 640513
392981216 1104326
419958971 1177927
398999798 1144324
327310671 999630
171186262 444157
383763325 926550
229074007 526989
373457626 880073
436838800 1166018
381200876 1074493
333912420 742013
288817813 608538
119720590 368408
14601099 272557
302348109 666510
429216597 1056495
14601838 272557
427408480 883163
427408479 883163
311032065 406124
311032066 406124
311032067 406124
373849498 794903
344204072 886377
223940526 320771
224536916 537012
167957566 447456
288818177 608538
374320690 985665
320160704 926569
218777926 439235
395209621 796945
225848861 204536
427403710 883126
427403711 883126
170290280 374847
170290701 374847
82702215 323848
29348321 226186
390933511 1094508
114568022 335541
427403814 883126
410667452 1089553
206896224 309798
206901816 309799
83589410 264732
373456855 880073
427400938 883126
317121286 644966
427399930 883126
160934173 428125
374710947 1069536
262377316 575588
425745932 903918
289549228 638303
392374192 671143
219848013 326427
425448030 1160281
303231113 866776
415885491 796606
384044916 1006007
319651534 665959
415885494 796606
392968490 1185876
257052013 519442
347524135 694429
197106000 450851
188996284 436114
425447398 1160281
14590198 70601
383764244 926550
326391833 509192
260910132 619693
414078505 46234
222099337 309803
14590830 70601
118431910 272557
302348335 666510
347523521 694429
346995301 981384
379005671 698757
379003069 698757
18312989 178306
171185273 444157
302347840 666510
435855136 748449
320161735 926569
221632093 309801
18312509 178306
145590641 340102
108804816 266117
392412159 706587
218295042 498848
163781912 392423
15606667 224324
392980516 1104326
146312931 399742
419960056 1177927
334125457 888063
20093894 190192
375148361 700598
221633189 309801
297526601 591019
329766069 886738
126459143 410359
119873114 384616
149177059 344747
385679218 385957
163781815 392423
325295649 868864
334124013 888063
419957146 1177927
401677779 1216470
419956587 1177927
419956589 1177927
347524368 694429
302391635 574087
256851720 575606
225850655 123214
289577395 580331
433656132 698948
339627472 1051632
381200994 1074493
218295522 498848
218295523 498848
218295524 498848
327400894 693661
410460893 1131731
389861403 1184251
384084102 637390
224370261 177437
193212885 517417
296125792 526224
337286994 667014
289549311 638303
427409860 883163
334344153 690566
381199531 1074493
427409859 883163
384439109 1111069
218295193 498848
222099916 309803
330447003 1001530
339010822 1042163
223477534 246969
383788115 511051
383786548 771875
375086282 742816
381189594 456163
335429527 1033810
254478543 391606
431801995 1215088
121534909 401526
221633020 309801
221632222 309801
398386445 1144307
398386446 1144307
427411295 883163
153936486 441771
421916667 1185420
425084488 1203545
334124737 888063
119719525 368408
435853792 748449
189218248 481448
392375530 671143
162457503 448385
282900922 533240
311278928 701347
401764421 1211025
419958147 1177927
153004851 404589
224371836 177437
387893610 1037911
284043229 469383
116622435 234267
218296527 498848
384440077 1111069
218296531 498848
410667950 1089553
291280340 639282
224369712 177437
284989004 526225
319950452 910954
389721207 1173062
170289684 374847
257077323 333146
393720226 1112212
422579904 629258
311030652 406124
163756879 391587
385809857 945713
313203888 694427
254478691 391606
309791053 765420
188996887 436114
158521613 96561
119719762 368408
429216264 1056495
149174747 344747
385808852 945713
15922886 273063
374308943 546269
162457420 448385
383320033 1041930
288939990 572477
334124477 888063
334124479 888063
334124480 888063
187780022 471871
419957407 1177927
419957406 1177927
334122292 888063
334122291 888063
419957873 1177927
334122897 888063
334122896 888063
334122895 888063
390959122 926566
329850373 715226
374340256 443254
320160874 926569
383764893 926550
159901334 316274
305664090 583356
297526308 591019
218295590 498848
218297192 498848
256823001 523791
126730621 388399
15920461 273063
51893067 292459
15643649 243274
126459422 410359
385809821 945713
305664143 583356
18312880 178306
337749129 1036673
194333642 290512
171184959 444157
15606343 224324
284032103 479435
311031718 406124
307546451 768066
302348927 666510
119719387 368408
221636019 309801
288819209 608538
325295205 868864
18312783 178306
407464487 1229909
424813547 889948
423592376 1053226
20807156 273068
421615102 993517
434388284 1173020
37520860 251221
159041885 397948
327311244 999630
320332948 709986
163753239 391587
307596137 572478
384128828 608538
14601515 272557
307594415 572478
307594414 572478
251795207 324057
134299016 349161
332664197 760192
315230096 391623
317122105 644966
116622732 234267
425457485 1160283
381190199 456163
325969562 985053
327401800 693661
325968931 985053
260891979 429009
338535852 483219
253699299 443144
350569635 997355
410584249 867903
397651813 1185654
218295712 498848
350564271 717772
391228905 278956
328952235 880072
427400211 883126
427400213 883126
374586214 929563
228910162 527019
221632713 309801
229088779 526986
372487681 640081
170289651 374847
389871367 1036672
305663258 583356
347523291 694429
15920371 273063
352681657 768679
379003965 698757
197124709 447217
381202642 1074493
222824141 306263
298674906 644295
327401839 693661
386817458 870187
72163048 269800
167626808 484022
419960262 1177927
334123326 888063
206890331 289376
410687476 300852
37519861 251221
124485916 410358
188586797 457570
334124512 888063
171184794 444157
374326717 1104324
149173409 344747
254411318 118168
153005470 404589
262198987 502025
53803210 243233
87306957 314230
430742323 886293
220931525 373903
147678776 370438
410464933 1206767
432328913 673860
20095118 190192
163782460 392423
53803222 243233
410670482 1094980
300715355 634500
260892867 429009
87309571 314230
288932835 589924
389579714 879212
333980210 760568
282897040 533247
375081902 523849
153875667 422289
284161924 572546
113476399 203124
429216865 1056495
218295513 498848
218295512 498848
146297697 351627
225569909 553973
302390382 555079
146296179 351627
427738244 373994
336255017 797210
430746099 886293
116622434 234267
374602032 1131935
438001472 1209989
375083690 523849
414077274 46234
206901953 309799
392961379 1122947
86158328 290397
345302255 762570
163782274 392423
55981188 300852
387824287 676032
126465805 399550
408402717 1237085
307595964 572478
298675875 644295
118431157 272557
290959793 680198
418044997 243274
209515369 516466
393776562 795666
386874662 859350
13475585 266835
116749669 335543
408672219 929562
260777097 675814
373458511 880073
302036134 330214
410667660 1089553
229160030 526968
312127117 632292
332294904 747365
317121220 644966
302388618 555079
257874834 565655
402297924 1218173
307596151 572478
118431842 272557
260892196 429009
78042986 246194
21221672 100226
434405210 56107
313892556 910314
126465490 399550
148657357 357808
42521908 264462
374585289 929563
334117101 756067
168702136 214688
119873412 384616
218296420 498848
288818615 608538
313673395 768670
78043830 246194
365874341 926567
219849580 326427
334339088 696281
295696199 562970
334123560 888063
288549371 500639
305663367 583356
336313754 506534
145590336 340102
261339212 500639
260892441 429009
390961842 163003
389861230 1184251
383620164 358396
408404223 1237085
320450774 743525
297617930 643648
381200362 1074493
116625643 234267
294506262 761659
269925161 525904
332980830 697281
425738118 1229783
430742528 886293
254482009 247634
18313527 178306
423691564 1038924
118431410 272557
330817305 999541
383764238 926550
311031524 406124
419960258 1177927
271962543 479432
156743824 383372
148654763 357808
311031172 406124
311031173 406124
94968803 204669
419725065 1094188
225850317 123214
167037208 340099
288559706 634498
410666855 1089553
429217436 1056495
374326035 1104324
427708073 317936
257387425 485914
332709246 489825
50955528 281090
148263531 351605
433655255 698948
18314199 178306
374635823 647171
393796099 859192
345299959 640513
347754454 981222
312143885 656519
288818056 608538
305664139 583356
305664140 583356
330835762 1006006
305664141 583356
381203064 1074493
381203063 1074493
148656025 357808
20093609 190192
423689357 1038924
374326860 1104324
317123092 644966
392423900 646529
344996416 632516
206890719 289376
312963950 746360
423694407 1038924
387896469 1037911
327400893 693661
402849376 1187851
119720205 368408
118575248 414004
386001849 1110509
18312506 178306
384431067 762633
308535195 404380
18313167 178306
327310993 999630
374327319 1104324
163783806 392423
393725333 1112214
225175038 555088
116619225 234267
373252886 795955
11500033 224325
289522240 592015
289522241 592015
221632055 309801
297617515 643648
365133380 665956
430762382 1255043
429220244 937777
392405449 869212
340619415 63186
196228589 497964
254445725 382464
239617560 521045
297624515 649638
311029562 406124
311029563 406124
311029564 406124
206901438 309799
347522725 694429
15606176 224324
295703504 592022
408479296 1144885
419958535 1177927
421885168 1147753
119720269 368408
119873036 384616
427400533 883126
333370930 997346
389852518 1183377
333986326 868131
325295297 868864
332981903 697281
220916432 455488
357394134 452652
153004079 404589
108758938 246197
320159750 926569
196251085 495036
182415490 452637
373459216 880073
86607844 321332
419958905 1177927
365157160 665952
403234779 1033734
15614997 272558
302384058 633149
119510355 313624
345302928 762570
255282725 478749
302348721 666510
297566686 526227
387896261 1037911
149181293 161544
311032021 406124
311032022 406124
383764008 926550
309792095 765420
170290008 374847
148654597 357808
319652440 665959
15613455 272558
126460477 410359
319789292 648996
422110670 869214
320160936 926569
260892280 429009
333978725 760568
325294299 868864
392977299 1104326
401678389 1216470
334123760 888063
419956508 1177927
222053312 316067
218295970 498848
218295971 498848
310780254 572544
373459394 880073
429217504 1056495
302348897 666510
86606536 321327
294494926 547558
255102366 479831
163785848 392423
269797146 479436
312113897 648757
297544409 583358
21672848 194439
255020028 637389
359462645 310037
309789598 765420
338814885 1009370
81300736 1140
305662455 583356
419957159 1177927
427408272 883163
381199841 1074493
427408270 883163
311032581 406124
311032582 406124
333980038 760568
169830547 477974
357011301 1007103
332158137 342949
305664130 583356
188524337 550747
428306651 1173022
254416342 118168
428215236 56110
427435351 1236550
337287685 795359
119715703 196162
320159500 926569
225849291 204536
225848835 204536
319790577 648996
319789101 648996
168185408 445337
403389231 1033737
167038055 340099
352681790 768679
333977678 760568
317121862 644966
374314854 158190
410584535 867903
335436364 1033806
126458853 410359
218297050 498848
218297049 498848
218296372 498848
222100123 309803
381203143 1074493
427409553 883163
381203144 1074493
389861509 1184251
145591612 340102
118431019 272557
14602026 272557
429216700 1056495
429216718 1056495
354721462 980518
354721463 980518
433644819 710686
115372390 378806
15606801 224324
148269251 390874
193214509 517418
121607456 391735
170290793 374847
283797030 411486
284173889 555311
256811314 573064
307719170 665571
257058199 395962
383785945 771875
298251860 485913
16081897 273075
167957105 447456
325968410 985053
223477728 246969
427410847 883163
427410846 883163
379708607 1127134
307594430 572478
428297492 1170562
296269780 469371
430743367 886293
302039418 330214
375007174 1111068
311033040 406124
295705877 592022
423691511 1038924
379003658 698757
428222240 1173263
375083121 523849
20093722 190192
330834355 1006006
407781418 1207063
313667255 670487
218297124 498848
262197648 502025
20093697 190192
27376479 224911
334122029 888063
304395359 517433
296136063 75379
337278859 365046
241765514 573060
381201817 1074493
427408083 883163
383762848 926550
372266764 1042377
424912040 754774
408788917 1229491
390440212 1160279
427411501 883163
381198865 1074493
381198864 1074493
397689398 1191523
397906546 857293
260893116 429009
410666734 1089553
403745729 1200346
134300386 349161
336324516 717231
411119667 864702
146291257 319224
390433650 1110694
386016236 932677
268318421 518766
268318422 518766
149199037 313628
117928477 351607
320101415 765177
296242962 633148
119872133 384616
374326007 1104324
145591776 340102
18312877 178306
18313298 178306
296242462 633148
296242463 633148
296242464 633148
225872894 240015
116624611 234267
432969122 1181749
239616425 521045
218297145 498848
410687408 300852
226349982 632772
373457324 880073
221633527 309801
284175542 555311
229582611 419942
289522570 592015
427409320 883163
427409321 883163
427409322 883163
288817949 608538
385805978 1163730
118430859 272557
195953310 380749
163784225 392423
297567315 526227
222523614 480224
383761742 926550
292654191 309800
307594652 572478
119719412 368408
374327844 1104324
327312023 999630
397904117 857293
124028144 415426
253686765 561230
358064175 742737
254169076 439481
383761343 926550
340354650 1027292
381199176 1074493
381199177 1074493
206900947 309799
406708498 744985
407465311 1229909
325969214 985053
395644521 28892
51894049 292459
418459996 1114959
327399527 760142
118431140 272557
408404920 1237085
330837528 760011
409721642 1132509
218296407 498848
332186822 1007104
393725059 1112214
205374820 441769
337285174 529709
402819751 1220535
377562138 1108044
419956833 1177927
374980771 946034
419956834 1177927
334124383 888063
334124189 888063
225847846 204536
15606965 224324
311032936 406124
410455564 1117379
268316060 518766
269928440 479434
329903465 937450
340787092 1005048
307595049 572478
379005580 698757
289523573 592015
289547843 638303
237757151 432331
311031816 406124
347755420 981222
365968944 1045856
288818724 608538
374326282 1104324
157364390 416591
296133789 635013
312623345 632348
398353119 1185652
430745763 886293
159041165 397948
70606205 330779
374311593 682795
225011455 487796
408404446 1237085
260893405 429009
260893404 429009
114777857 314345
182625091 488537
311031955 406124
311031954 406124
311031953 406124
409095209 1151117
333979177 760568
427405824 999423
333979176 760568
169831271 477974
206890648 289376
334121751 888063
354725694 980518
392977057 1104326
354725695 980518
238796257 349967
365969132 1045856
365969133 1045856
288549965 500639
334123333 888063
423691982 1038924
423691980 1038924
423691979 1038924
298243667 485913
159898600 316274
408404071 1237085
357632833 644968
387893839 1037911
423691637 1038924
387893838 1037911
298675164 644295
373866717 929558
348170362 994479
317124108 710696
262038964 596323
381195818 1046625
215489625 574521
261339108 500639
401762081 1211025
440231265 1249634
119871814 384616
145591248 340102
433639269 797302
95929000 281689
289547800 638303
419958371 1177927
419958372 1177927
188997657 436114
284107395 700750
146302928 399549
392552581 1117319
307543901 768066
302036577 330214
172037751 43989
260892003 429009
386390146 1095743
328953334 880072
223939546 320771
15605959 224324
323138978 622637
218294874 498848
327311359 999630
307596481 572478
379003647 698757
170290112 374847
118431722 272557
225850046 123214
91785271 266265
255994127 592031
18313960 178306
51246268 177439
156742249 383372
430375648 1230338
332983033 697281
226314143 358681
386288303 1168065
81299319 1140
108803590 266117
352681828 768679
254471821 439495
373457170 880073
332296514 747365
88601691 323259
311747537 388413
383788347 511051
288818772 608538
258516230 485916
302390655 555079
310659873 499177
146296480 351627
302390657 555079
218778442 439235
156743116 383372
332188690 1007104
118473720 246196
347522717 694429
397905857 857293
164686026 360116
403252367 1157949
170290369 374847
333910737 880724
15605633 224324
163783724 392423
171185741 444157
163781926 392423
312963895 746360
312963893 746360
403235225 1033734
229191771 526980
381162982 882081
383764263 926550
332797611 933801
14601535 272557
429217365 1056495
221632360 309801
119719378 368408
289597166 439481
118431284 272557
395644941 28892
423091093 1002369
338531077 483219
147920057 351160
408403278 1237085
337287945 795359
427713477 195253
422011798 1125717
20807429 273068
383762173 926550
223984318 545696
319790024 648996
171913012 240016
258516127 485916
218778739 439235
297568103 589865
225174959 555088
225848813 204536
435854428 748449
146304600 399549
237755834 432331
311032501 406124
428311752 1173027
304316732 580327
171184779 444157
374294670 720554
291296425 504728
392549270 1117318
392968471 1185876
237756251 432331
14601066 272557
288817749 608538
312879565 584708
332982353 697281
121533406 401526
288549512 500639
209965808 414684
82701144 323848
374631616 671065
334125294 888063
258404592 485915
307594993 572478
352681474 768679
319779282 937774
393725202 1112214
225850821 123214
423690582 1038924
423690580 1038924
322417697 443143
110597213 377431
334122002 888063
334122001 888063
430747403 886293
397905637 857293
153955119 431943
159900383 316274
284048712 591001
427405006 883126
329850180 715226
427411105 883163
158521399 96561
14600511 272557
171185511 444157
327310679 999630
171185515 444157
288817492 608538
124028261 415426
435855073 748449
299537363 714961
311029623 406124
389818341 1185653
383761840 926550
304403790 717606
421859190 1212764
41615013 228908
298675857 644295
397698077 1196325
91777828 266265
418468837 1120227
57641780 69014
119719082 368408
289522235 592015
320100433 765177
154498136 411467
390956955 926566
332981773 697281
421501415 1161424
419958435 1177927
401764197 1211025
334124538 888063
401675904 1216470
389861042 1184251
284174795 555311
145591283 340102
254478136 391606
327398888 760142
288917890 102897
210623264 500633
15613811 272558
433447284 1267580
15606509 224324
116747977 335543
422302338 1160282
339499368 744872
15606108 224324
206890650 289376
261341457 500639
334123863 888063
218297031 498848
311031152 406124
325969566 985053
408402778 1237085
15920466 273063
419960226 1177927
334125231 888063
419960223 1177927
419960222 1177927
385791263 59374
322437112 1198114
320355271 577650
311107954 762376
220930954 373903
170290812 374847
212638125 491915
433444405 1267580
218296074 498848
218296073 498848
398385020 1144307
330993581 1004836
119719551 368408
427410879 883163
381201240 1074493
381201239 1074493
237668533 632245
337286803 667014
425451437 213618
218779920 439235
193215233 517418
395795274 1197727
407367686 1147786
374706000 686578
269838944 525904
312126736 632292
427400900 883126
390448443 1189611
170076853 32049
313672869 768670
317122315 644966
420239792 1144310
399055599 1144311
337265653 536019
379004702 698757
223934908 320771
311032243 406124
311032242 406124
51891819 292459
410582557 867903
410582556 867903
410731176 751945
404497025 269799
289548573 638303
294495896 547558
336323255 717231
193214217 517418
392426762 646529
347739577 1003237
302878457 395494
427400133 883126
51891599 292459
268317563 518766
345302718 762570
374579596 768710
337286162 667014
225175626 555088
260909627 619693
297204688 463191
119720406 368408
124027994 415426
126465916 399550
337283646 529709
15920640 273063
389849062 523841
402832832 936381
392374864 671143
408404415 1237085
408406024 1237085
297618744 456320
18313810 178306
119872417 384616
298246353 485913
95928441 281689
347524274 694429
389860337 1184251
218294686 498848
401675440 1216470
425464048 1160285
149919925 391625
375083032 523849
15922110 273063
430747194 886293
152981612 375286
134093366 204773
218296472 498848
218296473 498848
188997467 436114
188997468 436114
119873338 384616
320159680 926569
225175722 555088
183219935 456481
373457834 880073
172037811 43989
427710378 317936
222526961 480224
269837429 479434
327401994 693661
320160214 926569
410666755 1089553
392939885 880478
269837229 479434
78044005 246194
217967372 515635
397905067 857293
296131661 635013
218779615 439235
138894952 420246
420156919 1105031
329926747 908341
33356819 272844
161528154 436308
161528381 436308
119872692 384616
323701688 696369
345513938 556260
345302361 762570
291280483 639282
119872602 384616
429216880 1056495
206896109 309798
347523464 694429
322419450 443143
310658983 499177
254478052 391606
417559553 945689
387886748 1163389
288561540 398511
288554315 398511
334126070 888063
419959217 1177927
419959216 1177927
320450687 743525
156742175 383372
429217177 1056495
317129515 649639
337286508 667014
374997654 768706
158321674 350688
386813597 247490
327401049 693661
393725276 1112214
333023550 355249
359396157 1072583
14601373 272557
18314005 178306
379003340 698757
427400720 883126
146303621 399549
337288132 795359
337288914 795359
340344362 1001994
327311876 999630
352682714 768679
170289786 374847
295694736 562970
322420109 443143
430745847 886293
423692509 1038924
423692510 1038924
116754043 349307
15921140 273063
289597022 439481
168700271 214688
288817884 608538
313205385 694427
384205683 1017264
395652933 1117958
399004184 1144324
385805234 1163730
325968438 985053
333978512 760568
152966187 266940
374326236 1104324
327310617 999630
427399285 883126
241664877 428406
218296443 498848
163782813 392423
415887087 796606
387927926 997296
419957546 1177927
334122531 888063
320160822 926569
156744325 383372
14520669 272844
14520670 272844
332157956 342949
305663336 583356
297526894 591019
429216308 1056495
14600453 272557
333978692 760568
294506884 761659
258515525 485916
317132442 663278
307719512 665571
390962181 163003
11498654 224325
150388525 293826
171185449 444157
217967536 515635
159041282 397948
381200506 1074493
427410040 883163
427410038 883163
335040943 986075
21226573 192952
383457087 1144275
15606834 224324
218296378 498848
148263867 351605
410942370 1001593
438001626 1209989
320160831 926569
221633707 309801
221633706 309801
384432391 762633
311030291 406124
311030290 406124
220932697 373903
317968262 232363
410584561 867903
261886483 593452
187736339 349741
374324615 985665
427401489 883126
427401490 883126
218294637 498848
320449436 743525
218294635 498848
332797826 933801
297526400 591019
302349230 666510
429216932 1056495
48478193 263820
389861484 1184251
225174767 555088
289577573 580331
18312930 178306
374325662 1104324
334121883 888063
319653064 665959
399048432 1144311
167630129 498761
226226010 379066
269928526 479434
291278626 639282
85057770 322098
222523325 480224
78045068 246194
379005256 698757
402823716 473781
148550815 392499
317130601 649639
366163679 509191
119719399 368408
408404785 1237085
325967905 985053
170289667 374847
408404832 1237085
90413456 314280
298243943 485913
383761339 926550
320160441 926569
257069847 446465
333980750 760568
333372396 997346
406832650 1123242
307352856 679926
15921253 273063
386876030 859350
70607992 330779
381201340 1074493
427408319 883163
427408318 883163
419958037 1177927
401674775 1216470
423693097 1038924
337286300 667014
148654270 357808
86750018 316058
90424057 316056
91977041 316057
39935638 258594
312136530 523846
352681475 768679
320161749 926569
268317498 518766
51891728 292459
408403767 1237085
408403768 1237085
116754042 349307
427734436 373994
145592218 340102
374325700 1104324
311031573 406124
311031574 406124
392960513 1122947
438002758 1209989
398386094 1144307
427410379 883163
381200359 1074493
284174727 555311
338730102 688269
383762523 926550
301059476 88274
332185155 1007104
374328122 1104324
289548768 638303
410479863 1048260
345302086 762570
397906091 857293
302348072 666510
11499458 224325
126465236 399550
170290057 374847
395494206 1112216
288817586 608538
217967402 515635
315608799 873513
392399421 880071
389861006 1184251
288818135 608538
329924550 908341
332187362 1007104
332187378 1007104
332187392 1007104
332187359 1007104
85860052 56780
410583235 867903
242279385 526222
325295547 868864
326314890 643561
206900873 309799
390437815 1160279
253995900 583345
419724470 1094188
337288117 795359
114566420 335541
169826849 444177
406667292 1224748
169826257 444177
404416423 1212545
389860341 1184251
429217647 1056495
432329132 673860
327398446 760142
392373416 671143
288932651 589924
428280823 645657
257784871 521095
297616307 643648
225011339 487797
345303486 762570
406039628 981336
406039627 981336
406039626 981336
319650369 665959
149183027 161544
406039625 981336
319650370 665959
319650371 665959
86609736 321332
86609737 321332
225181333 555088
305663235 583356
386347353 869211
383789191 511051
73542996 264198
390566501 1129897
337287216 667014
[truncated: 1,284,486 more chars]
