# Supplementary material for: A Metastable Equilibrium Model for the Relative Abundances of Microbial Phyla in a Hot Spring
Source: PLoS One. 2013 Sep 2;8(9):e72395. doi: 10.1371/journal.pone.0072395 (PMC3759468; doi:10.1371/journal.pone.0072395)
Supplement: Dataset S2 — Data files. Data files and source code used in this study, including the files taxid_names.csv (names at different taxonomic levels for microbial taxa in RefSeq 57), prep.R (R source code, with functions to prepare data files), gi.taxid.txt (unique gi numbers and taxon identifiers (taxid) for all BLAST hits), bison_protein.csv (amino acid compositions of model proteins for the phyla), mem-ramp.R (R source code, with functions to create each of the figures), and protein_table.csv (model proteins, including information from Tables 2 and 3, and values of and ). Note that prep.R contains functions to process data files that are not provided as supporting information (RefSeq and taxonomy files from NCBI and Bison Pool metagenome from JGI), but that all figures can be produced using the code in mem-ramp.R together with the provided data files. (ZIP) [file pone.0072395.s003.zip › bison_protein.csv]

protein	organism	ref	abbrv	chains	Ala	Cys	Asp	Glu	Phe	Gly	His	Ile	Lys	Leu	Met	Asn	Pro	Gln	Arg	Ser	Thr	Val	Trp	Tyr
bisonN	Aquificae	15878	638303(6231)	1	15.29	2.26	11.16	21.74	12.14	17.19	4.17	15.82	19.7	28.6	4.84	7.82	10.25	6.77	13.73	13.15	9.84	18.96	2.64	9.88
bisonN	Crenarchaeota	5712	1104324(1060)	1	19.98	1.66	8.81	13.77	6.87	14.99	3.32	9.84	9.96	20.93	3.7	4.67	9.92	4.17	14.26	9.4	8.97	19.62	2.89	7.96
bisonN	Proteobacteria	4462	1177927(716)	1	17.42	1.69	9.38	10.43	7.35	13.76	3.71	10.12	7.99	18.81	4.35	6.18	8.31	6.63	10.98	10.21	9.13	12.87	2.63	5.25
bisonN	Deinococcus-Thermus	1668	498848(1260)	1	17.19	0.8	6.49	13.76	6.45	15.09	3.18	6.07	7.04	22.38	2.87	3.34	10.47	4.31	13.38	6.89	6.88	13.04	2.38	5.08
bisonN	Firmicutes	1181	246194(38)	1	15.39	1.66	10.18	17.36	10.03	15.18	3.6	15.43	14.01	22.31	4.07	7.28	9.64	5.61	13.55	11.18	9.25	16.01	2.7	7.27
bisonS	Aquificae	9549	608538(3683)	1	14.34	2.13	10.38	19.99	11.12	15.92	3.85	14.67	18.13	26.09	4.55	7.32	9.55	6.31	12.82	12.21	9.16	17.72	2.51	9.04
bisonS	Crenarchaeota	7646	1104324(1115)	1	19.19	1.6	8.94	14.37	6.83	15.38	3.3	10.45	9.9	21.18	3.79	4.75	9.8	4.01	14.73	9.96	8.91	19.65	2.88	7.75
bisonS	Proteobacteria	6195	1177927(596)	1	18.43	1.73	9.52	10.94	7.55	14.25	3.72	10.46	7.93	19.32	4.29	5.73	8.93	6.46	11.81	10.08	9.21	13.57	2.79	5.1
bisonS	Firmicutes	3872	406124(401)	1	17.55	1.94	10.11	16.2	9.07	15.47	4.13	13.72	11.81	22.32	4.45	6.52	10.03	6.88	13.67	10.69	10.04	16.84	2.96	6.05
bisonS	Deinococcus-Thermus	1986	498848(1392)	1	17.89	0.9	6.7	14.24	6.5	15.16	3.27	6.39	7.16	23.02	2.93	3.4	10.57	4.64	13.79	6.86	6.84	13.18	2.47	5.05
bisonS	Euryarchaeota	1301	589924(72)	1	15.66	1.92	9.45	15.61	7.95	15.26	3.47	12.82	10.98	21.12	4.01	6.01	9.3	4.67	14.66	11.32	9.17	17.28	2.58	6.64
bisonS	Chloroflexi	1237	926569(221)	1	20.14	1.91	9.87	15.25	8.14	16.5	4.05	11.61	8.03	22.58	4.27	5.26	11.81	6.86	16.17	9.39	10.01	16.73	3.51	5.88
bisonR	Deinococcus-Thermus	8493	498848(6227)	1	22.34	0.95	7.5	16.6	7.49	18.37	3.9	6.12	7.51	28.36	3.23	3.52	12.98	5.56	16.76	7.67	7.95	15.74	3.03	5.94
bisonR	Firmicutes	5406	406124(728)	1	22.59	2.1	11.12	16.32	8.3	16.89	5.1	13.23	8.88	25.04	4.96	6.71	12.17	9.44	16.92	10.43	11.98	17.63	2.99	7.13
bisonR	Proteobacteria	3078	1177927(159)	1	21.72	1.99	9.66	13.01	7.86	15.64	4.35	11.02	7.37	23.41	4.39	6.01	10.97	8.76	14.84	10.19	10.69	15.47	3.35	6.13
bisonR	Aquificae	2935	608538(1069)	1	12.85	1.87	9	16.56	9.28	13.69	3.38	12.43	14.62	22.28	3.91	6.22	8.34	5.69	11.28	10.3	7.98	14.99	2.14	7.54
bisonR	Bacteroidetes	2624	518766(511)	1	21.31	1.87	9.68	14.79	8.41	16.78	4.88	11.43	6.99	25.08	3.88	5.89	12.61	9.42	17.11	10.78	11.5	15.71	4.06	8.21
bisonR	Chloroflexi	2493	309801(1008)	1	23.66	2.06	10.55	14.98	7.73	16.63	4.79	10.78	5.55	24.55	4.34	4.85	12.63	8.23	18.14	9.38	10.97	16.83	3.84	6.29
bisonR	Cyanobacteria	1134	321327(63)	1	24.5	2.33	11.74	15.64	8.3	17.51	4.93	11.46	7.32	26.54	4.24	6.71	13.26	10.18	18.97	11.52	12.07	17.67	4.59	7.49
bisonQ	Chloroflexi	19149	357808(12210)	1	24.64	1.98	11.33	11.99	7.27	16.25	4.69	12	4.32	23.16	4.48	5.48	11.95	8	17.32	10.29	11.88	16.21	3.36	5.8
bisonQ	Cyanobacteria	15593	321332(9106)	1	20.5	2.39	9.34	12.85	7.22	16.2	4.42	10.34	6.49	25.29	3.7	5.61	12.34	11.91	15.03	11.45	10.29	14.96	3.9	5.75
bisonQ	Proteobacteria	8135	1177927(1539)	1	20.1	2.07	9.97	11.73	7.57	14.98	4.38	10.85	7.57	21.44	4.77	6.57	9.59	8.16	13.13	10.92	10.7	14.54	3.11	5.57
bisonQ	Acidobacteria	5209	981222(4598)	1	29.91	2.82	12.79	16.45	10.8	20.73	5.65	13	8	29.43	4.97	7.67	15.47	10.46	21.31	13.33	16.05	20.76	4.05	7.47
bisonQ	Firmicutes	4474	635013(127)	1	20.9	2.08	9.84	13.97	7.1	15.12	4.75	11.36	7.2	22.09	4.3	5.71	10.98	8.59	15.91	9.5	10.59	15.65	2.69	6.2
bisonQ	Bacteroidetes	3036	518766(252)	1	19.8	1.88	9.59	13.26	8.67	15.89	4.63	11.69	7.92	22.48	3.85	6.88	11.63	8.76	14.7	11.37	11.74	14.56	3.58	7.91
bisonQ	Chlorobi	2477	517418(2056)	1	19.19	1.92	10.14	15.02	9.67	13.54	4.47	13.87	12.31	22.61	4.62	7.55	9.05	8.33	12.95	12.77	11.63	14.52	2.07	6.89
bisonP	Chloroflexi	17557	357808(7686)	1	24.53	2	11.31	12.29	7.5	16.43	4.76	12.52	4.62	23.98	4.53	5.81	12.17	8.47	17.26	10.64	12.15	16.46	3.46	6.09
bisonP	Proteobacteria	8385	1177927(1591)	1	20.39	2.1	9.96	11.78	7.61	15.02	4.34	10.83	7.5	21.69	4.82	6.55	9.79	8.38	13.2	10.97	10.7	14.84	3.14	5.7
bisonP	Cyanobacteria	8158	321327(4146)	1	20.52	2.24	9.04	12.7	6.88	15.38	4.12	9.64	6.06	24.47	3.48	5.34	11.86	11.05	14.97	10.58	9.66	14.54	3.75	5.69
bisonP	Firmicutes	5590	635013(184)	1	23.2	2.16	10.69	15.13	7.4	16.46	5.05	12.02	7.24	24.15	4.57	5.91	12.16	9.27	17.61	9.61	11.47	17.25	2.86	6.51
bisonP	Acidobacteria	3500	981222(2912)	1	23.18	2.25	10.04	13.44	8.45	16.16	4.58	10.46	6.55	23.16	4.05	5.96	11.96	8.28	17.07	10.47	12.17	16.09	3.21	6.06
bisonP	Bacteroidetes	2373	518766(313)	1	20.59	2.07	9.62	13.47	8.31	16.26	4.7	11.13	7.19	23.09	3.96	6.57	11.74	8.67	15.67	11.07	11.54	15.32	3.85	7.75
bisonP	Deinococcus-Thermus	2181	498848(834)	1	19.19	1.39	7.44	12.94	6.43	14.75	3.9	6.91	5.96	21.84	3.19	3.85	10.87	6.33	14.53	7.71	7.84	13.35	2.84	5.34
