# Supplementary material for: A Metastable Equilibrium Model for the Relative Abundances of Microbial Phyla in a Hot Spring
Source: PLoS One. 2013 Sep 2;8(9):e72395. doi: 10.1371/journal.pone.0072395 (PMC3759468; doi:10.1371/journal.pone.0072395)
Supplement: Dataset S2 — Data files. Data files and source code used in this study, including the files taxid_names.csv (names at different taxonomic levels for microbial taxa in RefSeq 57), prep.R (R source code, with functions to prepare data files), gi.taxid.txt (unique gi numbers and taxon identifiers (taxid) for all BLAST hits), bison_protein.csv (amino acid compositions of model proteins for the phyla), mem-ramp.R (R source code, with functions to create each of the figures), and protein_table.csv (model proteins, including information from Tables 2 and 3, and values of and ). Note that prep.R contains functions to process data files that are not provided as supporting information (RefSeq and taxonomy files from NCBI and Bison Pool metagenome from JGI), but that all figures can be produced using the code in mem-ramp.R together with the provided data files. (ZIP) [file pone.0072395.s003.zip › mem-ramp.R]

### this is file mem-ramp.R
# functions supporting a paper submitted to PLOS ONE by J. M. Dick and E. L. Shock,
# A metastable equilibrium model for relative abundances of microbial phyla in a hot spring

### dependencies
# R software environment (tested using R 3.0.1): http://r-project.org
# CHNOSZ 1.0.1 package for R: http://chnosz.net; http://cran.r-project.org
library(CHNOSZ)
data(thermo)

### usage
# - unzip mem-ramp.zip (containing this file and data files) in the R working directory
# - start R, then source this file:
#   > source("mem-ramp.R")
# - run each of the "table and plot functions"

### description of bison_protein.csv:
# Counts of BLAST hits assigned to major phyla at each sampling location,
# and amino acid compositions of model proteins for the phyla. The first
# four columns contain the identifier for the sampling site, the name of
# the phylum, the count of BLAST hits for the phylum, and the taxid and
# number of hits for the most highly represented species in that phylum.
# The final 20 columns represent the frequencies of each of the amino 
# acids in the model proteins.

### table and plot functions:
# ptable(): output a CSV file containing the phylum counts,
#   formulas and ZC of residue equivalents of model proteins
#   - writes a file "protein_table.csv", corresponding to Table 2 in the paper
# ZCplot(): average oxidation state of carbon vs location 
#   - Figure 1 in paper
# methionine(): T-logaH2 diagrams using old and new [Met] parameters
#   - Figure 2 in paper
# alphaplot3(): equilibrium degrees of formation as a function of logaH2 at 3 sites
#   - Figure 3 in paper
#   - also writes a file "logaH2.opt.csv", needed for the following figures
# logaH2.comparison(): logaH2 from the gradient and community models
#   - Figure 4 in paper
# alphaplot5(): scatterplot of BLAST vs equilibrium phylum abundances
#   - Figure 5 in paper
# barchart2(): two barcharts: observed and metastable equilibrium
#   - Figure 6 in paper

### other functions:
# equil.example(): run example calculation for protein equilibrium
# TlogaH2.predom(): equilibrium predominance using updated [Met]
#   (after Fig. 3 of Dick and Shock, 2011;
#    a fuller version of Fig. 3 in the current paper)

#######################################
### constants and generic functions ###
#######################################

# names of the sampling locations
locations <- c("N", "S", "R", "Q", "P")
# the measured temperatures (degrees C) and pHs
bison.T <- c(93.3, 79.4, 67.5, 65.3, 57.1)
bison.pH <- c(7.350, 7.678, 7.933, 7.995, 8.257)
# the names of the phyla in alphabetical order
phyla.abc <- c("Acidobacteria", "Aquificae", "Bacteroidetes",
  "Chlorobi", "Chloroflexi", "Crenarchaeota", "Cyanobacteria", "Euryarchaeota",
  "Firmicutes", "Proteobacteria", "Deinococcus-Thermus")
# the phyla in alphabetical order, with an abbreviation for Dein.-Thermus
phyla.abc.abbrv <- c("Acidobacteria", "Aquificae", "Bacteroidetes",
  "Chlorobi", "Chloroflexi", "Crenarchaeota", "Cyanobacteria", "Euryarchaeota",
  "Firmicutes", "Proteobacteria", "Dein.-Thermus")
# colors used to identify the phyla in the barchart
# (modified after Wu and Eisen, 2008)
phyla.cols <- c("#f48ba5", "#f2692f", "#cfdd2a",
  "#962272", "#87c540", "#66c3a2", "#12a64a", "#f58656",
  "#ee3237", "#25b7d5", "#3953a4")
# line types used to identify the phyla
phyla.lty <- c(1:6, 1:5)

# function to return a matrix of fractional abundances
# of phyla counted in BLAST hits
alpha.blast <- function() {
  # read the file with the counts of hits
  bp <- read.csv("bison_protein.csv")
  # initialize the output matrix
  out <- matrix(rep(0, length(phyla.abc)*5), nrow=5)
  # the names of the locations as they're listed in bison_protein.csv
  location.names <- paste("bison", locations, sep="")
  # for each row in bison_protein.csv, get the counts
  for(i in 1:nrow(bp)) {
    iloc <- match(bp$protein[i], location.names)
    iphy <- match(bp$organism[i], phyla.abc)
    out[iloc, iphy] <- bp$ref[i]
  }
  # turn counts into fractions (sum=1)
  out <- out/rowSums(out)
  # add names of phyla and numbers of locations
  colnames(out) <- phyla.abc
  rownames(out) <- 1:5
  return(out)
}

# function to calculate operational logaH2 as a function of T
# from the gradient or "inter-site" model (Dick and Shock, 2011)
get.logaH2 <- function(T) return(-11+T*3/40)

# function to load the basis species with nominal activities
setup.basis <- function() {
  basis(c("HCO3-", "H2O", "NH3", "HS-", "H2", "H+"),
    c("aq", "liq", "aq", "aq", "aq", "aq"),
    c(-3, 0, -4, -7, -5.8, -7.933))
}

# function to calculate equilibrium degrees of formation
# at one location (i), as a function of logaH2
# also returns the Gibbs energy of transformation and informatic (mixing) Gibbs energy
# difference between equilibrium and observed (BLAST) degrees of formation
alpha.equil <- function(i=1, logaH2=c(-11, -1)) {
  # read the file with the protein information and add the proteins
  aa <- read.aa("bison_protein.csv")
  ip <- add.protein(aa)
  # the name of the location
  lname <- paste("bison", locations[i], sep="")
  # which rows of the table correspond to this location
  iloc <- which(aa$protein==lname)
  # names of the phyla and counts of BLAST hits
  pname <- aa$organism[iloc]
  counts <- aa$ref[iloc]
  # order the names and counts to go with the alphabetical phylum list
  iphy <- match(phyla.abc[phyla.abc %in% pname], pname)
  pname <- pname[iphy]
  counts <- counts[iphy]
  iloc <- iloc[iphy]
  # set up basis species, with pH specific for this location
  setup.basis()
  basis("pH", bison.pH[i])
  # calculate affinities of reactions to form the proteins over the logaH2 range
  a <- affinity(H2=c(logaH2, 1001), T=bison.T[i], iprotein=ip[iloc])
  # use equilibrate to calculate the metastable equilibrium activities of the model proteins
  e <- equilibrate(a, loga.balance=0, normalize=TRUE)
  # convert to activities of proteins, then activities of residues
  a.protein <- 10^sapply(e$loga.equil, c)
  a.residue <- t(t(a.protein) * e$m.balance)
  # note it's already a relative abundance (sum=1) because loga.balance=0
  colnames(a.residue) <- aa$organism[iloc]
  # also get Astar
  Astar <- sapply(e$Astar, c)
  # the BLAST profile
  a.blast <- alpha.blast()
  # calculate Gibbs energy of transformation (DGtr) and informatic difference (DGinf)
  iblast <- match(colnames(a.residue), colnames(a.blast))
  DGinf <- DGtr <- numeric()
  for(j in 1:length(a$vals[[1]])) {
    # DGtr wants logarithms of activities
    DGtr <- c(DGtr, DGtr(t(log10(a.residue[j, ])), log10(a.blast[i, iblast]), t(Astar[j, ])))
    DGinf <- c(DGinf, DGinf(t(a.residue[j, ]), a.blast[i, iblast]))
  }
  # check that DGtr=DGinf
  stopifnot(all.equal(DGtr, DGinf))
  # what's the optimal logaH2
  logaH2.opt <- a$vals[[1]][which.min(DGtr)]
  # check that formation affinities of the residues are equal given the metastable activities
  loga.protein <- log10(a.protein)[which.min(DGtr), ]
  basis("H2", logaH2.opt)
  a.equil <- affinity(T=bison.T[i], iprotein=ip[iloc], loga.protein=loga.protein)
  # the affinity (-logQ) of normalization
  pl <- protein.length(ip[iloc])
  logQ <- pl * log10(pl) + (pl - 1) * loga.protein
  # the affinity per residue
  a.res <- (unlist(a.equil$values) - logQ)/pl
  # this gives an error if they're not equal
  stopifnot(all(sapply(a.res, all.equal, current=a.res[1], check.attributes=FALSE)))
  return(list(alpha=a.residue, H2vals=a$vals[[1]], DGtr=DGtr, DGinf=DGinf, logaH2.opt=logaH2.opt))
}

# a function to give optimal metastable equilibrium community profile at all sites
ae.all <- function() {
  # start with a zeroed-out matrix with all the phyla and sites
  ae <- alpha.blast()
  ae[] <- 0
  for(iloc in 1:5) {
    # calculate equilibrium relative abundances as a function of logaH2
    a.equil <- alpha.equil(iloc)
    # take the model that has lowest Gibbs energy of transformation to the BLAST profile
    ae.opt <- a.equil$alpha[match(a.equil$logaH2.opt, a.equil$H2vals), ]
    # fill in the table
    iphy <- match(names(ae.opt), colnames(ae))
    ae[iloc, iphy] <- ae.opt
  }
  return(ae)
}

################################
### table and plot functions ###
################################

# function to summarize the numbers of BLAST hits for phyla,
# and formulas and energies of the model proteins
ptable <- function() {
  # set up basis species
  setup.basis()
  # read amino acid compositions
  aa <- read.aa("bison_protein.csv")
  # add proteins and get protein indices
  ip <- add.protein(aa)
  # the phylum names
  phylum <- phyla.abc[match(aa$organism, phyla.abc)]
  # the locations
  location <- gsub("bison", "", aa$protein)
  # protein names
  pname <- paste(aa$protein, aa$organism, sep="_")
  # protein lengths
  plength <- protein.length(aa)
  # numbers of sequences used for each model protein
  sequences <- as.numeric(aa$ref)
  # get the names of the taxa
  nfile <- "taxid_names.csv"
  taxid.names <- read.csv(nfile, as.is=TRUE)
  # the most highly represented species
  # we have to parse the "abbrv" field of bison_protein.csv
  taxid <- as.numeric(gsub("\\(.*\\)", "", aa$abbrv))
  itax <- match(taxid, taxid.names$taxid)
  highspec <- taxid.names$species[itax]
  highnum <- gsub(".*\\(", "\\(", aa$abbrv)
  highest <- paste(highspec, highnum)
  # percent of sequences for highly represented species
  highnum <- as.numeric(substr(highnum, 2, nchar(highnum)-1))
  percent <- round(100*highnum/sequences, 1)
  # loop over each location, get the formulas, Gibbs energies at the specified T, pH
  formula <-  character()
  G.RT <- ZC <- numeric()
  for(i in 1:length(locations)) {
    # which of the proteins are for this location
    iip <- grep(locations[i], location)
    # set the pH at this location
    basis("pH", bison.pH[i])
    # get the formula, ZC, and G0 for the residues
    resinfo <- protein.info(pname[iip], T=bison.T[i], residue=TRUE, round.it=TRUE)
    ZC <- c(ZC, resinfo$ZC)
    formula <- c(formula, resinfo$formula)
    # the basis species in the formation reactions
    resbasis <- protein.basis(pname[iip], normalize=TRUE)
    # the G0 of the basis species
    G0basis <- unlist(subcrt(thermo$basis$ispecies, T=bison.T[i], property="G")$out)
    # the sum of G0 of basis species in each formation reaction for the residues
    G0basissum <- colSums(t(resbasis) * G0basis)
    # the standard Gibbs energies of the formation reactions
    G0resform <- resinfo$G.Z - G0basissum
    # convert G0 to G0/RT
    G.RT <- c(G.RT, G0resform/thermo$opt$R/convert(bison.T[i], "K"))
  }
  # finally put together the output
  out <- data.frame(location, phylum, sequences, highest, percent, formula, ZC, G.RT)
  write.csv(out, "protein_table.csv")
}

ZCplot <- function() {
  # plot average oxidation state of carbon (ZC) vs location for each phylum
  pdf("1.pdf", width=6, height=6)
  # get the chemical formula and ZC of the proteins and names of the phyla
  aa <- read.aa("bison_protein.csv")
  pf <- protein.formula(aa)
  ZC <- ZC(pf)
  phylum <- aa$organism
  uphylum <- unique(phylum)
  # the names of the locations (bisonN etc.)
  location.names <- paste("bison", locations, sep="")
  # set up plot
  plot(0, 0, xlim=c(1, 5), ylim=c(-0.23, -0.14), xlab="location",
    ylab=as.expression(quote(bar(italic(Z))[C])))
  for(i in 1:length(uphylum)) {
    # which of the model proteins correspond to this phylum
    iphy <- which(phylum==uphylum[i])
    # the locations (of 1, 2, 3, 4, 5) where this phylum is found
    ilocs <- match(aa$protein[iphy], location.names)
    # the plotting symbol: determined by alphabetical position of the phylum
    pch <- match(uphylum[i], phyla.abc) - 1
    points(ilocs, ZC[iphy], pch=pch, cex=1.2)
    # a line to connect same phyla occurring at adjacent sites
    inlocs <- rep(NA, 5)
    inlocs[ilocs] <- ilocs
    lines(inlocs, ZC[iphy][match(1:5, ilocs)])
  }
  legend("bottomright", pch=0:10, legend=phyla.abc.abbrv, bg="white", cex=0.9)
  dev.off()
}

methionine <- function() {
  # T-logaH2 stability diagrams for proteins
  # using old and new methionine sidechain [Met] parameters
  pdf("2.pdf", width=6, height=4)
  sitenames <- paste("bison", locations, sep="")
  Tlim <- c(50, 100)
  # a function to load proteins of a particular class
  # (these are part of therm$protein distributed with CHNOSZ,
  #  after Dick and Shock, 2011)
  loadclass <- function(class) {
    species(delete=TRUE)
    species(rep(class, each=5), rep(sitenames, length(class)))
  }
  # what protein classes we'll plot
  forclasses <- c("overall", "transferase", "synthase")
  par(mfrow=c(2, 3))
  for(j in 1:2) {
    # reset database and setup basis species
    data(thermo)
    setup.basis()
    # use old [Met] for first row of figures
    if(j==1) add.obigt(force=TRUE)
    # make the plots
    for(i in 1:3) {
      loadclass(forclasses[i])
      a <- affinity(T=c(Tlim, 256), H2=c(-7, -4, 256))
      diagram(a, fill=NULL, names=c(1, NA, 3, 4, 5), normalize=TRUE)
      # manually label "2" because the automatic placement clashes with the logaH2-T line
      if(j==1 & i==1) text(68, -5.5, "2")
      if(j==1 & i==2) text(68, -5.5, "2")
      if(j==1 & i==3) text(68, -5.4, "2")
      if(j==2 & i==1) text(68, -5.5, "2")
      if(j==2 & i==2) text(68, -5.4, "2")
      if(j==2 & i==3) text(68, -5.4, "2")
      # add logaH2-T line
      lines(Tlim, get.logaH2(Tlim), lty=2)
      # add a title and subfigure label
      title(main=forclasses[i])
      ij <- i + 3*(j-1)
      label.plot(LETTERS[ij], xfrac=0.15, paren=FALSE)
    }
  }
  dev.off()
  # cleanup: we don't want the old [Met] interfering with other calculations
  data(thermo)
}

# plot the equilibrium degrees of formation as a function of logaH2
# at 3 sites; record the optimum values of logaH2 at all 5 sites
alphaplot3 <- function() {
  pdf("3.pdf", width=8, height=6)
  layout(matrix(1:6, ncol=3), heights=c(2, 1))
  # which locations we make plots for
  iplot <- c(1, 3, 5)
  # keep track of the optimal logaH2
  DGtr.opt <- logaH2.opt <- numeric()
  for(i in 1:5) {
    # get the equilibrium degrees of formation and the energy difference
    ae <- alpha.equil(i)
    logaH2.opt <- c(logaH2.opt, ae$logaH2.opt)
    DGtr.opt <- c(DGtr.opt, min(ae$DGtr))
    if(i %in% iplot) {
      # which are these phyla in the alphabetical list
      iphy <- match(colnames(ae$alpha), phyla.abc)
      # set up top plot
      thermo.plot.new(xlim=range(ae$H2vals), ylim=c(0, 0.5), xlab=axis.label("H2"),
        ylab=expression(alpha[equil]), yline=2, cex.axis=1, mgp=c(1.8, 0.3, 0))
      # plot equilibrium degrees of formation
      for(j in 1:ncol(ae$alpha)) {
        lines(ae$H2vals, ae$alpha[, j], lty=phyla.lty[iphy[j]])
        # add points to identify the phyla
        ix <- seq(100, 900, 100)
        points(ae$H2vals[ix], ae$alpha[, j][ix], pch=iphy[j]-1)
      } 
      # add a title, legend and letter label
      title(main=paste("site", i))
      legend("topleft", pch=iphy-1, lty=phyla.lty[iphy], legend=phyla.abc.abbrv[iphy], bg="white")
      text(-2, 0.46, LETTERS[(i+1)/2], cex=1.5)
      # set up bottom plot
      thermo.plot.new(xlim=range(ae$H2vals), ylim=c(0, 1/log(10)), xlab=axis.label("H2"),
        ylab=expr.property("DGtr/2.303RT"), yline=2, cex.axis=1, mgp=c(1.8, 0.3, 0))
      # plot Gibbs energy of transformation and position of minimum
      lines(ae$H2vals, ae$DGtr)
      abline(v=ae$logaH2.opt, lty=2)
      # show the "gradient model" line
      abline(v=get.logaH2(bison.T[i]), lty=3, lwd=1.5)
      # add a legend in first plot only
      if(i==1) legend("bottomleft", lty=c(3, 2), lwd=c(1.5, 1), bg="white", legend=c("Equation 2", "optimal"))
    }
  }
  dev.off()
  # save the logaH2.opt data for use in Fig. 5
  out <- data.frame(site=1:5, logaH2.opt=logaH2.opt, DGtr.opt=DGtr.opt)
  write.csv(out, "logaH2.opt.csv", row.names=FALSE)
}

# compare logaH2 from the gradient and community models
logaH2.comparison <- function() {
  pdf("4.pdf", width=4, height=4)
  Tlim <- c(50, 100)
  thermo.plot.new(xlim=Tlim, ylim=c(-11, -2), xlab=axis.label("T"), ylab=expr.species("H2", log="aq"))
  # the inter-site (gradient) model
  lines(Tlim, get.logaH2(Tlim), lty=3, lwd=1.5)
  # the intra-site (community) model
  optimal <- read.csv("logaH2.opt.csv")
  lines(bison.T[optimal$site], optimal$logaH2.opt, lty=2)
  points(bison.T[optimal$site], optimal$logaH2.opt, pch=21, bg="white")
  # add a legend
  minDGtr <- expression(minimum~~Delta*italic(G[tr]))
  legend("topleft", pch=c(NA, 21), lty=c(3, 2), lwd=c(1.5, 1), bg="white", pt.bg="white",
    legend=c("Equation 2", minDGtr))
  dev.off()
}

# plot metastable equilibrium vs observed log2 relative abundances
# for 5 sites at optimal logaH2 values
alphaplot5 <- function() {
  # setup plots
  pdf("5.pdf", width=9, height=6)
  layout(matrix(c(1, 2, 3, 4, 5, 6), nrow=2, byrow=TRUE), widths=c(2, 2, 2))
  # first plot is a legend
  par(mar=c(2.5, 0, 2.5, 0))
  plot.new()
  legend("topright", pch=seq_along(phyla.abc)-1, legend=phyla.abc.abbrv, bty="n", cex=1.5)
  # axis limits of scatterplots
  lim <- c(-6, -0.5)
  # observed community profile from BLAST hits
  a.blast <- alpha.blast()
  for(iloc in 1:5) {
    # calculate equilibrium relative abundances as a function of logaH2
    a.equil <- alpha.equil(iloc)
    # take the model that has lowest Gibbs energy of transformation to the BLAST profile
    ae.opt <- a.equil$alpha[match(a.equil$logaH2.opt, a.equil$H2vals), ]
    # which are these phyla in the alphabetical list of phyla
    iphy <- match(names(ae.opt), phyla.abc)
    # setup plot; margins set to make the plots square
    mar <- c(2.5, 4.0, 2.5, 1)
    thermo.plot.new(xlab=expression(log[2]*alpha[obs]),
      ylab=expression(log[2]*alpha[equil]),
      xlim=lim, ylim=lim, mar=mar, cex=1, yline=1.5)
    # add points
    points(log2(a.blast[iloc, iphy]), log2(ae.opt), pch=iphy-1)
    # add 1:1 line
    lines(lim, lim, lty=2)
    title(main=paste("site", iloc))
    # within-plot legend: DGtr (=DGinf)
    DGinf <- 2.303*DGinf(t(ae.opt), t(a.blast[iloc, iphy]))
    DGexpr <- as.expression(quote(Delta*italic(G[tr])/italic(RT) == phantom()))
    DGval <- format(round(DGinf, 3), nsmall=3)
    legend("bottomright", bty="n", legend=c(DGexpr, DGval))
    # add letter label
    text(-5.4, -1.2, LETTERS[iloc])
  }
  dev.off()
}

barchart2 <- function() {
  # setup the plot
  pdf("6.pdf", width=6, height=3)
  par(mar=c(4, 4, 3, 0), mgp=c(1.8, 0.7, 0))
  par(mfrow=c(1, 3))
  par(cex=1)
  # make the blast plot
  ab <- alpha.blast()
  barplot(t(ab), col=phyla.cols, ylab=NULL, xlab="site", axes=TRUE, cex.axis=0.8, cex.names=0.8, las=1)
  mtext(expression(alpha[obs]), 2, 2, cex=1.1*par("cex"))
  title(main="BLAST profile", cex.main=0.8)
  # make the equilibrium plot
  ae <- ae.all()
  barplot(t(ae), col=phyla.cols, ylab=NULL, xlab="site", axes=TRUE, cex.axis=0.8, cex.names=0.8, las=1)
  mtext(expression(alpha[equil]), 2, 2, cex=1.1*par("cex"))
  title(main="metastable\nequilibrium", cex.main=0.8)
  # add legend
  par(mar=c(4, 1, 3, 0))
  plot.new()
  legend("bottomleft", legend=rev(phyla.abc.abbrv), fill=rev(phyla.cols), bty="n", cex=0.7)
  dev.off()
}


############################
### additional functions ###
############################

# step-by-step Gibbs energy, affinity and equilibrium calculation
# demonstrating the example calculation in the manuscript  20120526
equil.example <- function(site=1) {
  # do use new [Met] , so don't call add.obigt()!
  data(thermo)  
  # set up the basis species
  setup.basis()
  # this is for site 1, at optimal logaH2
  basis("pH", bison.pH[site])
  basis("H2", read.csv("logaH2.opt.csv")$logaH2.opt[site])
  # load the proteins
  aa <- read.aa("bison_protein.csv")
  ip <- add.protein(aa)
  # which of the proteins are from this site
  isite <- grep(locations[site], aa$protein)
  # show the formula and formation reaction, per residue, for the first protein (Aquificae)
  print(protein.info(ip[1], T=bison.T[1], residue=TRUE))
  print(protein.basis(ip[1], T=bison.T[1], normalize=TRUE))
  # now calculate metastable equilibrium as an example
  protein.equil(ip[isite], T=bison.T[site])
  # next, let's calculate DGtr and DGinf
  # we run the equilibrium calculation "for real" this time
  a <- affinity(iprotein=ip[isite], T=bison.T[site])
  e <- equilibrate(a, normalize=TRUE)
  Astar.residue <- sapply(e$Astar, c)
  print(paste("Astar/2.303RT is", paste(Astar.residue, collapse=" ")))
  # equilibrate(normalize=TRUE) gives Astar for residues, and activity for proteins
  # so we need to convert to activity of residues
  pl <- protein.length(ip[isite])  
  a.residue <- pl*10^unlist(e$loga.equil)
  alpha.residue <- a.residue/sum(a.residue)
  print(paste("alpha.residue is", paste(alpha.residue, collapse=" ")))
  # get the observed (BLAST) proportions
  alpha.obs <- alpha.blast()[site, ]
  alpha.obs <- alpha.obs[aa$organism[isite]]
  print(paste("alpha.obs is", paste(alpha.obs, collapse=" ")))
  # we're all set to calculate DGtr and DGinf
  DGtr <- DGtr(t(log10(alpha.residue)), log10(alpha.obs), t(Astar.residue))
  print(paste("DGtr/2.303RT is", DGtr))
  DGinf <- DGinf(t(alpha.residue), alpha.obs)
  print(paste("DGinf/2.303RT is", DGinf))
}

# T-logaH2 equilibrium predominance diagrams for proteins
# after Fig. 3 of Dick and Shock, 2011, but using updated [Met] sidechain group
TlogaH2.predom <- function() {
  # plot setup
  pdf("Figure_S3.pdf", width=8, height=10)
  par(mfrow=c(5, 4))
  par(cex=0.8, lwd=0.8)
  # site names and temperature limit
  sitenames <- paste("bison", locations, sep="")
  Tlim <- c(50, 100)
  # a function to load proteins of a particular class
  # (these are part of therm$protein distributed with CHNOSZ,
  #  after Dick and Shock, 2011)
  loadclass <- function(class) {
    species(delete=TRUE)
    species(rep(class, each=5), rep(sitenames, length(class)))
  }
  # what protein classes we'll plot
  forclasses <- c("transferase","transport","dehydrogenase","synthase","ATPase",
                  "kinase","synthetase","membrane","permease","hydrolase",
                  "oxidoreductase","transcription","peptidase","ribosomal","protease",
                  "reductase","transposase","periplasmic","signal","phosphatase")
  # setup basis species
  setup.basis()
  # make the plots
  for(i in 1:20) {
    loadclass(forclasses[i])
    a <- affinity(T=c(Tlim, 256), H2=c(-7, -4, 256))
    diagram(a, fill=NULL, names=1:5, normalize=TRUE)
    title(main=forclasses[i])
    lines(Tlim, get.logaH2(Tlim), lty=2)
  }
  dev.off()
}

# to calculate equilibrium relative abundances using model proteins from all sites
# at T and logaH2 corresponding to a single site
alpha.all <- function(i=1, all=TRUE) {
  # read the file with the protein information and add the proteins
  aa <- read.aa("bison_protein.csv")
  # sett all=FALSE to only use model proteins from this site
  if(!all) aa <- aa[grep(locations[i], aa$protein), ]
  ip <- add.protein(aa)
  # set up basis species, with pH and logaH2 specific for this location
  setup.basis()
  basis("pH", bison.pH[i])
  basis("H2", read.csv("logaH2.opt.csv")$logaH2.opt[i])
  # calculate affinities of the reactions to form the proteins
  a <- affinity(T=bison.T[i], iprotein=ip)
  # use equilibrate to calculate the metastable equilibrium activities of the model proteins
  e <- equilibrate(a, loga.balance=0, normalize=TRUE)
  # convert to activities of proteins, then activities of residues
  a.protein <- 10^sapply(e$loga.equil, c)
  a.residue <- t(t(a.protein) * e$m.balance)
  # note that sum(a.residue)==1
  # assemble abundances for each phylum
  a.phylum <- numeric()
  for(phylum in unique(aa$organism)) {
    a.phylum <- c(a.phylum, sum(a.residue[aa$organism==phylum]))
  }
  names(a.phylum) <- unique(aa$organism)
  return(sort(a.phylum, decreasing=TRUE))
}

barchart3 <- function() {
  # setup the plot
  pdf("barchart3.pdf", width=4, height=3)
  par(mar=c(4, 4, 3, 0), mgp=c(1.8, 0.7, 0))
  par(mfrow=c(1, 2))
  par(cex=1)
  # make the equilibrium plot - all model proteins from all sites
  aa <- sapply(1:5, alpha.all)
  aa <- aa[match(phyla.abc, row.names(aa)), ]
  colnames(aa) <- 1:5
  barplot(aa, col=phyla.cols, ylab=NULL, xlab="site", axes=TRUE, cex.axis=0.8, cex.names=0.8, las=1)
  title(main="metastable\nequilibrium\nall model proteins", cex.main=0.8)
  # add legend
  par(mar=c(4, 1, 3, 0))
  plot.new()
  legend("bottomleft", legend=rev(phyla.abc.abbrv), fill=rev(phyla.cols), bty="n", cex=0.7)
  dev.off()
}
