# Supplementary material for: A Metastable Equilibrium Model for the Relative Abundances of Microbial Phyla in a Hot Spring
Source: PLoS One. 2013 Sep 2;8(9):e72395. doi: 10.1371/journal.pone.0072395 (PMC3759468; doi:10.1371/journal.pone.0072395)
Supplement: Dataset S2 — Data files. Data files and source code used in this study, including the files taxid_names.csv (names at different taxonomic levels for microbial taxa in RefSeq 57), prep.R (R source code, with functions to prepare data files), gi.taxid.txt (unique gi numbers and taxon identifiers (taxid) for all BLAST hits), bison_protein.csv (amino acid compositions of model proteins for the phyla), mem-ramp.R (R source code, with functions to create each of the figures), and protein_table.csv (model proteins, including information from Tables 2 and 3, and values of and ). Note that prep.R contains functions to process data files that are not provided as supporting information (RefSeq and taxonomy files from NCBI and Bison Pool metagenome from JGI), but that all figures can be produced using the code in mem-ramp.R together with the provided data files. (ZIP) [file pone.0072395.s003.zip › protein_table.csv]

	location	phylum	sequences	highest	percent	formula	ZC	G.RT
1	N	Aquificae	15878	Thermocrinis albus (6231)	39.2	C5.18H8.171N1.352O1.465S0.029-0.02	-0.222	-193.289879674271
2	N	Crenarchaeota	5712	Pyrobaculum sp. 1860 (1060)	18.6	C5.028H7.966N1.363O1.416S0.027-0.01	-0.199	-185.960947868721
3	N	Proteobacteria	4462	Enterobacter cloacae (716)	16	C4.962H7.815N1.36O1.44S0.034-0.021	-0.163	-181.637960499313
4	N	Deinococcus-Thermus	1668	Thermus aquaticus (1260)	75.5	C5.004H7.932N1.38O1.407S0.022-0.013	-0.189	-184.76799017155
5	N	Firmicutes	1181	Carboxydothermus hydrogenoformans (38)	3.2	C5.121H8.089N1.366O1.457S0.027-0.019	-0.204	-189.940432353621
6	S	Aquificae	9549	Hydrogenobacter thermophilus (3683)	38.6	C5.172H8.159N1.353O1.464S0.029-0.023	-0.22	-201.548832644297
7	S	Crenarchaeota	7646	Pyrobaculum sp. 1860 (1115)	14.6	C5.025H7.972N1.366O1.421S0.027-0.014	-0.197	-194.038721591843
8	S	Proteobacteria	6195	Enterobacter cloacae (596)	9.6	C4.961H7.821N1.362O1.432S0.033-0.023	-0.167	-189.97525344414
9	S	Firmicutes	3872	Bacillus sp. m3-13 (401)	10.4	C5.05H7.989N1.368O1.446S0.03-0.024	-0.189	-194.774061469592
10	S	Deinococcus-Thermus	1986	Thermus aquaticus (1392)	70.1	C5.005H7.937N1.384O1.408S0.022-0.016	-0.188	-193.128014160167
11	S	Euryarchaeota	1301	Ferroglobus placidus (72)	5.5	C5.043H8.014N1.376O1.445S0.03-0.018	-0.189	-194.35274392427
12	S	Chloroflexi	1237	Anaerolinea thermophila (221)	17.9	C5.01H7.907N1.386O1.426S0.03-0.022	-0.172	-192.246093177835
13	R	Deinococcus-Thermus	8493	Thermus aquaticus (6227)	73.3	C4.993H7.911N1.386O1.396S0.021-0.016	-0.188	-200.211017028756
14	R	Firmicutes	5406	Bacillus sp. m3-13 (728)	13.5	C4.992H7.894N1.387O1.442S0.031-0.027	-0.163	-198.556995095282
15	R	Proteobacteria	3078	Enterobacter cloacae (159)	5.2	C4.981H7.856N1.381O1.426S0.031-0.022	-0.165	-198.232871963129
16	R	Aquificae	2935	Hydrogenobacter thermophilus (1069)	36.4	C5.153H8.132N1.356O1.462S0.03-0.025	-0.214	-208.377731620665
17	R	Bacteroidetes	2624	Rhodothermus marinus (511)	19.5	C5.05H7.896N1.397O1.434S0.026-0.022	-0.16	-200.8207299129
18	R	Chloroflexi	2493	Thermomicrobium roseum (1008)	40.4	C4.984H7.846N1.399O1.423S0.03-0.026	-0.155	-197.753981609354
19	R	Cyanobacteria	1134	Synechococcus sp. JA-3-3Ab (63)	5.6	C5.001H7.853N1.403O1.438S0.028-0.024	-0.147	-198.147484521624
20	Q	Chloroflexi	19149	Roseiflexus sp. RS-1 (12210)	63.8	C4.918H7.773N1.388O1.419S0.03-0.025	-0.149	-195.888532422347
21	Q	Cyanobacteria	15593	Synechococcus sp. JA-2-3B'a(2-13) (9106)	58.4	C4.973H7.84N1.39O1.43S0.029-0.023	-0.156	-198.885040798027
22	Q	Proteobacteria	8135	Enterobacter cloacae (1539)	18.9	C4.951H7.806N1.372O1.437S0.035-0.026	-0.156	-197.844830790284
23	Q	Acidobacteria	5209	Candidatus Chloracidobacterium thermophilum (4598)	88.3	C4.941H7.795N1.389O1.422S0.029-0.019	-0.151	-197.045295241266
24	Q	Firmicutes	4474	Thermincola potens (127)	2.8	C4.972H7.874N1.398O1.436S0.031-0.024	-0.155	-198.690903927417
25	Q	Bacteroidetes	3036	Rhodothermus marinus (252)	8.3	C5.034H7.857N1.382O1.443S0.027-0.023	-0.158	-201.446384117451
26	Q	Chlorobi	2477	Chloroherpeton thalassium (2056)	83	C5.034H7.965N1.366O1.462S0.031-0.023	-0.179	-202.542806888867
27	P	Chloroflexi	17557	Roseiflexus sp. RS-1 (7686)	43.8	C4.933H7.787N1.386O1.421S0.03-0.029	-0.153	-202.133988571539
28	P	Proteobacteria	8385	Enterobacter cloacae (1591)	19	C4.952H7.803N1.371O1.435S0.035-0.029	-0.158	-203.440494054259
29	P	Cyanobacteria	8158	Synechococcus sp. JA-3-3Ab (4146)	50.8	C4.976H7.842N1.393O1.43S0.028-0.027	-0.156	-204.522805351871
30	P	Firmicutes	5590	Thermincola potens (184)	3.3	C4.961H7.866N1.4O1.432S0.03-0.028	-0.155	-203.740746296948
31	P	Acidobacteria	3500	Candidatus Chloracidobacterium thermophilum (2912)	83.2	C4.956H7.817N1.395O1.426S0.029-0.022	-0.15	-203.177415016121
32	P	Bacteroidetes	2373	Rhodothermus marinus (313)	13.2	C5.024H7.847N1.389O1.436S0.028-0.027	-0.155	-206.40597517665
33	P	Deinococcus-Thermus	2181	Thermus aquaticus (834)	38.2	C4.985H7.865N1.398O1.412S0.026-0.022	-0.163	-205.450657418679
