# Supplementary material for: A Metastable Equilibrium Model for the Relative Abundances of Microbial Phyla in a Hot Spring
Source: PLoS One. 2013 Sep 2;8(9):e72395. doi: 10.1371/journal.pone.0072395 (PMC3759468; doi:10.1371/journal.pone.0072395)
Supplement: Dataset S2 — Data files. Data files and source code used in this study, including the files taxid_names.csv (names at different taxonomic levels for microbial taxa in RefSeq 57), prep.R (R source code, with functions to prepare data files), gi.taxid.txt (unique gi numbers and taxon identifiers (taxid) for all BLAST hits), bison_protein.csv (amino acid compositions of model proteins for the phyla), mem-ramp.R (R source code, with functions to create each of the figures), and protein_table.csv (model proteins, including information from Tables 2 and 3, and values of and ). Note that prep.R contains functions to process data files that are not provided as supporting information (RefSeq and taxonomy files from NCBI and Bison Pool metagenome from JGI), but that all figures can be produced using the code in mem-ramp.R together with the provided data files. (ZIP) [file pone.0072395.s003.zip › logaH2.opt.csv]

site	logaH2.opt	DGtr.opt
1	-3.38	0.0942611035245036
2	-4.14	0.0691052155685233
3	-5.66	0.0193092981151921
4	-7.47	0.0442712092595134
5	-10.02	0.031089312063481
